# Supplementary material for: Performance efficient macromolecular mechanics via sub-nanometer shape based coarse graining
Source: Nat Commun. 2023 Apr 10;14:2014. doi: 10.1038/s41467-023-37801-5 (PMC10086035; doi:10.1038/s41467-023-37801-5)
Supplement: Supplementary file 8 — Source Data [file 41467_2023_37801_MOESM8_ESM.zip]

Archive with 47 entries (40 files):
- source_data/
- source_data/Figure_1/
- source_data/Figure_1/Figure1_panelD.dat
- source_data/Figure_1/Figure1_panelE.dat
- source_data/Figure_2/
- source_data/Figure_2/Figure2_panelD_3turn.dat
- source_data/Figure_2/Figure2_panelD_54turn.dat
- source_data/Figure_2/Figure2_panelD_9turn.dat
- source_data/Figure_2/Figure2_panelE_3turn.dat
- source_data/Figure_2/Figure2_panelE_54turn.dat
- source_data/Figure_2/Figure2_panelE_9turn.dat
- source_data/Figure_3/
- source_data/Figure_3/Figure3_panelE_hexamer.dat
- source_data/Figure_3/Figure3_panelE_pentamer.dat
- source_data/Figure_3/Figure3_panelF.dat
- source_data/Figure_4/
- source_data/Figure_4/Figure4_panelC.dat
- source_data/Figure_4/Figure4_panelD.dat
- source_data/Figure_5/
- source_data/Figure_5/Figure5_panelB.dat
- source_data/Figure_5/Figure5_panelD.dat
- source_data/Figure_5/Figure5_panelF.dat
- source_data/Figure_7/
- source_data/Figure_7/Figure7_panelB_atomistic_angles.dat
- source_data/Figure_7/Figure7_panelB_atomistic_bonds.dat
- source_data/Figure_7/Figure7_panelB_cg_angles.dat
- source_data/Figure_7/Figure7_panelB_cg_bonds.dat
- source_data/Figure_7/Figure7_panelC_atomistic_angles.dat
- source_data/Figure_7/Figure7_panelC_atomistic_bonds.dat
- source_data/Figure_7/Figure7_panelC_cg_angles.dat
- source_data/Figure_7/Figure7_panelC_cg_bonds.dat
- source_data/Figure_7/Figure7_panelE_atomistic_angles.dat
- source_data/Figure_7/Figure7_panelE_atomistic_bonds.dat
- source_data/Figure_7/Figure7_panelE_cg_angles.dat
- source_data/Figure_7/Figure7_panelE_cg_bonds.dat
- source_data/Figure_7/Figure7_panelF_atomistic_angles.dat
- source_data/Figure_7/Figure7_panelF_atomistic_bonds.dat
- source_data/Figure_7/Figure7_panelF_cg_angles.dat
- source_data/Figure_7/Figure7_panelF_cg_bonds.dat
- source_data/Figure_7/Figure7_panelG_atomistic_angles.dat
- source_data/Figure_7/Figure7_panelG_atomistic_bonds.dat
- source_data/Figure_7/Figure7_panelG_cg_angles.dat
- source_data/Figure_7/Figure7_panelG_cg_bonds.dat
- source_data/Figure_7/Figure7_panelH_atomistic_angles.dat
- source_data/Figure_7/Figure7_panelH_atomistic_bonds.dat
- source_data/Figure_7/Figure7_panelH_cg_angles.dat
- source_data/Figure_7/Figure7_panelH_cg_bonds.dat
