# Supplementary material for: Performance efficient macromolecular mechanics via sub-nanometer shape based coarse graining
Source: Nat Commun. 2023 Apr 10;14:2014. doi: 10.1038/s41467-023-37801-5 (PMC10086035; doi:10.1038/s41467-023-37801-5)
Supplement: Supplementary file 8 — Source Data [file 41467_2023_37801_MOESM8_ESM.zip › source_data/Figure_1/Figure1_panelD.dat]

1 177.55033333333336 3.5694789847010213
2 230.85933333333332 3.4345274622411863
3 287.4968333333333 22.77668045331062
4 261.6495 3.612398914387321
