# Supplementary material for: Performance efficient macromolecular mechanics via sub-nanometer shape based coarse graining
Source: Nat Commun. 2023 Apr 10;14:2014. doi: 10.1038/s41467-023-37801-5 (PMC10086035; doi:10.1038/s41467-023-37801-5)
Supplement: Supplementary file 8 — Source Data [file 41467_2023_37801_MOESM8_ESM.zip › source_data/Figure_1/Figure1_panelE.dat]

1 414.211 27.919025544121947
2 773.9898333333334 67.67337524072686
3 1062.3266666666666 36.34734638029146
4 1136.765 49.26689109669226
