# Supplementary material for: Performance efficient macromolecular mechanics via sub-nanometer shape based coarse graining
Source: Nat Commun. 2023 Apr 10;14:2014. doi: 10.1038/s41467-023-37801-5 (PMC10086035; doi:10.1038/s41467-023-37801-5)
Supplement: Supplementary file 8 — Source Data [file 41467_2023_37801_MOESM8_ESM.zip › source_data/Figure_2/Figure2_panelD_3turn.dat]

1 1283.716666666667 23.52258890702483
2 1279.9833333333333 23.2632956010584
3 1372.5966666666666 13.17904860838681
4 1338.1033333333332 39.59643446349962
