# Supplementary material for: Performance efficient macromolecular mechanics via sub-nanometer shape based coarse graining
Source: Nat Commun. 2023 Apr 10;14:2014. doi: 10.1038/s41467-023-37801-5 (PMC10086035; doi:10.1038/s41467-023-37801-5)
Supplement: Supplementary file 8 — Source Data [file 41467_2023_37801_MOESM8_ESM.zip › source_data/Figure_2/Figure2_panelD_54turn.dat]

1 66.81096666666666 0.5002991227478044
2 69.24714999999999 0.29808748016871633
3 70.39908333333334 0.23952146331568946
4 72.46203333333334 0.6646465969888696
