# Supplementary material for: Performance efficient macromolecular mechanics via sub-nanometer shape based coarse graining
Source: Nat Commun. 2023 Apr 10;14:2014. doi: 10.1038/s41467-023-37801-5 (PMC10086035; doi:10.1038/s41467-023-37801-5)
Supplement: Supplementary file 8 — Source Data [file 41467_2023_37801_MOESM8_ESM.zip › source_data/Figure_2/Figure2_panelD_9turn.dat]

1 404.19866666666667 62.19151829541459
2 395.1226666666667 73.79150398852762
3 418.4711666666667 66.66051822835031
4 432.17383333333333 50.901066640482966
