# Supplementary material for: Performance efficient macromolecular mechanics via sub-nanometer shape based coarse graining
Source: Nat Commun. 2023 Apr 10;14:2014. doi: 10.1038/s41467-023-37801-5 (PMC10086035; doi:10.1038/s41467-023-37801-5)
Supplement: Supplementary file 8 — Source Data [file 41467_2023_37801_MOESM8_ESM.zip › source_data/Figure_2/Figure2_panelE_3turn.dat]

1 2033.7583333333332 9.309900494754018
2 3480.248333333333 607.5234506973557
3 3433.265 538.7708433632366
4 2836.485 455.18893537921883
