# Supplementary material for: Performance efficient macromolecular mechanics via sub-nanometer shape based coarse graining
Source: Nat Commun. 2023 Apr 10;14:2014. doi: 10.1038/s41467-023-37801-5 (PMC10086035; doi:10.1038/s41467-023-37801-5)
Supplement: Supplementary file 8 — Source Data [file 41467_2023_37801_MOESM8_ESM.zip › source_data/Figure_2/Figure2_panelE_54turn.dat]

1 143.3425 0.9205226323489689
2 204.75183333333334 1.2446119096150243
3 256.06283333333334 2.5318134091770843
4 305.6703333333333 2.8661438476733045
