# Supplementary material for: Performance efficient macromolecular mechanics via sub-nanometer shape based coarse graining
Source: Nat Commun. 2023 Apr 10;14:2014. doi: 10.1038/s41467-023-37801-5 (PMC10086035; doi:10.1038/s41467-023-37801-5)
Supplement: Supplementary file 8 — Source Data [file 41467_2023_37801_MOESM8_ESM.zip › source_data/Figure_2/Figure2_panelE_9turn.dat]

1 1289.4019999999998 560.1866604216253
2 1521.6933333333334 609.6331858031972
3 2221.8576666666663 580.8377980588805
4 1745.5886666666665 591.7450791139336
