# Supplementary material for: Performance efficient macromolecular mechanics via sub-nanometer shape based coarse graining
Source: Nat Commun. 2023 Apr 10;14:2014. doi: 10.1038/s41467-023-37801-5 (PMC10086035; doi:10.1038/s41467-023-37801-5)
Supplement: Supplementary file 8 — Source Data [file 41467_2023_37801_MOESM8_ESM.zip › source_data/Figure_3/Figure3_panelE_hexamer.dat]

0 1.891947274880785 0.17276448064974148 1.2028614676360634 0.09290290185267086
10 4.45668002381859 0.20001008498268805 1.9683111436948102 0.048325647711363266
20 5.4074335949054895 0.29094726121147235 2.1363611272919925 0.060949171440003246
30 5.865232517115802 0.3066735774617482 2.21833698467256 0.06200472911721542
40 6.092267873376237 0.3183189599215436 2.258092394533007 0.0627865457167404
50 6.213506399843208 0.3339857169035979 2.2804526121489217 0.06523671139266926
60 6.283627316170214 0.33385087633329724 2.293198095823945 0.06526576672939319
70 6.277711351877426 0.35019787236815536 2.2967335596569423 0.06872727750544075
80 6.398412544203002 0.3525837950452364 2.324816202814108 0.06695714945245233
90 6.483423775162439 0.37859288676871916 2.342561944885066 0.07171695943265274
100 6.555439565191625 0.38185428332697463 2.3564833004013037 0.07235525218741812
110 6.640577719913973 0.40180261346485135 2.3730778172207763 0.07486738966879194
120 6.660293302100723 0.4069981898420886 2.3775574051068333 0.0775380105064202
130 6.735203406622795 0.4247058771242075 2.393466481570257 0.07877032627690687
140 6.858547780523656 0.4281142062467796 2.4162496087248444 0.07909614114574764
150 6.954967302900132 0.4437631022625586 2.433604691220116 0.07927106942766948
160 7.036561241783047 0.4451144614121026 2.448403733914289 0.0796073645718238
170 7.061296546112947 0.43466859141119873 2.4538435547544353 0.07777608902386045
180 7.113824670245538 0.4204004692121364 2.4680866505462817 0.07460802270323638
190 7.220794648055714 0.45094231199235807 2.486278828919096 0.07864495792771468
200 7.296367463234549 0.44612106793212664 2.501074991932902 0.0778191900439014
210 7.36884268883353 0.43970315973228935 2.514902605668467 0.07572318812368194
220 7.381084283852478 0.4428429853504719 2.5198303316028094 0.07626469762539889
230 7.460554160517776 0.4603389911954978 2.535105113614877 0.07727691076594814
240 7.5248253197096195 0.4638392047131116 2.547305985138061 0.07745361615338835
250 7.590912401428856 0.4722478534309032 2.560281413276018 0.07836250090605351
260 7.64639381551149 0.47038986735856353 2.5699411936401857 0.07817607620987327
270 7.652567758599752 0.45497890291305304 2.5717933816297607 0.07547404761456175
280 7.695215064954955 0.435649587649066 2.5799345553639776 0.0727825963025604
290 7.751266210405658 0.455267106136651 2.591811376851776 0.075394239404379
300 7.806936034523106 0.44209222597444164 2.6018357675317896 0.07349629392256088
310 7.851417339689009 0.45662377224120276 2.6104766641583326 0.07661079652114765
320 7.902230086662957 0.46080761583529467 2.6186758362053886 0.07700737346054976
330 7.926661788180656 0.4688048628905812 2.6232355077857035 0.07815664791530832
340 7.978752553710304 0.46938927160362004 2.632147824107428 0.07897990766996309
350 7.993825491038596 0.4645963464313412 2.635413048579708 0.07764213926614029
360 8.010291930550856 0.49292109079165247 2.6388430563608685 0.08163400472341593
370 8.038342570862829 0.4937892711948047 2.64352804391268 0.08173511804797301
380 8.072847764027069 0.47535944920601086 2.648989715840426 0.07893433939622609
390 8.0877797356285 0.4860093575249671 2.6510457601484663 0.08060146876572073
400 8.092699547526253 0.4870320576293687 2.654497050830652 0.0818421346841119
410 8.100562358792887 0.4733390723437396 2.6545058852235424 0.07769836293090515
420 8.14169532728393 0.448316753486236 2.6609348400710835 0.07469614636712216
430 8.143864704860196 0.44471251549015434 2.661821113601952 0.0744546295140954
440 8.180446017332592 0.4681983119290068 2.6673743818750832 0.07822669257636601
450 8.197120229238296 0.4733667340233285 2.6698122997196405 0.07801176187718248
460 8.205985203818168 0.473293951042804 2.6719881351508272 0.07764976545435387
470 8.212065918316979 0.463294634715165 2.672488297898707 0.07672450755591279
480 8.213806243358311 0.4612746055758534 2.6745570683512305 0.07652659627237086
490 8.255331977274407 0.44875864628005013 2.6808446179433787 0.07510268593498476
500 8.252509775992745 0.4577093946033678 2.6805349070048563 0.07561745039852676
510 8.263151758439314 0.45221495266322087 2.683288196903075 0.07450395745023607
520 8.274142718414053 0.46302041257703946 2.6846159088307497 0.07599383356917085
530 8.290317478021645 0.46256338390326973 2.6869838997168762 0.07548386224367275
540 8.309073396738139 0.4576421537087788 2.689855076591221 0.07583456294053109
550 8.322027303371192 0.46205511758372164 2.692642610940844 0.07606037927771887
560 8.315810901990075 0.460687326463501 2.6913252604972575 0.07573402488966731
570 8.311511085241168 0.47163430063626227 2.6912328452991594 0.07641749111606282
580 8.324148702423603 0.4370531636355276 2.6921473379948027 0.072204091977606
590 8.349781390542311 0.44838722619299487 2.6963778245689065 0.07360384276119107
600 8.33966800681783 0.4432597079323815 2.694433669741321 0.07258408024318273
610 8.342610940893657 0.46070679519265423 2.695094820321609 0.07423458607395007
620 8.347999246288632 0.46515922472500354 2.6968252918653075 0.07525970241223177
630 8.342388586384628 0.44371204272120124 2.6966824907447338 0.07209416441033716
640 8.359293033473225 0.4540101722342852 2.698905508086191 0.07407040663045177
650 8.373400009519331 0.47990512703804766 2.7009190708042343 0.07700952521324533
660 8.378608337576459 0.4746116218716776 2.701257131465938 0.0764494616523982
670 8.377130358050968 0.4459417089292886 2.7014227734973213 0.0733269589280291
680 8.389147934577277 0.4837629789595679 2.702427031483662 0.07776661352043676
690 8.417442377177512 0.46856983332983043 2.707213106642632 0.07604528362415865
700 8.3991832495725 0.45720114610419876 2.7050873940441322 0.07483583201739837
710 8.421177009329261 0.47220780012025854 2.708164954186139 0.07467917402124019
720 8.417938626158781 0.4778162182649525 2.7079343977517514 0.07723695541384248
730 8.434207880645372 0.47734408775784304 2.7106040547260113 0.07697648203572752
740 8.426109304071957 0.46663481787067596 2.7095125630549957 0.07571610896768938
750 8.422012428030433 0.47015604798565663 2.7092063756433635 0.0757442236683902
760 8.432271039337538 0.4624531761437283 2.711131596538749 0.07400269210138727
770 8.430143101086754 0.4578309425224242 2.7112436470282035 0.0741099567003008
780 8.440376234252422 0.46544762548839685 2.712672838519436 0.07564279339624365
790 8.449111922647942 0.46005727596940516 2.7144318881383365 0.07410413540565312
800 8.463539240271224 0.46605613536565105 2.7166096624397684 0.07600564693393165
810 8.468238917623813 0.47369288999420806 2.717655531731895 0.07583823772676569
820 8.453971965678994 0.4743688496673451 2.7151924454647003 0.07580471971723765
830 8.479628770677875 0.47822045490327997 2.7189410575110378 0.07631366770915622
840 8.458221372232398 0.4775376189026099 2.7157812629921065 0.07680433763307534
850 8.481090517954213 0.4736336862571068 2.718993101610804 0.07555064152307017
860 8.48157505969289 0.4672951725295808 2.7193569413261596 0.07474833953565428
870 8.481649931041037 0.4555800670160211 2.719865740732206 0.07337814396533812
880 8.4854990001536 0.44473010599005364 2.7200420167182653 0.07061072080976173
890 8.475013932746476 0.451442477605021 2.7184866212804266 0.07217395489633154
900 8.51226766871219 0.4536261938608652 2.7243497323402672 0.07298231830548439
910 8.497186486651788 0.44977120677431776 2.72203449537888 0.0716541897278892
920 8.49249940888021 0.454537205403606 2.7214453565687955 0.0724329291350131
930 8.507938594738972 0.43949512492835546 2.7245076371459565 0.07052377261161093
940 8.505822523995553 0.45343568280790786 2.7237093430637143 0.07234401385976369
950 8.523943600318244 0.4501853922178224 2.7270185904324165 0.07109028150079198
960 8.512269773918563 0.46378204261362094 2.7247960512263196 0.07403709739633163
970 8.515206629804556 0.4515658058092059 2.725261036562443 0.07286332956477194
980 8.521864805973417 0.4592722443442598 2.7256440186392923 0.07335003496610015
990 8.515170243765803 0.4526810377546481 2.7253901627794654 0.07303590107148912
1000 8.50047257530244 0.4527233593367599 2.723089595809387 0.07298303259066054
1010 8.527387670461568 0.4381927595702411 2.727510487365194 0.07042184411830056
1020 8.536136108809982 0.4457469949591829 2.728883168986684 0.07167990738307159
1030 8.542265658556673 0.4451656200242509 2.728341797254724 0.07176062066948793
1040 8.536176796276045 0.4683798095278072 2.7284640003609355 0.07505942255279446
1050 8.530876858105797 0.45967973457023187 2.7289493974885075 0.07315999816835933
1060 8.563705276156856 0.45945311703161806 2.732426158973501 0.07355384675717971
1070 8.564562116915754 0.45745916053312946 2.733534217924777 0.07307679837122717
1080 8.544572867793166 0.45701097209617436 2.730718054918702 0.07332134832287454
1090 8.543460652046678 0.4652713210824319 2.7303902526244554 0.07429413687653821
1100 8.546463786319084 0.44797100369413545 2.7303327589759157 0.07313157329221424
1110 8.540498972928376 0.4555606099442008 2.72983490527609 0.07335183476897694
1120 8.564044968221198 0.46426221176219473 2.7325050545705034 0.07419624723810411
1130 8.530923716754835 0.45226357669249323 2.728505980942268 0.07294337579579774
1140 8.553824747251772 0.46749791285528863 2.7329760316351246 0.07483022087812408
1150 8.56764472866454 0.44388798412703856 2.735057067396947 0.07137443247817915
1160 8.549142788059978 0.46019083874573685 2.7321034760831813 0.07428463461067789
1170 8.579418704717487 0.4566811516976646 2.7358372212109123 0.0736881817862343
1180 8.570707109459208 0.4395841936023787 2.7357025413729175 0.07126356014862577
1190 8.573164282992668 0.43797944267759714 2.7351622594352767 0.0709959610475088
1200 8.58233723106226 0.4578243861897451 2.7370591007810887 0.07325009666652878
1210 8.585772488621755 0.4499486329546841 2.737244306335776 0.07292707744455176
1220 8.582535256983334 0.452338617753198 2.736243351559773 0.0724891288053343
1230 8.576191868524829 0.4469063549341007 2.737002701268916 0.07196417189243187
1240 8.5730219421545 0.46456037679850487 2.7359352519640923 0.07475460478566533
1250 8.581797595835326 0.4471394385022145 2.7372042819014495 0.07208015299776495
1260 8.587660417517192 0.4552098799070487 2.737649007095971 0.0724010584110819
1270 8.56525809933041 0.4393915140044928 2.7348596791548117 0.06988183494208289
1280 8.589712940311037 0.4679659685723541 2.738191827251345 0.0746403972565885
1290 8.58821705861705 0.46393394461688203 2.73859431243901 0.07433741942913319
1300 8.588353291586722 0.4493430428140939 2.7382780578487895 0.07178282084696262
1310 8.579463159394956 0.4506491941847945 2.7366548013049936 0.07269511895243506
1320 8.572087946769113 0.4447772104798158 2.735290357215911 0.07154377474019813
1330 8.59937386097255 0.45265021124665195 2.7402136243764987 0.07253149155697795
1340 8.612563103561085 0.45866451458995183 2.7426381709898506 0.07319592414467406
1350 8.61436329441941 0.4617027203521196 2.7424798471638074 0.07341950076966161
1360 8.614113958050106 0.46224978893449836 2.7422348243917414 0.0738896824187455
1370 8.632670861556816 0.45443351770838075 2.745116468942445 0.0724237987087085
1380 8.605743147030905 0.47386385857072266 2.741552660582301 0.07576335159999191
1390 8.615028573269665 0.45625226371842975 2.742737522896462 0.07339180120398352
1400 8.627437767646125 0.4615489250497191 2.7447660058022043 0.07462211942486928
1410 8.630592308598436 0.4623124962560049 2.7444679343629934 0.07266395938082147
1420 8.619732575792495 0.46574958908059605 2.7431282042039613 0.07415033091670006
1430 8.63236536920318 0.4518788605390189 2.7449408732417173 0.07232079428495282
1440 8.617017482820883 0.4628724029476238 2.742306777686114 0.07380800535298028
1450 8.620056453087518 0.470104698138357 2.744428655190174 0.07498897917483871
1460 8.59365831272236 0.45310070443094325 2.7396536663115714 0.07342121106607191
1470 8.608953155422606 0.4451333844969213 2.7424030931694783 0.07169985875977102
1480 8.616077514110264 0.45230877035036926 2.7424054669373694 0.07233959915639737
1490 8.599589448746803 0.45284592932939144 2.7408281893076736 0.07168038415473582
1500 8.599282856304121 0.44084301710718954 2.7404936593776155 0.07076124084029121
1510 8.611244801169114 0.46365059014338933 2.742631320268973 0.07313304682903633
1520 8.611693595949545 0.4477006008265453 2.742450309658681 0.07152865946702243
1530 8.607609143395642 0.4509119760777161 2.7420557516845383 0.07237915837572254
1540 8.61566335432757 0.47189696990320745 2.742820099185596 0.07500891302263261
1550 8.608637736546054 0.4417298982828869 2.7416652627103595 0.07021617312096644
1560 8.62886591274214 0.4268734755332476 2.7441401863841706 0.06927445708314135
1570 8.631849368083527 0.4645715523412096 2.744740872355077 0.0741562663534788
1580 8.620490394687257 0.447322559442627 2.7437513480441975 0.0715866203123096
1590 8.629849896886043 0.45066020714985267 2.7454001810018176 0.07172509922332675
1600 8.634706503128115 0.4522507266983323 2.7454885336374626 0.07248196205051341
1610 8.61881005022041 0.462107009306098 2.744006598668672 0.07303653768830892
1620 8.621605665357281 0.44216381791637077 2.744056329557749 0.07119587188735678
1630 8.627367696326798 0.45331331388417395 2.7448432192142835 0.07269758450527175
1640 8.62652104722019 0.46576579897450743 2.7449396578303706 0.07383095514498009
1650 8.641985562827083 0.46040104976543145 2.746688323972556 0.07363085239338676
1660 8.637707292786278 0.4443855109059004 2.746751917431885 0.07156452205754224
1670 8.640358990158777 0.4363208761761857 2.7465480875763113 0.07023256703948266
1680 8.631473933018095 0.45697619302459314 2.7455898056160315 0.07330946719675384
1690 8.635608473259383 0.47384609350590295 2.7463077197139447 0.07507361211235436
1700 8.642610975320903 0.45974546925354326 2.747935038243518 0.0730460330581207
1710 8.643681927835297 0.4579345552399933 2.7480359154767062 0.07268220604436212
1720 8.64322699550771 0.44622186709250194 2.74761840565273 0.07110398416903153
1730 8.643089761377865 0.4486642775026331 2.7473715249011095 0.0721645825457842
1740 8.63862403101941 0.4457450064987471 2.7467074462689025 0.07099666543194849
1750 8.632757816077268 0.46391442565697133 2.745623934641399 0.07346663142018584
1760 8.641631971256366 0.45377559805779716 2.748390560976339 0.07221245121943377
1770 8.640277682498283 0.4522367656930053 2.747381908645557 0.07142735654841026
1780 8.649618548476349 0.4419894714566079 2.748273403746978 0.07056547228449614
1790 8.640887309901448 0.45725756284184865 2.746646265058783 0.07207108785276004
1800 8.658820464897946 0.4543204558741436 2.74955349706174 0.07125136783176868
1810 8.664604460055402 0.4389593849045147 2.7505321040795003 0.07012882196408768
1820 8.666355772137146 0.45701718948951353 2.750800413518784 0.07401909304200277
1830 8.673025744584587 0.4465247049432486 2.751358719448464 0.07047756462534872
1840 8.661749804168322 0.4381936189188343 2.749534728112316 0.06997332844589156
1850 8.652330831868026 0.4581584683460947 2.749749777410039 0.0741134083181549
1860 8.64015401943096 0.4502718891610985 2.7467723779528423 0.07230283605969244
1870 8.640695089126524 0.4553161361303649 2.746591388323415 0.07268465348684612
1880 8.620474045702036 0.46698982929066957 2.7441290853328217 0.07375308919548325
1890 8.653693292150853 0.44260591402994337 2.7496837668754694 0.07052591582217355
1900 8.642172754058205 0.4426309523197144 2.7471355242561613 0.07025609395000183
1910 8.652758645813496 0.4544416683228492 2.748578364588352 0.07203119126384716
1920 8.64908043477545 0.43790940469148987 2.748882889925391 0.07043623366479895
1930 8.650389554589616 0.4440383250500795 2.748436565814921 0.07112621363616228
1940 8.66679108291246 0.4385700548858874 2.750968305982271 0.06976929000383036
1950 8.660980709360842 0.44507681178006103 2.7500368756677767 0.07157722186435864
1960 8.655993154929387 0.4542141473726505 2.7501267337403554 0.07287799804556401
1970 8.646521999628217 0.46767239597366184 2.748261935626452 0.07442209369624174
1980 8.65700304260887 0.4586051417685919 2.749545464272124 0.07293555054158235
1990 8.667682016538881 0.4566564732478125 2.7519587741483895 0.0724343244745851
2000 8.661923127550308 0.46381724764647714 2.750642736666322 0.07285322935756437
2010 8.659613753750117 0.4663798061876769 2.7500123304525506 0.07438465415022733
2020 8.68383503751636 0.4577651205115481 2.753242354545827 0.07308887919247277
2030 8.665157605008961 0.4574025856781504 2.7509424085791987 0.07366746227163307
2040 8.663390191264172 0.4546264028342748 2.750862199575307 0.0724506537455634
2050 8.654429637544878 0.43519440201308673 2.7493108555516534 0.0699048396149257
2060 8.655815175954732 0.43729011458684613 2.7503644722618956 0.06957303471483609
2070 8.670061776252208 0.4489598409011611 2.751290622214265 0.07148737034030465
2080 8.64356221005135 0.4431564207419682 2.7480283191341464 0.07132307164263837
2090 8.639015454968971 0.4435757959588691 2.7477146324727957 0.07091790076650738
2100 8.645210576749935 0.4355941489161991 2.7475870916420373 0.06852208219120366
2110 8.660392953152478 0.4394947065292015 2.7505169312273 0.07052940723643887
2120 8.666957429830465 0.4445960736584191 2.752121947486626 0.0708278063538463
2130 8.653717537638558 0.45208974909326893 2.748795840387361 0.07243856512480443
2140 8.659121982289548 0.4382844363496088 2.749585903440979 0.06965548195097893
2150 8.679241214055738 0.4602578391493421 2.7531060644075755 0.07373219268470668
2160 8.653191520960004 0.4499102455226583 2.7489844259405958 0.07119450556255955
2170 8.651468557935532 0.4333493268791585 2.7490104621623526 0.06952101536713383
2180 8.652802441624685 0.44149761152204847 2.749511504245043 0.07026134329931966
2190 8.660529603601987 0.4373316501835597 2.7504134585566438 0.06981796520366026
2200 8.641987410818393 0.4357281589263419 2.74682176359784 0.06994728692857935
2210 8.659091340061046 0.44114443072148196 2.7504765060293273 0.07070537228614387
2220 8.662373459685393 0.43670307266708075 2.7510113748915366 0.07038731346290053
2230 8.651714991731762 0.45490130348473934 2.749779989878846 0.07300995973602478
2240 8.660905264225244 0.44595294262757484 2.75059964651737 0.0716875710102172
2250 8.634306846317909 0.4368978335570645 2.7475501533003417 0.07021962738685461
2260 8.65815495851129 0.45416980032243864 2.7506664408584025 0.07201687218222244
