# Supplementary material for: Performance efficient macromolecular mechanics via sub-nanometer shape based coarse graining
Source: Nat Commun. 2023 Apr 10;14:2014. doi: 10.1038/s41467-023-37801-5 (PMC10086035; doi:10.1038/s41467-023-37801-5)
Supplement: Supplementary file 8 — Source Data [file 41467_2023_37801_MOESM8_ESM.zip › source_data/Figure_3/Figure3_panelE_pentamer.dat]

0 1.8139846523602803 0.562010031223078 1.1107814683245794 0.33863312936350604
10 4.452138185501099 0.16856652667411667 1.9675154435817805 0.04052347007172234
20 5.445644021034241 0.3739469224766041 2.1673250472360506 0.08478058152984372
30 5.941296537717183 0.4563965441788442 2.259558198124111 0.10344482688521055
40 6.13555630048116 0.5158051227229014 2.2926622924074955 0.11704335782125941
50 6.192694425582886 0.5270669694730308 2.306637817641407 0.11358085417518639
60 6.236786087354024 0.44855014404674265 2.31067821364486 0.10219120713014641
70 6.276632110277812 0.37159109433241244 2.3187981665823236 0.09278135733785453
80 6.5573980410893755 0.4559114309234284 2.372818205097071 0.09892053409882688
90 6.64348045984904 0.48042201557527475 2.390581708290662 0.10608622047450296
100 6.689715345700582 0.5223118123713683 2.3967052991676554 0.11200127602361633
110 6.79997992515564 0.4527024884042431 2.4181864465663403 0.09990664336108075
120 6.950725555419922 0.40142514927753425 2.4478794388163645 0.09029709729810054
130 7.083907922108968 0.42869646100299125 2.471509904186982 0.09336019454993832
140 7.10987921555837 0.46772571873803276 2.4749335571840954 0.10198717660406496
150 7.228476921717326 0.436466552196734 2.493825904428356 0.09514040045965355
160 7.321569005648295 0.4090071197523107 2.516644878666437 0.08780883759203735
170 7.394277930259705 0.4219345862242543 2.5260278160303997 0.08701369502855562
180 7.5589849551518755 0.41807279615092807 2.5629516736361184 0.08263300944169087
190 7.616480867067973 0.3994086821205737 2.574625417078014 0.07760282194592659
200 7.749338746070862 0.3123589336614395 2.5941327304306854 0.06458338729680638
210 7.806354920069377 0.3432093045882025 2.6054660956013707 0.06470224635245965
220 7.84444538752238 0.2895961249493821 2.6117579779366387 0.056349961814568195
230 7.930450161298116 0.37879893799452025 2.6305434345792933 0.07623425733124899
240 7.943522731463115 0.4081710030553281 2.634223470740399 0.07425027192930553
250 8.017280300458273 0.46148689006450505 2.641858465300193 0.08538466962777949
260 8.080751736958822 0.4440266512084914 2.6565852350641865 0.07458074891181735
270 8.033534328142801 0.3723475287382792 2.6501135521349983 0.06986544215106542
280 8.122313578923544 0.36129538288833885 2.665032948704139 0.07234229901068834
290 8.1826540629069 0.33789070350408745 2.672204370723469 0.06173874984591867
300 8.209839820861816 0.3558909613680695 2.677879794044516 0.057837732595108805
310 8.28618319829305 0.30605863795241867 2.6963588292160803 0.05020694872760337
320 8.327475229899088 0.3804657354221379 2.7020984709525706 0.06464077994574523
330 8.397498408953348 0.389427075415777 2.7183364336573574 0.06237075469629249
340 8.361622095108032 0.34651008811245343 2.7139497678498583 0.05265910766779919
350 8.533589442571005 0.39041114229683677 2.738883173505186 0.0655021297496072
360 8.583051482836405 0.43038991054280457 2.752572750806595 0.07432306233858862
370 8.592405954996744 0.356980047471578 2.7513869631262224 0.05762850166294939
380 8.646079023679098 0.326278771798913 2.760262700653819 0.057274385873355135
390 8.634368817011515 0.43899530536537124 2.7569836402506294 0.06948892054898549
400 8.616288383801779 0.40936395944921256 2.7527834639582203 0.06504946177540057
410 8.601986090342203 0.2970112114288841 2.7530248527953503 0.05210690963859654
420 8.688956618309021 0.41775168627841314 2.7639192394617687 0.06582009873995648
430 8.661223292350769 0.4235457996329659 2.763258627364827 0.06815379278880136
440 8.707183599472046 0.4067540145427172 2.7704703507291697 0.06390000695824298
450 8.784308513005575 0.4587541105457654 2.7821208852914534 0.07443216845473309
460 8.821947574615479 0.4375491742882558 2.7865643721571742 0.07420891572781146
470 8.679274002710978 0.4036115046776013 2.7676707938154537 0.06619327881774567
480 8.763439297676086 0.4029151693896011 2.7770562300786277 0.06586223403186497
490 8.866755604743958 0.4596298995725082 2.8004349778820115 0.07459846572539042
500 8.819850842157999 0.4509563944069109 2.791126625676976 0.07175579672154017
510 8.897774497667948 0.5228085985946406 2.804384984900325 0.0815478971947699
520 8.873642047246298 0.42151424824650774 2.797764409232164 0.07038687195476924
530 8.93035113811493 0.5649983756361395 2.805326795852103 0.08949890690392694
540 8.909762740135193 0.6312207425550408 2.8039593672779404 0.09849734755329866
550 8.915449817975363 0.5024736823740115 2.8021267003150014 0.07728998406270325
560 8.94415775934855 0.5899993542131751 2.8075324857362265 0.08802991246544868
570 8.915655970573425 0.5421508185509702 2.8039670090694266 0.08912418610501181
580 8.8943985303243 0.4793528229131789 2.7995797362842256 0.07390443919964632
590 8.87540109952291 0.5726130149679862 2.7957794809188794 0.08935252366265369
600 8.976715445518494 0.5767673641923604 2.8120736994226623 0.0903505886557297
610 8.982661128044128 0.6011542125772246 2.8124740468125555 0.09428787228325798
620 8.956308921178183 0.6162612432832457 2.808140758280203 0.09632560528575526
630 8.95809825261434 0.5952856418702464 2.8126313699653323 0.0867472786659239
640 8.95886766910553 0.5955543433754653 2.8088889941323463 0.08868606749918058
650 8.938974380493164 0.5646955710719734 2.8090041819545104 0.08798623828647377
660 8.86094605922699 0.5795797187030987 2.797557435733413 0.09015541079128565
670 8.932465155919393 0.45239089104340086 2.8070608282340266 0.07193470135716361
680 8.900355458259583 0.5661143469029767 2.800177698588154 0.08731345531258265
690 8.945899804433187 0.5383486955029247 2.8110247525763317 0.08097025014586698
700 9.012189189592997 0.5381480667916883 2.8204362995278753 0.08006606964253637
710 9.094045321146647 0.6022145295550344 2.828323473861438 0.08840391232859306
720 9.004586219787598 0.4931334850963696 2.8205760866402514 0.08208803398504869
730 8.91777499516805 0.46881070938696656 2.8096606821402887 0.07005285693290839
740 8.973641316095987 0.5727995036617065 2.816178053185879 0.08595921001232575
750 8.98702077070872 0.5256521331758343 2.8186914530394827 0.08120373986237303
760 9.07060201962789 0.5987492120247621 2.831077094566323 0.09091740678083904
770 9.077946503957113 0.48151742996070324 2.8284033900324412 0.07661943235059154
780 9.045249422391256 0.5882644570093561 2.8259268086952876 0.08708114150789348
790 8.997933864593506 0.5390092133162963 2.823555466376387 0.07741667368347639
800 9.021614034970602 0.5345305166132241 2.825541364346107 0.08374079459075426
810 9.019676566123962 0.5742845337566885 2.8253337278322763 0.08854572005908216
820 9.066000898679098 0.5981652326727233 2.831864911684585 0.09014388950370919
830 9.062411626180014 0.5329885210989408 2.829407007589365 0.07921166778433958
840 9.115798473358154 0.5429190695130768 2.838004834705934 0.08148068724616622
850 9.05990974108378 0.5851460459077791 2.833903320979744 0.08824314603141283
860 9.009559472401937 0.5753344932677136 2.8231421452785823 0.08616867929406118
870 8.991541147232056 0.4995702206352346 2.8227382710954085 0.07553783753610717
880 9.064859628677368 0.5842160461015595 2.831356610508543 0.0878686477705392
890 9.066918849945068 0.5882224116311479 2.8299524840066286 0.09044206854521107
900 9.07168734073639 0.5551263943269745 2.8308367352073476 0.08835964748727272
910 9.10804812113444 0.5808634544926317 2.8378273603948063 0.08638855522761536
920 9.07162618637085 0.5038903561050398 2.831996282363173 0.07593856735534268
930 9.05736498037974 0.5809578328785958 2.8299681715444254 0.09177268063031485
940 9.109499533971151 0.46856790035005236 2.8378486458792374 0.0718373247894653
950 9.039642254511515 0.4933064283308017 2.828142050333693 0.07675962833144488
960 9.102153619130453 0.4859677863019386 2.8392824510837262 0.07549125978695857
970 9.126334269841513 0.442089263307542 2.842124743353144 0.06912000877520123
980 9.091673930486044 0.43802278494924257 2.8355683934029403 0.06973213421327333
990 9.124481995900473 0.426104233932822 2.8406646774836397 0.06942279048564881
1000 9.055083076159159 0.45926839574221634 2.831797679288611 0.07379319794253539
1010 9.07121753692627 0.47560351312833443 2.8341406606958444 0.07009640959174734
1020 8.999001423517862 0.4719701252773844 2.822464358246736 0.07347488767504286
1030 9.098706444104513 0.5001814677464571 2.8342378073015566 0.07569289767558293
1040 8.996679504712423 0.5093117504599277 2.8217066117669423 0.08030680826283966
1050 9.10974907875061 0.4731916493281411 2.841396852514171 0.06949349136198182
1060 9.126725832621256 0.48675809573438333 2.8408115172922046 0.075346939208499
1070 9.182758649190268 0.5910590533630002 2.849815705515908 0.08600489288493395
1080 9.12890632947286 0.5125762812255517 2.840701557989416 0.0779025303906806
1090 9.168392419815063 0.4590359310155463 2.8466865104557564 0.07136156504964619
1100 9.205519437789917 0.43691829660458154 2.8538219235988094 0.06300787349932431
1110 9.06365672747294 0.4545792389846713 2.8368196719638568 0.0710900611120299
1120 9.044499238332113 0.5692006536164979 2.8280664133836844 0.08420536947681906
1130 8.952107350031534 0.478148381046002 2.8168164500192803 0.07251466627961434
1140 9.07513972123464 0.5212489393856286 2.83192999584077 0.08205687749848238
1150 9.08016542593638 0.5230985225642417 2.8296942347386427 0.0784399557903
1160 9.072079420089722 0.5446943357535563 2.8306024779201393 0.08226664922246484
1170 9.053707679112753 0.4890200357063489 2.833134886793222 0.0724641996403884
1180 9.04798150062561 0.48430687975348313 2.828249114216549 0.07295723250989798
1190 9.089457352956137 0.5555109114134458 2.834713628906096 0.08244296652002521
1200 9.015154918034872 0.5007551647264412 2.8240618126621135 0.07537038215622795
1210 9.060266574223837 0.5938441751265102 2.829762131808167 0.08826226019257725
1220 9.014676173528036 0.4916345757396766 2.82414173702802 0.07836425023629949
1230 9.041048606236776 0.5019371734393352 2.828357300398068 0.07923218281663524
1240 9.077924489974976 0.5132628556123258 2.832514142345964 0.08133879519153872
1250 9.101162195205688 0.4901465099591849 2.8406588298904274 0.07329190048224826
1260 9.023712873458862 0.524810466536555 2.8300489448184507 0.07980207897608958
1270 9.063822825749716 0.5200598147350873 2.832842369309347 0.07391625130871168
1280 9.077186902364096 0.5243997793971418 2.8322285372293314 0.07961260578526747
1290 9.143073956171671 0.5838793093236273 2.8473178543689883 0.08325133765568854
1300 9.046582539876303 0.5510266792629912 2.8316533795034076 0.08158382729517209
1310 9.095484415690104 0.5746787963567048 2.8364813004156866 0.08569510685696678
1320 9.053113142649332 0.5167483484327078 2.831067268646789 0.07337757027010361
1330 9.132362922032675 0.5757435508928554 2.8409879780472305 0.08269489702388269
1340 9.165827910105387 0.5270568122622399 2.84648245851966 0.07889123423811809
1350 9.135191122690836 0.4828656035494933 2.8434278420197447 0.06736267954276304
1360 9.16029159228007 0.5206011046901711 2.842438815207475 0.07260515012756022
1370 9.116593519846598 0.5160659936514301 2.8405476095205633 0.07754466851122584
1380 9.155836343765259 0.5849984418518966 2.8464081619463584 0.08303485137182882
1390 9.167616128921509 0.45140019312546265 2.8492153357612344 0.06476809881028085
1400 9.14755630493164 0.488768456230427 2.84368180045749 0.07176059251812807
1410 9.121694644292196 0.4284222310162922 2.8439662243746615 0.06295509550922285
1420 9.134056886037191 0.5211051851152546 2.842775316736017 0.07816282719867457
1430 9.181304772694906 0.5105949585027235 2.8509428618386394 0.06905980059769967
1440 9.197929859161377 0.40038201846614674 2.855072263835139 0.06192645022173488
1450 9.128558079401651 0.4644057045318693 2.8449166027390955 0.06698233486204887
1460 9.099559386571249 0.4063692174049848 2.841381674418841 0.061626985443457453
1470 9.104047616322836 0.4520254616997456 2.838948502130691 0.06831136076565145
1480 9.143517017364502 0.48946414495871265 2.846063955343283 0.06707338241315136
1490 9.173300584157309 0.4832732661661491 2.8526270108187863 0.06455265869941723
1500 9.243779102961222 0.4746091244253688 2.8596596510326955 0.06657462541065959
1510 9.141721725463867 0.5079809894520807 2.8442921057172814 0.07425129750163185
1520 9.20689288775126 0.5005039400031713 2.8579642820122615 0.07463683183250489
1530 9.152817169825235 0.5835047845905578 2.8481577139535035 0.08386325299936413
1540 9.159236907958984 0.5541358122572361 2.849435826529096 0.0810549357707772
1550 9.170879284540812 0.43899637986360235 2.851617481829605 0.06730131341734677
1560 9.203341801961264 0.4408042177010395 2.856301674242779 0.06367613863014365
1570 9.15599536895752 0.5267485492625933 2.8488587150629896 0.07624656702229256
1580 9.198120752970377 0.46252821162893504 2.8562013253976084 0.06523688139989986
1590 9.112845579783121 0.4660913965576339 2.8414988900885887 0.0664947089844487
1600 9.079799890518188 0.4827335714130195 2.8388326153342383 0.06664248065575645
1610 9.012789090474447 0.4643948013418835 2.8294662037878022 0.06735457605668417
1620 9.166338284810385 0.4623720013407785 2.848143477428064 0.06358923325636863
1630 9.12402057647705 0.4753427051609428 2.842962242149818 0.06591574534548003
1640 9.142167091369629 0.453026728715022 2.846317077621397 0.06124062378268464
1650 9.11510944366455 0.47082755008768906 2.841117910854335 0.06469511433879914
1660 9.20534118016561 0.5572569004770139 2.8568837492946617 0.07799612650006685
1670 9.11432957649231 0.554580823745788 2.8405920541660485 0.07934067892784669
1680 8.997698068618774 0.3963335998098462 2.828059888324464 0.05672782484179227
1690 9.069189389546713 0.49434243399229827 2.8381529559335186 0.06909455237905247
1700 9.120856126149496 0.5231852935758996 2.8424377950790194 0.07213244593691465
1710 9.181584199269613 0.5231871062960216 2.8501864017201357 0.07780807031332364
1720 9.056808551152548 0.465064700198074 2.835059278028609 0.06979315121797705
1730 9.062309344609579 0.4464286027535513 2.8291166110880765 0.06605929871089057
1740 9.155105352401733 0.5090855308970019 2.8479685653671485 0.07227810834424805
1750 9.121814489364624 0.4672345278852607 2.838679689613358 0.06638759925708941
1760 9.07529083887736 0.42729785849923824 2.8336801997409697 0.05981110222735656
1770 9.170803785324097 0.5516107686954733 2.850073144036133 0.07989429766141225
1780 9.087018807729086 0.47135740807938986 2.8342952382313236 0.0683344500263053
1790 9.081169048945108 0.5573314293915559 2.8357326582654276 0.07632650687809697
1800 9.143254518508911 0.5038387486264438 2.841991124476309 0.0694400750459466
1810 9.213887850443522 0.45715018859915346 2.8538120555593474 0.06609624023526472
1820 9.11048682530721 0.43881174240597237 2.8401733063719896 0.060968731334997875
1830 9.057757457097372 0.4248326318871759 2.8330016247879954 0.06268508697693413
1840 9.033325354258219 0.496099504511164 2.8232354533002435 0.0688858968614505
1850 9.11989156405131 0.4752153549785737 2.8413721498745717 0.06638649033031419
1860 9.10296336809794 0.5065165349642603 2.8363793310029046 0.07271314428672301
1870 9.102327823638916 0.5073158232811774 2.8391229594335883 0.0724573874216441
1880 9.074350198109945 0.5133618785755159 2.8356357260885847 0.07554990171988869
1890 9.168627659479776 0.48865989017366207 2.850140440177391 0.06950765973414474
1900 9.132190863291422 0.4634564356001324 2.843791182633437 0.0653268157952273
1910 9.18048620223999 0.529386577953246 2.846728006483493 0.07365524460620207
1920 9.121254603068033 0.5024609084471935 2.8378170599150123 0.06973920566934402
1930 9.134980281194052 0.538264161840751 2.8400791723972323 0.07291117674602944
1940 9.096488793691 0.4673914521428095 2.837488122748979 0.07015179673567612
1950 9.06226396560669 0.5344196312445896 2.8340712090448186 0.07301461936971874
1960 9.09613005320231 0.4886926121857309 2.837079617247341 0.07224137597767365
1970 9.101919094721476 0.5349186389060775 2.8413811634084767 0.07795064468178217
1980 9.144776264826456 0.5219327078968392 2.8436793854188984 0.07310406249192324
1990 9.17201050122579 0.5397487459892573 2.848495764267535 0.07758597140790312
2000 9.140181541442871 0.4339080243639102 2.845478645947098 0.06156827864071947
2010 9.12939167022705 0.5419620121215343 2.842805319493671 0.077478816776097
2020 9.149288574854532 0.5494835379680322 2.8434680293645687 0.07834394212353335
2030 9.16712236404419 0.5393649701674755 2.848974296558822 0.0763595452590203
2040 9.20400627454122 0.538512572297523 2.8538061728590276 0.08201439960868451
2050 9.209910949071249 0.5406703913296614 2.8529365773863673 0.07671453475954704
2060 9.13516362508138 0.6256948197761492 2.843520632607774 0.09321679588934143
2070 9.197959740956625 0.5708736218184676 2.851402180021092 0.08462289855994294
2080 9.167876958847046 0.520339806260205 2.85023396021788 0.07684229422499213
2090 9.232432126998901 0.6150639263320632 2.8601093550896466 0.09275793427550183
2100 9.253264745076498 0.5663942425744848 2.8604640111355337 0.08380060402290575
2110 9.242168267567953 0.6075502389945415 2.8572124275879704 0.0907986987258148
2120 9.216325521469116 0.6073146044685246 2.857018215763988 0.09124591989696278
2130 9.178922971089682 0.6400347432385393 2.8511341335467897 0.0984119601400826
2140 9.24536649386088 0.7152604992106613 2.8602339074265752 0.10765828795578049
2150 9.207884391148886 0.5968579036574543 2.854578548897889 0.08944324892237958
2160 9.18765672047933 0.5390483713994856 2.852441396298357 0.08305284166508071
2170 9.27378741900126 0.6467796030309855 2.8650105686462033 0.0960949831827436
2180 9.302829504013062 0.5759117639029024 2.86868903463804 0.08874670610154987
2190 9.199601093928019 0.700783582546663 2.8540125405569037 0.10637098042591137
2200 9.230398893356323 0.5818178292308656 2.857917943334441 0.08937399734865152
2210 9.292052189509073 0.6238576620715325 2.866195699651446 0.09581489869564327
2220 9.223763624827066 0.6553327324348257 2.853465151955658 0.10159627471553646
2230 9.2057896455129 0.6024389845943661 2.8514789290952613 0.09427014698125194
2240 9.207985480626425 0.6183275057440064 2.8522481548988554 0.09084203156772046
2250 9.082476695378622 0.6004586155853462 2.8360968035258947 0.09340066050658088
2260 9.235601107279459 0.7025805420625574 2.8571858106962735 0.10192455213998275
