# Supplementary material for: Performance efficient macromolecular mechanics via sub-nanometer shape based coarse graining
Source: Nat Commun. 2023 Apr 10;14:2014. doi: 10.1038/s41467-023-37801-5 (PMC10086035; doi:10.1038/s41467-023-37801-5)
Supplement: Supplementary file 8 — Source Data [file 41467_2023_37801_MOESM8_ESM.zip › source_data/Figure_3/Figure3_panelF.dat]

0 1178.219643596012
1 1178.1511523685776
2 1177.2014342298116
3 1177.1865334467534
4 1176.9511283767577
5 1177.056753942521
6 1176.793106106286
7 1176.1643560162909
8 1177.6259070924445
9 1177.8210600887733
10 1178.376153277569
11 1179.3361698345032
12 1179.152603441597
13 1179.6379556271047
14 1179.9696212568701
15 1180.0206448844913
16 1179.2930443039509
17 1179.1656988606837
18 1178.6094587934933
19 1178.9644240757805
20 1179.7173213692067
21 1180.1818015390786
22 1179.0119126583572
23 1177.8570930257372
24 1177.2623920084984
25 1177.5967186742025
26 1177.4382459513831
27 1177.308371977434
28 1177.5190791530704
29 1177.3382926077088
30 1177.0013702013525
31 1176.766087847666
32 1176.9205353840605
33 1176.5130344540053
34 1176.5546553334334
35 1177.3085039808525
36 1177.8470595177498
37 1177.8403531937731
38 1178.1581492586392
39 1178.7040725618651
40 1179.078289000254
41 1178.4360356083344
42 1178.603330747842
43 1178.6040789279243
44 1178.3990030679922
45 1178.0822127773624
46 1177.5256439187308
47 1178.3447383854968
48 1178.1050561688937
49 1177.115520996243
50 1177.2834679953448
51 1177.573261890472
52 1177.1243391108642
53 1176.328587859918
54 1175.955495214713
55 1176.7278489131654
56 1176.423651125518
57 1176.3179278815528
58 1176.5411188832775
59 1176.1972071981381
60 1175.6223015775847
61 1175.8749304693542
62 1175.0848171738317
63 1173.9207965613048
64 1174.410424158135
65 1174.8427032413308
66 1174.85247451929
67 1174.6277847112488
68 1175.9197911599929
69 1175.9690751172304
70 1175.4323650088559
71 1174.7387256903185
72 1176.2683468311684
73 1175.7317675111053
74 1174.953463975871
75 1175.8223816902823
76 1176.7441359798859
77 1176.6525357480662
78 1175.8830914944676
79 1175.8275753789128
80 1176.2481511597334
81 1176.1448861618762
82 1177.172720535924
83 1177.0324451514111
84 1176.5645766259433
85 1176.7377709475634
86 1177.0416170930198
87 1176.7387751063136
88 1176.2079292617022
89 1176.598332675725
90 1176.266030189048
91 1177.0298408071826
92 1177.7736031457966
93 1178.0846679318183
94 1177.4785294194023
95 1177.8309865249248
96 1177.9017364850667
97 1178.0266436536392
98 1178.425872455752
99 1177.8112446612254
100 1177.4332862904644
101 1177.1978826796253
102 1178.4497902861415
103 1177.4403517503183
104 1177.8869733558784
105 1177.97950478225
106 1178.1421262222814
107 1177.648775484716
108 1177.74235624058
109 1177.7046215271869
110 1178.2976999019936
111 1177.7370646251713
112 1177.8956221122226
113 1178.0625582838848
114 1178.4063850633709
115 1177.311619324075
116 1176.181067822796
117 1175.832226425037
118 1176.1707093763296
119 1174.6350351047588
120 1174.7733036849388
121 1174.281002802337
122 1174.1573316162617
123 1173.5807784090587
124 1174.192961293878
125 1173.4413276605317
126 1174.2175618278577
127 1173.5587473013165
128 1173.6550930961882
129 1174.3336684706828
130 1174.0883048868936
131 1173.9296753665787
132 1174.049369786591
133 1174.2856879110877
134 1173.947981358409
135 1174.5415536664912
136 1175.4444051806786
137 1175.451872860718
138 1174.6410914026999
139 1174.3747671752649
140 1173.217680726208
141 1173.8843891150777
142 1175.0968012070516
143 1174.6169987853978
144 1174.860263474608
145 1174.1305176286696
146 1173.9279035125385
147 1173.1255908810645
148 1173.1156467650749
149 1173.4632751082952
150 1172.9745481663872
151 1173.9505419748625
152 1173.1353157006909
153 1172.461886124341
154 1172.8809538876403
155 1173.226441328113
156 1173.3846396916022
157 1172.7134322058503
158 1172.142210663131
159 1171.698587167679
160 1172.1682171529874
161 1172.5023477493469
162 1172.8771333389586
163 1173.1078722478826
164 1173.8812442611375
165 1174.5662713105135
166 1173.3305454437377
167 1174.1487603892858
168 1174.431110696223
169 1174.0124518455457
170 1174.5728146837137
171 1174.053786874596
172 1174.5770052037915
173 1174.8071088858455
174 1175.444981709402
175 1174.2446493120603
176 1173.5833963422895
177 1174.6050797731805
178 1174.9481602211479
179 1174.5224819277826
180 1175.2115621494877
181 1175.0142876746295
182 1174.8587121369483
183 1175.4127814139765
184 1175.5280766953422
185 1175.7623131487285
186 1175.5548660780344
187 1175.885527601829
188 1176.136770640646
189 1176.115263129163
190 1174.9153473042027
191 1173.749030774489
192 1173.7272337556042
193 1173.7687913691682
194 1174.9559074820556
195 1174.55069043381
196 1174.9619683244214
197 1174.015293463017
198 1173.6694129319242
199 1174.4945328592428
200 1174.2570494946563
201 1173.4018876798677
202 1172.3609405794405
203 1173.6931565309706
204 1174.0308121539122
205 1174.5330771539961
206 1175.1764580005013
207 1173.8412685797637
208 1173.8733012896075
209 1174.4053602144545
210 1174.686277785608
211 1174.7222193439336
212 1174.7373216558433
213 1174.5683278558977
214 1175.6883083089485
215 1175.5994034198075
216 1175.9209391135419
217 1174.3215363702404
218 1173.5232760755637
219 1173.9232309600334
220 1173.678813564473
221 1174.208675768657
222 1173.3935915740738
223 1172.475660653616
224 1172.5583783052398
225 1172.590145422286
226 1172.4076843977539
227 1173.260206204565
228 1172.1524887167711
229 1172.6363151985968
230 1173.629214805045
231 1172.5932090407605
232 1172.9800969993357
233 1172.925095646156
234 1172.5424296025774
235 1171.9832183692895
236 1171.9547142845413
237 1171.4372042460814
238 1171.8792171392722
239 1171.7492366542656
240 1171.3003157252183
241 1172.1095536269447
242 1171.723827890145
243 1171.9883731070486
244 1171.912572838911
245 1171.6758159682274
246 1170.3354931629474
247 1170.506152038989
248 1170.7551020845594
249 1171.2289024993172
250 1170.712747317308
251 1169.4604438703286
252 1169.5225054812793
253 1169.4590749205431
254 1168.4370579535075
255 1169.0168787962707
256 1169.4143227742898
257 1169.3766372279774
258 1168.92706523822
259 1169.740428008544
260 1169.5753573217207
261 1169.4072982550836
262 1168.9311151267948
263 1170.128154411341
264 1171.6456101010758
265 1171.9510998906233
266 1170.3024350639412
267 1171.8023886596513
268 1171.9664844876272
269 1171.2173984513913
270 1172.0853666063736
271 1171.8208467483553
272 1171.5220814384086
273 1171.7012627777056
274 1171.5257363465764
275 1171.612108256445
276 1171.9271131935209
277 1171.791122005704
278 1172.6105823208454
279 1172.9994314443154
280 1173.4294451643505
281 1172.8366320646053
282 1171.7762000801283
283 1172.403184657578
284 1172.8394271021223
285 1173.0934523687406
286 1173.2630546062953
287 1173.2042761452517
288 1172.6942446451737
289 1172.315618075519
290 1172.5092248033882
291 1172.4512699623997
292 1172.758536033367
293 1172.1761776538121
294 1172.4955022655417
295 1172.9855753851425
296 1173.1877728789661
297 1172.7943697664784
298 1173.3196208323138
299 1173.179343580521
300 1173.9314510655222
301 1174.4311285514293
302 1173.4141461409852
303 1172.4401120985756
304 1173.6529608602475
305 1172.6622219928627
306 1172.7832056411148
307 1172.2440758329074
308 1171.7657529918895
309 1171.6722980030897
310 1171.6016769709647
311 1170.6601589257582
312 1170.7626706263559
313 1171.0092918429345
314 1170.6304100885825
315 1171.008175947621
316 1171.064766815927
317 1172.1496367075342
318 1171.8657128377818
319 1171.0292659299835
320 1171.4372864664501
321 1171.3399910916805
322 1172.1081764822752
323 1173.2743399601923
324 1172.2651736784692
325 1172.7491719765478
326 1172.5725070693265
327 1172.3819225895386
328 1172.5475989075096
329 1172.7379024348215
330 1172.653616281202
331 1173.1674122151326
332 1172.7464058260705
333 1172.9345534145148
334 1172.8068825087805
335 1172.9683364236612
336 1172.0791546113676
337 1173.0199090477092
338 1173.5283836602898
339 1172.8161104089622
340 1172.5994716153214
341 1171.9531273499153
342 1172.088726800121
343 1171.570767189598
344 1171.3206254005738
345 1170.7027271263269
346 1170.4689321210512
347 1170.890898673552
348 1170.9792818077494
349 1170.5419644787794
350 1170.2239600295488
351 1170.9396602669342
352 1170.7958910870382
353 1170.3466664832304
354 1169.978064443841
355 1170.153609602874
356 1170.7281391493266
357 1170.9340849402734
358 1171.1089998673588
359 1170.5779321280502
360 1170.9109632092138
361 1170.7615284652957
362 1171.353007733718
363 1170.9077676976017
364 1170.1796089818984
365 1169.7703063463828
366 1169.8961890214746
367 1171.1297001993328
368 1171.3486097856921
369 1171.3280801399756
370 1170.1461949137267
371 1170.886508286524
372 1171.2206924794705
373 1171.835398474076
374 1171.1525624592384
375 1171.2624035547624
376 1171.1573458194898
377 1170.4425000412182
378 1170.8070344767325
379 1170.9565188035754
380 1170.8818645641006
381 1170.6642749925716
382 1170.468198929268
383 1170.9193818075935
384 1171.430659778506
385 1170.764470340549
386 1170.5379386687946
387 1171.0596620523227
388 1171.5705780696521
389 1171.403204678826
390 1171.1351098004875
391 1170.8048339948164
392 1171.1435362153452
393 1171.164754681076
394 1171.5990778215726
395 1171.8871260988067
396 1171.6074022641817
397 1172.094381440103
398 1171.0269676104317
399 1171.4486430407949
400 1171.6301103801336
401 1171.3962071365115
402 1171.1333309566253
403 1171.4891718590056
404 1170.525423442027
405 1169.3374676547937
406 1169.7091526512281
407 1169.9536230331248
408 1170.2309625425237
409 1170.5323907956094
410 1169.5113500878226
411 1170.5838478586982
412 1169.6480958014693
413 1169.570275665325
414 1169.5343041467734
415 1169.8404819250047
416 1170.0656147740322
417 1170.56218583512
418 1171.8233741986437
419 1172.7599607787888
420 1171.621073514791
421 1171.53555899841
422 1170.9963382965718
423 1170.4441441960892
424 1170.2591087638154
425 1169.7356556411903
426 1169.832500900153
427 1168.7346558978918
428 1169.6943831117621
429 1169.5718646776074
430 1169.8299687740162
431 1170.6349995207968
432 1170.0567234938972
433 1169.9563740066276
434 1169.3106243816655
435 1169.52158776276
436 1168.9884569724315
437 1169.2205499826068
438 1169.8144502734085
439 1170.5648290474792
440 1169.7162586164368
441 1169.69210665882
442 1169.880641891045
443 1170.475306470021
444 1171.2679045258121
445 1170.478555793781
446 1170.8011732370346
447 1170.8787587158456
448 1171.0729289243009
449 1170.811775562096
450 1171.0724018431429
451 1171.4978476248655
452 1171.0690647964357
453 1170.9315671125605
454 1171.015934785464
455 1170.421735427029
456 1170.6568192337397
457 1169.9872970115541
458 1171.067104774121
459 1171.2906328948072
460 1171.3081397368087
461 1172.2660664059704
462 1172.5856682428735
463 1172.4715835021047
464 1172.4000556947017
465 1173.411809301726
466 1173.6630804979643
467 1174.6009801541
468 1173.006012307117
469 1172.7843581662141
470 1172.8414788777013
471 1171.9723146831827
472 1172.1463326900216
473 1171.3562214736326
474 1171.4522325535297
475 1171.5277130405932
476 1172.0630915548666
477 1171.8712531465005
478 1172.3106814606062
479 1172.6667519490145
480 1172.1504858227008
481 1171.715440526877
482 1170.618635613729
483 1170.3960763572213
484 1170.1802652322388
485 1170.7505138575336
486 1171.1168913402048
487 1170.461306922344
488 1171.2435008030586
489 1170.803013654438
490 1170.8485554260346
491 1171.137957241693
492 1171.0150019964694
493 1171.3871341799972
494 1171.7000057528428
495 1172.0461099207573
496 1171.3780317780345
497 1171.8208235651327
498 1171.1157891279831
499 1171.25400305622
500 1171.7345138070211
501 1171.4549597093608
502 1171.3102153743887
503 1171.2747511815442
504 1170.7682362782048
505 1172.316151917033
506 1171.406934344329
507 1171.5237642860172
508 1171.2754564127845
509 1170.6697559939705
510 1170.5142977963962
511 1169.7212188747765
512 1169.7471827580118
513 1168.155417362409
514 1168.1745691667861
515 1168.0267607632877
516 1167.9796518426526
517 1167.6530024744748
518 1167.47815713137
519 1168.508891582789
520 1168.3870132136537
521 1167.6527874710387
522 1167.8102482782833
523 1167.972939791012
524 1168.5548884622594
525 1168.2749641130358
526 1167.6160642367936
527 1167.5100602994694
528 1168.222033036786
529 1168.7393436788889
530 1169.5893009066706
531 1170.1113790116235
532 1168.9588570769254
533 1169.315482749638
534 1169.1894499442674
535 1169.6061143133657
536 1169.3086617369577
537 1169.5498382296332
538 1169.8909342199904
539 1170.032105273629
540 1169.5612543511015
541 1169.2235689206148
542 1169.7624614418944
543 1169.208193898958
544 1168.7522728904087
545 1168.5960104035762
546 1168.1557272603336
547 1167.995287105041
548 1168.3662981262428
549 1167.9613653158638
550 1168.3378997422012
551 1167.9944297021245
552 1166.9588133643574
553 1166.934443552466
554 1167.8699718241314
555 1168.0745469173921
556 1167.830410133909
557 1168.4517237561581
558 1168.1887067646912
559 1169.0217150901155
560 1168.9040077061236
561 1169.2461469752348
562 1169.8284700109693
563 1170.2380399649812
564 1170.2796800542153
565 1171.2056229035434
566 1170.8890405601508
567 1170.381395611597
568 1170.1532007473859
569 1170.544347425621
570 1170.6454790934565
571 1171.3934884843895
572 1171.9268482021628
573 1171.3554479873112
574 1171.2153658160628
575 1170.5047074456727
576 1171.0536377577073
577 1170.3759815201195
578 1169.9348553265322
579 1170.0275013838889
580 1168.6042996887738
581 1168.48184534499
582 1168.1820992067549
583 1168.9603045962767
584 1168.4320942538784
585 1167.416479163944
586 1168.1423182461551
587 1168.0180682472642
588 1167.4105862903698
589 1167.2237806691703
590 1167.3446822974345
591 1167.4436171649184
592 1167.988173268518
593 1167.709564575682
594 1167.954301370759
595 1168.1764669739514
596 1167.390861492135
597 1168.2352119627544
598 1166.930526242067
599 1165.817924853101
600 1164.9381578239675
601 1165.7531967914176
602 1166.3039569833588
603 1166.4549953538656
604 1166.6857582991954
605 1166.5193947031298
606 1166.7985761424104
607 1166.79835943674
608 1165.8261729940036
609 1165.878005652369
610 1165.8032702942403
611 1166.3142715212455
612 1165.795572942463
613 1165.8272084629214
614 1165.262339595265
615 1165.3914807337615
616 1167.0096924379636
617 1166.1653615207297
618 1166.4552719639858
619 1166.2590611870253
620 1167.1639301094162
621 1166.9765436998014
622 1167.5168775622124
623 1167.9041736140884
624 1167.0600304102975
625 1168.0065407766035
626 1167.2452704808982
627 1167.4770395192036
628 1168.0450489807229
629 1168.441255470254
630 1168.5681662708823
631 1168.229915440663
632 1167.5929913747825
633 1168.3101286627252
634 1168.4515507294605
635 1168.2593876727137
636 1167.5493992726642
637 1168.0506952343442
638 1167.518378841129
639 1167.969782460449
640 1168.0573677351326
641 1167.1198063065794
642 1166.9787935562256
643 1167.075495862332
644 1167.0735437920514
645 1166.5046315780721
646 1167.4706723105467
647 1169.0475918211423
648 1168.3001077968822
649 1168.9928443484948
650 1168.1679568197615
651 1168.4666109371963
652 1168.1215560299188
653 1168.2749421795909
654 1167.9054623579848
655 1167.9996333561073
656 1168.0651412617883
657 1168.4202942068248
658 1168.0205095495128
659 1167.975965905771
660 1168.737765017305
661 1169.122978827892
662 1168.8234035524229
663 1168.814606795416
664 1169.5213908925746
665 1168.831056640363
666 1168.9122061104565
667 1169.2884297734079
668 1169.2630517270645
669 1168.4899802313419
670 1168.3558794789105
671 1168.3083323463688
672 1168.489734953028
673 1167.541837988584
674 1168.5060922405348
675 1168.2406424871665
676 1169.0457215889194
677 1169.7576360263763
678 1169.4988335130824
679 1169.7227584934017
680 1170.0406308222928
681 1169.379190918388
682 1170.1202421132755
683 1170.775594725305
684 1170.3061598119616
685 1170.5743342058925
686 1170.5203798850541
687 1170.5379835094195
688 1169.7918526375506
689 1170.4741177497708
690 1169.766192316131
691 1170.1839974754243
692 1169.5850299496851
693 1170.2957834403076
694 1170.6177204428134
695 1170.5507248014924
696 1171.1771419154875
697 1170.9892150358914
698 1170.7831101888858
699 1171.1219594093682
700 1170.987764183859
701 1170.6830331470526
702 1169.792756393882
703 1170.0438620008354
704 1170.410685531886
705 1169.9194812587375
706 1169.792311427753
707 1169.8360002515399
708 1169.7381176913927
709 1170.2073879852358
710 1170.7118567580446
711 1171.3345235140157
712 1170.2972192129353
713 1171.4392613770501
714 1171.0889816245729
715 1169.3777340406682
716 1170.0810835684158
717 1169.3601374678678
718 1169.5815729439144
719 1170.8214804519914
720 1169.757626599692
721 1169.4866789822772
722 1169.2072683985746
723 1169.3880348650923
724 1169.2995663588829
725 1168.4017593205238
726 1168.7634329526431
727 1167.9709061633146
728 1167.2828399609375
729 1167.069036640044
730 1167.627938484362
731 1166.84624066017
732 1168.0189780239796
733 1167.8228411099901
734 1167.397661024405
735 1167.4196788287054
736 1167.846186004361
737 1167.0959070593003
738 1167.2359542275053
739 1166.5229974727984
740 1166.9374676120951
741 1166.522490811103
742 1166.6156769510926
743 1167.116207098586
744 1166.8660537004446
745 1168.1668491898497
746 1166.5466450980766
747 1166.3101154866235
748 1166.5044454925608
749 1166.046341954651
750 1166.0040531196546
751 1166.5526495233962
752 1166.1257963570015
753 1166.1469184795349
754 1165.0734034296397
755 1165.9813760455486
756 1166.562268610763
757 1166.4100296440474
758 1166.4022118813941
759 1165.95708987356
760 1165.9580434028233
761 1167.2735876019221
762 1167.5960347667565
763 1166.7575744358396
764 1167.092571389867
765 1167.1711553708255
766 1166.7777075853262
767 1166.2973430805216
768 1166.7223413353397
769 1166.549006121996
770 1165.991179251146
771 1166.9482246559642
772 1166.6990101812464
773 1166.520379137407
774 1166.7904417132795
775 1166.3183525828813
776 1166.2057097434451
777 1165.7449028770068
778 1165.198876627597
779 1165.3836418260819
780 1165.165656075191
781 1165.166216073279
782 1166.1464844321506
783 1166.6584240638394
784 1167.298343872856
785 1167.117114524342
786 1166.1506487194465
787 1166.8824483463875
788 1167.4251618147323
789 1166.4476655039246
790 1166.369688866409
791 1167.9253059055977
792 1167.3656386423759
793 1168.009565578536
794 1167.6032721996025
795 1168.4184269250693
796 1168.4816861756606
797 1168.0670320702595
798 1167.33986191255
799 1168.1226571880811
800 1167.902100209485
801 1167.231567148971
802 1167.620044522674
803 1167.4603704730682
804 1167.9549783714074
805 1167.9588418318926
806 1168.4715874845979
807 1168.2210766965613
808 1167.750587644902
809 1168.2142247804736
810 1168.7785193351424
811 1169.0178344526705
812 1168.973937771536
813 1168.2207682060973
814 1168.0180210152382
815 1168.1666123877287
816 1166.8056974525723
817 1167.5581201076557
818 1168.160661978417
819 1166.985109959003
820 1167.672899999921
821 1167.3695856688814
822 1167.7752520382646
823 1167.0420997270244
824 1167.296036895251
825 1168.196597948106
826 1167.687876477687
827 1167.2046621218403
828 1167.3140392452997
829 1166.3924848277418
830 1166.2414299255888
831 1167.0428943157872
832 1166.5256775819219
833 1166.7938627483102
834 1166.3216960635143
835 1167.7803067754228
836 1166.126743937082
837 1166.5789190863538
838 1166.2577639899982
839 1166.0324558483323
840 1165.6310047756324
841 1166.0238657450468
842 1165.2762975141347
843 1165.8065593792173
844 1166.1916781290179
845 1166.3361484697423
846 1166.6854437384045
847 1166.4919677553596
848 1166.678937140451
849 1166.9087011209313
850 1166.7276324522215
851 1166.8999250403826
852 1166.7542547856717
853 1166.2377018990874
854 1166.8773380740345
855 1167.5264146119835
856 1167.3222005733962
857 1165.8707182467033
858 1166.4661733166142
859 1166.896639857488
860 1165.3340864015147
861 1165.2413957181427
862 1166.297167407346
863 1167.4233732549621
864 1167.3949164345743
865 1166.9116943123847
866 1166.8193497374566
867 1167.1485360020904
868 1166.9500574840513
869 1166.6711076674553
870 1166.1856290501273
871 1165.927996822872
872 1165.3990358845597
873 1166.231958986977
874 1166.6190756232684
875 1166.6895118016882
876 1165.8114781906147
877 1165.4327283389741
878 1165.5580688152318
879 1165.7435300632558
880 1165.815035429575
881 1166.8429708504286
882 1165.8162928097029
883 1166.3293859768169
884 1166.1285662886787
885 1166.3004027557924
886 1165.1778869278933
887 1165.2574017316601
888 1166.063922752199
889 1166.3459336295232
890 1166.657815563668
891 1167.4089237529136
892 1167.0928732266016
893 1166.8332019720103
894 1167.121987781142
895 1166.9358833936658
896 1166.401731555889
897 1166.8774111609678
898 1168.1068991013028
899 1168.5258299958102
900 1168.1307387293325
901 1168.3823208450667
902 1167.9957533814047
903 1168.0785485384442
904 1167.7418791539899
905 1167.5038329971153
906 1166.919770492954
907 1167.537921787507
908 1167.3097372831198
909 1167.83000463048
910 1168.427783906457
911 1168.8687849296903
912 1169.0166599862637
913 1167.955311374481
914 1168.140311101137
915 1167.6517397522725
916 1166.8815427472334
917 1166.3458394473998
918 1165.9099115792
919 1166.7290835270067
920 1166.0278861937309
921 1164.7212567251263
922 1166.2634393604449
923 1165.6446229881624
924 1166.208302562403
925 1166.7408100165585
926 1166.9858885213637
927 1167.505129447632
928 1167.0328749107262
929 1167.2297438222577
930 1166.6979702016974
931 1166.9505338602196
932 1166.2679882320865
933 1166.420293495911
934 1167.4469223805906
935 1167.3518220584517
936 1166.8366414102272
937 1167.0206050738796
938 1167.0602246068897
939 1166.083203144738
940 1165.5745051381682
941 1165.8276996443155
942 1166.2850828887015
943 1165.5928155913791
944 1165.441605533234
945 1166.2996800635997
946 1166.010113979491
947 1166.642528663099
948 1165.911303746328
949 1166.9327257215348
950 1165.8999921350307
951 1165.3326841693593
952 1165.5063311128224
953 1165.5365900868942
954 1164.6524509152605
955 1164.9509989093342
956 1165.3270887591707
957 1165.5098703876802
958 1165.5982607908013
959 1164.9302048338682
960 1165.0846934859608
961 1165.5335124048104
962 1165.282608987692
963 1164.38320194382
964 1166.2500039574588
965 1166.0353724990362
966 1166.619172347672
967 1166.1158325284523
968 1167.8392843729484
969 1167.4995432379412
970 1167.248604234555
971 1166.6845212766987
972 1167.6426075432084
973 1167.0186513167728
974 1166.938059764826
975 1166.341761606492
976 1166.3173556956704
977 1165.8198806882117
978 1166.668060567815
979 1166.7343892480042
980 1166.5869139849906
981 1168.3294071619137
982 1168.3625746239281
983 1168.2323830419095
984 1168.6250099839579
985 1168.7163194101674
986 1168.6580685425017
987 1168.7620344894303
988 1169.0800346092378
989 1168.533123248368
990 1168.2605596906037
991 1167.9742089558902
992 1167.5557769740544
993 1167.8809218188253
994 1167.0710822304773
995 1166.8900105268967
996 1167.298692715901
997 1167.0305150968402
998 1167.333145207295
999 1166.564268847517
1000 1167.3063477852506
1001 1166.7762551145725
1002 1166.63380567057
1003 1166.8787579732505
1004 1166.9587267253185
1005 1167.0838484718613
1006 1167.4489946511612
1007 1167.853530962617
1008 1167.810372037428
1009 1167.6316201844966
1010 1167.6163586087255
1011 1167.7042008582112
1012 1167.6931031482668
1013 1168.4052023096992
1014 1168.38014173444
1015 1167.523141826836
1016 1167.5127004810056
1017 1167.4043334912503
1018 1167.1989678396187
1019 1166.806436332271
1020 1167.3062871868603
1021 1167.4054218677163
1022 1167.117956867163
1023 1166.8015267633807
1024 1166.6762316889633
1025 1166.6636486536229
1026 1165.2566765280683
1027 1165.3609931589713
1028 1166.309226706678
1029 1166.2362363330046
1030 1166.057566824212
1031 1165.76280126056
1032 1166.291151416594
1033 1166.0791315835645
1034 1166.3882715988727
1035 1166.1618952844558
1036 1166.6240777273003
1037 1166.3402354971531
1038 1166.2830844078205
1039 1166.0218579512941
1040 1166.4133076008545
1041 1165.881733644481
1042 1166.2050798109674
1043 1165.7872431938663
1044 1166.1097213846767
1045 1164.765353187686
1046 1165.091523892588
1047 1165.0040397410357
1048 1164.911394290896
1049 1165.3678067831486
1050 1165.5852560586925
1051 1165.33585155288
1052 1166.6916756708156
1053 1166.0511135018576
1054 1165.4809517468684
1055 1167.4525909592853
1056 1166.067627511319
1057 1166.2436451262995
1058 1166.4138930520385
1059 1166.3633401540208
1060 1167.0758395303308
1061 1167.755786949702
1062 1167.9749983703114
1063 1167.9942285915586
1064 1168.7342660043196
1065 1168.3646243301464
1066 1167.8419764431371
1067 1168.8210883537927
1068 1169.388419906268
1069 1169.1957760893486
1070 1168.8572425686748
1071 1168.0738104071313
1072 1168.505826304572
1073 1169.0695614831063
1074 1169.1403192129442
1075 1169.04102433133
1076 1169.2764373741081
1077 1169.1771514883744
1078 1168.9348543095325
1079 1169.286774876832
1080 1169.0324028587338
1081 1169.4410430539078
1082 1169.35196209989
1083 1168.9430937177058
1084 1168.553304015587
1085 1168.8816147449686
1086 1168.0274152285353
1087 1169.52419675981
1088 1168.487840365857
1089 1168.1464758014333
1090 1168.18564987762
1091 1168.4795299277243
1092 1166.6787636156037
1093 1166.3433877368714
1094 1166.7745693217164
1095 1167.8091398884635
1096 1166.2208379858812
1097 1166.785118548498
1098 1166.98931358345
1099 1167.3444894166762
1100 1166.7323409319558
1101 1166.738293643085
1102 1167.7352778634915
1103 1168.1654155786628
1104 1168.0844844632868
1105 1167.2701774866134
1106 1167.3433514243402
1107 1167.4838069426776
1108 1167.9312613085522
1109 1167.3307236377943
1110 1167.9272743723416
1111 1167.6915657713935
1112 1167.769299144777
1113 1167.7158572339813
1114 1168.5241763725062
1115 1167.3940318637717
1116 1167.8817815849586
1117 1168.2570102203388
1118 1168.1376473874275
1119 1169.09846478492
1120 1168.5590980480392
1121 1168.369038689239
1122 1168.7109708576409
1123 1168.4454989999417
1124 1168.8237697731774
1125 1168.4213266129073
1126 1168.1160305081662
1127 1167.5938341423157
1128 1168.4865925468243
1129 1168.3380632583824
1130 1168.5607694638777
1131 1168.0387042379512
1132 1168.6838574838096
1133 1168.7659061728502
1134 1168.1265346602822
1135 1168.179171012992
1136 1167.4188797528386
1137 1167.721979210172
1138 1167.9600066410007
1139 1166.8118456940504
1140 1167.4461654541271
1141 1167.2187922446037
1142 1167.3218711680872
1143 1166.615605854182
1144 1166.7240847720036
1145 1166.451600860702
1146 1167.1820978318199
1147 1167.264243188214
1148 1167.8675999982472
1149 1168.456538341316
1150 1168.4022676992915
1151 1168.614998494659
1152 1169.2537412077907
1153 1168.9879565866208
1154 1168.6446919808452
1155 1168.8998747125663
1156 1168.3977609733895
1157 1168.4770658241632
1158 1169.224506909276
1159 1168.1324783156665
1160 1168.3628300648543
1161 1168.278898440733
1162 1168.425519315959
1163 1168.4911146244192
1164 1167.8678706596888
1165 1167.9818560906397
1166 1167.4125941137409
1167 1167.5284554435991
1168 1167.6932877713714
1169 1167.4121153992862
1170 1167.058655993057
1171 1166.11520810303
1172 1166.5502402714956
1173 1166.1435846885788
1174 1165.1741673673682
1175 1165.6813838590938
1176 1165.7011873027952
1177 1165.423806157622
1178 1165.1225375172103
1179 1164.7828812760356
1180 1165.4388533873296
1181 1166.075394705175
1182 1166.2302516877955
1183 1166.9337050666852
1184 1166.3802348825197
1185 1166.3734032866641
1186 1165.9002746296926
1187 1166.348591504139
1188 1166.9328525998508
1189 1167.130210726807
1190 1167.4035675551
1191 1167.2638335090835
1192 1167.5060395284027
1193 1167.4363708810095
1194 1166.863660767139
1195 1166.7798564105108
1196 1166.7668628991494
1197 1166.6971949366346
1198 1166.4518444383962
1199 1166.7070448063553
1200 1166.6822424338202
1201 1166.2255191528002
1202 1165.4163670481967
1203 1165.4583057032912
1204 1165.0826040151503
1205 1166.3028240429041
1206 1166.6982673192497
1207 1166.6549780710689
1208 1167.5372829398705
1209 1166.7647943412408
1210 1166.5070190360802
1211 1165.9584450689701
1212 1165.871499644427
1213 1165.9383060360901
1214 1165.620364638272
1215 1166.1547035876006
1216 1166.3050624262696
1217 1167.3495948679447
1218 1167.3342184183211
1219 1167.3011062949038
1220 1166.0730780365407
1221 1165.7668935606457
1222 1165.665088601317
1223 1166.477827645317
1224 1165.734826949615
1225 1166.060382931674
1226 1166.9683662535895
1227 1167.1918112223134
1228 1166.600696839517
1229 1167.0405453992867
1230 1166.3254642100153
1231 1166.6698985578296
1232 1166.5443827113775
1233 1167.3042775159972
1234 1167.1738275297791
1235 1167.2671338360556
1236 1167.5785321976705
1237 1168.0646352513857
1238 1168.6880493451813
1239 1167.628135619378
1240 1167.8430006505405
1241 1167.7140128579067
1242 1167.717197514295
1243 1166.871537339257
1244 1166.178480188781
1245 1165.9890391284694
1246 1165.351495810785
1247 1165.8693218270528
1248 1165.8711355183093
1249 1166.1726851780547
1250 1165.1920229551
1251 1165.9803417329902
1252 1165.1253983139595
1253 1166.670515225434
1254 1166.240799425072
1255 1166.000246801316
1256 1166.3016354451536
1257 1166.0845496971847
1258 1165.8915074139502
1259 1166.8508677270318
1260 1166.8121477555899
1261 1167.664696424657
1262 1167.5549426535736
1263 1167.1581326758942
1264 1167.207608546905
1265 1167.6662537597556
1266 1167.4983176978737
1267 1167.2530278973632
1268 1167.6784271610297
1269 1168.736428165589
1270 1168.6902771560578
1271 1169.430472839762
1272 1169.0743956719002
1273 1169.3648776002476
1274 1168.5024395594103
1275 1167.7041174271371
1276 1166.8424035465205
1277 1167.2742330431026
1278 1167.955737558393
1279 1168.2513741085759
1280 1166.9637740246721
1281 1167.385615867963
1282 1167.3371417527349
1283 1167.3815227900218
1284 1167.4460287965376
1285 1167.5913379089043
1286 1168.5559617692845
1287 1167.6603853185597
1288 1167.5026583795857
1289 1167.308050539409
1290 1168.5915210272674
1291 1168.9347770456336
1292 1168.6678639365343
1293 1168.7852515026027
1294 1168.9066303340467
1295 1169.3231616144278
1296 1168.7666954467354
1297 1168.2949810020411
1298 1167.7674091781055
1299 1167.1998661031535
1300 1167.7061552991304
1301 1168.1998820534009
1302 1169.2310784668093
1303 1167.574904963269
1304 1168.2022107245793
1305 1168.3523139649528
1306 1168.1315354938324
1307 1168.5856920197714
1308 1168.4065391156566
1309 1168.5624871423388
1310 1168.1252152368018
1311 1168.154611153374
1312 1169.0903902886157
1313 1168.3642767509978
1314 1168.4118234907753
1315 1169.4594544678612
1316 1170.1135746165928
1317 1169.5886428542804
1318 1168.7780708056887
1319 1168.0399806745093
1320 1167.8697835633163
1321 1167.878161768328
1322 1168.9111264101894
1323 1168.4148182563586
1324 1168.2188210010174
1325 1168.0411957940714
1326 1168.1542932973612
1327 1169.0954137216654
1328 1169.247988819242
1329 1169.353755408005
1330 1169.4329039240545
1331 1168.5973651778
1332 1169.0739626482537
1333 1168.8567173095448
1334 1169.3451793168817
1335 1169.0277765110413
1336 1169.3715166746995
1337 1168.9488094842272
1338 1168.3851883997554
1339 1168.7301597471908
1340 1168.514144189062
1341 1167.837673610856
1342 1167.8929625922945
1343 1168.0065185243172
1344 1167.7505803017089
1345 1168.408918275892
1346 1169.4584668984216
1347 1168.3963994866963
1348 1168.4900418928544
1349 1168.8816840400466
1350 1168.3961870950336
1351 1169.456942839148
1352 1170.3452445954913
1353 1169.4285827280753
1354 1169.5495422190988
1355 1169.3761475990734
1356 1168.768496931072
1357 1168.1637115076808
1358 1168.0953696486251
1359 1167.5287245143284
1360 1168.8156429040823
1361 1168.4348580118995
1362 1168.0269217689745
1363 1167.5981140026493
1364 1168.461342576151
1365 1167.802145615914
1366 1168.5018096241872
1367 1168.0550415360044
1368 1167.2008368911925
1369 1167.6824286750805
1370 1167.2722769643815
1371 1166.3847676373477
1372 1166.9717613566286
1373 1166.8022565764627
1374 1167.5298392201478
1375 1167.3655161507445
1376 1167.1142492804188
1377 1167.6044863776053
1378 1168.0228059034284
1379 1168.6951975184577
1380 1168.6297426014505
1381 1168.5935950050725
1382 1168.5961555721221
1383 1168.03262350685
1384 1168.6169405325656
1385 1169.1329532736268
1386 1168.8155528713212
1387 1168.7117143864266
1388 1168.433140915917
1389 1167.4095997715724
1390 1167.111632466315
1391 1167.7338492726747
1392 1166.5244519510197
1393 1166.3786516671585
1394 1166.7816081762198
1395 1165.4882231979452
1396 1166.1149358500422
1397 1166.7464656532773
1398 1167.1386781511123
1399 1166.6176603618806
1400 1166.5442613264015
1401 1166.2297981706258
1402 1166.9374762080188
1403 1167.0444820704668
1404 1167.4081102193659
1405 1167.0338489297421
1406 1166.5054928413185
1407 1166.3175408386057
1408 1166.7520845878773
1409 1167.1999808156118
1410 1167.402393151497
1411 1167.3706039583021
1412 1167.60881328435
1413 1167.692068352364
1414 1167.9173938396846
1415 1168.0508781240121
1416 1167.1168201436446
1417 1166.7009877812754
1418 1166.443888348325
1419 1166.4989784970528
1420 1165.9005048795407
1421 1166.72953835998
1422 1167.543783367379
1423 1167.1409659845294
1424 1166.8895120777518
1425 1166.6863332826013
1426 1166.3989320521866
1427 1166.9470007880896
1428 1167.9334287852416
1429 1167.9051248366195
1430 1167.3271455256963
1431 1167.0572098778096
1432 1167.672911803366
1433 1168.5616737855603
1434 1167.8059137386083
1435 1167.8644494368468
1436 1168.255998651318
1437 1167.5537592350563
1438 1166.576893666179
1439 1167.7527859596062
1440 1168.318412256607
1441 1168.48808909762
1442 1168.4868416628187
1443 1168.1078044335668
1444 1168.0472340413899
1445 1167.5462895499638
1446 1166.4867159228268
1447 1166.0398343385168
1448 1166.70705230849
1449 1166.929561485449
1450 1166.3220211376326
1451 1165.7084829607204
1452 1165.3201285118826
1453 1164.9898561993107
1454 1164.798390102844
1455 1164.5201584960273
1456 1165.2616776395719
1457 1165.3457408746096
1458 1164.603015758474
1459 1164.4971645561468
1460 1165.0427018956818
1461 1164.7947669307962
1462 1164.6936483823076
1463 1164.335856746674
1464 1165.6749902471497
1465 1165.6453297496344
1466 1165.960843681725
1467 1166.1164967235543
1468 1166.8085352472006
1469 1166.8738950279198
1470 1166.4359356016996
1471 1166.2481201051555
1472 1166.4801083163677
1473 1165.5219685359152
1474 1166.6096845892996
1475 1166.9610729736344
1476 1167.2622409844862
1477 1167.1957445670034
1478 1167.6297134873055
1479 1166.8511083761596
1480 1167.0874576725712
1481 1166.711547084054
1482 1166.9425019373796
1483 1166.512500823605
1484 1166.7777607285752
1485 1165.7696995199722
1486 1166.0334414755694
1487 1165.5564851688969
1488 1165.57629425144
1489 1166.38643919385
1490 1165.8125625287441
1491 1165.5297940353594
1492 1165.428485503002
1493 1166.0036597213636
1494 1165.9726914427101
1495 1166.368378764677
1496 1166.1100751857923
1497 1165.994447266094
1498 1166.6088509554857
1499 1166.772880121056
1500 1166.785535339782
1501 1168.0965600357688
1502 1167.7972129879186
1503 1167.124052831532
1504 1167.7223992284264
1505 1167.9054664585724
1506 1168.539132601116
1507 1167.9691664609174
1508 1169.2569989219148
1509 1168.2649647005414
1510 1168.2769810353946
1511 1168.044469708914
1512 1167.670070972402
1513 1166.8407814030754
1514 1166.030168031549
1515 1165.7933252005346
1516 1166.9513848916831
1517 1167.0811786861082
1518 1166.4016341302433
1519 1166.4984005240756
1520 1166.4052340930305
1521 1166.7467232478807
1522 1166.434717152694
1523 1167.1251259673045
1524 1166.7234886192427
1525 1166.601654317092
1526 1165.9944356177778
1527 1166.281213289545
1528 1166.0136021277124
1529 1165.8277688316937
1530 1166.088779277031
1531 1165.3484421772587
1532 1166.164189716867
1533 1166.2027345965348
1534 1166.2948110661303
1535 1166.356903183629
1536 1165.7281803898031
1537 1166.3086067330898
1538 1166.614075160402
1539 1166.8928638063032
1540 1166.42959471575
1541 1167.1698340520084
1542 1167.9944030501738
1543 1167.6715425546263
1544 1167.7670462840351
1545 1168.0696470633516
1546 1168.3129955790546
1547 1168.34479016332
1548 1168.667395119879
1549 1168.9597832347774
1550 1168.778877332636
1551 1168.4295270219545
1552 1167.601602030505
1553 1168.2509802613013
1554 1167.0903675047482
1555 1167.7374342753849
1556 1167.1793266874931
1557 1167.6234143224483
1558 1166.827659859774
1559 1166.9076297404124
1560 1167.1743753416238
1561 1167.731237082767
1562 1168.135053844732
1563 1168.5744800032219
1564 1168.5089817706412
1565 1168.5351394160555
1566 1168.4171246693136
1567 1168.9727092131932
1568 1167.8712449900697
1569 1169.2508458342404
1570 1168.7920877193665
1571 1168.7948840140734
1572 1169.139532151316
1573 1168.9762594051724
1574 1169.5403717432796
1575 1168.71679429016
1576 1168.8017148824977
1577 1168.727131273262
1578 1168.7627062225208
1579 1169.0702359159247
1580 1168.3624116746246
1581 1168.2012140627362
1582 1167.3993204473782
1583 1167.8534459296257
1584 1167.4521510430575
1585 1166.9707048617636
1586 1168.5827779373803
1587 1167.8578234069776
1588 1168.2211681486224
1589 1167.7684061517941
1590 1168.6333485446899
1591 1168.063630941392
1592 1167.3843071816996
1593 1167.5806112420923
1594 1168.0317601712748
1595 1167.7783421214601
1596 1168.6471842279655
1597 1169.348955150847
1598 1169.3877148864908
1599 1169.3811538089847
1600 1168.273007975213
1601 1168.421379590246
1602 1168.2953259552892
1603 1169.2829780762825
1604 1168.8935567647645
1605 1168.2526887595463
1606 1168.5407656654559
1607 1169.1102256571169
1608 1170.6451320323142
1609 1169.2314397521345
1610 1170.0149003127833
1611 1168.9880983149292
1612 1167.7578423145796
1613 1167.6766495453849
1614 1166.8819048290813
1615 1166.6629818037418
1616 1166.149803594756
1617 1165.9889924160914
1618 1165.987053584188
1619 1165.508443108186
1620 1165.3726572440914
1621 1165.9354806487354
1622 1164.5455509803758
1623 1164.9978476691022
1624 1165.3091249904314
1625 1165.0326302715653
1626 1164.8269987680665
1627 1164.8747192374042
1628 1165.1797126515776
1629 1166.2823733370408
1630 1166.9240266327422
1631 1166.970457992175
1632 1166.3824501203746
1633 1166.8836537894692
1634 1166.6279999165079
1635 1166.9543706931743
1636 1166.7800041492344
1637 1167.6554645934916
1638 1167.2383421076645
1639 1167.1841615674361
1640 1167.1040028842474
1641 1166.68805145203
1642 1167.2959615949967
1643 1167.5678721630195
1644 1167.2324846002598
1645 1167.9298092660397
1646 1167.6352306571941
1647 1165.9273316766983
1648 1165.8176737730948
1649 1165.9987963979577
1650 1165.8343268178808
1651 1166.1729912486876
1652 1165.1638425041997
1653 1166.6547232084745
1654 1167.1627527162852
1655 1166.9970265545344
1656 1167.0705877076498
1657 1167.7062002222717
1658 1168.5204407464146
1659 1169.3399051063095
1660 1169.028142525705
1661 1168.7903973751174
1662 1168.6234871840436
1663 1167.6884662223315
1664 1167.2052374289553
1665 1166.6622639447949
1666 1166.4773448747367
1667 1166.69955271133
1668 1165.828552287619
1669 1166.2471458596822
1670 1166.5329499938578
1671 1166.4668380812652
1672 1166.641833572103
1673 1165.4110475938387
1674 1166.5551612438105
1675 1167.480118018855
1676 1167.58336577936
1677 1167.8037510747072
1678 1168.633894582878
1679 1167.6445772740142
1680 1167.480168029724
1681 1167.0453836340453
1682 1167.0910727136866
1683 1167.3658155121711
1684 1167.366915544347
1685 1166.8640106517848
1686 1165.9758956005114
1687 1166.0309755046028
1688 1165.5033046460228
1689 1165.8629087913282
1690 1166.2659086766205
1691 1166.8426205021703
1692 1166.5160158027895
1693 1167.2658522133806
1694 1166.456492938631
1695 1165.4876564585857
1696 1166.1280741399985
1697 1166.3178963916823
1698 1166.1861263337025
1699 1166.5665470008912
1700 1166.011118275496
1701 1166.2006773882495
1702 1166.4292109432822
1703 1166.1102564729792
1704 1166.5034411567462
1705 1166.6191303461803
1706 1165.9275535280149
1707 1165.573438046334
1708 1165.3874923769274
1709 1165.1909267249448
1710 1165.9352315609917
1711 1166.4155020326289
1712 1165.7486128152602
1713 1165.9615330611125
1714 1166.2928936352187
1715 1167.6658728089346
1716 1166.921731884497
1717 1167.4875467611419
1718 1167.6979107547181
1719 1167.3280287910923
1720 1167.8840042061406
1721 1167.315114138268
1722 1166.445151191178
1723 1165.553862630297
1724 1166.1596116255955
1725 1166.4029260570373
1726 1166.8664938605295
1727 1166.517145283945
1728 1166.6336227755603
1729 1168.2772847955014
1730 1168.4872423782756
1731 1169.1704076702276
1732 1168.455291295877
1733 1168.3017285260626
1734 1169.130061027978
1735 1168.4562784097673
1736 1168.5982607768196
1737 1168.0060410730173
1738 1167.6653120368223
1739 1168.292608126825
1740 1167.695313884204
1741 1167.910222821525
1742 1167.1761827817418
1743 1166.9755489868178
1744 1167.2667497145314
1745 1167.433903049096
1746 1167.128545304125
1747 1166.770004224623
1748 1167.7220388541562
1749 1167.0340562414026
1750 1167.232432432339
1751 1166.2982618563885
1752 1167.063642060271
1753 1166.2010527478203
1754 1165.9898369107955
1755 1166.2130565804703
1756 1166.4390834037429
1757 1166.9643693164057
1758 1167.30483855414
1759 1167.3297361044815
1760 1166.429854638332
1761 1166.196623092463
1762 1166.280256935307
1763 1166.9422485975629
1764 1166.0518608975915
1765 1166.8588923064397
1766 1166.4366852547312
1767 1166.2872743918085
1768 1165.795454542318
1769 1166.080078173701
1770 1165.7661145621187
1771 1166.2586415929215
1772 1166.2901750929677
1773 1166.7903188596476
1774 1166.266293167119
1775 1166.244850123246
1776 1165.9092097186515
1777 1165.1562071819599
1778 1165.4832143906422
1779 1166.0841378384969
1780 1164.7754439370483
1781 1164.842100059156
1782 1164.5984482074095
1783 1164.6599892494403
1784 1165.1692436023293
1785 1163.8868481916181
1786 1163.8071578877518
1787 1163.681030996127
1788 1163.3748964830618
1789 1162.9708736837629
1790 1163.2850212077158
1791 1164.4548517100138
1792 1163.5986425787935
1793 1163.3945969965885
1794 1163.6698525228337
1795 1163.7296534402421
1796 1162.9430385441917
1797 1163.166283245037
1798 1164.1948500174508
1799 1163.662194667925
1800 1163.337422762356
1801 1163.5493111152246
1802 1163.3595788103662
1803 1163.2903781881605
1804 1163.5810263135181
1805 1162.9821495492556
1806 1163.9460155963172
1807 1163.5206029377537
1808 1163.4881990788028
1809 1163.5329704508508
1810 1164.1879290729753
1811 1164.0253573194527
1812 1164.217189912817
1813 1164.8776719091886
1814 1165.3025603415786
1815 1165.5622420841503
1816 1165.540862438145
1817 1164.9821556253103
1818 1164.5053144491153
1819 1164.295318669785
1820 1163.606036865149
1821 1163.8520685630438
1822 1164.4241661396889
1823 1163.971649384626
1824 1164.0513607163127
1825 1164.1625165799787
1826 1163.3137657107477
1827 1163.335224686554
1828 1163.4487027128453
1829 1163.3743236166545
1830 1163.3224874683776
1831 1162.2248281842824
1832 1163.0995531437802
1833 1163.3881157536102
1834 1164.1722007206754
1835 1163.3579291708497
1836 1163.2540956526295
1837 1162.7366005427125
1838 1163.3522500047256
1839 1163.7111181198595
1840 1163.6521116357305
1841 1164.0976919823097
1842 1162.889741274477
1843 1163.2111626162502
1844 1163.5384410956228
1845 1162.664067691914
1846 1162.8097613297452
1847 1163.0798898072073
1848 1163.8888493928348
1849 1163.67245853238
1850 1164.3335953963187
1851 1164.8455218561937
1852 1163.9952431094912
1853 1163.4864173023661
1854 1163.991171151608
1855 1164.514526645201
1856 1164.388535475207
1857 1165.3333644271672
1858 1164.849135737988
1859 1165.1311677426463
1860 1164.865743796787
1861 1165.1459231903323
1862 1165.302745368951
1863 1165.4584107960693
1864 1166.2479364234873
1865 1165.5567898790566
1866 1164.992586421886
1867 1164.5351715545892
1868 1164.1715804991682
1869 1164.3053444150225
1870 1163.6019741611706
1871 1163.5208633998493
1872 1164.5591714138236
1873 1163.8330430763829
1874 1163.2514439160877
1875 1164.3312630366347
1876 1163.0609111346917
1877 1163.8509906401384
1878 1163.891489358608
1879 1163.2485023147294
1880 1163.495685844122
1881 1164.8274640834975
1882 1164.1636892219744
1883 1164.3647736831567
1884 1164.0909966711092
1885 1164.1780040839215
1886 1164.3245252811464
1887 1164.365535101417
1888 1163.782010661286
1889 1163.8953816238195
1890 1163.040707170201
1891 1162.4144959187174
1892 1163.2449778303883
1893 1162.0565014738893
1894 1162.1081501948493
1895 1162.4136857671265
1896 1162.2633331929517
1897 1162.7876796167645
1898 1161.6102506834277
1899 1162.3376185082752
1900 1162.4082779844834
1901 1162.390913689756
1902 1161.9235160138085
1903 1162.5241726144764
1904 1162.056940819983
1905 1161.6486757699317
1906 1161.788748009335
1907 1161.4196863455759
1908 1160.708010714019
1909 1160.7134784990665
1910 1160.102335328087
1911 1161.4227574184881
1912 1161.066151669394
1913 1160.8534126608859
1914 1160.8299847630733
1915 1161.0055053310268
1916 1161.8810731573883
1917 1161.681651462362
1918 1161.4144844276716
1919 1161.9979870006473
1920 1161.9349857607854
1921 1161.8517399847924
1922 1161.9983046292937
1923 1161.1169300021427
1924 1160.956840830459
1925 1161.4298868609665
1926 1160.8851960217614
1927 1160.879835022433
1928 1160.5469704460436
1929 1159.4537544857428
1930 1159.7419066493806
1931 1160.3385440756983
1932 1161.0176032825823
1933 1160.2870187926378
1934 1160.3547389309122
1935 1160.378763982101
1936 1161.0364412798301
1937 1161.719822876789
1938 1160.606938640792
1939 1161.137625824553
1940 1161.0825293711237
1941 1161.7915334332224
1942 1161.5451368769645
1943 1162.1920663812443
1944 1162.3380523549934
1945 1162.3428873174798
1946 1162.9747364538166
1947 1163.066399793644
1948 1163.4504832405203
1949 1163.729987610544
1950 1164.0802430278827
1951 1163.7792582758893
1952 1163.5699885736972
1953 1163.4269959925139
1954 1163.3923991561317
1955 1163.587712470402
1956 1163.4335625859214
1957 1162.8821927852002
1958 1162.744430424946
1959 1162.4934255374103
1960 1162.3700514014138
1961 1162.7131182902506
1962 1163.3873724486273
1963 1163.1340251323377
1964 1163.4344068557887
1965 1163.8066439591405
1966 1163.8632748684709
1967 1163.2707083855705
1968 1163.698789997746
1969 1163.292314491278
1970 1162.7237320143922
1971 1162.5702779827905
1972 1162.409815669784
1973 1162.3108103370864
1974 1162.926166525343
1975 1162.731710178898
1976 1162.7768691119882
1977 1163.6292618391217
1978 1162.9449040106738
1979 1162.271450897227
1980 1162.3200540617029
1981 1162.9416285668553
1982 1162.608928391384
1983 1162.5735780517548
1984 1164.047619465888
1985 1164.8395170739211
1986 1164.3380818084788
1987 1163.4298429452094
1988 1163.5378222413826
1989 1163.5571768465054
1990 1164.1166200310297
1991 1164.9105098511025
1992 1165.3947420620204
1993 1164.3934469617793
1994 1164.9412300841605
1995 1165.255455592658
1996 1165.8421498138378
1997 1165.634514767298
1998 1166.8377487127377
1999 1165.8725022374313
2000 1166.7068816999636
2001 1166.1646657327444
2002 1166.032470300015
2003 1166.0109788604739
2004 1166.7448544798756
2005 1165.5652024858293
2006 1166.2336625186026
2007 1165.622015457101
2008 1165.6793844868262
2009 1166.1276948965776
2010 1165.9444224915414
2011 1166.4332681340682
2012 1167.0109728434072
2013 1167.1044805341294
2014 1167.1340642706002
2015 1167.3298957048469
2016 1167.3143552494062
2017 1167.4575405079447
2018 1166.9349541802953
2019 1166.486410307372
2020 1166.9777629229663
2021 1165.7329389243703
2022 1165.9552343243774
2023 1165.810150801348
2024 1165.9923255183362
2025 1164.6665677170595
2026 1164.909677874914
2027 1165.9426926900285
2028 1165.671628812406
2029 1165.5716090613328
2030 1165.3971035929699
2031 1165.4708379815818
2032 1165.6278165525462
2033 1164.5708365313694
2034 1163.8749753989787
2035 1163.8152017816224
2036 1163.4991818797016
2037 1164.2067915593884
2038 1164.5702509095306
2039 1164.757557874374
2040 1164.0287049258366
2041 1163.6190423504372
2042 1163.2901483283363
2043 1163.6062796772298
2044 1162.6582841032257
2045 1163.128978862525
2046 1162.8268482228107
2047 1162.0262097693326
2048 1162.6564727972554
2049 1161.7682993473738
2050 1162.3561555276913
2051 1162.981249390825
2052 1162.5750512090412
2053 1163.5872914548427
2054 1163.338157292665
2055 1163.216583876763
2056 1162.7264658353404
2057 1162.86169731474
2058 1164.0314489448556
2059 1163.644135454972
2060 1163.818984352469
2061 1165.195664699549
2062 1164.6533363495935
2063 1164.3289811659115
2064 1163.1348895435417
2065 1163.4181660048737
2066 1163.400527966538
2067 1162.9393867263805
2068 1162.4965764441654
2069 1163.4196414645355
2070 1163.7598707593984
2071 1164.0846698851742
2072 1163.9671651622218
2073 1163.5626819819602
2074 1164.1513828996135
2075 1163.1670638849614
2076 1162.6258757357068
2077 1163.1872695320812
2078 1163.7048419506166
2079 1163.2814374521545
2080 1163.854885776418
2081 1164.312912389345
2082 1163.9772755246331
2083 1164.1006433186092
2084 1163.9371710722191
2085 1164.6809293116787
2086 1164.0785225058048
2087 1164.8303685068852
2088 1163.6751432895433
2089 1163.530208517388
2090 1164.2693728402044
2091 1163.4205726528003
2092 1163.8479263574395
2093 1163.5449515863015
2094 1163.5565327056038
2095 1163.7325057257838
2096 1164.193028652762
2097 1164.2995484275991
2098 1162.991997938808
2099 1162.714752083481
2100 1162.6556338910605
2101 1162.0825296736068
2102 1162.5944863426914
2103 1162.3359238684284
2104 1163.2067487494958
2105 1163.6030733539392
2106 1162.9950936126022
2107 1163.1154300246635
2108 1163.8716004962657
2109 1163.9344346735816
2110 1164.092657872959
2111 1163.6176794315973
2112 1162.9223521251363
2113 1162.9898077300545
2114 1163.938464968313
2115 1163.8723947535254
2116 1162.765524115391
2117 1163.4150838316061
2118 1164.1866177949644
2119 1164.3126415220536
2120 1163.9504224142656
2121 1163.609605358545
2122 1162.7417871082491
2123 1162.9161547727633
2124 1162.3809073948
2125 1162.2829706147243
2126 1161.5639509497025
2127 1162.8123307391404
2128 1163.0527983362713
2129 1162.6862284502479
2130 1163.3526260147182
2131 1162.414306558849
2132 1163.1792610404746
2133 1163.42470521763
2134 1163.0152943341243
2135 1163.4199137140479
2136 1164.287180074294
2137 1163.708488890397
2138 1164.0699194653903
2139 1164.230912998106
2140 1164.1897714913853
2141 1163.56059149848
2142 1163.1244228323815
2143 1162.2924829344822
2144 1163.3125264403943
2145 1163.100045280488
2146 1163.7598152435141
2147 1164.6631688673885
2148 1164.714037280121
2149 1164.9160800145185
2150 1164.0582228111145
2151 1164.986189735495
2152 1164.8150011918958
2153 1164.8819553004637
2154 1165.4919278446328
2155 1166.1691604972782
2156 1164.9639839672425
2157 1165.3044746149064
2158 1165.9474159482331
2159 1166.1100540905286
2160 1164.7928203639096
2161 1165.1756569575016
2162 1164.5633047591841
2163 1164.2927572219867
2164 1163.9128465394635
2165 1163.8104936295529
2166 1163.4392750511843
2167 1163.4283032985627
2168 1163.6602319516853
2169 1164.035656074988
2170 1164.1598266858216
2171 1164.003952901096
2172 1163.867164587834
2173 1163.6957002040979
2174 1163.5657559269703
2175 1165.5470498712791
2176 1164.490686957102
2177 1165.1052505452685
2178 1165.1153124834652
2179 1164.3693089786948
2180 1164.5002990900364
2181 1165.1626795445202
2182 1165.8728306318399
2183 1165.72570949897
2184 1165.0098282604429
2185 1165.0773649308467
2186 1164.614978183961
2187 1164.3715331438275
2188 1165.0401229049787
2189 1165.2503251747382
2190 1165.3052440702538
2191 1166.0670767803806
2192 1166.2277720996465
2193 1166.0560415767116
2194 1164.9614663454438
2195 1163.9215513772517
2196 1163.910592067978
2197 1164.2977146613428
2198 1164.3692166525068
2199 1164.288812720896
2200 1164.558423036302
2201 1164.4943089707615
2202 1165.7722620683892
2203 1165.840754141975
2204 1165.932075971951
2205 1165.287648463806
2206 1165.716889436615
2207 1165.5959138355684
2208 1165.684652634097
2209 1166.3810806855386
2210 1165.4438560103724
2211 1165.2297269780904
2212 1165.2658501073802
2213 1165.4075175051169
2214 1164.5944385152268
2215 1165.5253913554088
2216 1165.3212023578956
2217 1165.1182685075482
2218 1165.3685492803172
2219 1165.0576466597386
2220 1164.1497178842324
2221 1164.9124982049336
2222 1164.3793449654638
2223 1163.5271774074454
2224 1163.2630403431754
2225 1163.3156323978537
2226 1163.48956219229
2227 1163.5255507985203
2228 1163.014862476178
2229 1163.807864100959
2230 1163.906021871486
2231 1164.0114166303913
2232 1163.9636921317926
2233 1164.3852234622543
2234 1164.1374586558804
2235 1163.9538570201134
2236 1163.5805781474128
2237 1163.6000288786233
2238 1163.7243949768188
2239 1163.4876673828878
2240 1163.0658053411478
2241 1163.6783289546192
2242 1163.9686605493966
2243 1163.9576154608592
2244 1163.845642891612
2245 1163.3380438565175
2246 1163.520573085208
2247 1164.7301514430683
2248 1165.3573244723166
2249 1164.8001330240397
2250 1165.5076030245677
2251 1165.669682545365
2252 1165.4292280292314
2253 1164.9040039904494
2254 1164.520121465893
2255 1165.60193169414
2256 1164.9409349125985
2257 1165.0640821276925
2258 1165.4101741206207
2259 1165.4225344558727
2260 1165.3014919671034
2261 1165.109850379849
2262 1164.3852631574157
2263 1165.089019282563
2264 1164.9040479121297
2265 1165.1580289792412
2266 1165.586594636525
2267 1165.1328818439608
2268 1164.6140883904939
2269 1164.1506716672334
2270 1164.1927318209355
2271 1164.326772979685
2272 1164.2211552614988
2273 1164.9788901202385
2274 1165.3664866118265
2275 1166.3961526897233
2276 1165.9910908949596
2277 1165.0472621283639
2278 1164.6209354102978
2279 1165.3469661801814
2280 1164.6385921836472
2281 1163.6947895375492
2282 1164.4525289404664
2283 1164.6396865778024
2284 1164.5322701229254
2285 1164.5402595127362
2286 1165.4175424299317
2287 1165.6507442479074
2288 1165.7625737757294
2289 1165.4473407513576
2290 1165.9488905255987
2291 1166.1760754760182
2292 1166.2732032577314
2293 1165.871805264689
2294 1166.425967668732
2295 1166.0972172327326
2296 1165.3334747787292
2297 1165.0311294731475
2298 1165.2018198825351
2299 1165.3716363676765
2300 1165.6878398179597
2301 1165.5801035841305
2302 1166.95136480052
2303 1166.780183746141
2304 1166.5305258233514
2305 1165.9901688722096
2306 1165.7233458133503
2307 1165.4774587243596
2308 1165.4423923270067
2309 1164.1472290819293
2310 1163.879514714003
2311 1164.1178061423022
2312 1164.955756262705
2313 1165.548402037681
2314 1165.4481100357646
2315 1166.4744482010244
2316 1166.4407229034184
2317 1166.3603919632512
2318 1166.5415204489188
2319 1167.2131028288895
2320 1165.9110848934915
2321 1165.3761988656206
2322 1164.6752695197392
2323 1164.5405393529093
2324 1164.780502657983
2325 1165.406280525422
2326 1165.1318834699523
2327 1165.0674144467425
2328 1165.1984807739605
2329 1165.0376607432695
2330 1164.6885381808793
2331 1164.7300699828515
2332 1164.6403025260072
2333 1164.8112870086609
2334 1164.791449619566
2335 1165.6514395430322
2336 1165.986960226048
2337 1166.2402756110114
2338 1166.3619423342932
2339 1165.4470894903607
2340 1165.9358968705376
2341 1165.2228626946176
2342 1165.451317163401
2343 1165.4421762629056
2344 1166.2960902341624
2345 1165.0589242785431
2346 1165.1559446792648
2347 1164.7616671260494
2348 1164.4622462929688
2349 1165.1195434333974
2350 1164.414561177438
2351 1164.3519078522545
2352 1164.2298316646852
2353 1164.738481368972
2354 1165.3432192402468
2355 1165.7073159283113
2356 1165.5353812012715
2357 1164.0468360988898
2358 1164.5407221285807
2359 1164.9790710289362
2360 1165.684687783802
2361 1164.3362456925202
2362 1165.2101187811857
2363 1165.3815685268794
2364 1164.7413503156563
2365 1164.6746452274415
2366 1165.6362395208319
2367 1165.0287997616228
2368 1164.4231996122649
2369 1165.2111671642547
2370 1164.7910339405842
2371 1164.9818865180534
2372 1165.8345332254564
2373 1165.066658867727
2374 1164.5898534198432
2375 1163.857803167172
2376 1162.92955288885
2377 1163.5380292947614
2378 1162.877520416016
2379 1162.6190898726395
2380 1162.1305691235314
2381 1162.8515092599753
2382 1163.2605578612488
2383 1163.969367686765
2384 1164.2658918370407
2385 1165.2095512889105
2386 1164.828302918176
2387 1164.1742366012488
2388 1164.5401500188464
2389 1163.8167100890776
2390 1163.4442702062913
2391 1163.3090062288231
2392 1162.7872161424125
2393 1163.0276546951109
2394 1162.5797678523268
2395 1162.721982282213
2396 1162.702861279688
2397 1163.6629531319809
2398 1163.8645096764626
2399 1164.6030232018957
2400 1162.9139742434215
2401 1162.8986175547725
2402 1163.1937366428122
2403 1163.204944708863
2404 1162.6674674927428
2405 1162.6342105027543
2406 1163.059419916874
2407 1163.060111177598
2408 1162.401366753129
2409 1162.0625311543577
2410 1161.1291569805505
2411 1161.172529360943
2412 1161.6718107166937
2413 1162.0979441492518
2414 1162.194057598679
2415 1162.6668647712474
2416 1162.4805436581419
2417 1162.3635171354233
2418 1162.1978659028978
2419 1162.267409515606
2420 1161.4508033786099
2421 1161.4010264687797
2422 1161.3437320233697
2423 1162.2093549746346
2424 1162.7324452555622
2425 1162.9280049157644
2426 1162.8085099340583
2427 1163.2769296555232
2428 1162.2156670975135
2429 1162.127413797057
2430 1162.4650094388796
2431 1162.0848868906598
2432 1162.21014889139
2433 1161.273340387804
2434 1160.4875760063082
2435 1160.521409406907
2436 1160.5553427376688
2437 1161.0653066140926
2438 1161.2058617145185
2439 1160.658007259021
2440 1160.0945501871436
2441 1159.5977770741692
2442 1160.7618312198126
2443 1160.3418575898588
2444 1160.2699810071801
2445 1161.1384347471785
2446 1160.4273885820332
2447 1160.215484242243
2448 1160.6545660860734
2449 1161.1413710433503
2450 1160.752194818382
2451 1159.892482311013
2452 1160.2249653397007
2453 1159.9332948425906
2454 1159.8896516051682
2455 1159.9032037957486
2456 1159.8186070379575
2457 1160.8661193245223
2458 1160.4707241539593
2459 1161.514895218308
2460 1160.96471121034
2461 1160.930632058878
2462 1160.5380925557158
2463 1161.2042370755407
2464 1161.0982689685793
2465 1160.846381097025
2466 1161.6957057141756
2467 1162.2145440619668
2468 1161.243720754037
2469 1160.5683436901134
2470 1161.0897576946088
2471 1162.0773546088622
2472 1161.8790856799378
2473 1162.7216031630041
2474 1163.2995917023936
2475 1163.9392308879903
2476 1163.749781381794
2477 1163.4708666164715
2478 1163.5075039120597
2479 1162.879711840368
2480 1163.0892378925405
2481 1163.2221934672305
2482 1163.74871285786
2483 1163.4483023431576
2484 1162.5827557765222
2485 1162.2952701246597
2486 1162.0138001693417
2487 1161.2309993786034
2488 1161.1052123222253
2489 1161.201798158961
2490 1160.8378606656267
2491 1161.3634428656517
2492 1161.7277339157567
2493 1162.5516824713418
2494 1162.4122019749195
2495 1162.5080081828116
2496 1162.2617445085616
2497 1162.6707865768994
2498 1162.603535637951
2499 1162.0056625690215
2500 1163.2381074220043
2501 1163.1874112082328
2502 1162.6723917826287
2503 1162.6874306774127
2504 1162.4872492799386
2505 1163.4663078646788
2506 1162.942357251484
2507 1163.5002853195017
2508 1164.3454961353088
2509 1163.7642839070504
2510 1163.9825034261196
2511 1164.263379283072
2512 1164.154070121758
2513 1164.5402483289577
2514 1164.9700481467448
2515 1164.320557545733
2516 1164.687579186145
2517 1164.9429394560807
2518 1164.4721496208103
2519 1164.7841628129042
2520 1163.995233915093
2521 1164.011873672854
2522 1163.9389757154493
2523 1165.031402502603
2524 1165.1499289515425
2525 1164.1773228800603
2526 1164.159941705212
2527 1164.6930638851609
2528 1165.0539239723435
2529 1165.9574471886701
2530 1165.2597930980216
2531 1165.7156030682656
2532 1164.713676522695
2533 1164.5785651725805
2534 1164.926675493256
2535 1164.5803774507058
2536 1163.3281976588087
2537 1163.8072336684056
2538 1164.1245366755677
2539 1163.7722759283308
2540 1162.439662660417
2541 1162.6338517745232
2542 1163.266005018863
2543 1163.710641073968
2544 1163.014575384918
2545 1163.3332903194782
2546 1164.2366514880632
2547 1164.4603432725555
2548 1164.1905659408087
2549 1165.0648054943597
2550 1165.2853456544665
2551 1165.1371739689941
2552 1165.8622465735227
2553 1166.7440234035332
2554 1165.764983262015
2555 1165.4388748319323
2556 1165.0234851710711
2557 1164.7099804688892
2558 1165.2830142511814
2559 1165.4959681236228
2560 1165.6671653899273
2561 1165.8454399649436
2562 1166.510152845707
2563 1165.7215324585488
2564 1165.3159615517825
2565 1164.4845271913105
2566 1164.734879274209
2567 1164.951627630421
2568 1165.4941500984041
2569 1165.3282390135503
2570 1165.4981430058547
2571 1166.0505846450942
2572 1164.9253616488484
2573 1165.5389123058378
2574 1164.9081214952816
2575 1165.0486357841744
2576 1165.1176378068453
2577 1165.1373870744253
2578 1164.6028052243769
2579 1164.064390680118
2580 1163.5671677744754
2581 1163.502351382331
2582 1163.323563587682
2583 1163.0405054516436
2584 1163.6805418705162
2585 1164.1978951623144
2586 1164.084847032157
2587 1164.7136674879846
2588 1164.217027627211
2589 1164.2324669153868
2590 1164.4788077931044
2591 1164.7721910072596
2592 1165.0557373705042
2593 1165.4289277080102
2594 1164.6556979837815
2595 1164.7795535474484
2596 1164.5752633976665
2597 1165.3982194193097
2598 1165.9404303609242
2599 1165.618639573465
2600 1165.3032534796969
2601 1164.9812419771645
2602 1164.8064462665263
2603 1165.1266116418685
2604 1165.008027977477
2605 1166.14606533246
2606 1166.216076811739
2607 1166.7013728898232
2608 1166.5197132097308
2609 1166.526432636795
2610 1166.1176604647976
2611 1166.317627638743
2612 1166.4990868900034
2613 1165.8882364140404
2614 1165.7987981476583
2615 1164.9572552358597
2616 1165.8689066813117
2617 1166.0599254277968
2618 1165.44496225317
2619 1165.1519913595398
2620 1164.7747969116253
2621 1164.30170588137
2622 1164.9420174510258
2623 1164.582113208595
2624 1164.6717544706821
2625 1164.7431280115015
2626 1164.4871531597275
2627 1165.6417508694358
2628 1165.029300067505
2629 1164.0485379282234
2630 1163.635568522039
2631 1164.249439256631
2632 1164.344022037366
2633 1164.5995790782795
2634 1163.5738289320716
2635 1163.9546142197105
2636 1164.4047944164756
2637 1164.5698637773564
2638 1164.180702950076
2639 1164.402676297148
2640 1164.7273190020176
2641 1165.8770305258356
2642 1165.0984866862268
2643 1165.2596766542674
2644 1165.233068377865
2645 1165.3226538702133
2646 1165.4273630411994
2647 1164.607355091946
2648 1165.289440313451
2649 1165.2298513494447
2650 1164.6851333358732
2651 1165.0506276805277
2652 1164.8757968635057
2653 1165.2949247817783
2654 1165.3811290328053
2655 1166.3570847587475
2656 1166.4414089606696
2657 1166.0295323189596
2658 1165.1129984458184
2659 1165.2988601243087
2660 1164.8540544292741
2661 1165.298453529629
2662 1166.1155699861872
2663 1165.9977349295152
2664 1165.3509512085784
2665 1164.555941061257
2666 1163.559514939812
2667 1164.709529065908
2668 1164.692979682357
2669 1164.8909883532465
2670 1164.5427993299793
2671 1163.9814763049453
2672 1164.0347247236061
2673 1163.9660984514032
2674 1164.275120388174
2675 1164.1055584038775
2676 1163.9902810922522
2677 1164.807847417746
2678 1164.331145367246
2679 1163.7032197688534
2680 1163.8066071627347
2681 1163.429875433207
2682 1163.747607024776
2683 1164.424020719788
2684 1166.2315849986721
2685 1165.1776977091897
2686 1164.0808313703003
2687 1164.2613580862633
2688 1164.262170734231
2689 1163.8959411467663
2690 1165.0140306459004
2691 1164.5780664449837
2692 1164.4184081363694
2693 1165.0187336118017
2694 1165.090973163494
2695 1164.9890850823926
2696 1164.7472484570767
2697 1164.6494399761682
2698 1164.2489059321188
2699 1164.0880590743272
2700 1163.54347114688
2701 1162.6007855352054
2702 1162.4185399187197
2703 1162.9217810270356
2704 1163.4226578351002
2705 1164.332287129473
2706 1164.9993375119464
2707 1165.239713644292
2708 1165.4825167141564
2709 1165.3848751608361
2710 1164.6700629559634
2711 1164.0160211497994
2712 1163.8210208257783
2713 1164.0720003695844
2714 1164.8926257855187
2715 1164.5749770354485
2716 1165.5439412088954
2717 1164.4810682814073
2718 1164.987905203348
2719 1163.8489677637779
2720 1164.8227964136197
2721 1164.592977500319
2722 1165.0337294465733
2723 1165.6506806681446
2724 1166.398577001138
2725 1165.4563225799081
2726 1164.9001827633742
2727 1164.4876009835455
2728 1164.6522696960374
2729 1164.163244477611
2730 1163.5294177867029
2731 1163.69198035178
2732 1163.6494985321142
2733 1165.0302517793027
2734 1165.2875201210477
2735 1165.1043561279246
2736 1164.5259491199195
2737 1165.735093142454
2738 1165.7720008209892
2739 1166.1809181782994
2740 1165.0865009805902
2741 1165.3774919415232
2742 1165.787223798919
2743 1166.5118733242125
2744 1166.2963502213274
2745 1166.7503462905584
2746 1166.4758096403552
2747 1166.7666851830304
2748 1167.0703681621876
2749 1166.5625727150305
2750 1166.9166240192276
2751 1166.1263941082073
2752 1166.6240132153619
2753 1165.8692362006052
2754 1166.4215698753492
2755 1165.863041771982
2756 1166.0514699370835
2757 1165.3755404682051
2758 1166.3386347156322
2759 1166.5772136303974
2760 1166.118316819208
2761 1167.0773842283531
2762 1166.3524366947618
2763 1165.9376775888759
2764 1166.7322392246151
2765 1165.4117740893769
2766 1164.2345007646481
2767 1164.4006599705672
2768 1164.5836915186926
2769 1164.8958853618537
2770 1165.2935165910596
2771 1164.7236091553928
2772 1164.533490603812
2773 1163.804383719707
2774 1164.0540614363745
2775 1164.3264612338996
2776 1163.990064186512
2777 1163.9470311577745
2778 1164.2990059911997
2779 1163.924202116272
2780 1164.7143085158646
2781 1164.100765730115
2782 1164.966642382463
2783 1165.350557128565
2784 1164.4454001310733
2785 1164.0334291336687
2786 1163.9330368686026
2787 1163.5239777114634
2788 1163.7933483355807
2789 1163.368090533582
2790 1163.2041217409962
2791 1163.6573055269703
2792 1163.4255329856996
2793 1163.1651554657583
2794 1163.032885186651
2795 1163.7416049975086
2796 1163.8058693161893
2797 1163.073346566841
2798 1164.668462625552
2799 1164.2892294025237
2800 1164.020397314256
2801 1163.723504657644
2802 1163.2986736765547
2803 1162.733845551104
2804 1163.8068327793487
2805 1164.6305410431069
2806 1163.3128648687682
2807 1163.1471392033052
2808 1163.0696300795737
2809 1161.6501052557383
2810 1161.667688625935
2811 1161.7022933587998
2812 1161.598750780986
2813 1162.6557870636564
2814 1162.7701515919805
2815 1162.6055408276748
2816 1162.9870890526056
2817 1162.895591012958
2818 1162.2108940559133
2819 1161.4294634025841
2820 1161.9859867569737
2821 1160.8487222265944
2822 1161.387481572234
2823 1162.193739841317
2824 1161.3010508412226
2825 1160.9759113545247
2826 1161.5771194900774
2827 1161.5444807057643
2828 1160.44806380917
2829 1160.9800669265485
2830 1160.0988122970493
2831 1160.7493444770334
2832 1161.611704039081
2833 1161.4139287054459
2834 1161.4976459724894
2835 1161.3427880982592
2836 1161.6347849569506
2837 1161.2412259153068
2838 1160.797472079592
2839 1160.2996129834683
2840 1159.769686963274
2841 1159.0132935886068
2842 1159.103020619102
2843 1159.7680983519151
2844 1158.7150128946646
2845 1159.4802199548753
2846 1159.3299190634252
2847 1160.001567722821
2848 1160.5572291937033
2849 1160.4898384537455
2850 1160.9949894006552
2851 1160.1947347836408
2852 1159.4318779301366
2853 1160.1529886331577
2854 1160.4791113552187
2855 1161.1034102818187
2856 1161.342680253752
2857 1161.5077018928007
2858 1161.120159490813
2859 1160.916307426653
2860 1161.1838987353126
2861 1160.3577119287627
2862 1160.6476920666794
2863 1160.093719031638
2864 1160.1925243820317
2865 1160.4437491383665
2866 1159.943592534879
2867 1159.8849330438302
2868 1159.304173547432
2869 1159.431169822189
2870 1160.355206830801
2871 1159.9452507880205
2872 1160.4926109856594
2873 1161.396758359081
2874 1160.9583060142957
2875 1160.7638181464756
2876 1161.1421772349863
2877 1161.312457330531
2878 1161.0856306058681
2879 1161.7575154708052
2880 1161.4293707349946
2881 1161.8648548828735
2882 1161.2465802742547
2883 1161.5557436952602
2884 1162.2962690529148
2885 1162.2697432292114
2886 1162.6774553886642
2887 1162.237869542871
2888 1161.5476384578308
2889 1162.3662646006392
2890 1162.664830786172
2891 1163.3189799049746
2892 1162.696517776956
2893 1162.5733970781273
2894 1162.9424847596442
2895 1162.756909624479
2896 1162.2923808833038
2897 1161.0715354578638
2898 1161.2467136062576
2899 1161.9065918632286
2900 1162.058679107152
2901 1161.6674838038662
2902 1161.8191909333807
2903 1162.1929905875197
2904 1162.7031607262104
2905 1162.6206656240593
2906 1163.5322116039024
2907 1163.3598247518928
2908 1163.3922088249951
2909 1163.576841012643
2910 1163.5527409831743
2911 1163.270177174201
2912 1163.0891615160558
2913 1163.773856429206
2914 1163.612058561257
2915 1163.5616940502798
2916 1163.1686693411987
2917 1163.8684348837048
2918 1163.585110576547
2919 1164.2823223612224
2920 1164.138077476879
2921 1164.590598465389
2922 1164.369665468459
2923 1165.4248900631144
2924 1165.6123359670576
2925 1165.4250274085014
2926 1165.5492388620223
2927 1166.6934085659936
2928 1166.580836655358
2929 1166.9646078768192
2930 1166.4176440531826
2931 1166.492334070497
2932 1166.3532121771761
2933 1166.307686667469
2934 1165.8840456992375
2935 1165.570463319788
2936 1165.8367683795443
2937 1165.5810956063256
2938 1165.150926157122
2939 1164.542015220517
2940 1164.4563745603755
2941 1164.4150907114458
2942 1164.8512142213365
2943 1165.2942389085158
2944 1164.656117060766
2945 1165.6517424893289
2946 1164.8797615250653
2947 1164.1087520723736
2948 1164.706187489591
2949 1165.4791621621928
2950 1164.7635755284227
2951 1164.3534385499302
2952 1164.347479550012
2953 1164.915174841618
2954 1165.2353421192372
2955 1165.3523183595594
2956 1164.9451713369078
2957 1164.8229095753163
2958 1164.6104290006922
2959 1165.1614279195105
2960 1166.3174490560093
2961 1165.4653836516225
2962 1164.7924226176676
2963 1165.2868248409125
2964 1166.9372601139269
2965 1165.8175811793667
2966 1165.13717751605
2967 1164.4426950216184
2968 1163.149518346404
2969 1163.4454291386323
2970 1163.952908264437
2971 1163.0580302324374
2972 1163.4153612661485
2973 1162.3207459533076
2974 1162.6929221026776
2975 1162.6600456577723
2976 1161.9860165594444
2977 1162.233757716005
2978 1161.7673331400345
2979 1161.002890240735
2980 1161.4344941386619
2981 1161.4831600808113
2982 1160.3313131045775
2983 1161.3937583320367
2984 1161.3933045764336
2985 1160.7029161919838
2986 1160.5730859548958
2987 1160.778022471473
2988 1161.551445677669
2989 1161.7727911036545
2990 1162.6360121030507
2991 1163.6530413500682
2992 1162.675131911839
2993 1161.9839119200474
2994 1161.8187316974659
2995 1161.2407025246791
2996 1161.4695137397264
2997 1161.8663644220187
2998 1162.1898345204302
2999 1162.0369297869588
3000 1161.60505543411
3001 1161.5810294773974
3002 1161.7206332198277
3003 1161.649093709038
3004 1163.2030484169543
3005 1163.187912667406
3006 1162.4748120447443
3007 1162.8763394005052
3008 1162.8495989949135
3009 1162.7304063558224
3010 1162.179358100005
3011 1162.4621062805834
3012 1162.4993316053776
3013 1162.460152305041
3014 1162.3496867064941
3015 1163.1875361087193
3016 1161.9561414819048
3017 1162.1194559890496
3018 1161.421831905625
3019 1162.1172289170638
3020 1162.74031365805
3021 1162.6356807396394
3022 1162.4186443754977
3023 1162.9114290396703
3024 1162.2496565123492
3025 1162.4250154610033
3026 1162.0890517938356
3027 1162.2398532285301
3028 1162.443936698193
3029 1161.8774361682238
3030 1161.786204986513
3031 1162.948794871254
3032 1162.5865326805142
3033 1162.7916102273575
3034 1162.9943077456403
3035 1162.842315109556
3036 1162.9798743853873
3037 1162.3053578990043
3038 1162.9235767068071
3039 1162.8878964374144
3040 1163.2203599690142
3041 1162.5441633165235
3042 1162.2215519726021
3043 1162.6535451070158
3044 1162.8528730615833
3045 1162.3065000052327
3046 1160.9303900182256
3047 1161.3826905366323
3048 1161.0565443307341
3049 1161.8770223720753
3050 1162.371409566089
3051 1161.8981782232179
3052 1161.1205827401125
3053 1161.2924640455785
3054 1160.9524522538995
3055 1161.3386723161284
3056 1162.645600724754
3057 1162.0923097226969
3058 1162.1568445637545
3059 1161.1028564087167
3060 1161.1989127324744
3061 1160.5278353036663
3062 1161.154264612379
3063 1160.4843242333225
3064 1161.0275506159153
3065 1160.5915873557692
3066 1160.2221925737647
3067 1160.5909702749934
3068 1160.8823612522658
3069 1161.4869369325795
3070 1161.897128023491
3071 1162.3923286009733
3072 1162.5778078437584
3073 1162.2218047911567
3074 1162.2989535795966
3075 1162.107091999782
3076 1161.9862529981087
3077 1162.8149636838245
3078 1162.5574639035185
3079 1163.0020459432267
3080 1163.4317848893782
3081 1163.0620472332064
3082 1163.346617570623
3083 1163.0090718537776
3084 1162.9655470911866
3085 1163.4968459305878
3086 1162.249975862405
3087 1161.5246281273492
3088 1162.0606062310126
3089 1162.0357753886567
3090 1162.6073947596253
3091 1162.465313492982
3092 1162.8192691827542
3093 1162.7265598023125
3094 1163.0915424591735
3095 1161.720743428684
3096 1161.9416850980003
3097 1160.5894087438398
3098 1161.0557878688785
3099 1161.754961733074
3100 1162.1708382432007
3101 1161.5236682652683
3102 1162.4186537341868
3103 1162.3404172555472
3104 1162.4366239854044
3105 1162.7704673096707
3106 1161.5418481621455
3107 1161.338707686274
3108 1161.2290017862308
3109 1161.9646184597111
3110 1161.5138723656155
3111 1162.0647312613457
3112 1161.7768599381393
3113 1162.0489253045896
3114 1162.7961842619286
3115 1162.42940667611
3116 1162.4185361056323
3117 1163.0057485561267
3118 1163.9155647081457
3119 1163.957840323885
3120 1163.4530399697537
3121 1163.6369740699995
3122 1163.0053090356628
3123 1163.2389552748477
3124 1162.8603044317965
3125 1163.7149592536591
3126 1164.3149865738305
3127 1163.2696466254022
3128 1163.2992238625575
3129 1162.727737589395
3130 1163.6565476125622
3131 1164.1437057606202
3132 1164.1610316068843
3133 1163.8174083176216
3134 1164.0920710899131
3135 1163.928701458058
3136 1164.2476799089648
3137 1164.4531456591078
3138 1164.686076503003
3139 1164.318190447452
3140 1164.6025520628498
3141 1164.4597649145799
3142 1164.5082826953587
3143 1164.2060574342922
3144 1164.41937612551
3145 1164.7429434109436
3146 1163.9551853694793
3147 1163.7664009309674
3148 1163.2279208485286
3149 1162.833551644802
3150 1162.2837147511634
3151 1163.2086385512737
3152 1162.3735652976195
3153 1163.0263843981747
3154 1162.2341435256972
3155 1160.2563237332167
3156 1161.3663894086706
3157 1161.5567978175454
3158 1161.6675704351926
3159 1161.6156315326778
3160 1162.819900826397
3161 1162.376498717058
3162 1161.7763857799669
3163 1161.3413866446049
3164 1162.0685019997534
3165 1163.371126511176
3166 1162.9737365388796
3167 1163.343842392989
3168 1162.681924891696
3169 1163.4479779463613
3170 1163.1823350554685
3171 1163.04299272824
3172 1163.3587032931623
3173 1164.2485791087379
3174 1163.824959632044
3175 1163.6730125842516
3176 1163.5834365916985
3177 1164.0545026594343
3178 1163.5492407279894
3179 1163.5233897076323
3180 1162.498788649132
3181 1162.2265772744959
3182 1163.0103089138165
3183 1162.3174245106775
3184 1161.9306589044986
3185 1162.3654246276997
3186 1161.820768896015
3187 1162.3228959004584
3188 1162.6031604983398
3189 1163.1138818784814
3190 1163.3470685977795
3191 1162.9767998002933
3192 1163.1343711110674
3193 1163.4651218672564
3194 1162.7048918726443
3195 1163.057879029438
3196 1164.1567727218128
3197 1164.1175591169585
3198 1162.807905556659
3199 1162.484542893392
3200 1162.2402051285214
3201 1162.5656094728495
3202 1162.2870452982033
3203 1162.7396316075651
3204 1161.351482034604
3205 1161.1401640223617
3206 1160.6774018736605
3207 1161.6900694081091
3208 1160.6540922930842
3209 1160.9368303166136
3210 1160.795686158771
3211 1160.8145023943603
3212 1160.968352827268
3213 1160.9078547508207
3214 1161.6449555302663
3215 1161.1939971753468
3216 1160.6096210920118
3217 1160.9343440784398
3218 1161.832001621648
3219 1161.6582454741244
3220 1162.4677431158698
3221 1162.4347213690007
3222 1161.7331865860715
3223 1161.921824231063
3224 1162.12347890566
3225 1162.1326597072234
3226 1163.2320060292304
3227 1163.4269838208713
3228 1162.634488715506
3229 1162.6937280577924
3230 1163.2033856098355
3231 1163.9491033377053
3232 1163.833345685101
3233 1163.9188756075735
3234 1163.5042901419663
3235 1162.615871052803
3236 1163.1245567633555
3237 1162.95384633194
3238 1162.6405965570812
3239 1162.1816667533274
3240 1162.27451120835
3241 1162.972333032848
3242 1162.6478386195847
3243 1162.5566774106328
3244 1162.2746345220241
3245 1162.5428437249966
3246 1162.5345745294715
3247 1162.58367030398
3248 1162.1564237560497
3249 1162.6519463733705
3250 1163.0030246884767
3251 1161.9077880280656
3252 1162.2407496092417
3253 1162.3101944841517
3254 1161.7023830303249
3255 1160.776622302731
3256 1161.8368160493949
3257 1161.8032930909972
3258 1160.8183094446965
3259 1160.0617028385486
3260 1160.6245306930227
3261 1160.8847871300497
3262 1160.7098582633864
3263 1160.1167578482589
3264 1160.8504795660742
3265 1160.8725118432285
3266 1161.7612426432481
3267 1161.4819707645186
3268 1161.6402288135664
3269 1160.590824265214
3270 1160.8959039697565
3271 1160.7849036738232
3272 1160.9563333317076
3273 1161.6037471049217
3274 1161.0023453954018
3275 1161.029876797988
3276 1160.8802362945553
3277 1160.7347407840384
3278 1161.0247472513481
3279 1161.5793882621283
3280 1162.2344213597212
3281 1161.237010398449
3282 1160.3053868499355
3283 1160.3805840113212
3284 1160.8762707159538
3285 1160.1320006114174
3286 1160.1914670336673
3287 1160.228272123361
3288 1160.171427535702
3289 1160.6969200428327
3290 1161.3272931578306
3291 1160.387332672183
3292 1161.6897128321136
3293 1161.6220379516362
3294 1162.4330512735085
3295 1162.2423488442575
3296 1161.8615745173452
3297 1162.5711233559941
3298 1162.719461391574
3299 1161.9049521591692
3300 1160.99214296383
3301 1160.7386261285626
3302 1160.97678705122
3303 1161.089814032809
3304 1161.5832076967833
3305 1160.7169486946732
3306 1161.2653116068682
3307 1161.3205959867469
3308 1161.4555274780987
3309 1161.3106862445475
3310 1160.365308521372
3311 1160.0242808443122
3312 1161.0045291566826
3313 1161.1031795297718
3314 1162.5514636279713
3315 1161.8928344888445
3316 1162.1030910299307
3317 1162.0868390102573
3318 1161.1543047676846
3319 1162.0061549897953
3320 1162.604336335976
3321 1162.9634677656811
3322 1163.0150523981185
3323 1162.614434603969
3324 1163.2788862200741
3325 1163.6729236575225
3326 1163.6689329258247
3327 1163.2807137873929
3328 1162.15621523042
3329 1162.1991342283977
3330 1162.4724444677881
3331 1162.6533511969085
3332 1161.6275444225473
3333 1162.213258167535
3334 1161.3415987112446
3335 1161.192515691619
3336 1160.9254087735972
3337 1161.7502405772725
3338 1161.2990978504647
3339 1161.7593358546544
3340 1161.7286770583416
3341 1161.5049670228036
3342 1161.4587810714172
3343 1162.1246214713722
3344 1163.010711851344
3345 1163.4513719801678
3346 1163.7627735277847
3347 1163.3774497698507
3348 1163.7570744149587
3349 1163.7191386112459
3350 1162.4448037883853
3351 1163.087088415359
3352 1162.7559536392532
3353 1162.156042739985
3354 1162.678543802829
3355 1162.140078801654
3356 1162.5699129902214
3357 1161.8105396137762
3358 1162.6706494780165
3359 1162.4497718545565
3360 1162.5319488475943
3361 1162.2951539270357
3362 1162.791201090849
3363 1162.1336010782347
3364 1163.0605588975423
3365 1162.5350057348744
3366 1162.127045848083
3367 1162.3875750097898
3368 1162.8504434511494
3369 1162.616150314384
3370 1163.8599019272087
3371 1163.52317689591
3372 1164.0207279590595
3373 1163.797888536386
3374 1163.7749930619323
3375 1163.9118441072378
3376 1163.8412629343454
3377 1165.3436437159412
3378 1163.7211496706775
3379 1163.43437167187
3380 1162.6444946779354
3381 1162.2126979905388
3382 1162.9668746287118
3383 1162.7895292888093
3384 1162.4342248913683
3385 1163.6897071158583
3386 1163.6707758740438
3387 1163.087286525445
3388 1163.855992108409
3389 1164.1166984901347
3390 1163.0627507564025
3391 1162.9364334969116
3392 1162.824099333849
3393 1163.1220300730738
3394 1163.319381822107
3395 1163.5525171457598
3396 1163.113360645162
3397 1163.9205464520173
3398 1163.131131820597
3399 1162.9780750362597
3400 1162.8224313204837
3401 1161.617761059064
3402 1162.2925223262896
3403 1162.1199617063003
3404 1161.6601556344683
3405 1161.4788993806542
3406 1161.5697137170512
3407 1161.6249394547763
3408 1159.5695535240136
3409 1158.9360435407182
3410 1158.5143508973258
3411 1160.105636073882
3412 1161.0733367649975
3413 1161.7449884724526
3414 1161.578363780543
3415 1160.097845170196
3416 1160.2621143077515
3417 1159.8495308939748
3418 1160.663814584785
3419 1159.658376531887
3420 1160.0609162984945
3421 1160.8386054150442
3422 1160.3214054656125
3423 1160.3971421753135
3424 1160.9250752740845
3425 1162.1668211804524
3426 1162.3880995216648
3427 1161.5470644582792
3428 1163.1200627457736
3429 1162.2152661168666
3430 1163.9791808039292
3431 1164.009494235312
3432 1164.4002241994638
3433 1165.1726092310041
3434 1164.9899223708837
3435 1164.48437550299
3436 1163.8620316830647
3437 1163.1211593225225
3438 1163.5259536304613
3439 1163.310662509589
3440 1164.312025645654
3441 1164.8530120454634
3442 1164.8796563669948
3443 1163.8241949503615
3444 1162.1049770470097
3445 1162.3329006134875
3446 1163.0438846533063
3447 1163.4887814736326
3448 1164.1037646258055
3449 1164.425354488113
3450 1164.1612998669082
3451 1163.238304120699
3452 1162.165336918693
3453 1162.6911827312408
3454 1162.5817633695124
3455 1162.159638686276
3456 1161.391435603839
3457 1162.8974062962175
3458 1162.505402146207
3459 1162.536863770773
3460 1162.9091437734314
3461 1163.1784368438832
3462 1162.8576620003914
3463 1162.9172724614587
3464 1163.0230750350045
3465 1162.2579885104344
3466 1162.568594750235
3467 1162.1999833157388
3468 1162.7563620448623
3469 1163.0217344412033
3470 1162.3994137985053
3471 1162.3273128108917
3472 1163.4605456094812
3473 1162.9335290152994
3474 1162.3402283321484
3475 1162.9841490952606
3476 1163.4153615835046
3477 1163.021621448462
3478 1163.079617042611
3479 1162.82900509835
3480 1162.765755449881
3481 1163.041972470807
3482 1162.1276581335203
3483 1161.9966996785956
3484 1162.1078497706094
3485 1161.83767609185
3486 1161.2352193521235
3487 1161.7396652443078
3488 1161.8374721012704
3489 1161.2141672662285
3490 1160.8977364156917
3491 1160.8662622195416
3492 1161.5757610463734
3493 1160.5145595995134
3494 1160.8191692109065
3495 1161.1032683210349
3496 1161.7351144767374
3497 1160.4565499424546
3498 1160.206431521319
3499 1160.7658633041292
3500 1160.940909099922
3501 1160.9067449538184
3502 1160.8817473840472
3503 1161.659554204116
3504 1161.9336773294256
3505 1161.810553194848
3506 1160.8122974024018
3507 1160.153062435285
3508 1160.3980751531265
3509 1160.4934260334321
3510 1160.850268968524
3511 1161.2118983070807
3512 1160.881808993654
3513 1160.7860510938708
3514 1159.8685164033038
3515 1160.20894745972
3516 1159.4382678562015
3517 1159.068237291529
3518 1159.6988253617117
3519 1159.2540663173395
3520 1159.8142070158424
3521 1158.8257123340682
3522 1159.0300089992445
3523 1159.372113773478
3524 1158.8770683084276
3525 1158.9093489926245
3526 1158.8678023985856
3527 1158.4573610753814
3528 1157.8189752681628
3529 1158.6203165178867
3530 1158.6446459643262
3531 1158.9749303452954
3532 1158.6165698346808
3533 1158.457088236806
3534 1159.5662048382967
3535 1159.2392062356314
3536 1158.721196740205
3537 1158.5133273299923
3538 1159.240129589057
3539 1158.488286340241
3540 1159.4421617985727
3541 1159.4407442163629
3542 1158.9315515744204
3543 1158.809000435483
3544 1158.6439712519298
3545 1158.1254321232616
3546 1159.1966307021462
3547 1160.1270916331805
3548 1160.0980400242772
3549 1160.6403057148445
3550 1160.297283747846
3551 1159.5198784037796
3552 1160.4361204039901
3553 1160.1526017768379
3554 1160.055553188069
3555 1159.3758734579221
3556 1158.9864185009264
3557 1158.888938477261
3558 1158.874219597097
3559 1159.791565352189
3560 1160.348640002481
3561 1159.835100500268
3562 1159.7421468825216
3563 1160.0799627697986
3564 1160.0855680984457
3565 1159.6795509256194
3566 1159.2718574400253
3567 1159.0803874741496
3568 1159.1136098677941
3569 1159.3577082840318
3570 1159.703311443618
3571 1160.1835347455842
3572 1160.2330178626305
3573 1160.062883159011
3574 1159.6727294161624
3575 1160.1738433137532
3576 1160.3396847136964
3577 1161.530113603876
3578 1162.1187406572071
3579 1162.106085812989
3580 1161.427943399462
3581 1162.13562070572
3582 1162.370315956524
3583 1161.3174587665485
3584 1160.9851937501296
3585 1161.4429147814387
3586 1160.767433132986
3587 1160.7948012746426
3588 1161.036892294749
3589 1160.3804658223748
3590 1161.0170780983935
3591 1160.8377548149074
3592 1160.76908642046
3593 1160.288848413711
3594 1161.3761610699014
3595 1160.486834233992
3596 1161.3401181218119
3597 1161.6172026510726
3598 1161.426256263828
3599 1161.7468860094887
3600 1161.9605573398717
3601 1160.9893809269006
3602 1161.8350835722515
3603 1161.8414115798878
3604 1161.5619407517606
3605 1161.8224050428646
3606 1161.5618029447378
3607 1161.746032064075
3608 1160.9513409475521
3609 1162.2859594125991
3610 1162.435581956768
3611 1162.8478562036264
3612 1162.0350519639233
3613 1161.2601273292616
3614 1162.1753411158415
3615 1162.0125370874975
3616 1161.6045068026121
3617 1161.621585856358
3618 1162.0763876295848
3619 1161.290802230554
3620 1160.8065267393072
3621 1161.505287267733
3622 1161.506230409996
3623 1161.742113291445
3624 1161.7217168262898
3625 1161.6198781591684
3626 1161.429080491381
3627 1161.5348782891003
3628 1160.7417127711194
3629 1160.7293591141258
3630 1160.9983156980284
3631 1161.1601786607946
3632 1162.8778655960875
3633 1162.2030195663522
3634 1162.4098481917697
3635 1163.5317719474617
3636 1162.405884772732
3637 1161.9660345057553
3638 1162.0021223892052
3639 1162.2928242189369
3640 1162.1191985581897
3641 1161.5717529353692
3642 1161.252009586689
3643 1161.5916724535189
3644 1162.0230383197622
3645 1161.542079149985
3646 1161.121071256426
3647 1161.0530401572246
3648 1161.9738326625013
3649 1162.2162140947726
3650 1163.1126424139316
3651 1162.1156839741984
3652 1161.765798477478
3653 1162.1946623173892
3654 1161.390788436326
3655 1161.7544725855803
3656 1161.8185430479298
3657 1162.1831644464921
3658 1161.3425711669456
3659 1162.2184505451125
3660 1162.1434478977944
3661 1161.4652296040538
3662 1159.394066544147
3663 1160.9668986095949
3664 1161.3762904741882
3665 1161.2584954606375
3666 1161.676144678734
3667 1162.5513187874292
3668 1162.3677556149355
3669 1161.4302639155053
3670 1160.95088789652
3671 1160.269422319866
3672 1159.361592673834
3673 1159.5388539926212
3674 1160.7024974135838
3675 1160.7987599578116
3676 1160.5879562796074
3677 1161.2819168756735
3678 1161.1541419429261
3679 1161.1223839367265
3680 1161.730750252019
3681 1161.6180720697967
3682 1161.919343028814
3683 1160.705879298678
3684 1160.7676739125216
3685 1160.6878397944781
3686 1161.7266981344671
3687 1160.9043397752816
3688 1160.965080692938
3689 1160.6575994037967
3690 1159.2405232722422
3691 1159.4732368816665
3692 1160.153025239975
3693 1160.04672824804
3694 1160.342006130525
3695 1159.639823900808
3696 1160.1120506124118
3697 1159.86617684536
3698 1160.3211917270985
3699 1160.7155223284794
3700 1160.28482290358
3701 1160.1831287127056
3702 1159.8717901792702
3703 1160.2354162128293
3704 1161.0012223150425
3705 1160.9975128920153
3706 1161.4830747613935
3707 1161.3072809914245
3708 1161.0726171909055
3709 1160.9080272370186
3710 1160.2276097702277
3711 1160.9384663656751
3712 1160.2642020103792
3713 1160.572319578958
3714 1161.0072115864014
3715 1161.0904438297998
3716 1161.8952055128793
3717 1162.0423064232732
3718 1161.453900974515
3719 1161.7005391231073
3720 1161.1420862520526
3721 1161.2469812947163
3722 1162.4048052316625
3723 1161.7859302152583
3724 1161.9830938312812
3725 1161.5243469488296
3726 1161.5657549767666
3727 1160.700819908404
3728 1160.8092059337905
3729 1160.3024129172063
3730 1160.732581895493
3731 1161.5268753125658
3732 1161.8136220515541
3733 1161.3589172068582
3734 1160.9471217092137
3735 1160.9744907157185
3736 1161.3836868268359
3737 1161.496030865998
3738 1161.8662098674872
3739 1162.5149112395886
3740 1162.990248050122
3741 1161.916629359168
3742 1162.1981776204086
3743 1161.894960641825
3744 1161.6147298924275
3745 1162.189848533811
3746 1162.0597620249996
3747 1161.7084749828618
3748 1162.153152677904
3749 1161.3278627841416
3750 1161.347027251816
3751 1161.2139816410033
3752 1160.7427745556845
3753 1159.9851654169227
3754 1159.8445571109016
3755 1159.8744209892168
3756 1160.132007737744
3757 1160.4163130986058
3758 1160.2249026231812
3759 1161.1773423999152
3760 1160.6902014885695
3761 1161.2944043456043
3762 1161.2425652003064
3763 1160.2506914035441
3764 1159.6102000835563
3765 1160.3402474910442
3766 1159.788788067168
3767 1160.0992733891758
3768 1161.3721072692695
3769 1160.84444819267
3770 1161.049370215431
3771 1160.7288414116294
3772 1160.586097094484
3773 1160.0230473614054
3774 1161.0224693986058
3775 1160.8644569309304
3776 1160.9365588483668
3777 1159.7484205799726
3778 1158.4787213704508
3779 1158.4426571099336
3780 1158.3554571724055
3781 1157.9219347213357
3782 1157.3123633393852
3783 1156.3903346093402
3784 1156.3929012689741
3785 1156.5698968652598
3786 1156.1332255170948
3787 1156.1468278343436
3788 1156.3078912979126
3789 1156.047540780043
3790 1156.4778455733863
3791 1156.9599889329766
3792 1156.603168304996
3793 1157.336371549988
3794 1157.5296076779446
3795 1157.5073236708743
3796 1156.244777535723
3797 1156.027791128487
3798 1156.8226432814017
3799 1156.914789615638
3800 1157.4028908073549
3801 1156.8879428066907
3802 1156.7373960658795
3803 1157.1714291776657
3804 1157.133128752112
3805 1157.3754912172649
3806 1157.4264223439475
3807 1157.9729133986687
3808 1158.0032248199034
3809 1157.6641107292157
3810 1158.4975105224757
3811 1158.0134633752568
3812 1157.4974532574822
3813 1157.6529323939474
3814 1157.2642780263384
3815 1157.010787566665
3816 1156.5733926252906
3817 1157.4324350183074
3818 1157.062360521163
3819 1156.6447322215668
3820 1156.1791595373934
3821 1156.956217084169
3822 1157.4485728242119
3823 1157.722554945421
3824 1157.2825625124087
3825 1157.6318537710345
3826 1156.9083030655254
3827 1157.2486525765669
3828 1156.6311580864656
3829 1155.9113098046812
3830 1156.1899282369955
3831 1156.1833165801963
3832 1156.5465067578361
3833 1156.6389851528727
3834 1156.647685196648
3835 1156.3108231133858
3836 1156.869308365006
3837 1155.741271359391
3838 1155.732898158501
3839 1154.8494454735846
3840 1155.5390343628108
3841 1155.0019039371648
3842 1155.1400422901459
3843 1155.869211387132
3844 1155.8964716202138
3845 1157.399968844914
3846 1158.3228095285663
3847 1157.9392016484662
3848 1157.6844185012133
3849 1158.635106325289
3850 1158.4146767357877
3851 1158.480508763241
3852 1157.9731519833747
3853 1157.566681466109
3854 1156.3538834008107
3855 1157.779924721724
3856 1158.3221345858772
3857 1158.847839276748
3858 1158.6869578284172
3859 1158.329113167588
3860 1157.1015032875148
3861 1157.7729349836616
3862 1157.288951602938
3863 1157.5765464206713
3864 1157.6406776623196
3865 1158.475195342393
3866 1158.7877853045077
3867 1158.9066989432092
3868 1159.0876437009524
3869 1158.4808888270325
3870 1159.0407086017983
3871 1158.4892511577589
3872 1158.2515068628627
3873 1158.357947963879
3874 1158.5230862746805
3875 1157.6442324182435
3876 1157.9530726377832
3877 1158.8272809375642
3878 1159.1526261165704
3879 1158.399250538392
3880 1158.5535199903754
3881 1157.9067509379668
3882 1157.4205792767398
3883 1157.6795219835888
3884 1158.0014319480679
3885 1157.1046395280441
3886 1156.6549454059543
3887 1157.5616682575564
3888 1158.1504523036378
3889 1157.4302909221606
3890 1157.7228262247245
3891 1158.4770154433402
3892 1157.3222353361832
3893 1156.9041743324374
3894 1157.4575742253708
3895 1156.808798347755
3896 1156.848464481726
3897 1157.1354498335347
3898 1157.1471313268428
3899 1157.545990632171
3900 1158.173024743148
3901 1158.9340682933896
3902 1159.300583041504
3903 1159.111306027104
3904 1159.5706290185294
3905 1159.059108676265
3906 1159.408089852763
3907 1158.2466833343772
3908 1158.829206250131
3909 1158.855124163332
3910 1159.6088351621431
3911 1158.8521621858415
3912 1159.4020509676127
3913 1159.176644717162
3914 1159.8943854084505
3915 1159.415156308211
3916 1158.4453363564855
3917 1158.7535389262744
3918 1158.446848417379
3919 1157.7653524396553
3920 1157.6362224956324
3921 1158.1179802696881
3922 1158.0552056947458
3923 1157.3175907410207
3924 1157.7979562889113
3925 1158.6032445706994
3926 1158.5739108457901
3927 1158.3172386969304
3928 1157.9033637397135
3929 1158.2716971060865
3930 1158.7584104415444
3931 1159.186625801688
3932 1159.939284791448
3933 1159.3108582076163
3934 1158.6505150125927
3935 1160.1187766622977
3936 1160.1044720854807
3937 1160.330303981433
3938 1160.27493949649
3939 1159.861476221499
3940 1159.7119466573222
3941 1159.2394932670384
3942 1158.9117693252622
3943 1158.2516410118806
3944 1158.5907143625734
3945 1158.7733141436283
3946 1159.0944846627979
3947 1158.485219587823
3948 1158.3022457603224
3949 1158.3754339365794
3950 1158.805339813168
3951 1158.4701587217264
3952 1159.0996022699808
3953 1158.653030436043
3954 1157.7393938572231
3955 1156.8154954807023
3956 1156.6821377196002
3957 1157.2657719303406
3958 1156.927805851229
3959 1157.29029221288
3960 1158.2242162713733
3961 1157.7755290227474
3962 1157.9044481320504
3963 1156.9726708588908
3964 1156.4391146186383
3965 1155.720464128513
3966 1155.7368247129732
3967 1156.606385935045
3968 1156.1271900508639
3969 1155.3168962471932
3970 1154.7126656715031
3971 1154.4345619657001
3972 1155.4405009923432
3973 1155.7653204660162
3974 1155.6842512988544
3975 1156.0421302225031
3976 1156.046096222399
3977 1155.2930280712976
3978 1155.7048100147483
3979 1155.227221938351
3980 1156.0087398631454
3981 1156.7554696008588
3982 1156.6639479737687
3983 1155.9273945272855
3984 1154.9352850588455
3985 1156.956090920581
3986 1156.9805993985217
3987 1157.3700279506295
3988 1157.2943504207599
3989 1157.7857984868056
3990 1157.4036430668698
3991 1157.442042665741
3992 1157.9265245867966
3993 1157.1332067526507
3994 1156.3524619385812
3995 1157.0420334596956
3996 1157.743820968096
3997 1157.0290157136124
3998 1157.4293023653995
3999 1157.446177489745
4000 1156.891990406328
4001 1157.1895624276692
4002 1158.0217444473408
4003 1157.8431878700185
4004 1157.038305892438
4005 1157.5602565440443
4006 1156.7077077901524
4007 1156.0757949700087
4008 1157.3872867581067
4009 1157.8449041764206
4010 1158.4805311933
4011 1157.997948820926
4012 1158.1383391847996
4013 1158.438506059881
4014 1158.5380884455503
4015 1157.6145337511584
4016 1156.9885361152399
4017 1156.5850086243522
4018 1156.6281430250604
4019 1155.2423259891625
4020 1155.2653092607818
4021 1155.6946237805753
4022 1156.302826512962
4023 1156.4279416853726
4024 1156.0409852788441
4025 1156.2137964343663
4026 1156.8508456441532
4027 1156.131077080764
4028 1155.7602236013274
4029 1156.7283704247977
4030 1156.1765007422293
4031 1156.5144781359097
4032 1156.4262273315583
4033 1156.1469085228675
4034 1156.8254643273688
4035 1155.171995603886
4036 1154.497707985006
4037 1154.7908632350996
4038 1155.3153014330624
4039 1155.701579287712
4040 1156.2355834803561
4041 1156.5607085332997
4042 1156.7533605274261
4043 1156.6592646964475
4044 1157.058547734131
4045 1157.5267976001091
4046 1158.2393517667517
4047 1158.0413599414157
4048 1157.7009457402012
4049 1158.597750019713
4050 1159.0091786980422
4051 1159.3576612598479
4052 1158.670630163084
4053 1158.7505907282805
4054 1158.7158818623186
4055 1158.0023279067
4056 1158.0062242970193
4057 1158.005051329939
4058 1158.8349379505955
4059 1158.4100693809496
4060 1158.9002370953046
4061 1159.1675633693612
4062 1159.40336856651
4063 1158.3641431576407
4064 1159.749164813276
4065 1158.882746505762
4066 1158.9045315854632
4067 1158.7057286551185
4068 1158.6873522373792
4069 1158.3854754702884
4070 1157.9690504160267
4071 1158.1582153085585
4072 1158.3841583378141
4073 1158.2077790182243
4074 1158.362587620397
4075 1157.8582774452273
4076 1157.572421480726
4077 1158.4765028182442
4078 1158.17656629547
4079 1158.928300737227
4080 1158.2244137127802
4081 1159.5077354566736
4082 1158.2465141452294
4083 1159.3822928750037
4084 1159.7563262665253
4085 1158.6521103514517
4086 1160.0009988647785
4087 1159.9843039012799
4088 1160.8549661214317
4089 1160.7176535100457
4090 1160.8310753538556
4091 1160.957265433953
4092 1161.30179641197
4093 1160.88687994012
4094 1159.6553704423623
4095 1161.0730080556607
4096 1160.2331030753114
4097 1159.949453561642
4098 1159.8504342209822
4099 1160.520333960849
4100 1159.6338852616238
4101 1159.3857120854573
4102 1159.2128572483134
4103 1159.1396304235725
4104 1159.0896383383085
4105 1159.4779713886148
4106 1158.0989855631074
4107 1158.52844242384
4108 1159.3981246669439
4109 1159.1345180423427
4110 1159.1969352280164
4111 1159.389857875806
4112 1158.4233989666004
4113 1158.4563535343127
4114 1158.658897403968
4115 1158.266327079721
4116 1158.4989279010401
4117 1159.0081325389835
4118 1159.5772889318973
4119 1158.7723972950052
4120 1159.4341633108615
4121 1158.8038837349593
4122 1159.4725298500853
4123 1158.2345096211363
4124 1158.76856339345
4125 1158.1712060988223
4126 1157.3799720300424
4127 1158.14612494928
4128 1158.2302453585505
4129 1159.200000056142
4130 1158.9827490560872
4131 1159.046918003761
4132 1158.720303931807
4133 1158.2944676198204
4134 1157.6192096833133
4135 1157.6586977187617
4136 1157.3495524215712
4137 1158.6838016982233
4138 1157.226016005466
4139 1158.3815286682793
4140 1158.834244485637
4141 1158.547235142834
4142 1158.1701718030054
4143 1158.3947802806026
4144 1158.623955254222
4145 1157.8984800011133
4146 1158.4919179514743
4147 1158.4856226631373
4148 1158.2758129970236
4149 1157.7624909138685
4150 1157.5924071932545
4151 1156.7090224244812
4152 1158.152767160856
4153 1157.952881642546
4154 1157.34300615302
4155 1157.6335827476728
4156 1158.086271805899
4157 1157.3813697031846
4158 1155.923157032763
4159 1156.3083351866749
4160 1156.2704263616838
4161 1156.806209966139
4162 1156.6906173276907
4163 1157.2775737780337
4164 1156.8737599707486
4165 1156.2005029562165
4166 1155.7911037698534
4167 1156.4964167156616
4168 1157.2282652618826
4169 1157.3581241625986
4170 1156.356613807105
4171 1156.9675561523009
4172 1157.3436374906414
4173 1157.5812175320573
4174 1156.5414673847806
4175 1157.0213811293966
4176 1157.696170845582
4177 1157.1726566413554
4178 1156.330069962368
4179 1155.624224297087
4180 1156.244838404137
4181 1156.4614533572058
4182 1156.1552032683403
4183 1155.7188216341306
4184 1155.7983084189407
4185 1155.1873349279804
4186 1155.9764157739698
4187 1156.192288193662
4188 1155.9557910834014
4189 1155.6311224982965
4190 1155.2283695689384
4191 1155.1917078251645
4192 1155.3922407323696
4193 1155.6789115462202
4194 1154.7890847274891
4195 1155.952411670525
4196 1155.0306695313477
4197 1155.1183667681883
4198 1154.3619465264546
4199 1155.0194243907904
4200 1155.3350187893207
4201 1156.4051360199292
4202 1155.858057243758
4203 1155.1114898068065
4204 1155.9667696991532
4205 1155.4830428443324
4206 1155.5945145209269
4207 1156.1051870484284
4208 1155.423234301387
4209 1155.184716214155
4210 1155.6252289570384
4211 1156.5698785088014
4212 1156.6872129937644
4213 1156.6786171011597
4214 1156.6400072955669
4215 1156.56338211436
4216 1156.9579860279832
4217 1157.2823292877304
4218 1157.9747841823805
4219 1157.8667553782543
4220 1157.593126470381
4221 1157.4602622202897
4222 1158.1767788723594
4223 1157.5315235109972
4224 1157.735978610382
4225 1156.858083084704
4226 1157.239667917366
4227 1157.606029540736
4228 1157.3097538009551
4229 1157.7470008982184
4230 1157.7808043135633
4231 1157.9120264707892
4232 1156.8936452377802
4233 1156.8839423350385
4234 1156.8360542883327
4235 1156.7737510414577
4236 1155.7625336335018
4237 1155.940666247948
4238 1155.934554177862
4239 1156.188965147858
4240 1155.860241502491
4241 1155.724985781036
4242 1155.4016514777359
4243 1155.1822863223872
4244 1154.4382276340295
4245 1155.0429759986346
4246 1154.7964555763479
4247 1154.6426876108155
4248 1154.1523270199928
4249 1153.4008831395033
4250 1153.3882476448714
4251 1153.434981489801
4252 1153.187461551
4253 1153.6217267776665
4254 1154.9888706420556
4255 1155.1505384673492
4256 1155.0141138982046
4257 1155.5458790880416
4258 1155.547025789034
4259 1155.660168914383
4260 1155.8512213237625
4261 1155.3009306419629
4262 1154.9962284375242
4263 1155.759327503593
4264 1155.672379332216
4265 1156.102437459489
4266 1155.8319581465464
4267 1156.0558836231241
4268 1156.599878324259
4269 1156.2199556678302
4270 1155.863105931283
4271 1156.1536771071264
4272 1156.578455956345
4273 1157.483858597796
4274 1156.1835772516292
4275 1156.1786924334892
4276 1155.434734081056
4277 1155.8161994961847
4278 1156.3560566765036
4279 1156.194502367607
4280 1156.5605938164153
4281 1156.073790022947
4282 1155.9382029345927
4283 1155.7117237772295
4284 1155.971996017706
4285 1156.6380830778032
4286 1156.6508197079872
4287 1156.2352325326494
4288 1154.9011810063098
4289 1155.358378970141
4290 1155.375095327769
4291 1155.2141535949263
4292 1154.9176348738497
4293 1155.8002837421968
4294 1154.7893400000746
4295 1153.4927514116855
4296 1154.2790472372221
4297 1155.4993719180827
4298 1154.5104497085854
4299 1154.6659339633943
4300 1154.483243996582
4301 1155.1791932518101
4302 1155.2234019664588
4303 1155.60393932614
4304 1155.9408898069667
4305 1156.7778743021645
4306 1156.8626058605817
4307 1156.4820266918293
4308 1156.1585965213424
4309 1157.024603632365
4310 1157.2897937159933
4311 1157.229033168341
4312 1157.240874105153
4313 1156.960173495313
4314 1156.8998809809723
4315 1157.991843522618
4316 1157.6422823460816
4317 1158.051084320327
4318 1157.2545510219823
4319 1157.6395133878214
4320 1157.67652789603
4321 1158.071386415488
4322 1157.5571062600798
4323 1157.8404388096408
4324 1158.2309987436186
4325 1158.5601815639907
4326 1159.0796388385036
4327 1158.704831748368
4328 1159.0814344646128
4329 1159.8849048268994
4330 1158.479177420244
4331 1158.2231851689583
4332 1158.9678288677662
4333 1159.331503508785
4334 1158.219437943004
4335 1158.3865630941923
4336 1158.1414620096893
4337 1158.458376425649
4338 1159.2636234135389
4339 1159.2751238027574
4340 1159.5402480910323
4341 1158.916686883713
4342 1158.9280364767847
4343 1159.1313460496945
4344 1159.3380675103585
4345 1160.1084939188372
4346 1160.0699905136426
4347 1160.1509627494397
4348 1160.6679238677957
4349 1159.8611920832782
4350 1158.9714185167372
4351 1158.9033996063342
4352 1159.408483577491
4353 1158.9479242931036
4354 1157.9478858956168
4355 1156.9160709676262
4356 1156.5427807485594
4357 1158.2882024466744
4358 1158.853824336528
4359 1159.0100921034064
4360 1159.3939024788483
4361 1160.316255054647
4362 1158.7242515710052
4363 1159.6209672283185
4364 1161.532075096315
4365 1161.0553098198873
4366 1161.7804653630158
4367 1160.9049400842136
4368 1160.9756103318605
4369 1162.4059400456208
4370 1161.5984058778565
4371 1161.5164241723785
4372 1161.7381420286354
4373 1161.4044121600045
4374 1161.1784668550845
4375 1160.3993083585983
4376 1159.2496326228004
4377 1159.6112169372952
4378 1159.6898763622569
4379 1159.9179805177214
4380 1160.188892475422
4381 1160.0843775780415
4382 1159.166879514993
4383 1159.2172576459864
4384 1159.9737484972022
4385 1159.833978699799
4386 1159.7192066990174
4387 1160.2881422320092
4388 1159.6838163224124
4389 1159.4710710060206
4390 1159.8352658248366
4391 1159.711514300762
4392 1159.3367327893627
4393 1158.7074678300687
4394 1159.4622635374037
4395 1159.8979186630518
4396 1160.1012682731011
4397 1159.4424757980837
4398 1158.9647827436522
4399 1158.9648759278336
4400 1159.472443926581
4401 1159.893427259838
4402 1159.5025515164875
4403 1158.1202656154069
4404 1158.2001219958365
4405 1158.4664745412938
4406 1158.9164000614112
4407 1159.8225627504357
4408 1160.3002599181339
4409 1159.8512060474352
4410 1160.32723386348
4411 1161.1192581078953
4412 1160.0672715540609
4413 1160.3971279506072
4414 1159.5432324214614
4415 1159.4811649876253
4416 1159.7539580411922
4417 1160.0764310564778
4418 1159.2136043878204
4419 1159.2032768025938
4420 1159.6373339917895
4421 1158.7322465148059
4422 1158.2677920796184
4423 1158.9851567941196
4424 1159.153723841988
4425 1159.614022916664
4426 1159.6809947464433
4427 1159.397682294139
4428 1158.9993951912256
4429 1158.3802420279299
4430 1158.8609031957374
4431 1158.2558315244773
4432 1158.9073494390727
4433 1159.4269720037437
4434 1159.820998478651
4435 1159.462085717261
4436 1159.2876731588674
4437 1159.214171307788
4438 1159.734452830651
4439 1159.6303594508731
4440 1160.5208699274144
4441 1160.7270548000997
4442 1161.2457214056749
4443 1161.7603566717946
4444 1160.6224641913393
4445 1161.0865059847395
4446 1159.9026474371365
4447 1160.089442180974
4448 1159.7855780772022
4449 1159.7141316280527
4450 1159.703783493266
4451 1160.7039580645458
4452 1160.1750688751792
4453 1159.3657672507486
4454 1158.8249516355959
4455 1158.5256036552007
4456 1158.9521314558663
4457 1158.8007193986857
4458 1159.0181953500437
4459 1159.9491167965919
4460 1159.4952668028614
4461 1159.705394535235
4462 1159.0051482776205
4463 1159.3066979778687
4464 1158.9987190765164
4465 1157.7229698680535
4466 1158.6639890434883
4467 1158.8507719316083
4468 1158.3903356897354
4469 1158.1949000178256
4470 1158.7308047889014
4471 1158.816040235574
4472 1159.3703166088897
4473 1159.2531511122404
4474 1159.7202918522464
4475 1159.1177148731615
4476 1159.1267648402995
4477 1159.328486086369
4478 1159.7081261191163
4479 1160.639416025075
4480 1161.0906657031935
4481 1159.9861346853716
4482 1159.9855578074196
4483 1160.0720344996168
4484 1160.0453873106853
4485 1159.8130385777336
4486 1159.627821973386
4487 1158.4430398651657
4488 1159.0261636636346
4489 1158.7665294367605
4490 1158.603960277889
4491 1159.0111954001106
4492 1159.2399462141518
4493 1160.5076913486992
4494 1160.3786912644878
4495 1159.7751961868062
4496 1159.072239285092
4497 1159.3002474155937
4498 1158.9781483519525
4499 1159.9146555521463
4500 1159.2120052530308
4501 1159.6917051549108
4502 1159.3880131754884
4503 1159.0373667223823
4504 1159.2150454097573
4505 1159.2617727860654
4506 1159.9502986952004
4507 1158.9226519368497
4508 1158.7078651623178
4509 1158.3792081062857
4510 1159.1303508118426
4511 1158.6764839182927
4512 1159.190558871944
4513 1159.0308583345825
4514 1158.918077902755
4515 1159.542191061558
4516 1159.5142690361436
4517 1159.6118451148025
4518 1158.8928170342206
4519 1159.8350321600801
4520 1160.407153769417
4521 1159.6979048044554
4522 1160.2993192004076
4523 1160.107080876624
4524 1160.334824407176
4525 1160.4840354731507
4526 1159.7063668341202
4527 1159.729160513894
4528 1159.8870311641545
4529 1161.0861958605797
4530 1161.103616571121
4531 1160.7486283045614
4532 1160.2945239507233
4533 1159.9281504403689
4534 1159.9937194939434
4535 1159.9741661101368
4536 1160.5099401124435
4537 1160.1911094364284
4538 1160.2021185187866
4539 1161.1400976916227
4540 1161.8587930895214
4541 1161.6708682157177
4542 1161.3430790569244
4543 1161.523137687862
4544 1162.4454545127871
4545 1162.0913318669902
4546 1162.0195498499759
4547 1161.3219928169817
4548 1161.9235552960772
4549 1161.0413594682125
4550 1160.5286502479166
4551 1159.3670064595399
4552 1160.5479475795066
4553 1160.221075627346
4554 1160.0239685934162
4555 1160.681341987715
4556 1161.0100078916548
4557 1161.1955366632653
4558 1161.2030801587307
4559 1161.0684943426065
4560 1161.2840213754564
4561 1160.9840016545206
4562 1161.8105531749225
4563 1161.171273820973
4564 1161.0036310685211
4565 1161.8501355968606
4566 1161.5837219381874
4567 1160.6978621963478
4568 1160.9230749486092
4569 1160.6554745379053
4570 1159.989932308233
4571 1159.7460825778783
4572 1158.650404451152
4573 1159.0574869503105
4574 1158.4278082219464
4575 1160.4714096276205
4576 1160.767946940937
4577 1160.8043017817035
4578 1160.9854272945813
4579 1160.8224708490636
4580 1160.614724730859
4581 1161.1958076650405
4582 1160.4173980439289
4583 1159.5069006534698
4584 1160.4827228315403
4585 1159.5130628201093
4586 1159.916230177252
4587 1161.1443593949255
4588 1159.996512653415
4589 1159.939945205938
4590 1159.4371454627808
4591 1159.7066243901822
4592 1159.8711968854911
4593 1159.4997654866236
4594 1160.3800131661133
4595 1159.5766475574853
4596 1160.1518766582055
4597 1160.2967415825367
4598 1160.206674165113
4599 1159.219146203098
4600 1159.9411410634686
4601 1159.8079155521145
4602 1159.627586465605
4603 1160.2212019593283
4604 1160.5818082753876
4605 1160.0079356223007
4606 1160.073533008946
4607 1160.2874567755619
4608 1159.9024388110201
4609 1158.5389849123023
4610 1158.481271360939
4611 1158.669032540891
4612 1157.5083826955351
4613 1157.7870293460483
4614 1157.8481664687883
4615 1157.9812214208125
4616 1158.3608479094944
4617 1158.4192092978358
4618 1158.3894862576028
4619 1157.918238937638
4620 1158.3656857881933
4621 1158.4353796416829
4622 1158.592250402768
4623 1159.3348263083194
4624 1158.9554814541793
4625 1159.732338098563
4626 1160.4514105692494
4627 1159.828367696401
4628 1159.0065122153483
4629 1159.6235231812204
4630 1160.0945157033705
4631 1160.1558035523458
4632 1159.5873059107032
4633 1160.1798381622093
4634 1159.9220700120193
4635 1159.2283096357148
4636 1159.130902748326
4637 1158.570473590238
4638 1158.683683420245
4639 1158.8048329685744
4640 1158.2914951889682
4641 1157.505266994669
4642 1158.0286240705602
4643 1158.030510758045
4644 1157.9378077493636
4645 1158.2423734977153
4646 1157.9247144410997
4647 1158.668690666267
4648 1158.7725734187156
4649 1158.8434598999877
4650 1158.0754526250048
4651 1158.3600618309858
4652 1157.9765285035082
4653 1158.5763294039332
4654 1158.9689949426486
4655 1158.379843308598
4656 1158.6529427897367
4657 1158.7234213137463
4658 1158.4134810061212
4659 1159.0261907543745
4660 1159.5305640636461
4661 1159.4150403188276
4662 1159.5145943306686
4663 1159.2462253310168
4664 1159.721757310633
4665 1159.4910060504712
4666 1158.9598160230132
4667 1160.0398762853288
4668 1159.089846770095
4669 1158.2493098160294
4670 1157.506685300478
4671 1157.6755326842817
4672 1158.8123826314932
4673 1159.4790629319152
4674 1157.9145862537293
4675 1157.641870185301
4676 1157.2881540706376
4677 1158.1701281380156
4678 1157.701981645206
4679 1157.9939327234279
4680 1158.3310281444826
4681 1158.6643808821932
4682 1157.7529028921845
4683 1157.5638806924103
4684 1157.3653142061094
4685 1156.7730692781379
4686 1157.7304914385945
4687 1156.714949770028
4688 1157.0609037061588
4689 1157.1325703610382
4690 1157.1412788095174
4691 1156.2065681263875
4692 1156.0607883814112
4693 1156.7686070880327
4694 1157.2606592541163
4695 1156.2033961181064
4696 1155.0740859444516
4697 1155.797776648318
4698 1156.1487137379804
4699 1156.2780399516835
4700 1156.3578526132326
4701 1155.85046064099
4702 1156.2447056599995
4703 1156.260561793173
4704 1156.8193767751968
4705 1156.2515786846395
4706 1156.3063457230155
4707 1156.9197240313379
4708 1156.6586739906563
4709 1156.7321828468052
4710 1156.8562027697635
4711 1156.9916906082906
4712 1156.998434776566
4713 1157.3206267483763
4714 1157.417386571874
4715 1158.147731392783
4716 1158.4739186635018
4717 1158.5435810674344
4718 1158.5685266371545
4719 1159.9405913853589
4720 1159.062293878966
4721 1159.3095050466231
4722 1159.295643816263
4723 1158.92190773245
4724 1158.968247648328
4725 1158.4305072105149
4726 1157.4267787385188
4727 1158.0182825449517
4728 1158.0570670794643
4729 1158.5215248609693
4730 1158.3913292561706
4731 1158.482148311188
4732 1158.4906131301357
4733 1159.1543645943188
4734 1159.1390544887852
4735 1158.2664127007251
4736 1158.6152848428355
4737 1158.2966276262237
4738 1157.4274287225037
4739 1157.1828231950635
4740 1157.5815873375702
4741 1157.426789535947
4742 1157.302032996167
4743 1157.5602126267543
4744 1157.8888276732698
4745 1158.0441869178326
4746 1157.653074426267
4747 1158.3174816362286
4748 1157.8648956320676
4749 1156.7732979999955
4750 1157.2833848256766
4751 1157.746664065606
4752 1158.3828649937059
4753 1159.2776666303655
4754 1157.8478133240465
4755 1158.8635201900017
4756 1158.5024951153998
4757 1158.3743344088036
4758 1157.720278414353
4759 1157.2153179049617
4760 1157.1339603038618
4761 1156.9926889965207
4762 1156.3918541458313
4763 1157.0331106432589
4764 1156.9119550050611
4765 1156.3508249833988
4766 1156.8345055145048
4767 1158.0482077664933
4768 1157.9637592846395
4769 1158.1892722955586
4770 1157.658339884753
4771 1158.0310584724134
4772 1158.6015602020914
4773 1159.402613183034
4774 1158.707849173953
4775 1159.0549111504968
4776 1158.8774854916862
4777 1158.0507871186983
4778 1157.7562991085294
4779 1157.4463344878518
4780 1157.3202558752146
4781 1157.6715682242188
4782 1157.8931132327327
4783 1157.3849923421892
4784 1158.2890253790592
4785 1157.9397516436431
4786 1158.7172053213644
4787 1158.0293528004274
4788 1157.7446886762384
4789 1157.8310262265081
4790 1158.1653418416008
4791 1158.2445023456132
4792 1157.4849652428659
4793 1157.5108351816232
4794 1157.8184671133217
4795 1157.4509589025085
4796 1156.8147942481498
4797 1157.283609103408
4798 1156.6135929827528
4799 1156.0977816732077
4800 1156.6984893294916
4801 1157.5311257061576
4802 1156.929008583068
4803 1155.8191330140523
4804 1156.1908026244232
4805 1155.9272619032224
4806 1156.8244901458959
4807 1157.3014564640268
4808 1156.150963486119
4809 1156.301994756624
4810 1156.3799240482572
4811 1155.7908751371847
4812 1156.686937582603
4813 1157.0356989354163
4814 1158.1433341178024
4815 1156.922119278237
4816 1156.9733561762998
4817 1157.248267625165
4818 1157.355540464109
4819 1157.7480194864165
4820 1157.8551036738054
4821 1158.3192367948848
4822 1158.2467841485336
4823 1157.6598196799723
4824 1157.9115980519784
4825 1158.1326786674035
4826 1158.6927324745657
4827 1158.437225493458
4828 1158.3310297627788
4829 1158.5308373555727
4830 1157.5990963093916
4831 1157.2109307036815
4832 1157.0252909612475
4833 1157.333256885045
4834 1157.5091615524273
4835 1157.2796918737945
4836 1157.7608901779124
4837 1157.1976338839195
4838 1157.5185350514764
4839 1157.014753315304
4840 1156.4261987214772
4841 1157.470240551722
4842 1156.5170857597086
4843 1155.7491162261076
4844 1156.2748409064684
4845 1156.8718146455867
4846 1157.684752536762
4847 1158.1605112022853
4848 1158.6866470978455
4849 1158.4386659460247
4850 1157.4527532590773
4851 1156.4488539126628
4852 1156.3720160436596
4853 1156.5637047594705
4854 1156.2392435677395
4855 1156.499431775082
4856 1156.2644976139745
4857 1156.138446059936
4858 1156.3939306516409
4859 1155.6145032853447
4860 1155.5350522222093
4861 1155.4343069479628
4862 1154.9269954249348
4863 1155.445960886554
4864 1156.1221508606714
4865 1158.0805080345033
4866 1157.4643757235535
4867 1157.1801171567104
4868 1156.424108228239
4869 1155.975148042447
4870 1156.465970358817
4871 1156.739843799416
4872 1156.5724454911015
4873 1157.0817380904293
4874 1156.8602019795537
4875 1156.7299852235294
4876 1158.0379760666829
4877 1158.7878041890758
4878 1158.7632336933589
4879 1159.536401076985
4880 1158.1199021747093
4881 1158.335026586521
4882 1157.4601475095888
4883 1158.2718842728498
4884 1158.0526329873571
4885 1159.2432183398614
4886 1159.9645104771357
4887 1159.2977814853136
4888 1159.6358609088306
4889 1158.8314422238632
4890 1158.8435919003146
4891 1158.2268638422481
4892 1157.835476505735
4893 1158.3554844791204
4894 1157.9709640611957
4895 1158.218188765981
4896 1159.7297742337128
4897 1158.6748201604235
4898 1158.1318384622755
4899 1157.9400029110386
4900 1157.7722334233672
4901 1157.4948372854792
4902 1157.0196029185158
4903 1157.2442043371145
4904 1157.5359168432226
4905 1156.7359785617625
4906 1157.9490415936089
4907 1157.8707536415998
4908 1156.647854524223
4909 1156.385359960653
4910 1156.0776937879098
4911 1155.0397317126271
4912 1155.2483062389745
4913 1155.3222425580095
4914 1155.7382240812715
4915 1155.3419303560806
4916 1155.7893474269567
4917 1156.3718277431053
4918 1156.8966946461956
4919 1157.4258143703398
4920 1157.6777438844456
4921 1157.05628574003
4922 1157.7813590908634
4923 1157.2593775944247
4924 1156.5314515108228
4925 1157.6172022743015
4926 1157.0475096517891
4927 1157.0976385781917
4928 1157.3680681064088
4929 1158.0272051225638
4930 1158.7934347976716
4931 1158.6940358888887
4932 1158.0411306303893
4933 1158.5316359866454
4934 1157.5002668272402
4935 1156.9517743722363
4936 1156.904046357057
4937 1157.6286295850143
4938 1156.5002787750298
4939 1157.0630835440707
4940 1158.0327258259565
4941 1158.0338254959495
4942 1158.4138522853793
4943 1159.3323965117436
4944 1158.8560292338454
4945 1158.183063264168
4946 1158.7253380528814
4947 1158.2390192035589
4948 1157.8835648947695
4949 1157.6754928990078
4950 1157.7357830569222
4951 1157.8900884029201
4952 1157.8944077282072
4953 1157.7223740208624
4954 1158.1692019199072
4955 1158.2560078202662
4956 1159.3210992037193
4957 1159.4125271105704
4958 1159.0902792817658
4959 1158.8551218981213
4960 1158.8998750741005
4961 1157.9972153052433
4962 1157.433497079667
4963 1157.7467984459686
4964 1158.1025831754307
4965 1157.3693075870024
4966 1157.1915670793876
4967 1158.2463653225236
4968 1158.5397329441219
4969 1159.3903881454544
4970 1159.4555491970902
4971 1159.258315748926
4972 1158.769745834894
4973 1158.483892699591
4974 1158.8251222257902
4975 1158.1634462382613
4976 1157.4653409676916
4977 1156.7906726343922
4978 1158.2907177961947
4979 1158.428873504533
4980 1157.8409590500976
4981 1158.7691017030406
4982 1158.104562299477
4983 1157.7952767430245
4984 1158.7051570333424
4985 1158.396315111731
4986 1158.8355805052915
4987 1158.0761617445125
4988 1157.1045802586611
4989 1158.0825273796656
4990 1157.2625757578573
4991 1157.0005611605343
4992 1157.6412381273014
4993 1157.663432137038
4994 1157.0142296482538
4995 1157.9109999474952
4996 1157.435922487772
4997 1157.5300317852139
4998 1158.097915656655
4999 1158.2290717872293
5000 1157.8255826087216
5001 1157.7310331674678
5002 1158.2485847870748
5003 1158.6356537508964
5004 1157.7344647293212
5005 1158.6650048914053
5006 1159.1965359378253
5007 1159.1143679601273
5008 1158.7055300815941
5009 1158.230175558305
5010 1158.6261224466666
5011 1157.7775465375717
5012 1158.2518880415405
5013 1158.0733650995621
5014 1158.6183335444057
5015 1157.9671473853389
5016 1158.3252331031465
5017 1159.3796521391967
5018 1158.8639751806436
5019 1158.9273553700677
5020 1158.552991563943
5021 1158.2099209962182
5022 1158.7542287787398
5023 1158.4334160895257
5024 1158.387192070439
5025 1158.3217108116755
5026 1159.4723570307376
5027 1158.1827918887507
5028 1157.4296454977327
5029 1157.2484695509504
5030 1156.7845109032176
5031 1158.064958495983
5032 1157.9531445765003
5033 1158.336418103585
5034 1157.5991287364357
5035 1157.4769190885008
5036 1157.6706984044358
5037 1158.61441425288
5038 1157.978051044254
5039 1157.1456725476403
5040 1157.1092789936868
5041 1157.9745349495395
5042 1157.3537073961143
5043 1157.317177316862
5044 1157.9391461520927
5045 1157.3323720632616
5046 1156.7171348273828
5047 1156.3935352677217
5048 1157.556083552457
5049 1157.0144324476094
5050 1157.4121841817055
5051 1156.8262059852093
5052 1157.7417768615267
5053 1157.7532469300015
5054 1158.1112352464822
5055 1157.561091242543
5056 1156.8558207683259
5057 1157.8249694350093
5058 1156.7870928849622
5059 1156.415730687464
5060 1156.809072408502
5061 1156.219495889588
5062 1156.6060887832612
5063 1156.036824741059
5064 1156.2604329482472
5065 1157.3463788816284
5066 1157.461784937835
5067 1156.9484410545008
5068 1157.3666367605126
5069 1157.057249479479
5070 1156.2865632631408
5071 1156.4374375631005
5072 1156.1268863749399
5073 1156.2876467225665
5074 1156.4612239892022
5075 1156.0328609060134
5076 1156.228740903452
5077 1156.257431233622
5078 1156.6562454057523
5079 1155.8407902876197
5080 1156.1381768223198
5081 1156.0044982624179
5082 1155.9935332442797
5083 1155.1304484492282
5084 1156.4361774219778
5085 1156.3894582866224
5086 1155.8661465062605
5087 1156.3182396697646
5088 1156.448877607236
5089 1156.9365468910928
5090 1156.516506671061
5091 1157.039256420511
5092 1157.7882632253493
5093 1157.8589804859082
5094 1157.5513027925274
5095 1157.2112469658987
5096 1157.5605725308942
5097 1157.5322240447026
5098 1156.508473922959
5099 1156.4228492860864
5100 1156.0999945641263
5101 1156.275580352778
5102 1158.1074085861194
5103 1156.6380402067223
5104 1158.0609088561805
5105 1157.6703766944204
5106 1157.8537608543284
5107 1157.526228605469
5108 1157.8483440063976
5109 1158.2917698034678
5110 1157.0572581391593
5111 1157.0233942747689
5112 1157.0742739211341
5113 1158.015774936211
5114 1157.6102989108024
5115 1156.0764817091285
5116 1157.087322998997
5117 1157.7373755951435
5118 1157.9575182801218
5119 1157.5979444696386
5120 1157.2741585373858
5121 1158.1484779070765
5122 1158.5539243785236
5123 1158.3842532633848
5124 1158.5058514234033
5125 1158.3064365203204
5126 1159.7561312698847
5127 1160.0043320350962
5128 1159.5614229549717
5129 1160.164800286243
5130 1160.2823179230127
5131 1160.323289578252
5132 1160.280306058425
5133 1161.2653544230507
5134 1160.5308098725989
5135 1160.8923588340358
5136 1160.4463570159166
5137 1159.4718505623778
5138 1158.7759033606847
5139 1159.8066769448615
5140 1159.5932950488557
5141 1159.3212020923315
5142 1158.77027153475
5143 1159.5049861887242
5144 1159.455208271928
5145 1159.2112698966498
5146 1159.535022610595
5147 1158.2419142630013
5148 1158.8706910720741
5149 1157.5335133971973
5150 1157.6744474776312
5151 1157.8061076974532
5152 1158.2032322115535
5153 1158.4784919592316
5154 1158.2577355070425
5155 1159.195639564664
5156 1159.2209206143998
5157 1159.1052522567331
5158 1159.448106929802
5159 1159.4333594760506
5160 1159.2774133036387
5161 1158.9670050105078
5162 1159.7779530732848
5163 1159.5385497580853
5164 1159.6046514112622
5165 1159.4670730438793
5166 1159.6909009213082
5167 1159.289797455521
5168 1160.0605634696294
5169 1160.6963555203192
5170 1160.2263564231266
5171 1159.8841028770837
5172 1159.5429664470005
5173 1159.387191113173
5174 1158.76063155636
5175 1157.5411485205423
5176 1157.7078959647076
5177 1158.692861447182
5178 1158.2892097427643
5179 1158.470015751266
5180 1158.191746705476
5181 1158.9953414944714
5182 1159.3745394656626
5183 1158.192786419463
5184 1158.4405815112198
5185 1158.6051690570253
5186 1159.3199394038124
5187 1159.6064223756364
5188 1159.2650370656947
5189 1159.1483957442206
5190 1158.0406363935717
5191 1158.2440671211855
5192 1158.055611143411
5193 1158.8183771084737
5194 1158.4292503052245
5195 1158.757727849733
5196 1158.6927468931046
5197 1157.9535738780855
5198 1157.8702073959664
5199 1157.4724496075519
5200 1157.7764966676295
5201 1157.8511444115165
5202 1157.6795653982545
5203 1158.1810143131324
5204 1159.060988936687
5205 1158.5927241399747
5206 1158.0258908550868
5207 1158.0097723146378
5208 1157.643324800764
5209 1157.8671381863235
5210 1158.3635364478869
5211 1158.8296985686995
5212 1159.2272006940273
5213 1159.137899037901
5214 1158.6557907990768
5215 1158.9843089803903
5216 1159.0050831261503
5217 1158.5075606287048
5218 1158.5162946376452
5219 1158.5617810246774
5220 1158.7653655309866
5221 1159.5408420736023
5222 1158.7853211257611
5223 1158.9082351740735
5224 1158.210824230891
5225 1158.56160612655
5226 1159.063781954153
5227 1158.61256736793
5228 1159.3818052043946
5229 1158.9599635422999
5230 1158.679194426446
5231 1158.4761327034375
5232 1159.0599927389637
5233 1158.626965280864
5234 1158.0924366649595
5235 1158.2638236119997
5236 1158.2555689024873
5237 1158.3528573117524
5238 1158.402429006931
5239 1158.9108587950882
5240 1159.104106835793
5241 1159.6696185484
5242 1158.6807033088076
5243 1158.1887089706554
5244 1157.1930746774299
5245 1158.1677936025026
5246 1158.0550047435809
5247 1158.53399575999
5248 1158.2934716333739
5249 1158.0154820092703
5250 1157.395577319166
5251 1157.380088138898
5252 1156.158518555421
5253 1156.4298805943235
5254 1156.9821136148635
5255 1157.2275194033077
5256 1157.0767970140103
5257 1157.0837217344967
5258 1157.2403441398292
5259 1158.087060459536
5260 1157.1644158925103
5261 1156.6018552071785
5262 1157.1674205161094
5263 1156.2962830246988
5264 1156.9687789001753
5265 1157.6678534784844
5266 1157.7806672230624
5267 1157.4319743885462
5268 1157.4657648899204
5269 1157.0564498178621
5270 1157.5831948695254
5271 1157.4186513841155
5272 1158.3715787764718
5273 1157.6914807991172
5274 1157.4915314742143
5275 1157.7876645159686
5276 1158.382442922814
5277 1158.4837030940178
5278 1157.679910566321
5279 1157.0977507208024
5280 1157.4349761805108
5281 1157.4742833419973
5282 1157.8760251260767
5283 1157.9969181126842
5284 1158.0843512735069
5285 1158.1690214749535
5286 1157.9006281799736
5287 1158.5022497483328
5288 1158.6595182290812
5289 1157.8845392254304
5290 1156.5882797485444
5291 1157.4061550651081
5292 1157.582963926503
5293 1156.9455286301359
5294 1156.5195940940416
5295 1157.193149292072
5296 1156.0570469095082
5297 1157.663385284304
5298 1157.0598542364276
5299 1156.9765621012184
5300 1156.13157328745
5301 1156.5516215895555
5302 1156.3753345184239
5303 1156.5999522478976
5304 1157.6837565989317
5305 1158.2598253578972
5306 1157.1922542527207
5307 1157.246853339233
5308 1157.4120529092274
5309 1157.3497452992863
5310 1157.2125899434939
5311 1157.9823961678171
5312 1157.166455632622
5313 1156.4249730710258
5314 1156.6879798906618
5315 1156.7019255824816
5316 1157.1914119041476
5317 1157.3471853707447
5318 1158.0135053775343
5319 1158.187960051472
5320 1158.2153227467725
5321 1158.5674738787438
5322 1158.5807355869347
5323 1158.7931555172313
5324 1159.213094301392
5325 1158.863886845898
5326 1158.2086690679505
5327 1157.5173355021975
5328 1157.6891013085326
5329 1158.4360585249644
5330 1158.3824820176478
5331 1157.5607016226734
5332 1158.3519431530908
5333 1158.36208389622
5334 1157.3642361290379
5335 1157.821298913657
5336 1158.0087683582883
5337 1157.0468022459545
5338 1156.7658122942373
5339 1156.2865594865834
5340 1157.181622090254
5341 1157.143887228303
5342 1157.6349279619858
5343 1156.9399081829174
5344 1157.4776912076438
5345 1157.973861076656
5346 1158.298570433814
5347 1158.0652244279206
5348 1158.1189399625487
5349 1158.1940361854208
5350 1157.8824268084313
5351 1157.6614469276678
5352 1158.5356012229165
5353 1157.4178943496702
5354 1157.7297115302226
5355 1158.0252925955558
5356 1158.0602221193994
5357 1158.1220196202644
5358 1158.131433089378
5359 1158.356933530175
5360 1158.261160985824
5361 1158.2739870039065
5362 1158.2776364215385
5363 1158.5337481168074
5364 1158.3187368913693
5365 1158.2791989541215
5366 1158.4184340011593
5367 1158.8451234978518
5368 1159.7779357576267
5369 1160.1361268244932
5370 1159.9455533888968
5371 1160.5018345212532
5372 1160.326405619352
5373 1159.8673879985463
5374 1158.8819740497902
5375 1159.7976688691008
5376 1159.9771660495417
5377 1159.8507494788607
5378 1159.2022037388997
5379 1160.069871378181
5380 1159.1050176801602
5381 1159.8698377700052
5382 1159.0713803833155
5383 1158.4423768085596
5384 1158.5525028140992
5385 1158.630546873036
5386 1158.2887602564754
5387 1158.1086168313468
5388 1159.0747366302996
5389 1158.2959916756317
5390 1158.8698809285283
5391 1159.3057985770022
5392 1159.2401249153831
5393 1159.907449590573
5394 1158.9691557138663
5395 1159.2464264426326
5396 1158.812383995156
5397 1159.6341013703518
5398 1160.19752649082
5399 1159.7523863114866
5400 1159.720584074504
5401 1159.3203566675381
5402 1159.011051306454
5403 1159.6047472598555
5404 1159.9345182487546
5405 1159.342707982823
5406 1159.7932402568038
5407 1159.9918677577296
5408 1159.710053831614
5409 1160.082610676979
5410 1159.560540184723
5411 1159.3026669006003
5412 1160.4200548846788
5413 1160.4200123704159
5414 1160.5137010280293
5415 1160.2415629284692
5416 1160.0809260100334
5417 1159.472004151814
5418 1160.7521431484354
5419 1159.9839298127636
5420 1160.4379127307484
5421 1159.643629000028
5422 1160.0520093419639
5423 1160.1690122636314
5424 1159.8827175075003
5425 1158.7954216605794
5426 1159.295325429649
5427 1159.028859511323
5428 1159.123948640351
5429 1159.2662152850717
5430 1160.1295299181122
5431 1160.149657180125
5432 1160.4453446871628
5433 1162.1417309473604
5434 1161.2509868124334
5435 1161.5698248662377
5436 1160.8415900940006
5437 1160.9034061555442
5438 1160.1037687114474
5439 1160.1090215810423
5440 1160.228969741648
5441 1160.7964181168943
5442 1160.6833962506062
5443 1159.9893737037398
5444 1159.5028831635784
5445 1158.8044833649344
5446 1158.6015636465513
5447 1159.1969485312934
5448 1158.995634493199
5449 1158.4893581415538
5450 1158.5588920933706
5451 1159.3278174330603
5452 1158.689499662518
5453 1158.7862242747012
5454 1158.7899384760774
5455 1158.3212999690304
5456 1158.4531807243882
5457 1159.409012285775
5458 1159.431653295164
5459 1159.4798829073115
5460 1159.1961859903784
5461 1158.6054045320209
5462 1158.3606676056684
5463 1158.437688585828
5464 1158.5996209210145
5465 1158.642761723421
5466 1158.661910552568
5467 1159.6429916203085
5468 1159.4996945896255
5469 1160.2028999465547
5470 1161.0345637540383
5471 1161.1060416393955
5472 1161.0537011479007
5473 1161.3978915101209
5474 1161.7510703730657
5475 1161.9051597901794
5476 1161.4570025745977
5477 1160.060482439607
5478 1159.8159797217154
5479 1159.2713635030022
5480 1158.8352485002965
5481 1158.823090121012
5482 1159.1954471954402
5483 1159.0174174730605
5484 1159.4604145015635
5485 1158.6642825212482
5486 1160.0086686902919
5487 1159.5212733847939
5488 1158.9730253917205
5489 1159.9525032547574
5490 1159.7005945724286
5491 1160.4382207430704
5492 1159.8528379209567
5493 1160.0773675430012
5494 1159.0454054321394
5495 1158.0920845278556
5496 1157.9669426586113
5497 1159.03303492353
5498 1158.8526859205951
5499 1158.7184887806995
5500 1159.0712551796837
5501 1158.5168379010336
5502 1157.0778001674232
5503 1157.947179468802
5504 1157.58395138764
5505 1158.4088088515646
5506 1158.9438759184252
5507 1158.1699735263905
5508 1159.0854933989965
5509 1158.818450741073
5510 1158.7600075751202
5511 1158.872151289013
5512 1159.3567405620504
5513 1158.8015179174654
5514 1158.8821923470468
5515 1159.6198359157745
5516 1159.899246466101
5517 1159.0861616748289
5518 1158.5965291015375
5519 1157.9023863624438
5520 1157.8058707496662
5521 1158.3475786898173
5522 1159.2303990061707
5523 1159.7541713701223
5524 1158.4693934104068
5525 1159.1329085075909
5526 1158.56638375363
5527 1158.8342302743729
5528 1157.8916188086434
5529 1158.1761301238237
5530 1157.997633110366
5531 1157.9148562466191
5532 1157.9244416398894
5533 1158.1540596353404
5534 1157.7153231703214
5535 1157.8220146439753
5536 1158.4473893563156
5537 1158.6212404638657
5538 1158.014329035253
5539 1157.6697165702658
5540 1158.0674867078592
5541 1158.1427120758722
5542 1158.2986014392138
5543 1157.850833056713
5544 1157.6712220496272
5545 1157.4463955507376
5546 1157.2458699765111
5547 1157.4525106055946
5548 1157.4694308353871
5549 1156.8467634026956
5550 1156.8322704897616
5551 1156.571864914354
5552 1156.219337375704
5553 1155.8917795424545
5554 1155.4899292048929
5555 1156.3994558280074
5556 1156.6369604693384
5557 1157.301928850749
5558 1157.4288204958561
5559 1157.3192828415795
5560 1157.808248258846
5561 1157.1049339585634
5562 1157.1761918720597
5563 1156.1506679195036
5564 1156.750117188283
5565 1156.9500630554544
5566 1156.632495419588
5567 1156.1084111000457
5568 1157.0429797309557
5569 1157.7979358017753
5570 1157.2006133353098
5571 1156.631111840511
5572 1156.2953735620772
5573 1156.3825966675413
5574 1156.9421277023932
5575 1155.1108917848203
5576 1155.7985783977851
5577 1155.6939445766725
5578 1155.4527229732166
5579 1155.4525737985696
5580 1155.9580918590862
5581 1156.5390487874972
5582 1156.638822842855
5583 1157.1285900249661
5584 1157.1020644227679
5585 1156.7532296241861
5586 1157.1064196902257
5587 1156.6571297925898
5588 1157.2767697897848
5589 1157.58862872863
5590 1157.7044563272254
5591 1157.647986166838
5592 1158.0603472578046
5593 1157.544573149489
5594 1157.402118279846
5595 1158.2336309077075
5596 1158.1568751958807
5597 1157.734717666766
5598 1157.822198787138
5599 1159.2209445266578
5600 1158.1324772603489
5601 1158.4804214626336
5602 1157.6574010611819
5603 1159.0476683609816
5604 1158.9638799240959
5605 1159.2025061235704
5606 1158.845716861017
5607 1158.5487536480784
5608 1159.0376949456045
5609 1159.9077124020046
5610 1159.7340453177926
5611 1159.3481439190593
5612 1159.2974557199032
5613 1159.1357802593031
5614 1159.772192404424
5615 1159.0733659290906
5616 1158.5223078977106
5617 1158.9396129130796
5618 1159.0674029339536
5619 1159.14931259624
5620 1159.6422826930034
5621 1159.8507669731703
5622 1159.435038039274
5623 1158.4150058162006
5624 1158.292307867846
5625 1158.2338451227906
5626 1157.1571647665128
5627 1158.2517215022601
5628 1158.5786929243004
5629 1159.6021900368564
5630 1159.5980891735796
5631 1159.4051975101838
5632 1159.466672972217
5633 1160.303394410619
5634 1160.137094342594
5635 1160.0091959016836
5636 1159.9812298322552
5637 1159.4867477557539
5638 1158.6190853954847
5639 1158.4810405342698
5640 1159.065520917766
5641 1159.4698751373378
5642 1159.6958715802807
5643 1160.0082717236967
5644 1159.1374396222425
5645 1158.7902068134324
5646 1158.9724732289508
5647 1158.3556499697906
5648 1158.1883731109342
5649 1157.7251434644504
5650 1158.0441481404139
5651 1158.0600498619758
5652 1157.9554974533792
5653 1158.9470513037534
5654 1158.9223039372237
5655 1159.6286202523504
5656 1159.5572903361106
5657 1158.5721507403418
5658 1158.940360598107
5659 1158.8576143207551
5660 1158.9753809779363
5661 1158.9210871197843
5662 1158.7148513142383
5663 1157.4475026395246
5664 1156.8709995969666
5665 1156.9761326072926
5666 1157.2739929796046
5667 1157.804916243679
5668 1158.4788755176098
5669 1158.2913738463117
5670 1158.7101044614112
5671 1159.4341350664881
5672 1159.8924160278148
5673 1160.5736181265822
5674 1159.9493905166364
5675 1160.2952140118603
5676 1160.2377040453728
5677 1160.6512499565972
5678 1160.9232744340907
5679 1161.0145829192115
5680 1161.6375033501329
5681 1161.0381114524405
5682 1160.6574723803144
5683 1160.7372919111556
5684 1159.9130815593949
5685 1159.58588420624
5686 1161.4231896513684
5687 1160.8030886865936
5688 1160.7260293858737
5689 1160.7246599647874
5690 1160.2424558158366
5691 1160.6747850274598
5692 1160.7466925150022
5693 1160.8096803177307
5694 1161.4342644467433
5695 1161.0817238134314
5696 1161.0766387685753
5697 1161.1567495917911
5698 1160.9325601752398
5699 1160.6756369899153
5700 1160.877135685917
5701 1160.7422902708129
5702 1160.5563541987533
5703 1160.563169400821
5704 1160.7198276275353
5705 1161.2074228236502
5706 1161.3068144038612
5707 1161.7825333153164
5708 1162.0131186074586
5709 1163.0326090110802
5710 1162.8131353931487
5711 1162.8890264866523
5712 1164.0248593746614
5713 1163.8017441523193
5714 1163.719634633805
5715 1163.8251844141062
5716 1162.7397093440982
5717 1162.4418494089844
5718 1162.9071890669557
5719 1162.450104708017
5720 1161.0068684029984
5721 1161.1912156373473
5722 1160.787259128712
5723 1160.1826816937971
5724 1160.8177694913438
5725 1161.063785403841
5726 1160.5988120408197
5727 1159.54659768996
5728 1159.0936445621903
5729 1160.3132170318902
5730 1160.1219326496546
5731 1159.7192405156216
5732 1160.3971411562627
5733 1161.0851234606291
5734 1160.4091842747607
5735 1160.022385643701
5736 1160.8145798016292
5737 1161.442846168857
5738 1161.3882733952767
5739 1161.5161593991534
5740 1161.6080801026394
5741 1161.3399427999816
5742 1160.6810317744096
5743 1160.4063031707083
5744 1159.3511744654468
5745 1158.8159505821286
5746 1158.3187861671533
5747 1158.6902719051236
5748 1158.4177212754673
5749 1158.2754785213845
5750 1159.0776733981768
5751 1159.0716211277704
5752 1157.7150098611364
5753 1157.394927924236
5754 1157.8896761758663
5755 1158.4045017607682
5756 1158.072247080577
5757 1157.8859644822073
5758 1156.6970376791774
5759 1157.2047333768578
5760 1157.848712249204
5761 1157.957828820353
5762 1157.9517082160892
5763 1157.3528661164503
5764 1157.125447540909
5765 1157.37128665236
5766 1156.8533433381428
5767 1156.6137344404701
5768 1157.9252948793442
5769 1157.707679244672
5770 1157.3730189269188
5771 1157.4031091518355
5772 1157.9497446012047
5773 1157.0624307262437
5774 1157.1337188640423
5775 1156.915818626424
5776 1156.4546230117844
5777 1156.611469225149
5778 1156.7935540204899
5779 1157.1022685108826
5780 1157.6980329924688
5781 1157.5488254253146
5782 1156.7184470895606
5783 1157.678325454928
5784 1157.7947760296158
5785 1157.28802102155
5786 1157.0377679661483
5787 1157.0550875582817
5788 1156.3990277711787
5789 1156.036341942012
5790 1156.4769632622451
5791 1156.0281499429882
5792 1155.8020204730874
5793 1156.0656066257354
5794 1156.6167787351985
5795 1156.6614344457723
5796 1156.3494942695645
5797 1156.464207295951
5798 1156.5498659089699
5799 1156.346955254879
5800 1156.1343497060964
5801 1156.4587720540706
5802 1155.8936491773445
5803 1156.5597954157408
5804 1156.934325185728
5805 1157.6252110600808
5806 1157.5746118159923
5807 1157.4554031151997
5808 1157.6093609598265
5809 1157.8258239725383
5810 1157.3761292467
5811 1157.9068927802405
5812 1158.1446815414274
5813 1157.8069819048626
5814 1157.6689185381017
5815 1157.1170225215374
5816 1156.6702194992067
5817 1156.7775732409746
5818 1156.5898369539402
5819 1156.4353454059822
5820 1156.1407260742487
5821 1155.723750798746
5822 1154.3746087195814
5823 1154.2442287106317
5824 1154.9711720217044
5825 1154.8270793327324
5826 1154.266959142839
5827 1154.4794846421019
5828 1155.441822363768
5829 1154.7542866512945
5830 1155.3449695210693
5831 1155.9884610749261
5832 1155.7547944360392
5833 1155.3536176578784
5834 1154.3015978610126
5835 1154.2072367591115
5836 1153.6180321391778
5837 1153.8300867905814
5838 1154.6067870554782
5839 1154.8700331903003
5840 1154.708676511
5841 1154.542983896471
5842 1154.819774285007
5843 1154.9959033542666
5844 1154.6956036028007
5845 1154.8239960549013
5846 1154.748051014066
5847 1155.0446112759444
5848 1155.36947848807
5849 1155.5064603474773
5850 1155.7198231170046
5851 1155.3469134270722
5852 1155.4186213972125
5853 1155.4407156595464
5854 1155.799017064594
5855 1156.9953695642412
5856 1157.2800801397766
5857 1156.6318009806644
5858 1155.6498253099498
5859 1156.2076568818175
5860 1155.3531815025913
5861 1154.9140791215893
5862 1154.0323934527569
5863 1154.1919338465411
5864 1154.258455510512
5865 1154.825240523282
5866 1155.292744293607
5867 1154.2504730249711
5868 1154.3050227479837
5869 1154.0412938819074
5870 1153.821427127769
5871 1154.0938020778287
5872 1154.4329739436641
5873 1153.5000746333747
5874 1154.3365544108892
5875 1154.4849786527104
5876 1154.5559760858255
5877 1155.466922226589
5878 1155.0950975223536
5879 1155.7417986728935
5880 1155.5310337119363
5881 1155.6370180557092
5882 1155.312312152234
5883 1155.7208501871232
5884 1156.2575090161868
5885 1156.255264371222
5886 1156.7112242647554
5887 1156.0620357721853
5888 1156.268383828527
5889 1155.9751700482987
5890 1155.5275950848468
5891 1156.1700928065247
5892 1155.4064925510183
5893 1156.81593823997
5894 1156.5255557824325
5895 1157.4895147172163
5896 1156.9611660057717
5897 1156.5926462526584
5898 1157.0828923537247
5899 1155.704670381128
5900 1155.4841576107185
5901 1155.3496545865842
5902 1155.1999382090723
5903 1155.7175661216284
5904 1155.0739573722767
5905 1155.1650757410187
5906 1155.8333146648079
5907 1155.7928434917847
5908 1155.0535572411086
5909 1155.092243596933
5910 1154.8993657491083
5911 1155.1310106060625
5912 1154.3530803634042
5913 1154.4896544649719
5914 1154.4918087708998
5915 1154.1754654267934
5916 1153.5158835349803
5917 1153.1526166206588
5918 1153.9965054790218
5919 1154.3519971480202
5920 1154.243946771658
5921 1154.8048681572952
5922 1155.0205954325638
5923 1153.9712084106784
5924 1154.173407099595
5925 1154.298880116576
5926 1153.538820230339
5927 1154.5892482776921
5928 1154.52413802658
5929 1153.95399405854
5930 1154.3467803999602
5931 1153.846526292991
5932 1153.7769674262966
5933 1153.8467145283416
5934 1153.227011088575
5935 1154.0404924439433
5936 1153.4597634143547
5937 1152.5015747254108
5938 1153.2815503816114
5939 1152.9395099094036
5940 1153.3029982340493
5941 1152.716351960708
5942 1153.273234480775
5943 1153.591433130019
5944 1152.8371418377149
5945 1153.2275940211675
5946 1152.4709366239902
5947 1152.9072056185607
5948 1153.5086947051973
5949 1153.570711532074
5950 1153.9320851003317
5951 1152.8036214890933
5952 1153.4926831182909
5953 1154.1585473671155
5954 1153.5635759685465
5955 1153.8866486686438
5956 1154.0671169525144
5957 1154.0543804501367
5958 1154.6675924906974
5959 1154.4516187113506
5960 1154.7904066944623
5961 1154.8676795561348
5962 1155.3486794531175
5963 1155.964281080727
5964 1156.6871162653492
5965 1155.5925467577936
5966 1155.67011565489
5967 1155.4878420112486
5968 1154.9806051091077
5969 1154.844585756559
5970 1154.7140946830339
5971 1155.2723822078938
5972 1155.8309920268744
5973 1156.6425753857382
5974 1156.395509258238
5975 1156.6450528499347
5976 1156.7736611085704
5977 1156.6377912445364
5978 1156.378551573618
5979 1156.288810977909
5980 1157.6375698290653
5981 1157.214208270536
5982 1156.3131306562216
5983 1156.291223411802
5984 1157.032165088483
5985 1156.653505942958
5986 1155.6122600314395
5987 1156.214870781634
5988 1156.0892436448132
5989 1155.5540722466808
5990 1156.284145724316
5991 1156.4914093546142
5992 1156.3751636520346
5993 1157.5360177537357
5994 1156.6765712279412
5995 1155.5521155633976
5996 1155.6618010317998
5997 1155.6413451374353
5998 1156.2842361484657
5999 1156.116915754052
6000 1156.474891702007
6001 1155.7525804719464
6002 1155.1949766075086
6003 1155.992227861282
6004 1154.8918734758026
6005 1154.8223147518602
6006 1156.2364304469822
6007 1155.1666981550195
6008 1154.2929356949687
6009 1154.6950999718986
6010 1153.7847199303826
6011 1153.6397638951958
6012 1153.955334426268
6013 1154.168243175292
6014 1153.8742000314096
6015 1153.698180781782
6016 1153.3371504357724
6017 1152.9848998989878
6018 1152.7139117620538
6019 1152.162802609466
6020 1152.0778042035336
6021 1153.5120657836724
6022 1152.897349218697
6023 1153.0415696046102
6024 1153.9365749528174
6025 1153.0942954852405
6026 1153.803436565416
6027 1153.1157954888695
6028 1153.6558956359208
6029 1153.129451110573
6030 1153.0058668715708
6031 1153.417059041125
6032 1152.9398142325906
6033 1154.5813237037275
6034 1155.0562774623106
6035 1155.486158423436
6036 1155.5471714538658
6037 1155.0872883918867
6038 1155.1136216636287
6039 1155.7481717856658
6040 1154.819688177727
6041 1155.5343158223825
6042 1155.1221080432185
6043 1155.1994772890384
6044 1154.5132130072082
6045 1156.121388161001
6046 1155.4498268659356
6047 1157.4327186017504
6048 1157.0506475388827
6049 1158.0070420354273
6050 1157.2739016958703
6051 1157.8230902442626
6052 1157.5293303636508
6053 1157.4761607633213
6054 1157.1732849077318
6055 1157.925047739297
6056 1157.3467804014283
6057 1157.5904879109603
6058 1158.3045909487842
6059 1156.937767228766
6060 1157.3685618056127
6061 1156.520765054508
6062 1158.2766748923032
6063 1157.3709174389376
6064 1157.3379955391126
6065 1156.2439599509332
6066 1157.3372683524276
6067 1156.8416107385053
6068 1156.7146333458772
6069 1156.9080568733664
6070 1156.9006015206905
6071 1157.4461416291397
6072 1158.2362370200804
6073 1158.0377132317337
6074 1157.5319711857517
6075 1156.986906021621
6076 1155.9678411452699
6077 1155.9790951124928
6078 1155.3383452737332
6079 1155.0586779770272
6080 1155.6457660875224
6081 1156.1697910256482
6082 1156.1520893862878
6083 1155.15637289294
6084 1156.3091864818562
6085 1155.9335154970092
6086 1155.6455108870032
6087 1156.0348105750024
6088 1154.9941364222402
6089 1155.8794372910268
6090 1155.5643843083633
6091 1155.1030592205625
6092 1154.8256999054981
6093 1155.0497574853293
6094 1155.2727007256865
6095 1155.2911782924507
6096 1155.909031087326
6097 1155.88005081905
6098 1155.2320481657284
6099 1155.88979920604
6100 1155.8577954212556
6101 1154.9852355083963
6102 1155.0013025268345
6103 1155.1006746325274
6104 1154.6514103359955
6105 1154.1732151528902
6106 1154.9935801979386
6107 1154.5388256465183
6108 1156.3756971356422
6109 1157.1705328429246
6110 1156.6060281863968
6111 1157.6445476330532
6112 1157.4921767787193
6113 1157.6598334312569
6114 1156.6913811559132
6115 1156.5797583828291
6116 1155.8180496573505
6117 1155.9269512550127
6118 1156.8255504503043
6119 1156.4995249386297
6120 1156.6307470556935
6121 1156.5774699167107
6122 1156.3024553909338
6123 1156.6046418597246
6124 1156.422529625769
6125 1155.6236451759016
6126 1156.0661044013918
6127 1156.5931115498681
6128 1156.2920306302044
6129 1155.9372128375837
6130 1155.7759161454053
6131 1155.9514791829154
6132 1156.0721438780704
6133 1156.5714839138652
6134 1156.2505904808584
6135 1156.3775312882606
6136 1156.2453396620874
6137 1156.0124940302567
6138 1156.340739376355
6139 1156.1805562897155
6140 1156.4364658842314
6141 1156.8908283528585
6142 1156.2017522332517
6143 1156.1913923695215
6144 1156.8492436918286
6145 1156.7416776430082
6146 1156.0773418488056
6147 1155.9102595712743
6148 1156.0784749214745
6149 1155.4970975569076
6150 1155.4381518816333
6151 1156.4876546030075
6152 1155.3625438519111
6153 1155.02568825338
6154 1155.574878771413
6155 1155.3760496780321
6156 1154.9983959772908
6157 1154.7258046440538
6158 1154.9201305402478
6159 1154.3515291922738
6160 1154.907065012207
6161 1155.1217378139931
6162 1154.3866929381552
6163 1154.333485099577
6164 1154.4572333635967
6165 1155.3790437714024
6166 1156.5306879392426
6167 1156.1152245040466
6168 1155.9042175643165
6169 1155.5478737919182
6170 1156.1659106818129
6171 1156.7004442293771
6172 1156.6813880528146
6173 1156.759006889431
6174 1155.8020230276793
6175 1155.0499035964883
6176 1155.221544571557
6177 1155.0181816783786
6178 1155.146230138465
6179 1155.3890076966793
6180 1154.111147637104
6181 1154.8520786296017
6182 1154.9492120256805
6183 1154.8966216445085
6184 1154.6435342538518
6185 1154.2805985881546
6186 1155.58977961813
6187 1155.6512558036172
6188 1156.9189375711924
6189 1156.778863600841
6190 1156.4014267528373
6191 1156.4064351750287
6192 1155.8588520305955
6193 1156.049941381171
6194 1156.3651225066221
6195 1156.542828433845
6196 1156.0966901809252
6197 1155.1374761114666
6198 1155.609515831075
6199 1155.5609037140755
6200 1155.554905069384
6201 1156.2589594300182
6202 1156.9749566563567
6203 1157.5593262790737
6204 1157.0373900996674
6205 1157.4184392437144
6206 1157.887093171246
6207 1158.2595094298754
6208 1158.5584074113508
6209 1158.6956434265699
6210 1159.0911669918103
6211 1157.741851354467
6212 1158.8093252435694
6213 1159.3645181671288
6214 1159.0029398558552
6215 1159.4489000573255
6216 1158.7680214219622
6217 1158.7113619338845
6218 1158.4166074313887
6219 1159.404720819284
6220 1159.4069886645445
6221 1159.600132417773
6222 1159.15293236512
6223 1158.3020776411718
6224 1158.1994265591388
6225 1158.1208217772855
6226 1157.834775174121
6227 1157.1264222984032
6228 1156.7403166445529
6229 1157.5788455940874
6230 1156.8261734837838
6231 1156.9078996955643
6232 1156.7544558994314
6233 1156.6349010078593
6234 1155.8597819275226
6235 1155.3426368647424
6236 1154.7775274791743
6237 1154.6596821707485
6238 1155.4907035092283
6239 1155.5697254576155
6240 1155.9161032630634
6241 1156.2403536974675
6242 1156.9945576912362
6243 1156.8716631793977
6244 1156.7324335680494
6245 1157.0236254741167
6246 1157.7514423239907
6247 1156.8844912801542
6248 1155.3317582595816
6249 1155.6047459321912
6250 1155.9107726081916
6251 1156.7344027795796
6252 1156.655340260775
6253 1156.7112944435678
6254 1156.4617729328784
6255 1156.1064071518524
6256 1156.9498346255368
6257 1156.4451034921647
6258 1156.3226726161136
6259 1156.9327719130617
6260 1156.9703396352159
6261 1157.07613008196
6262 1157.5365429224603
6263 1157.4525583049601
6264 1157.790900484615
6265 1159.023484284682
6266 1159.0602316146899
6267 1159.5346313235714
6268 1159.733847838647
6269 1159.657245137936
6270 1159.856899373651
6271 1159.9008966017254
6272 1160.1887966353274
6273 1159.3189225885958
6274 1159.3510474967345
6275 1159.3824826801697
6276 1159.5638084996451
6277 1158.959085675258
6278 1159.5199264759922
6279 1160.006724983654
6280 1159.7220371048668
6281 1160.4110976032246
6282 1160.5616687846846
6283 1160.877176361157
6284 1161.1975619271548
6285 1161.1844251415523
6286 1161.016893639073
6287 1160.4774112765701
6288 1160.8067450053848
6289 1160.8624114552267
6290 1160.7301678051135
6291 1159.879578272463
6292 1159.2931931603396
6293 1159.7442614289805
6294 1159.8001347452314
6295 1159.3373110695354
6296 1159.604011221501
6297 1159.9472915544059
6298 1159.1996648884979
6299 1158.8938912573901
6300 1158.650620219038
6301 1158.5884403752548
6302 1158.4601588056692
6303 1159.0909837167908
6304 1159.042745124167
6305 1158.9378899426379
6306 1158.6959239574842
6307 1159.2429000272657
6308 1158.933948500111
6309 1158.5288649945874
6310 1157.6976594871185
6311 1157.6069619214134
6312 1156.9788987063705
6313 1157.5446472330007
6314 1157.6831313878658
6315 1158.0141569963923
6316 1158.1703768222783
6317 1158.2393731021791
6318 1158.192897160739
6319 1158.9765505404382
6320 1157.9600385271453
6321 1158.1096538151837
6322 1158.233831869464
6323 1157.6817198727051
6324 1156.7452573274127
6325 1157.8511826289807
6326 1157.2678074921857
6327 1157.3650514796398
6328 1157.151950343887
6329 1156.8736359921434
6330 1157.869204150533
6331 1158.5357568528573
6332 1158.2403668255133
6333 1158.172972208039
6334 1158.0544832952025
6335 1158.841757642306
6336 1157.7642928582213
6337 1158.33646210275
6338 1158.390915065831
6339 1158.5579949038272
6340 1157.8828704637158
6341 1158.3332408613367
6342 1158.1787325433008
6343 1158.1412961772955
6344 1157.1067795863737
6345 1157.4598279959096
6346 1158.082606746273
6347 1158.2217356782508
6348 1158.004520917497
6349 1159.0402092115278
6350 1158.3504329905218
6351 1158.8232859201878
6352 1159.177333652029
6353 1158.1361631489224
6354 1158.9309200517562
6355 1159.39304109334
6356 1159.1157547528946
6357 1159.8859560114608
6358 1159.562712863358
6359 1159.024340618621
6360 1158.9722347127981
6361 1159.007239624499
6362 1159.9102187583105
6363 1159.6133942030299
6364 1159.663505222804
6365 1159.062605833893
6366 1158.5123766315642
6367 1158.5652168490267
6368 1158.407284236984
6369 1158.2271712812762
6370 1157.7417129528492
6371 1157.9827471694073
6372 1157.9150660780265
6373 1158.1056064234608
6374 1159.1370525173784
6375 1158.8674175133324
6376 1159.3256530941978
6377 1158.9172452510368
6378 1159.4303090538262
6379 1158.188995536211
6380 1157.8543303041836
6381 1158.6097174358126
6382 1158.578829156729
6383 1157.8206211410275
6384 1157.1020367970493
6385 1156.881756328899
6386 1157.107101635289
6387 1157.0275002128528
6388 1157.5154560630535
6389 1157.587749834627
6390 1157.3116625996042
6391 1155.9892686226624
6392 1156.013389716035
6393 1155.8915995606092
6394 1155.619416367674
6395 1155.6751819875064
6396 1155.6700914947
6397 1155.6144393229445
6398 1154.2290389238058
6399 1155.1483770729067
6400 1154.3211382088703
6401 1154.155894131633
6402 1155.0914559261068
6403 1155.433400814866
6404 1155.6265021928634
6405 1155.7510684492104
6406 1155.7165147524
6407 1156.102885145906
6408 1155.1877226017007
6409 1156.0553257262472
6410 1156.2661506802212
6411 1156.2685873394992
6412 1156.59596185684
6413 1156.7695279566494
6414 1157.051942367376
6415 1156.6928815415822
6416 1156.1804307701027
6417 1156.0660992775006
6418 1156.9194692356505
6419 1157.4235839131263
6420 1157.7660837220094
6421 1157.1931627489428
6422 1157.090044929153
6423 1156.762587760603
6424 1157.2807735476067
6425 1157.52659913832
6426 1158.0384120155682
6427 1158.7122732235205
6428 1158.6647983790476
6429 1159.02887893044
6430 1159.3814266366205
6431 1159.6311045895093
6432 1160.0868844792487
6433 1160.78032019894
6434 1160.3245097407307
6435 1159.5168438084686
6436 1159.9675540955263
6437 1160.1456083789137
6438 1160.3017231328338
6439 1160.4506111028456
6440 1159.6265575653827
6441 1159.2516161506207
6442 1158.8811305793777
6443 1158.6393562028925
6444 1158.6035962039095
6445 1158.9676591480772
6446 1158.7062136550617
6447 1158.6767067744363
6448 1158.5492758161984
6449 1157.9179900952302
6450 1158.935786486626
6451 1158.9916458810856
6452 1158.3155309284539
6453 1158.6269315632233
6454 1157.5208017964906
6455 1157.4867382692357
6456 1158.0433487089872
6457 1158.1042618087836
6458 1158.2915991266093
6459 1157.6437906291644
6460 1157.437471825021
6461 1156.5765440084442
6462 1156.8184769934396
6463 1156.4717762035843
6464 1156.9642854869473
6465 1157.1305168088472
6466 1157.0715577599503
6467 1157.0319240793174
6468 1157.7019165867478
6469 1157.0827566773937
6470 1157.9529104094754
6471 1158.8644717040586
6472 1158.1518772539462
6473 1158.7767302623981
6474 1158.5831558411953
6475 1158.6010927268833
6476 1160.0405142992158
6477 1161.0122394830325
6478 1160.323072734891
6479 1160.7791900021464
6480 1160.2621155164572
6481 1160.1141523492345
6482 1159.775053361853
6483 1159.4924681882585
6484 1160.2575864280873
6485 1159.6516781563632
6486 1158.70230866215
6487 1159.0603351013533
6488 1159.854952131587
6489 1160.222772729195
6490 1160.7068395856804
6491 1160.4400323598554
6492 1160.327447300035
6493 1159.7241548066004
6494 1159.5294711970546
6495 1159.6392855924958
6496 1158.763332483466
6497 1159.4051665106986
6498 1159.869159119293
6499 1160.0431608501724
6500 1160.3717368923544
6501 1159.8364394080038
6502 1160.4312552682381
6503 1160.562824022948
6504 1161.1103429129519
6505 1160.9725898746005
6506 1161.3515171298461
6507 1161.1016977935903
6508 1160.6919008771094
6509 1161.7608963478256
6510 1161.8090093251005
6511 1161.9632508713116
6512 1160.6541087141795
6513 1160.4612551192022
6514 1160.6614528063049
6515 1160.2823614152642
6516 1161.1841900248219
6517 1161.6541534586854
6518 1162.03625072285
6519 1161.4014570664128
6520 1161.1575913850909
6521 1161.5323868655894
6522 1161.884783644312
6523 1162.294467732351
6524 1162.4144533799235
6525 1162.0976004391107
6526 1161.1899968075986
6527 1162.1785900917148
6528 1160.723059567162
6529 1161.6326059346698
6530 1161.9761784166185
6531 1160.9814098907368
6532 1161.2850120654946
6533 1161.4145007051923
6534 1160.8106908592208
6535 1160.276186250856
6536 1159.2155667572636
6537 1159.4216096775542
6538 1158.7390077942357
6539 1158.90190695676
6540 1159.3115142376676
6541 1159.17106759513
6542 1158.6882662401076
6543 1158.5146580048286
6544 1158.521804750266
6545 1158.672071257342
6546 1159.3559516416826
6547 1159.184767835461
6548 1160.1004418246848
6549 1160.0862278003674
6550 1159.3378011930606
6551 1159.7318712485157
6552 1159.2286827025905
6553 1158.9009469347923
6554 1158.4625203418
6555 1158.8360126541875
6556 1158.8027214698645
6557 1158.5596390609255
6558 1158.919896417045
6559 1158.3177267935807
6560 1157.5712056143018
6561 1157.536795252219
6562 1157.13298525567
6563 1157.4728943971281
6564 1157.0148599115755
6565 1158.361919737797
6566 1159.11293132168
6567 1158.4320304950493
6568 1158.3888662405855
6569 1158.6986216161347
6570 1159.2992644509134
6571 1158.4435575872458
6572 1158.5948689705272
6573 1158.3039527086346
6574 1158.4830291091928
6575 1157.8173088550593
6576 1157.8253747397248
6577 1158.042210526038
6578 1157.3460212300115
6579 1157.4166538265183
6580 1157.731673969701
6581 1158.9981791551768
6582 1158.540550244133
6583 1157.773614597918
6584 1159.5288534670115
6585 1160.7639795002126
6586 1159.5990916318408
6587 1158.9591598707887
6588 1158.5365949695893
6589 1158.1445218085933
6590 1158.7942887591405
6591 1158.9885438158137
6592 1158.4426373891167
6593 1158.414859255435
6594 1158.391483799986
6595 1158.3704775972417
6596 1159.1364739296741
6597 1158.700408891475
6598 1159.0957042329173
6599 1159.3491142388916
6600 1159.4258292197028
6601 1160.1709620843505
6602 1159.272876566702
6603 1159.1909781390714
6604 1159.7238468437884
6605 1159.6045672009109
6606 1159.6009231928374
6607 1159.4569521626104
6608 1159.529614578326
6609 1159.6905716484216
6610 1159.0354431574383
6611 1158.8476474420488
6612 1158.1784616096752
6613 1159.9070041270786
6614 1159.978662936302
6615 1159.7389969291823
6616 1159.6701034429288
6617 1160.627755870359
6618 1160.5276744310072
6619 1160.3741054328473
6620 1160.6889344108656
6621 1161.3110830679132
6622 1160.0695632099353
6623 1159.8987583555352
6624 1159.852239114618
6625 1160.294357382699
6626 1160.704583680761
6627 1160.9923901408567
6628 1161.4846195050457
6629 1160.6434473320949
6630 1161.5874989805834
6631 1160.8806778946891
6632 1160.6371164666732
6633 1160.8135303749575
6634 1160.1274382371178
6635 1160.0047274850215
6636 1160.1776074492268
6637 1159.6557817307198
6638 1160.0713038854394
6639 1160.650347890257
6640 1161.127825509145
6641 1161.5806974485806
6642 1160.8196796927364
6643 1161.005564019713
6644 1160.1580974973579
6645 1161.4637903952719
6646 1162.0286850332288
6647 1161.822496282016
6648 1161.0771910714266
6649 1160.3864247093236
6650 1160.2920100326426
6651 1160.3228132781885
6652 1160.3833396810128
6653 1160.742873677131
6654 1160.471476969631
6655 1161.3012265121333
6656 1160.8498222439596
6657 1161.0235286098218
6658 1161.1389606076027
6659 1161.1204826183218
6660 1160.8728834165865
6661 1161.0404898989368
6662 1160.7706933524291
6663 1160.6193130793954
6664 1160.6757488448295
6665 1160.6785072811165
6666 1161.155588518924
6667 1160.6003874218318
6668 1158.8882219461216
6669 1159.345457944541
6670 1159.5438070962327
6671 1158.3891445631562
6672 1159.0665397064574
6673 1159.5669337797938
6674 1158.7645354023668
6675 1158.2282228356994
6676 1158.2997173871524
6677 1158.282783062341
6678 1158.7940287589834
6679 1158.4723229409376
6680 1158.1082600451402
6681 1158.1289499187014
6682 1158.2575774061577
6683 1158.6269807220226
6684 1159.5961413771981
6685 1160.211447256897
6686 1161.1346392481546
6687 1161.48527901499
6688 1161.7410248894766
6689 1161.601144306866
6690 1160.6006374130673
6691 1160.2774849082812
6692 1160.366345956189
6693 1159.8623431575213
6694 1160.042586928957
6695 1160.6105447188222
6696 1159.8181247855377
6697 1161.0024811609799
6698 1161.6188600364944
6699 1161.2332671484155
6700 1160.9274084643205
6701 1161.4780300437512
6702 1160.8034915176006
6703 1159.9581804013571
6704 1160.4236030634434
6705 1160.2737871779982
6706 1159.321870559482
6707 1159.612303254573
6708 1160.2119508183382
6709 1160.2882801552344
6710 1160.9196551227196
6711 1160.4385747658494
6712 1160.345674722098
6713 1160.295301107023
6714 1159.2056810655788
6715 1159.948558951636
6716 1159.957353896903
6717 1159.7837683550183
6718 1159.7920120829097
6719 1160.3790847887271
6720 1160.0052053720956
6721 1159.2046547552898
6722 1158.998307132905
6723 1159.591597155278
6724 1159.8059697340468
6725 1160.3884998084282
6726 1160.5775035033219
6727 1159.9661398734634
6728 1160.0235432098445
6729 1159.2080065875693
6730 1159.0291126274026
6731 1158.112512368352
6732 1158.4154015385163
6733 1158.5283745797506
6734 1158.682326112256
6735 1159.0081858718877
6736 1159.2638631491081
6737 1158.4859554711752
6738 1158.4215187370658
6739 1158.575605446727
6740 1158.4542847956768
6741 1158.4060321277273
6742 1158.6520326345428
6743 1159.7676909570696
6744 1160.171787444712
6745 1159.4461843658573
6746 1159.0961757607554
6747 1158.8385390788
6748 1158.7122346210344
6749 1159.3183189903586
6750 1159.8464951853894
6751 1160.4377075029884
6752 1160.0061516269614
6753 1159.9580887580569
6754 1159.1058355094901
6755 1159.391339966866
6756 1159.853269058218
6757 1159.4579306361318
6758 1159.8709198757995
6759 1160.4777314236574
6760 1160.1533535864514
6761 1160.6997563611242
6762 1161.064100969044
6763 1161.6443445151554
6764 1161.3290903043544
6765 1161.2799345138149
6766 1161.6746274926606
6767 1161.578853949287
6768 1162.0632057301227
6769 1162.2149594955877
6770 1161.6992751704129
6771 1161.506034378319
6772 1161.960847355052
6773 1162.4614073867017
6774 1162.3615960548216
6775 1161.3943158333927
6776 1161.9218010364934
6777 1162.435509264448
6778 1162.1618993944533
6779 1161.9361112191518
6780 1161.6642267238924
6781 1162.176156166674
6782 1161.8518906320758
6783 1161.6392061096756
6784 1162.2061368698207
6785 1162.247251226565
6786 1162.535502540727
6787 1162.345959684424
6788 1161.9388072916593
6789 1161.7494572235935
6790 1161.3505889484095
6791 1162.0665703246734
6792 1161.2673705585091
6793 1162.1158837170778
6794 1161.795676469921
6795 1161.944053363443
6796 1161.7376914836552
6797 1161.5502246918415
6798 1161.2827105125875
6799 1161.2126276024755
6800 1161.8447822014186
6801 1161.4014450438272
6802 1160.2681852898731
6803 1160.7892077191198
6804 1162.2296583795444
6805 1162.2738937079218
6806 1162.0720940201236
6807 1162.141909081952
6808 1162.0864140055696
6809 1161.6694277416543
6810 1160.9657889751118
6811 1161.5114252874992
6812 1161.2298726426914
6813 1161.3100272326749
6814 1161.5236841900228
6815 1161.2157525165965
6816 1162.1254261724469
6817 1162.4141420150054
6818 1163.5110273281882
6819 1163.8793874633534
6820 1163.5404681808097
6821 1163.1768731530215
6822 1163.1825108209466
6823 1163.3630292364235
6824 1164.1875261053517
6825 1164.1533710742244
6826 1163.7556478994868
6827 1163.7237814329774
6828 1163.7529605599368
6829 1163.0052627444531
6830 1163.1980556304268
6831 1162.7518366987645
6832 1162.9526653674436
6833 1162.0777886262945
6834 1162.4295439988443
6835 1162.7617499637568
6836 1162.4388164272978
6837 1163.2141519675135
6838 1162.1350510604746
6839 1162.3316584688264
6840 1161.9056741401612
6841 1162.2767766809177
6842 1162.1148710025232
6843 1161.1572936716748
6844 1162.161731934332
6845 1162.0253176375236
6846 1161.4696662509405
6847 1162.4555536483379
6848 1162.727549322402
6849 1162.510205456378
6850 1161.8046698599092
6851 1161.9990398085736
6852 1161.04409999149
6853 1161.3536619276458
6854 1161.293952285328
6855 1161.3270748667362
6856 1161.48446247069
6857 1162.5329107842738
6858 1163.3936192826945
6859 1163.0301739010786
6860 1163.5525884300682
6861 1163.1803803461487
6862 1163.6834273478808
6863 1163.3408575946405
6864 1163.278495339187
6865 1163.4134205376338
6866 1163.7736474509288
6867 1164.0789757586447
6868 1164.4852614443535
6869 1163.7516116106199
6870 1163.8335340158355
6871 1163.5545684096192
6872 1164.314977495443
6873 1163.6492199493578
6874 1163.9739229071438
6875 1164.9986542161519
6876 1164.6195769334886
6877 1164.5045629324381
6878 1164.370480131732
6879 1164.1204927708507
6880 1163.2556212304687
6881 1163.4995290161758
6882 1164.0711052503511
6883 1163.7740349790604
6884 1163.6383158512115
6885 1164.0635043681427
6886 1164.3416890973965
6887 1163.698779481448
6888 1163.825304306355
6889 1163.5774504237972
6890 1163.5631283654388
6891 1163.625568397715
6892 1163.3948636751636
6893 1162.873363398029
6894 1162.4415798264374
6895 1163.3929978821495
6896 1163.1455558513157
6897 1163.6206967187902
6898 1163.8008574400712
6899 1163.0083372503755
6900 1162.1832055480406
6901 1162.3684222915124
6902 1162.8590807641049
6903 1162.7643483960592
6904 1163.3147670784242
6905 1163.0230834648794
6906 1162.8517055590314
6907 1162.615956941476
6908 1163.3835066604431
6909 1163.259409472152
6910 1162.5072080647399
6911 1162.9802284682332
6912 1162.2522723394657
6913 1162.5517266564423
6914 1162.457492530179
6915 1162.4638808611228
6916 1162.9125171543958
6917 1162.119940608332
6918 1162.6976526806297
6919 1162.292052016304
6920 1162.37075617178
6921 1162.9765807263195
6922 1163.1951679177769
6923 1163.37413743356
6924 1162.8555869390902
6925 1163.0104376657573
6926 1162.760585469987
6927 1162.7360963864571
6928 1162.685614060643
6929 1162.675266349279
6930 1162.264110555179
6931 1161.765181879388
6932 1162.1398539401907
6933 1162.1686446833976
6934 1163.104384583239
6935 1163.2982342454445
6936 1163.222048130205
6937 1162.6659748246316
6938 1162.775222517099
6939 1162.6961071222058
6940 1162.159139827698
6941 1161.679352646279
6942 1162.3785591983913
6943 1162.4810422323976
6944 1161.7655047998933
6945 1162.4990035068035
6946 1161.7439045897602
6947 1161.2234938792521
6948 1160.7335173872093
6949 1161.095454455762
6950 1161.308735328844
6951 1161.9962521182686
6952 1161.4563417273666
6953 1162.2460812209436
6954 1161.3358130651288
6955 1161.0311921661043
6956 1161.4412652716805
6957 1162.2328693348138
6958 1161.2094120874858
6959 1161.901777571237
6960 1162.7897610139078
6961 1161.6021769772974
6962 1161.359879011852
6963 1161.4658271308851
6964 1161.984115636237
6965 1161.9147439791086
6966 1161.8739566129907
6967 1162.1469418121785
6968 1161.637719257992
6969 1162.150721757577
6970 1162.3530398740468
6971 1162.5780616043946
6972 1162.6978081137374
6973 1162.5114918660518
6974 1162.2718889637238
6975 1162.6280800052837
6976 1161.0189013738482
6977 1161.066850727416
6978 1161.3390658681676
6979 1161.004536717272
6980 1160.8555502174227
6981 1161.6461103071033
6982 1161.7737842583304
6983 1161.032575640882
6984 1160.6394122472313
6985 1161.4700285660817
6986 1161.2064049611868
6987 1160.488193959925
6988 1161.8229686224663
6989 1161.792754313792
6990 1162.4635519994672
6991 1161.3902766649542
6992 1162.1000140932051
6993 1162.2527589307222
6994 1162.1816704382297
6995 1161.9955512927518
6996 1161.5361342411716
6997 1161.4954373850394
6998 1160.8116264358182
6999 1161.1029754200144
7000 1161.2458868095678
7001 1161.452970208267
7002 1161.401676188663
7003 1161.9318345841953
7004 1162.31450361144
7005 1160.6102933595093
7006 1160.7901549014591
7007 1161.019233669488
7008 1161.4230878345404
7009 1160.7488842351836
7010 1160.1965585607752
7011 1160.6952527673172
7012 1161.2687424335495
7013 1162.2173325769063
7014 1161.3782559177896
7015 1160.7826511131368
7016 1160.111347463839
7017 1160.8104840390677
7018 1160.88659955264
7019 1160.3713977583352
7020 1161.6232206933546
7021 1162.022395576512
7022 1163.1707766599848
7023 1162.371221569478
7024 1163.0756633407943
7025 1163.484135168966
7026 1162.938183896841
7027 1163.4031723747585
7028 1163.70705470109
7029 1162.802268055382
7030 1162.8799941900866
7031 1163.5889265288638
7032 1163.4679803161835
7033 1162.8028059832652
7034 1163.2430413380514
7035 1163.4042569135356
7036 1163.3986751658854
7037 1162.7773122381107
7038 1162.6984487610528
7039 1162.2425175660003
7040 1161.5933487824523
7041 1163.5250786008924
7042 1162.972899597866
7043 1162.690587152512
7044 1162.369241886056
7045 1161.7654145202102
7046 1161.653352202778
7047 1162.2020352402785
7048 1162.3770903593056
7049 1162.0868684640816
7050 1161.560452136935
7051 1162.5007059835016
7052 1161.3070178021046
7053 1161.0172615294648
7054 1161.4947537363926
7055 1161.0270606138538
7056 1161.6790837473175
7057 1162.9531414410558
7058 1161.896382083351
7059 1162.7877230160768
7060 1162.4849280044
7061 1162.7054633665016
7062 1163.6439837843145
7063 1164.1283722606615
7064 1164.2689733900804
7065 1163.9533306892308
7066 1163.444706520317
7067 1163.5046419998873
7068 1164.0300110793276
7069 1164.2989979071813
7070 1164.3869106351228
7071 1164.0004848962126
7072 1163.5084449982726
7073 1162.5720563247446
7074 1163.3545950862924
7075 1162.7402663502544
7076 1163.1904624490826
7077 1162.8876653430716
7078 1161.883897516045
7079 1161.7650944803693
7080 1162.2127918831375
7081 1162.6838033028453
7082 1162.3603311843556
7083 1161.7842810851662
7084 1161.6505298756294
7085 1161.9209993839218
7086 1162.9956808700572
7087 1162.5651581799045
7088 1162.2103722596164
7089 1162.9046350143733
7090 1162.324724822683
7091 1162.337297459855
7092 1161.6854264372964
7093 1161.6006278456275
7094 1161.8579585074062
7095 1162.4682609625168
7096 1162.9190569704
7097 1162.663840368905
7098 1162.6347239586578
7099 1162.2436710900868
7100 1161.6035142703204
7101 1162.066767527041
7102 1162.688001470504
7103 1162.2113655296755
7104 1162.3840805272227
7105 1163.0954772999667
7106 1162.79025714366
7107 1163.1790904304885
7108 1163.7877774795077
7109 1164.2701701920266
7110 1164.5733375818832
7111 1163.87408504277
7112 1163.3853776956196
7113 1163.8495458569018
7114 1163.9826872614833
7115 1163.3104551273316
7116 1163.1328547857313
7117 1163.980735444345
7118 1164.1432218036673
7119 1162.912314191453
7120 1162.3267286312318
7121 1163.0207523387744
7122 1163.2372685076102
7123 1163.0380316485234
7124 1162.7634299120168
7125 1161.9398263839635
7126 1163.0756125512507
7127 1162.6115137844122
7128 1161.816424630043
7129 1161.5402813625994
7130 1161.6592519922679
7131 1162.063352325333
7132 1162.9720144990936
7133 1162.7405295054068
7134 1161.836460316514
7135 1162.1997686146096
7136 1162.2520791232935
7137 1162.4220867262416
7138 1162.386744801306
7139 1161.874137323919
7140 1161.9685631720013
7141 1162.222698264746
7142 1161.503327876555
7143 1161.6929164398903
7144 1160.9796382695843
7145 1161.3846014111937
7146 1161.9732242899163
7147 1161.9241128069946
7148 1162.4660145746168
7149 1161.901108933635
7150 1161.470878553707
7151 1160.4040888448626
7152 1160.4379632925286
7153 1160.5956985803305
7154 1160.9643178651377
7155 1160.221899378307
7156 1159.9140956423519
7157 1158.9376733856625
7158 1159.3176704736206
7159 1160.1977121259417
7160 1159.2758339704724
7161 1159.6065078655013
7162 1159.8493998805584
7163 1160.36735055131
7164 1160.8195918285896
7165 1161.1056830268965
7166 1161.5701475449064
7167 1161.096106198459
7168 1160.029625420031
7169 1160.0055731078455
7170 1160.9547771509224
7171 1160.7253232851815
7172 1160.6856176670335
7173 1160.6188161963084
7174 1161.1597961089878
7175 1160.6846584303798
7176 1159.0789127096584
7177 1158.3634537585253
7178 1159.3544928718716
7179 1159.5565138744976
7180 1159.620567071214
7181 1159.3285143200137
7182 1159.072146643404
7183 1159.1358969408438
7184 1159.3969511827142
7185 1160.377882024467
7186 1159.8467185913523
7187 1159.9371516583815
7188 1160.3902827936365
7189 1160.373731463743
7190 1159.9491770743905
7191 1160.8373104902382
7192 1161.8117964687956
7193 1162.4545735861354
7194 1161.7571356963592
7195 1160.9860147891386
7196 1161.6760413915813
7197 1161.760892890188
7198 1161.6103552957431
7199 1161.7155360946097
7200 1162.1113562891862
7201 1162.7681138147793
7202 1163.0344091535007
7203 1162.6676271016922
7204 1162.1069215588775
7205 1161.4967103376816
7206 1162.7204189636382
7207 1161.6351588363477
7208 1161.687491483872
7209 1161.351923116737
7210 1160.8113811128853
7211 1160.8922925897368
7212 1160.5517442829262
7213 1160.6664422796923
7214 1160.930814018597
7215 1160.613302085412
7216 1160.3421515741518
7217 1160.9582759246412
7218 1160.3969885116142
7219 1160.1207829049697
7220 1160.4576733705408
7221 1159.8283062230942
7222 1160.1534614056593
7223 1158.917399367441
7224 1159.5210295878014
7225 1160.2275008891754
7226 1159.357980293762
7227 1159.5913859849209
7228 1160.3724347130412
7229 1159.1598046093966
7230 1159.608785805465
7231 1159.7901339967493
7232 1160.44217787788
7233 1160.502261634373
7234 1160.22169947764
7235 1161.3931048585548
7236 1161.4114597405771
7237 1160.470684265961
7238 1160.406937146139
7239 1160.1943708236863
7240 1160.270326891414
7241 1159.748985180863
7242 1159.403806125372
7243 1158.0766426083599
7244 1158.4525826448219
7245 1157.972902177514
7246 1157.5454222305666
7247 1157.9548262809144
7248 1158.7116061605836
7249 1159.2907639145367
7250 1158.519610626593
7251 1158.7065530995083
7252 1158.8101484424699
7253 1158.4641356000716
7254 1159.1601968690845
7255 1159.3367301917965
7256 1158.7912483835905
7257 1158.3304306420198
7258 1157.89617786109
7259 1157.7889869261828
7260 1158.4466280789416
7261 1159.034276486298
7262 1159.4375088517832
7263 1159.164250495002
7264 1159.1119587477906
7265 1160.088228706513
7266 1160.459234243413
7267 1160.716995853725
7268 1160.4703323738133
7269 1160.5470509687418
7270 1159.9682533095497
7271 1159.5628451100586
7272 1159.7635214542909
7273 1159.426672382768
7274 1158.9692080144166
7275 1159.858258696943
7276 1159.972996229635
7277 1160.0324566530803
7278 1159.5648639442063
7279 1159.4841624488063
7280 1160.2913884538866
7281 1160.565022549105
7282 1160.5153070714655
7283 1161.1507577911575
7284 1161.0730797167755
7285 1160.1296326440242
7286 1159.9543836516812
7287 1159.3750987519809
7288 1159.4309567052394
7289 1159.6012476267733
7290 1160.5473469842746
7291 1159.708327318808
7292 1159.7564703745263
7293 1158.8837071367514
7294 1158.9953576312212
7295 1158.9297490764075
7296 1158.1898735558352
7297 1159.22881894156
7298 1159.2763529569047
7299 1159.8151783290286
7300 1159.6531176562378
7301 1159.8447309769683
7302 1159.851565603945
7303 1158.672889726613
7304 1158.703408494218
7305 1159.8387008549507
7306 1159.2780124369815
7307 1158.6816095114748
7308 1159.0503459553636
7309 1159.9247659482342
7310 1160.1025537393382
7311 1159.7489884386714
7312 1160.7665052309878
7313 1160.2510358875643
7314 1160.4119754981962
7315 1159.2889227051855
7316 1159.0966467207434
7317 1160.242412404242
7318 1159.994792790573
7319 1160.6237441338699
7320 1160.6549161804724
7321 1160.7068841782286
7322 1160.679373110864
7323 1160.5005263681164
7324 1161.3218325795744
7325 1161.5411845061788
7326 1162.0436877193274
7327 1162.1700616681057
7328 1162.3798076436133
7329 1162.5700482670684
7330 1161.6011990252362
7331 1161.6459393903663
7332 1161.3092737585876
7333 1160.9000732587265
7334 1160.982177758352
7335 1160.8369985784302
7336 1160.7240430116867
7337 1161.139788356829
7338 1160.8852806621271
7339 1161.3053248188958
7340 1161.3628270329368
7341 1162.0394521980998
7342 1162.3276542476483
7343 1161.4813763423117
7344 1162.4513965334104
7345 1161.777681177862
7346 1161.9932431260002
7347 1161.8734222694734
7348 1161.3311618362754
7349 1160.8154198467757
7350 1161.997574702299
7351 1161.8662296896232
7352 1162.1556942441055
7353 1162.2469772672746
7354 1162.0762070141116
7355 1162.8057401315903
7356 1163.7417263885723
7357 1163.1327181017718
7358 1162.2373953462945
7359 1162.8679419146943
7360 1163.2465967364365
7361 1162.9679908741898
7362 1163.4306695580874
7363 1163.2498930512293
7364 1163.5014821698046
7365 1163.2198032460008
7366 1162.8105012140022
7367 1162.5406233634317
7368 1163.5553801870383
7369 1163.0761785779534
7370 1163.6096481908196
7371 1163.239547583741
7372 1162.4684787770254
7373 1162.4994003784034
7374 1163.1955936508969
7375 1162.4834152181675
7376 1163.203853047424
7377 1162.3365626157486
7378 1163.5342614511878
7379 1163.1306116218645
7380 1163.4866106766497
7381 1163.6011051803864
7382 1163.1887297888159
7383 1161.691715587591
7384 1162.1180019692565
7385 1161.9783808588868
7386 1161.9032349878153
7387 1161.7802648053073
7388 1161.94665938179
7389 1162.1830048300142
7390 1162.529499547199
7391 1162.299218855895
7392 1161.9805235942304
7393 1162.303619162625
7394 1162.4688187616982
7395 1162.3228432294613
7396 1161.258458817039
7397 1162.2214577628552
7398 1160.8175655397918
7399 1160.6891587965654
7400 1161.034587171101
7401 1161.5829871413569
7402 1161.1547454596991
7403 1161.269099719712
7404 1162.0037022133329
7405 1161.63409787008
7406 1160.995419504582
7407 1161.5379407504004
7408 1160.9955274594765
7409 1162.302256493554
7410 1162.5639267724944
7411 1161.6748374470087
7412 1161.5448468260356
7413 1161.230404625506
7414 1160.9005578211395
7415 1160.9635598265452
7416 1160.5395430761675
7417 1161.2830867216553
7418 1161.4239397877852
7419 1161.8627018206648
7420 1161.9473399640938
7421 1161.6307878590721
7422 1161.8752676414672
7423 1161.6851176951163
7424 1162.2231989231668
7425 1162.493042191863
7426 1163.142090958367
7427 1164.6803732886717
7428 1163.7970374620236
7429 1164.1490575332327
7430 1163.3152103758828
7431 1162.4556624601921
7432 1162.3971801239386
7433 1162.4727512959976
7434 1162.6217341448369
7435 1162.964508597486
7436 1162.7874325796604
7437 1162.8147619551771
7438 1162.7957056788625
7439 1163.600684307571
7440 1163.379151185953
7441 1163.2711139720427
7442 1162.517884268875
7443 1162.8030244006889
7444 1161.5857808699704
7445 1161.7584004312773
7446 1162.542277095629
7447 1161.730245439748
7448 1160.9953228200948
7449 1160.5381678530318
7450 1160.5471041787996
7451 1160.8148678911723
7452 1161.017017385195
7453 1159.9594816146493
7454 1160.1411422966062
7455 1159.94903062801
7456 1158.9727003122473
7457 1160.8317691304553
7458 1160.254750516757
7459 1160.3057672087616
7460 1160.0098627510667
7461 1160.3607173506487
7462 1159.885943867127
7463 1159.397478747767
7464 1159.6987376722125
7465 1159.7112362077216
7466 1159.9858977433266
7467 1160.2252355210453
7468 1160.6573908429423
7469 1161.5287405861066
7470 1161.6039205634295
7471 1160.6928371467784
7472 1162.0066014998665
7473 1161.2010498895734
7474 1161.1838433291896
7475 1161.4109423008847
7476 1160.815064847399
7477 1161.2212167347816
7478 1161.8009643743833
7479 1160.7326742834528
7480 1161.5331026229596
7481 1161.409075248153
7482 1161.8647852886102
7483 1162.0613504205123
7484 1161.7767986347392
7485 1161.136731510172
7486 1162.5123141974466
7487 1162.033007646762
7488 1163.1870442189938
7489 1162.6739417886865
7490 1162.6480783291063
7491 1163.6565732340819
7492 1163.328416492296
7493 1163.082179843185
7494 1163.3145354331523
7495 1162.4034231784399
7496 1162.7385800288566
7497 1162.4691953684128
7498 1162.2539551765055
7499 1163.016189684313
7500 1163.0628878137773
7501 1161.8040154821942
7502 1162.5913104613185
7503 1163.4146353250628
7504 1163.08630095555
7505 1163.1624168922206
7506 1162.3744538853045
7507 1162.0693379768272
7508 1161.1937661481684
7509 1162.2219317844017
7510 1161.1411515044952
7511 1161.9889684569557
7512 1161.7826711216546
7513 1162.2562053717143
7514 1161.170202590667
7515 1161.5154093483875
7516 1160.5245079519746
7517 1160.475240475148
7518 1160.700965519725
7519 1161.517591107768
7520 1161.1756520907297
7521 1161.937199987683
7522 1161.9826056289753
7523 1162.3747983149983
7524 1161.066779915666
7525 1161.2533490665714
7526 1160.6723028922631
7527 1161.3801550231876
7528 1162.1464514754755
7529 1161.4359776854446
7530 1161.4771597262368
7531 1162.1853616434628
7532 1162.757372519105
7533 1162.0852879521071
7534 1161.3876811626621
7535 1161.3295910836466
7536 1162.184284362412
7537 1161.3119673918122
7538 1161.623887128808
7539 1161.2008343626633
7540 1162.0282760921775
7541 1162.1783106884732
7542 1162.5599957941236
7543 1162.324252030487
7544 1162.5258246394922
7545 1162.255588017192
7546 1161.3989303037256
7547 1161.843180205669
7548 1161.502336721264
7549 1162.4345383332125
7550 1163.3881490863132
7551 1162.6031730947723
7552 1162.792689837609
7553 1162.5287585803949
7554 1162.321546187867
7555 1162.4627046528403
7556 1161.8023040841892
7557 1160.7238463061083
7558 1161.988435794188
7559 1163.1252126303864
7560 1162.6320526026366
7561 1163.325478523624
7562 1162.8416237107108
7563 1163.241154941009
7564 1163.3977340462884
7565 1162.587550077092
7566 1162.885228751282
7567 1163.2161242658788
7568 1162.251127874621
7569 1163.1924362515983
7570 1163.1723750145143
7571 1162.8501359141571
7572 1163.8289408554945
7573 1163.5041106230353
7574 1163.2974516118131
7575 1163.047011334118
7576 1162.778465814683
7577 1162.8459533530622
7578 1161.5746894714541
7579 1162.0070628724595
7580 1161.0651913591644
7581 1160.588071448283
7582 1159.6430627497562
7583 1159.5141101972415
7584 1159.6752367622985
7585 1159.7858508187055
7586 1159.5872433967202
7587 1160.385665662911
7588 1161.2600123554885
7589 1162.107371626652
7590 1161.6923464969905
7591 1161.3113640433323
7592 1161.6914336081732
7593 1161.4011439850096
7594 1161.1948106656134
7595 1160.2548015176858
7596 1161.6021634686733
7597 1161.4417463708328
7598 1161.8246619401095
7599 1161.1329693356174
7600 1162.0815176760468
7601 1162.3121044772006
7602 1162.4735055354076
7603 1161.7833285170484
7604 1162.111920356103
7605 1161.7932502153683
7606 1162.2104670882607
7607 1161.2419247352852
7608 1161.1525660756881
7609 1160.568344711262
7610 1161.4135441003307
7611 1161.0820160252335
7612 1160.7474901471728
7613 1160.5275412371368
7614 1160.1567458181955
7615 1160.3761281784502
7616 1159.8323502913627
7617 1161.0132247742492
7618 1161.3618092567074
7619 1162.0249577220088
7620 1161.020322875795
7621 1160.683359285902
7622 1160.3075797698548
7623 1160.6729219259933
7624 1160.1067507236048
7625 1160.2166542792381
7626 1160.15906231875
7627 1160.9546705086948
7628 1160.680691751667
7629 1161.2766884460582
7630 1161.0124255054607
7631 1161.7072192380772
7632 1161.5006358435169
7633 1161.775828354963
7634 1162.1320646901643
7635 1161.9345690160171
7636 1162.5359498997086
7637 1162.739329002224
7638 1162.2683442783816
7639 1161.3830801234894
7640 1162.5126415722896
7641 1161.751780596569
7642 1162.6851628913028
7643 1162.7416867075112
7644 1162.3624750171984
7645 1162.3686873032748
7646 1162.8929110149172
7647 1164.2406016139132
7648 1164.4820965108204
7649 1165.0181132223772
7650 1163.9795121580294
7651 1164.2450234657178
7652 1163.4807984580225
7653 1163.2490484845084
7654 1162.1763423521083
7655 1161.7884917342021
7656 1161.2495586407767
7657 1161.6033317712358
7658 1162.2657451156572
7659 1161.7087325889079
7660 1162.5584253741574
7661 1162.0040707959638
7662 1162.6113685982361
7663 1162.9283551229848
7664 1162.9954267338005
7665 1163.6953556209598
7666 1162.909024410277
7667 1162.2545119539589
7668 1162.7467403260039
7669 1162.8683419579575
7670 1162.4915800621245
7671 1161.970342968636
7672 1162.0865499081353
7673 1162.1239565250055
7674 1161.3410451506165
7675 1161.1083378161345
7676 1161.0416985669935
7677 1161.0205777347428
7678 1161.4360562577917
7679 1161.7047969276402
7680 1161.6180558847616
7681 1161.1134390336322
7682 1161.6537970905572
7683 1160.9992577298688
7684 1161.5496079361562
7685 1160.930884325047
7686 1161.166042920503
7687 1161.5488306513037
7688 1162.2069244254076
7689 1161.9582960424273
7690 1162.040179776945
7691 1161.5629597609875
7692 1162.2921582553813
7693 1162.2915538916875
7694 1162.4874541442869
7695 1161.818690806052
7696 1161.4025831704214
7697 1161.6782724557888
7698 1161.474031003309
7699 1161.9087903117431
7700 1162.188883743276
7701 1161.4432958911266
7702 1161.9741019790122
7703 1162.5194522250326
7704 1162.0506961379792
7705 1162.5035770681181
7706 1161.753700205639
7707 1162.0177979562138
7708 1161.4574642584778
7709 1161.7861584960299
7710 1162.5227391402102
7711 1162.5200173405833
7712 1162.789919615345
7713 1162.18374908769
7714 1162.14529227339
7715 1162.197753495072
7716 1161.6177930500667
7717 1162.5263287238515
7718 1162.1465547492003
7719 1162.075076449012
7720 1162.3113220058617
7721 1162.2003143282564
7722 1162.9023273345958
7723 1162.5547294485125
7724 1162.2853527065959
7725 1162.1944631885451
7726 1162.1475454007568
7727 1161.7270036308125
7728 1160.7350358307883
7729 1161.4931873520593
7730 1161.5522673951887
7731 1161.0314956848872
7732 1160.005506160108
7733 1160.1275286450777
7734 1159.7977267382328
7735 1160.1166501408475
7736 1160.5442880551977
7737 1160.486272112714
7738 1160.041527827521
7739 1160.3317600604842
7740 1160.3722725368582
7741 1161.2654110811088
7742 1161.0549991909058
7743 1160.2863666554395
7744 1160.709750195962
7745 1161.4680384356923
7746 1161.2160314639993
7747 1160.7731115706877
7748 1161.5342948396062
7749 1162.1672021946472
7750 1162.1510773011487
7751 1161.760574971952
7752 1161.8648038160152
7753 1162.0110247487546
7754 1162.1141598704116
7755 1162.4349530938457
7756 1162.8191805873007
7757 1162.0865238846386
7758 1161.4509829683823
7759 1160.913282595789
7760 1160.7871353118792
7761 1160.273100587746
7762 1160.5420359689476
7763 1159.5648351076518
7764 1159.9158885949407
7765 1159.798408243084
7766 1160.3810361095136
7767 1160.2039817211253
7768 1160.1440891663522
7769 1160.197103643495
7770 1159.6418799612638
7771 1159.8158485423664
7772 1160.373500697724
7773 1160.7410480547103
7774 1160.9537149787775
7775 1160.7852296428723
7776 1161.9526951549724
7777 1161.8323071453717
7778 1162.244016952747
7779 1161.9186364042864
7780 1161.9070106651927
7781 1161.6815677540317
7782 1162.4956237616152
7783 1161.9534281898852
7784 1161.8946693157327
7785 1161.5902101744707
7786 1161.7317242827166
7787 1160.9793157173867
7788 1160.6051777099397
7789 1161.5525593688596
7790 1160.4916167406802
7791 1159.8925006993068
7792 1159.293094296814
7793 1160.2987385370493
7794 1160.1223183765355
7795 1159.8142503077777
7796 1160.1212478186708
7797 1160.2149557753814
7798 1160.2370451466668
7799 1160.3134079475321
7800 1160.561198580988
7801 1161.1217234049882
7802 1160.8257730303599
7803 1161.099511107301
7804 1161.0652771579391
7805 1160.7431418523001
7806 1159.5595122384061
7807 1160.366881036708
7808 1160.654501578708
7809 1159.9108034550063
7810 1160.4332809223777
7811 1160.4855025514312
7812 1160.4736496697767
7813 1160.382826705576
7814 1161.6768843092552
7815 1161.8233279004785
7816 1162.8303930233062
7817 1162.8367528607992
7818 1162.51679556681
7819 1162.497586163641
7820 1162.3865779144594
7821 1162.318638194444
7822 1161.5031572469618
7823 1161.1831928624551
7824 1161.686751327126
7825 1162.4966402549546
7826 1162.1482452245757
7827 1162.886731543152
7828 1162.2203562858124
7829 1161.9828929667026
7830 1162.2379645768929
7831 1162.7522402811517
7832 1162.1635068572316
7833 1161.94254693243
7834 1162.1574878505544
7835 1161.0915555847964
7836 1161.3918236999782
7837 1161.6399133013972
7838 1161.114667784604
7839 1160.9619106713953
7840 1161.1803709955532
7841 1161.5885331326583
7842 1161.6559165352255
7843 1161.2110617496164
7844 1161.6006249923064
7845 1161.542538863907
7846 1161.705786783951
7847 1162.0793081002464
7848 1161.8325836341683
7849 1161.4746426707782
7850 1162.2724836448078
7851 1162.7871684836964
7852 1162.283126860171
7853 1162.7172523582935
7854 1161.7317075039668
7855 1162.0843679978543
7856 1161.6193882453908
7857 1161.9026551833956
7858 1161.3758881149463
7859 1161.144664322291
7860 1161.1642463610456
7861 1161.5991506581865
7862 1161.8576942291113
7863 1160.5458786555419
7864 1161.2715462261958
7865 1160.6327746674278
7866 1160.8993222833312
7867 1160.8325511634719
7868 1160.2267259652401
7869 1160.9830695368853
7870 1161.0423541535868
7871 1161.516554748725
7872 1161.3675930546387
7873 1161.191855573175
7874 1160.3323497450851
7875 1161.3864650154903
7876 1161.09190872262
7877 1160.3182233264836
7878 1160.6356192844091
7879 1160.784945795978
7880 1160.4073642480776
7881 1159.7809245357612
7882 1159.9633459558477
7883 1160.4110551308272
7884 1159.7565442304688
7885 1159.8028873701576
7886 1160.3474749595566
7887 1159.1141547965983
7888 1158.3929529984168
7889 1159.6219454212023
7890 1159.138600232009
7891 1158.4747065374736
7892 1158.9128552122738
7893 1159.4277213013925
7894 1158.5249038186216
7895 1158.8589471311798
7896 1159.8007800223197
7897 1158.573614615049
7898 1158.848632549742
7899 1160.0272299432745
7900 1159.6575601363447
7901 1159.8977191173092
7902 1159.4254855742788
7903 1158.2936712804978
7904 1159.3153541152847
7905 1158.6677942288177
7906 1159.056514784172
7907 1159.1198301309294
7908 1159.2490169520368
7909 1159.1546644337252
7910 1158.5587950972827
7911 1158.0012650645647
7912 1159.089012481465
7913 1159.132907597501
7914 1159.299541557468
7915 1158.7947432885198
7916 1159.1528193811478
7917 1158.4167182418
7918 1157.9893149311708
7919 1157.5332631335843
7920 1158.226925855454
7921 1157.970291896164
7922 1158.4865352172706
7923 1158.0799570695
7924 1157.229958807675
7925 1157.787125958423
7926 1157.678850897021
7927 1158.6780058078434
7928 1158.080620728761
7929 1158.3951046169507
7930 1159.1069288373353
7931 1159.8455843595314
7932 1160.2321977905815
7933 1159.5066608035966
7934 1159.0289702293114
7935 1158.8760313355529
7936 1159.1107437777462
7937 1159.5147719020904
7938 1159.5461965860407
7939 1159.2538321565135
7940 1159.75286516998
7941 1160.3540892807523
7942 1160.5326022366141
7943 1159.328835457489
7944 1160.5501371666164
7945 1160.540229725409
7946 1159.362785444603
7947 1160.8532275333819
7948 1160.7677548929223
7949 1160.1047069710867
7950 1160.8795974603431
7951 1160.4102163764226
7952 1160.085410290061
7953 1160.0893068216005
7954 1160.3920031108385
7955 1160.2340410253014
7956 1159.8264680840034
7957 1160.6106923231484
7958 1160.7385461333008
7959 1160.2402017025854
7960 1160.4982756278375
7961 1159.9882247235169
7962 1160.0500401499417
7963 1160.6780028264282
7964 1160.0449135330414
7965 1160.2426756263642
7966 1161.0754381723143
7967 1161.3692190711301
7968 1161.273895762549
7969 1161.4659140390195
7970 1161.5231434513641
7971 1161.4265822229927
7972 1161.2497433763435
7973 1161.0390564735017
7974 1161.7616013436075
7975 1161.7954954084114
7976 1161.311962526365
7977 1160.8263413291083
7978 1162.0551714981812
7979 1162.0148043991987
7980 1162.522048814305
7981 1162.163094528516
7982 1161.9569493379738
7983 1161.328198080522
7984 1161.085563277367
7985 1161.848750054888
7986 1162.2715574446013
7987 1162.0232980040353
7988 1161.826460058606
7989 1161.6127364245206
7990 1161.5998537268863
7991 1161.3850242916674
7992 1161.3626970211508
7993 1161.6570927483883
7994 1163.6420915618157
7995 1163.861001116475
7996 1163.4599947346362
7997 1163.8517309522783
7998 1164.3305876608483
7999 1163.8681313912577
8000 1164.6906855157708
8001 1163.3151063010025
8002 1163.2918661724334
8003 1161.6987239888672
8004 1161.312880469914
8005 1160.942805143906
8006 1161.2752742702369
8007 1161.31597489536
8008 1161.5718270918692
8009 1161.437200980599
8010 1161.216128808538
8011 1161.0940815882775
8012 1161.6271960592856
8013 1161.6354330426018
8014 1161.4153883042006
8015 1161.3644110891112
8016 1162.15282961938
8017 1161.1573140873181
8018 1162.070371061418
8019 1162.0311217917513
8020 1162.312572074383
8021 1161.8670694085595
8022 1161.7900284215896
8023 1162.2830466502944
8024 1161.5193002915462
8025 1161.0101122874487
8026 1161.611316810969
8027 1161.8895577625274
8028 1162.084473513657
8029 1161.3359290580643
8030 1160.9357975141877
8031 1161.1589175847143
8032 1161.292840508042
8033 1161.3531225369036
8034 1161.786257413696
8035 1162.7254428938586
8036 1162.276413206278
8037 1162.106104773015
8038 1161.7101045471984
8039 1162.2914857276994
8040 1162.1846195011342
8041 1163.155582458414
8042 1162.479959052038
8043 1162.0635443190004
8044 1161.4581206580629
8045 1162.1110271454238
8046 1162.5869209749453
8047 1161.8054874139673
8048 1162.0293354693617
8049 1162.6077464188343
8050 1161.9433798869632
8051 1161.8601384711214
8052 1160.9780614641531
8053 1161.1358841844
8054 1161.050885009775
8055 1161.5173474012886
8056 1161.1964471695703
8057 1161.0198640574715
8058 1160.4929298792056
8059 1160.620492185758
8060 1159.885662671777
8061 1159.9836941618744
8062 1159.6613894813522
8063 1159.910977337919
8064 1159.45776628407
8065 1159.611084127496
8066 1159.2997477074807
8067 1158.6583886456374
8068 1158.8006559847938
8069 1158.3920554810395
8070 1157.7449869588363
8071 1158.2012166033837
8072 1159.3496732565848
8073 1159.6865127384694
8074 1160.028520668754
8075 1160.2826811729933
8076 1160.0861677325602
8077 1159.3605510648886
8078 1159.968594050665
8079 1159.8226165876729
8080 1159.0267128040543
8081 1159.4962425059948
8082 1160.5646208129942
8083 1160.6714068787512
8084 1161.9980776280509
8085 1160.9523840819395
8086 1160.4934994290254
8087 1160.157095568799
8088 1160.2000028327698
8089 1160.368336893279
8090 1161.6112461375242
8091 1161.1963128163911
8092 1161.9620247038845
8093 1161.7823727585537
8094 1161.483326670275
8095 1161.5139007941143
8096 1160.6547085858626
8097 1160.9499136555082
8098 1160.038866231202
8099 1161.4929471043347
8100 1161.7425412837995
8101 1161.4576644397878
8102 1161.5548973481004
8103 1161.7691310017515
8104 1160.8683498617165
8105 1161.7381040385187
8106 1162.2845717238652
8107 1162.543658546599
8108 1162.6371974681217
8109 1162.4486850592618
8110 1161.4359353424863
8111 1161.2618817971143
8112 1161.146886124634
8113 1160.6415101540533
8114 1161.3786197158772
8115 1159.8748946771987
8116 1160.5660350135213
8117 1160.1893125145132
8118 1159.824163107906
8119 1160.6767543489486
8120 1161.0779746686824
8121 1159.7478144212657
8122 1159.5125559429748
8123 1160.9153017264905
8124 1161.3319458778847
8125 1160.9751064182406
8126 1161.0888293336127
8127 1161.4103577591234
8128 1160.617087098788
8129 1160.3108783042064
8130 1160.2231562843494
8131 1160.1603419364396
8132 1160.3318337383878
8133 1161.0011707651126
8134 1161.0605685182884
8135 1161.1383472217535
8136 1161.0330351059217
8137 1160.69822148911
8138 1160.5965529108516
8139 1160.487265104882
8140 1160.8825319434252
8141 1160.5547922264548
8142 1160.9900610572372
8143 1160.6512689472356
8144 1160.9159628182665
8145 1159.9882090876488
8146 1160.5446301719578
8147 1159.8800358358126
8148 1159.6618155276947
8149 1160.1925691780593
8150 1160.3636501897452
8151 1160.4037519695255
8152 1159.9698143399153
8153 1160.3651548746307
8154 1159.809937663951
8155 1160.302228049156
8156 1161.4988318423468
8157 1160.8601647500057
8158 1161.3529109443407
8159 1160.465664756975
8160 1160.3005008288703
8161 1160.0901809258294
8162 1160.0202133754105
8163 1159.853360311568
8164 1159.3860053121386
8165 1159.8419854127133
8166 1159.4990288559145
8167 1159.5884463018795
8168 1159.3366958897823
8169 1158.4904167875197
8170 1158.966439914353
8171 1160.1746628111441
8172 1160.6957987773897
8173 1160.4574230223068
8174 1160.5497255150626
8175 1160.2945201579705
8176 1160.5847105403934
8177 1160.4362065865487
8178 1160.444492253636
8179 1159.9667193278308
8180 1160.6466740050557
8181 1160.6124115723082
8182 1160.4501396422088
8183 1159.3599363615588
8184 1159.8687561003533
8185 1159.5014758288276
8186 1160.415311649191
8187 1160.734614734926
8188 1160.8469439636558
8189 1160.5886391501092
8190 1160.0338840694085
8191 1160.3598382215116
8192 1160.5960909354646
8193 1160.3076007615987
8194 1160.2043718447849
8195 1159.9212687154143
8196 1159.2699847336728
8197 1158.9730592826998
8198 1159.726744064114
8199 1159.8464697845043
8200 1160.728032049463
8201 1161.5145466235863
8202 1161.2164392204782
8203 1160.2921849825918
8204 1160.9645834278153
8205 1160.0981272974934
8206 1160.7918933328936
8207 1160.667776476223
8208 1159.994924762045
8209 1159.5246650341987
8210 1160.5203784520193
8211 1160.4633267021393
8212 1159.8907099202036
8213 1160.2281234519717
8214 1160.42658259232
8215 1160.2427866920461
8216 1159.6436054961882
8217 1160.1111248654752
8218 1159.700820632597
8219 1157.87485983734
8220 1158.7166430126301
8221 1158.5254500804156
8222 1158.7989653838606
8223 1159.3986059445322
8224 1159.208303888003
8225 1159.8285222015884
8226 1159.9496695310193
8227 1159.5672252410072
8228 1161.1590102962023
8229 1161.2618959904146
8230 1160.9972399372855
8231 1160.4586182997975
8232 1160.3164829293596
8233 1159.4152634875904
8234 1160.7256190341302
8235 1160.02753575458
8236 1160.132576258663
8237 1160.2886198135457
8238 1159.769078199861
8239 1159.7489298100156
8240 1160.095358486874
8241 1160.657992009248
8242 1159.8190199830628
8243 1160.059856612995
8244 1161.3120258582367
8245 1161.7002583802987
8246 1161.5514885140653
8247 1161.5754324663078
8248 1161.4717267293065
8249 1161.0332054408864
8250 1160.5598709317296
8251 1160.9885518173012
8252 1160.6471856701912
8253 1161.2022204363175
8254 1160.7038257704094
8255 1160.581198237197
8256 1161.6597680154152
8257 1161.4095782267534
8258 1160.6318044999305
8259 1160.5542907312154
8260 1160.2564382002759
8261 1160.6281557545497
8262 1159.6463237446796
8263 1159.6471020187844
8264 1159.4589661820817
8265 1159.4008310819904
8266 1160.4710621980907
8267 1161.048899097702
8268 1160.1852311833006
8269 1161.092541898819
8270 1160.1127569511702
8271 1159.2193977854172
8272 1160.3115177483376
8273 1160.658510480726
8274 1160.626261691054
8275 1160.2309136999081
8276 1159.7040637975163
8277 1160.5895764744205
8278 1161.458796994596
8279 1160.8288268872986
8280 1160.7393146476547
8281 1160.1540421556313
8282 1159.8155707120268
8283 1159.335495401942
8284 1160.2224139258508
8285 1160.3289683242044
8286 1159.7986216287645
8287 1159.539714129709
8288 1159.7364234670424
8289 1159.8661857725065
8290 1160.1892842558261
8291 1159.705292430775
8292 1158.3387849422043
8293 1158.589868794393
8294 1158.5863678021963
8295 1158.3760335895333
8296 1158.1230880399914
8297 1157.59817831345
8298 1158.345616556482
8299 1158.5671905930058
8300 1158.1810860352518
8301 1158.9647095985736
8302 1158.8733699800828
8303 1158.6710254217924
8304 1158.3272372600015
8305 1158.1822251753165
8306 1157.7755781064502
8307 1157.5893869785357
8308 1157.386845624807
8309 1157.3119786492182
8310 1156.817531371474
8311 1156.3978835754951
8312 1157.3373267044963
8313 1156.9709815758742
8314 1157.2216259474685
8315 1157.6382198802494
8316 1158.2651384379133
8317 1158.2574194239776
8318 1158.2381425416936
8319 1157.1557081850717
8320 1157.1364324717397
8321 1158.474860030632
8322 1158.6528204915965
8323 1157.850983601778
8324 1158.5466521494727
8325 1156.8242731425128
8326 1157.1736208247637
8327 1157.200293450679
8328 1157.8249924436436
8329 1157.6321347591575
8330 1158.4024340091973
8331 1158.5348044691011
8332 1157.8876955887329
8333 1157.1901488007632
8334 1157.7518038606468
8335 1158.494745274762
8336 1157.2573878994708
8337 1157.243561268988
8338 1157.5617042781894
8339 1157.3285846956592
8340 1157.6442822030433
8341 1157.2049987779558
8342 1157.7960081295982
8343 1157.6158228414242
8344 1157.1573204954962
8345 1157.5483891280849
8346 1158.4185384578398
8347 1159.1147329075761
8348 1158.7809670064569
8349 1158.0067778449752
8350 1158.3045916282792
8351 1158.4074169625542
8352 1158.9306858493649
8353 1158.993359366189
8354 1157.836175058234
8355 1157.8591171014086
8356 1157.1739926613225
8357 1157.3200597075227
8358 1156.7141041719103
8359 1156.9193932330786
8360 1157.2821928581907
8361 1157.150980053163
8362 1157.9050643301032
8363 1158.509928484278
8364 1159.3453090546586
8365 1159.7068756321064
8366 1159.665719136797
8367 1159.6246314222326
8368 1159.1434490936047
8369 1158.5568952638425
8370 1158.7544510485852
8371 1158.3515070337758
8372 1158.066447422953
8373 1157.4560987960258
8374 1156.2275156624753
8375 1156.3269306792236
8376 1157.653825077463
8377 1157.4318318619662
8378 1157.3598915015327
8379 1157.5680404111827
8380 1157.150939447483
8381 1156.83950673566
8382 1156.5940238830085
8383 1156.4776005558126
8384 1155.7499267620467
8385 1156.8417381902516
8386 1155.3227769951864
8387 1155.1797264794382
8388 1155.3376406026275
8389 1155.5131615013897
8390 1155.7761811014745
8391 1155.658202254749
8392 1156.2568225443952
8393 1155.7170940268925
8394 1156.4388635105595
8395 1156.7047604684997
8396 1156.7804674547272
8397 1157.4916594354395
8398 1157.0183868425445
8399 1156.6140804567322
8400 1156.4978585909587
8401 1157.3459158733604
8402 1157.6402449653608
8403 1157.3821070948952
8404 1157.7656919370897
8405 1158.280679575639
8406 1157.8956371221357
8407 1158.0596931616415
8408 1156.9648900487473
8409 1156.9405110017499
8410 1156.3609085064425
8411 1155.4789599044368
8412 1154.8373476125112
8413 1154.5914206076225
8414 1155.0985274929094
8415 1156.686656826813
8416 1156.2696530446322
8417 1155.756803228897
8418 1156.6951546414714
8419 1156.95100856771
8420 1156.9858030027008
8421 1157.176445369903
8422 1156.1439146360992
8423 1156.6268891360833
8424 1156.3873062806738
8425 1156.5316967687386
8426 1156.6124556186046
8427 1156.1035899862861
8428 1155.9166796237016
8429 1156.2768089406436
8430 1157.1019374996895
8431 1157.2581300220547
8432 1157.0676869825165
8433 1157.2281683766294
8434 1157.2257278161014
8435 1156.1480254498397
8436 1156.6249697361636
8437 1156.9894440035366
8438 1157.467947496418
8439 1156.5223749180243
8440 1156.9370596520569
8441 1157.0910816948813
8442 1157.3408729563237
8443 1158.1684626231702
8444 1158.963868829921
8445 1159.4622071503964
8446 1158.2704662127458
8447 1158.307294111578
8448 1158.4392665229868
8449 1157.1327857539984
8450 1157.1111682484038
8451 1157.3749327246599
8452 1156.886698509431
8453 1156.3910968660268
8454 1156.1800236760166
8455 1156.4640748896143
8456 1156.780108715504
8457 1157.1271417504886
8458 1157.3608423291066
8459 1156.7773045593233
8460 1157.9843493975713
8461 1157.6916447105807
8462 1157.6747056311535
8463 1157.6607670948786
8464 1158.649417030798
8465 1159.3384386805924
8466 1157.5802710207042
8467 1158.5263695323001
8468 1158.781320974842
8469 1158.5512969461872
8470 1158.9231977166726
8471 1158.4085989302696
8472 1159.6817931186883
8473 1160.4649178599063
8474 1159.8377844495906
8475 1159.9251124438374
8476 1159.2792334670448
8477 1158.9981362662186
8478 1158.5542261041232
8479 1158.0873209599486
8480 1158.2339307953005
8481 1158.2153929935448
8482 1158.6995852217563
8483 1159.4735264046137
8484 1159.0538817603172
8485 1159.33298966157
8486 1159.768985840161
8487 1159.5185083175159
8488 1158.4340083839115
8489 1158.4730758607648
8490 1159.3370276588491
8491 1159.8368005040277
8492 1159.2650753627404
8493 1159.298672583502
8494 1158.41863273364
8495 1159.0128477769365
8496 1158.0790391198816
8497 1158.9912736248605
8498 1158.923054036688
8499 1159.7820814488687
8500 1158.9559444861816
8501 1159.1116955138896
8502 1158.3493292983828
8503 1157.8375775089519
8504 1158.5611613041494
8505 1158.1263292859478
8506 1157.147223339163
8507 1157.9097893439093
8508 1157.1607765891308
8509 1156.8445233435652
8510 1157.221009262358
8511 1157.8368221804733
8512 1158.6329776965913
8513 1158.5561115050375
8514 1158.329914630256
8515 1158.0016900310982
8516 1157.1006737856771
8517 1158.8001268018052
8518 1159.0563548214732
8519 1159.3185570185526
8520 1159.090120770948
8521 1158.0171195872858
8522 1157.702196707277
8523 1157.74405694732
8524 1157.8887525959688
8525 1157.4272351422233
8526 1157.9496636438123
8527 1157.1243735544833
8528 1156.674057897731
8529 1157.290317100221
8530 1157.319854037696
8531 1157.4826865334096
8532 1157.3411743288302
8533 1157.1455328369168
8534 1157.5586359919582
8535 1156.9264705111916
8536 1156.8848206609935
8537 1156.1101138069737
8538 1155.775998399591
8539 1155.573856640503
8540 1155.969121280991
8541 1156.1289783307907
8542 1156.0177672849254
8543 1155.0404088907376
8544 1155.5713129866292
8545 1156.4317924850825
8546 1155.796388086436
8547 1155.9368877338136
8548 1156.176755862922
8549 1157.0121019881801
8550 1156.7671760897024
8551 1156.475286497417
8552 1156.5550858825043
8553 1156.1508387454098
8554 1156.8158783728145
8555 1158.4464280162308
8556 1158.9726562124004
8557 1159.4146208850607
8558 1159.2189224790811
8559 1158.8927008711767
8560 1158.0987475131774
8561 1158.0927249231947
8562 1157.8300047957518
8563 1157.5513504505084
8564 1156.6544001088628
8565 1156.974067701091
8566 1156.502356602643
8567 1156.7573746618225
8568 1156.9203288080082
8569 1157.8317740270643
8570 1159.1098420534859
8571 1158.7404303342826
8572 1158.5911916888913
8573 1157.56769755329
8574 1157.9899368693102
8575 1157.6620128552786
8576 1157.5701899723251
8577 1158.4010714682834
8578 1158.250240256858
8579 1158.3153614061534
8580 1158.4229161764374
8581 1158.4070666542812
8582 1158.67308412521
8583 1158.8580882349183
8584 1158.1023058844369
8585 1158.191793871168
8586 1159.752675486002
8587 1158.7272128834054
8588 1158.8998853928615
8589 1158.1744065395878
8590 1157.3761601353422
8591 1157.0076764732669
8592 1158.6279638251597
8593 1157.4083276445529
8594 1157.4756223895129
8595 1156.8263348266125
8596 1157.0879438891857
8597 1156.381760755462
8598 1157.1287348437909
8599 1157.4971586666343
8600 1157.4719779731056
8601 1158.4146862578273
8602 1157.6749707260462
8603 1158.6326467438942
8604 1158.4733595930509
8605 1158.9566859947402
8606 1158.3129267111392
8607 1158.4071870113796
8608 1158.4976438724855
8609 1157.7192969273522
8610 1158.0449648997937
8611 1158.4259738969363
8612 1158.6953459189435
8613 1158.0725527892982
8614 1158.1435177471228
8615 1157.292016512703
8616 1156.5537595375763
8617 1157.1700786509266
8618 1156.998628675411
8619 1157.3608684918984
8620 1157.1510882833588
8621 1157.4091078326971
8622 1157.4793955383414
8623 1156.7213169925508
8624 1156.387532266719
8625 1155.9852568780213
8626 1156.4920674806376
8627 1156.2019819543518
8628 1156.188476925894
8629 1156.7277095784182
8630 1155.9743660989868
8631 1156.0708919352771
8632 1155.6296229139002
8633 1155.5401765841102
8634 1156.4862659651526
8635 1156.2058947470991
8636 1155.560480537113
8637 1155.6011906055098
8638 1154.3214371759227
8639 1154.3495470443756
8640 1155.5995989223757
8641 1155.5710573035208
8642 1155.9403617417931
8643 1156.02940716
8644 1156.295049950711
8645 1155.9875587813951
8646 1155.3150158412404
8647 1155.6118998329216
8648 1155.7295242732018
8649 1156.4400609667123
8650 1157.1269050578278
8651 1155.5264418974275
8652 1154.479469756276
8653 1154.9431000707848
8654 1155.2127923503651
8655 1153.9141911932732
8656 1155.036562219938
8657 1155.033618582879
8658 1154.8689972067912
8659 1155.333729192463
8660 1156.050191438267
8661 1156.2620362101422
8662 1156.9034777723455
8663 1157.0958579287344
8664 1158.0105721359955
8665 1157.7610639611407
8666 1157.1401921550168
8667 1157.1462499905838
8668 1157.4203979539848
8669 1157.361325733827
8670 1157.8821012589572
8671 1158.6359272175036
8672 1158.2175176394599
8673 1158.8207682790082
8674 1158.2599217626123
8675 1158.1839850139884
8676 1157.676430749029
8677 1157.5863436313507
8678 1157.9028114415148
8679 1157.9155039884988
8680 1158.0984685108579
8681 1158.584639118027
8682 1158.3932313928494
8683 1158.8144051191985
8684 1159.1812512251952
8685 1158.731294576244
8686 1158.2872577775072
8687 1158.4155505816532
8688 1158.979377889899
8689 1159.0667834138806
8690 1158.3569842122897
8691 1158.209901215795
8692 1158.5787810980912
8693 1158.9666002643723
8694 1158.1126645317315
8695 1158.3253831870852
8696 1158.943869152131
8697 1158.6244484934912
8698 1158.1771535283442
8699 1157.6558482025223
8700 1157.598115069706
8701 1157.5712358174858
8702 1156.6267078478993
8703 1157.5801051898172
8704 1158.0777610233508
8705 1158.3478671748044
8706 1158.5377160223275
8707 1156.8923440330327
8708 1157.003157510297
8709 1157.8550140018633
8710 1158.217211353281
8711 1157.921211783446
8712 1157.6120890226678
8713 1157.8956032301926
8714 1158.237055676603
8715 1158.3210512679018
8716 1157.5770305585888
8717 1157.6085218515486
8718 1156.97279838175
8719 1157.4424371472305
8720 1158.0401487287102
8721 1158.56317527896
8722 1157.8711177710206
8723 1158.5548982270925
8724 1158.8550425037236
8725 1159.4879319791141
8726 1159.3484238940548
8727 1159.793324194179
8728 1159.5178626279906
8729 1159.0685650511707
8730 1159.5505441642288
8731 1159.4384842637787
8732 1159.2483577300745
8733 1159.6451773790466
8734 1160.3464194509131
8735 1160.8864792875493
8736 1160.3806683145858
8737 1161.042481770115
8738 1161.2938815629736
8739 1160.131287932583
8740 1161.2050727301662
8741 1161.1657610658037
8742 1161.5592256654681
8743 1161.218622645277
8744 1161.4235408621848
8745 1161.6486338347959
8746 1161.6939810510703
8747 1161.9780829583638
8748 1161.58155947259
8749 1161.646658433135
8750 1159.6139468134656
8751 1160.3661440605856
8752 1159.4219261240237
8753 1158.9599628122548
8754 1160.012760397162
8755 1159.4956198624445
8756 1159.3976959669258
8757 1159.234490013385
8758 1158.6333642687982
8759 1158.6583560121287
8760 1158.8607628435857
8761 1159.0749811787525
8762 1158.599492270388
8763 1159.005475693101
8764 1158.4548213787828
8765 1158.995423080798
8766 1159.116817416146
8767 1160.1938443949036
8768 1159.7080865800283
8769 1159.8669896986598
8770 1160.599041301236
8771 1160.924549312944
8772 1161.6689781643088
8773 1161.8548809161023
8774 1161.8198049390487
8775 1161.6484974053726
8776 1160.9901961616356
8777 1161.0087999335121
8778 1161.2868541615853
8779 1161.255300817775
8780 1161.5497177513023
8781 1161.7330315027316
8782 1161.6004985316201
8783 1159.6945913879256
8784 1159.6811988677089
8785 1159.4430300045424
8786 1160.3681423545781
8787 1160.0504846347858
8788 1160.8133832254778
8789 1161.5399011078805
8790 1162.3477549741185
8791 1161.8479400315318
8792 1162.4233142601531
8793 1161.297314050985
8794 1162.5525650011643
8795 1162.71462561653
8796 1161.8363869340874
8797 1163.0048495077897
8798 1162.1705367507097
8799 1162.4540323120546
8800 1161.9217977621458
8801 1161.1531867719898
8802 1160.386863359282
8803 1159.9193641624115
8804 1159.4890560230422
8805 1160.8039675814766
8806 1161.1500923389767
8807 1161.5037789590172
8808 1161.8817505156576
8809 1161.7545315857312
8810 1160.1967388412136
8811 1160.8360163795842
8812 1160.6129762346384
8813 1160.8936126750173
8814 1160.7254390919381
8815 1160.093418840592
8816 1160.2598617298142
8817 1160.9830790170208
8818 1160.8428905450553
8819 1160.717035958424
8820 1160.5373446933293
8821 1160.5584034121043
8822 1159.6638135489204
8823 1160.1228741094144
8824 1159.654783678821
8825 1160.0757281078902
8826 1159.4133928068482
8827 1159.063570371175
8828 1159.0799346146712
8829 1158.5771816229326
8830 1159.4466417618453
8831 1158.5973478983533
8832 1158.7875918578166
8833 1159.0079056111574
8834 1158.2344102175934
8835 1158.068523146437
8836 1157.922941818223
8837 1157.8245418820197
8838 1158.3931050363835
8839 1157.720668530841
8840 1157.4310857325984
8841 1155.9244513043975
8842 1157.385427656013
8843 1158.169580787941
8844 1157.7400686977596
8845 1158.076309342935
8846 1158.0000398031123
8847 1158.4863614352028
8848 1158.93785251026
8849 1159.3117333507794
8850 1160.4249897865402
8851 1159.9087648952889
8852 1159.663164273913
8853 1160.5315097410562
8854 1159.966076491943
8855 1160.5562408852552
8856 1160.7466448877071
8857 1161.6888333169713
8858 1160.9161601248304
8859 1160.638544646495
8860 1160.6193711407045
8861 1160.4876895491552
8862 1160.4324567741603
8863 1160.5446009296888
8864 1160.6215117380061
8865 1161.077572121591
8866 1160.6692254517216
8867 1160.3448309049968
8868 1162.2233514638883
8869 1161.6174900490562
8870 1161.8779284387897
8871 1162.5421518790445
8872 1162.5404407836359
8873 1162.1372806574757
8874 1161.6378258125717
8875 1161.5130675283376
8876 1160.9139420317217
8877 1160.5922200004077
8878 1160.365220372411
8879 1159.7102872417538
8880 1160.3905977751263
8881 1160.283381389149
8882 1160.4721858541475
8883 1160.5228224523523
8884 1160.7704696274754
8885 1160.344316909994
8886 1160.9108349172732
8887 1160.834353962727
8888 1160.6917198280878
8889 1160.1112783880333
8890 1159.9890985644201
8891 1160.8682029189245
8892 1160.969206448926
8893 1160.79340834444
8894 1160.821126489197
8895 1161.2991981379043
8896 1161.3614334897516
8897 1161.5494629218515
8898 1161.4632183142069
8899 1161.452083681898
8900 1161.456742152408
8901 1160.6761971785927
8902 1160.1345576496437
8903 1160.8931856736854
8904 1160.8993721401089
8905 1161.6309192549943
8906 1161.5263104954413
8907 1161.6408719544474
8908 1162.60794589173
8909 1161.6469933066357
8910 1161.4646416298306
8911 1161.4384979430256
8912 1161.1516352396472
8913 1161.6269607379693
8914 1161.0473179297937
8915 1161.4412806463943
8916 1161.689022111507
8917 1160.9882885694233
8918 1161.3575534563258
8919 1161.1697873461212
8920 1162.3592511653178
8921 1162.1020272161932
8922 1162.3607042262663
8923 1162.5287599388018
8924 1163.0229368667428
8925 1161.9307257285463
8926 1162.4238616173086
8927 1161.916495506554
8928 1162.224879005228
8929 1161.938368528841
8930 1161.9190335391831
8931 1161.8267053983247
8932 1162.1109773199007
8933 1162.0514256865092
8934 1161.1054790200283
8935 1161.0742154124175
8936 1160.5551467851428
8937 1161.363860603957
8938 1161.1803275028587
8939 1160.62877288411
8940 1161.6724443201765
8941 1160.744744856558
8942 1160.3626959146138
8943 1160.311874647117
8944 1160.3569114794063
8945 1161.3025486317
8946 1161.2776551533163
8947 1162.0023616115095
8948 1162.0179083246494
8949 1161.4216151181563
8950 1161.662336091215
8951 1161.2325362428403
8952 1160.5830609079924
8953 1161.5760519807216
8954 1161.6495438326644
8955 1161.9417730451603
8956 1162.3808194670846
8957 1162.1157951868659
8958 1161.4821028955732
8959 1161.2452789699387
8960 1162.3000234827296
8961 1161.6961759030319
8962 1162.486292731981
8963 1163.638606670311
8964 1163.1303349864543
8965 1162.8539638886527
8966 1162.3952799061412
8967 1161.9921590202778
8968 1162.3265086203965
8969 1162.5658999626562
8970 1162.5172388758572
8971 1162.2833998781423
8972 1164.0429424757112
8973 1163.9859857002884
8974 1163.6253752036755
8975 1162.4358658059236
8976 1162.8867418490481
8977 1162.5841005279538
8978 1162.478153771088
8979 1163.1956962298843
8980 1162.941413544258
8981 1162.029977973603
8982 1162.473198417641
8983 1163.0896131075262
8984 1163.5128108397885
8985 1163.9693248904146
8986 1163.7064558761354
8987 1164.4497188018966
8988 1164.7755803194148
8989 1164.094002809862
8990 1163.2260761741627
8991 1163.5779311966799
8992 1163.0013436010759
8993 1164.2596984925417
8994 1163.9678583552402
8995 1164.0442395785553
8996 1163.337326880844
8997 1163.955597829411
8998 1162.877375629433
8999 1162.6973298460157
9000 1162.3497753990448
9001 1162.7750076034965
9002 1161.5737252047809
9003 1161.409209482054
9004 1161.7530475042024
9005 1160.7875185713888
9006 1161.1613224623513
9007 1160.6447976565228
9008 1160.4942291500531
9009 1160.4510774877385
9010 1160.8097092149128
9011 1161.4735632006123
9012 1161.1027927921734
9013 1160.76806883437
9014 1160.9332245464793
9015 1161.6793524738457
9016 1161.2991885426536
9017 1160.8441410227306
9018 1161.0581339804912
9019 1160.9382336782444
9020 1161.4032084608134
9021 1161.6064543718085
9022 1161.3502759469932
9023 1160.9093157535651
9024 1160.5591235685479
9025 1160.607871931726
9026 1160.7079638040502
9027 1160.836732535322
9028 1160.2920139485238
9029 1160.946926477771
9030 1160.7205923086353
9031 1160.4638776560225
9032 1159.827233191453
9033 1159.7087785905692
9034 1160.0617428802016
9035 1160.9072896194734
9036 1160.706941107701
9037 1161.8912339212563
9038 1162.0249770640316
9039 1161.9282028169584
9040 1162.51361525455
9041 1161.7599606555532
9042 1161.4328430194093
9043 1161.9171158248987
9044 1161.2637165378803
9045 1162.6561599798704
9046 1161.4989601845352
9047 1161.239785938291
9048 1161.662183090525
9049 1161.9374956725894
9050 1161.7864244708098
9051 1161.7237800861133
9052 1160.7389053595932
9053 1161.5440556392632
9054 1161.948322479812
9055 1161.69006103936
9056 1160.889113989229
9057 1160.626989087082
9058 1160.9132215257048
9059 1161.3712771657076
9060 1161.038402642892
9061 1161.6178031141833
9062 1161.2722549169775
9063 1160.9276016673011
9064 1161.1885769326332
9065 1161.6934030499783
9066 1161.1246055616991
9067 1161.3808877866047
9068 1161.6998203183682
9069 1161.3281593043646
9070 1162.6435228149464
9071 1162.1307576929637
9072 1161.2709388234873
9073 1161.0850111521227
9074 1161.160707300004
9075 1161.0405873775228
9076 1161.4247499705527
9077 1161.3063819842978
9078 1161.6151874707114
9079 1161.4565040267707
9080 1161.0536443556634
9081 1160.4543702118713
9082 1160.5821969907988
9083 1161.6373842487476
9084 1161.2195400918922
9085 1161.3254963876752
9086 1161.4522340845047
9087 1160.965139935843
9088 1161.274671893876
9089 1161.9147434262118
9090 1162.3987585790019
9091 1162.187918817783
9092 1161.7926358859272
9093 1162.3272759264091
9094 1161.273082523867
9095 1161.736723776371
9096 1161.3817943429865
9097 1160.674719492994
9098 1161.4644769664856
9099 1162.3990085344803
9100 1162.3920576212495
9101 1162.3409963518184
9102 1162.1449166802408
9103 1162.2880065707463
9104 1163.0973412274113
9105 1162.6648053136455
9106 1163.0935239806292
9107 1161.9493383722597
9108 1162.2149709281389
9109 1162.5500058809314
9110 1162.6155933648524
9111 1163.1491705622104
9112 1163.538743364187
9113 1162.994133839194
9114 1163.2681818162127
9115 1162.954077875148
9116 1162.98179760495
9117 1162.6849283947176
9118 1162.1976161823084
9119 1162.2238181759842
9120 1163.0882998811296
9121 1163.1390413032354
9122 1163.0602194697851
9123 1162.9600171475083
9124 1163.461493520976
9125 1162.3808381786434
9126 1163.4804351250318
9127 1164.1501034045655
9128 1163.5888615507308
9129 1164.8132158823519
9130 1163.7826040944924
9131 1163.4757673845293
9132 1163.9244142247333
9133 1163.9179023679774
9134 1164.0757440151199
9135 1163.8140210378438
9136 1162.966061835137
9137 1163.5693965456169
9138 1163.617726317869
9139 1162.8222781040686
9140 1163.0049736332535
9141 1163.3110912424431
9142 1162.7023721658345
9143 1162.2915107032634
9144 1161.863037190345
9145 1162.9235542586664
9146 1163.5706913970678
9147 1162.7610714670834
9148 1162.877214776419
9149 1163.4736477476047
9150 1163.0402337820276
9151 1163.0936585163295
9152 1163.1923157014448
9153 1162.9379693212752
9154 1162.0910777579857
9155 1161.6255409515563
9156 1161.3632115724556
9157 1161.5508725266257
9158 1160.5134753512546
9159 1161.734712250191
9160 1161.5622124591075
9161 1162.3879836513202
9162 1161.4855299876456
9163 1161.9392578840982
9164 1162.617354205998
9165 1162.3384645395968
9166 1162.9947328182523
9167 1163.1891372844582
9168 1163.0561218726489
9169 1163.4726147527915
9170 1162.9960247234246
9171 1162.7432871920862
9172 1162.2991047515543
9173 1162.1711309769407
9174 1161.703186965447
9175 1162.1373433854833
9176 1163.475553722385
9177 1163.9921639221004
9178 1163.8748221104638
9179 1164.3060424569812
9180 1164.6228526307218
9181 1164.6566135342314
9182 1164.415616176323
9183 1163.7555553683267
9184 1163.5405752978684
9185 1162.6635724445637
9186 1163.5103994627073
9187 1164.1180113366026
9188 1163.8175771017154
9189 1163.822293207191
9190 1163.6982366702011
9191 1163.568586135186
9192 1163.9546496423795
9193 1164.5557318749584
9194 1164.9106865317613
9195 1164.395239413712
9196 1164.4826116688241
9197 1164.4148548322037
9198 1164.2409826079859
9199 1164.192402160833
9200 1165.8936807543796
9201 1165.1030081431782
9202 1163.8319725404112
9203 1164.0452770064594
9204 1163.9669545534314
9205 1163.972657216337
9206 1164.7247412253178
9207 1164.54814505431
9208 1164.192236322013
9209 1163.3907128160272
9210 1163.5012952064535
9211 1163.0431298954636
9212 1164.3143799018696
9213 1164.5230995511533
9214 1164.0989186245315
9215 1164.5952566630267
9216 1164.104959198863
9217 1162.927457043489
9218 1162.7035584799582
9219 1163.4693024959913
9220 1162.6311982429038
9221 1163.2819930525511
9222 1163.2239007036183
9223 1163.3410881267569
9224 1162.156146625644
9225 1162.9460993660507
9226 1161.6423758226454
9227 1162.56411942567
9228 1163.3016882378845
9229 1162.7757056805824
9230 1162.739681678307
9231 1162.0597211230217
9232 1162.1298515263122
9233 1161.6079058421565
9234 1161.4165951629896
9235 1162.596404370685
9236 1162.7180070311642
9237 1163.2978828839355
9238 1163.2561879538548
9239 1162.7214296887632
9240 1162.6631877371317
9241 1162.913124447988
9242 1163.5855688571778
9243 1162.5914795852127
9244 1162.7496723950878
9245 1162.6137949609827
9246 1161.5572134126496
9247 1161.8606993370443
9248 1162.865476690119
9249 1162.9310722398382
9250 1163.3513824760864
9251 1162.2601396673692
9252 1163.1865918155268
9253 1163.6092069112617
9254 1163.417867753542
9255 1163.7334671160622
9256 1164.3266809559423
9257 1163.517328321786
9258 1164.369066589253
9259 1164.5082745403977
9260 1164.0569690158172
9261 1163.715579219608
9262 1163.0587005816144
9263 1163.2291399498743
9264 1164.1137926413228
9265 1164.44155573722
9266 1164.1899255891537
9267 1164.337559149316
9268 1165.245512416176
9269 1165.0139210099303
9270 1164.511426554784
9271 1163.8073380754802
9272 1164.0752646709402
9273 1163.4185784351344
9274 1163.8426083633701
9275 1162.70766517631
9276 1161.5724372782026
9277 1162.0689223620334
9278 1161.5621059034722
9279 1161.7814749232764
9280 1162.2083462432545
9281 1162.3604041577503
9282 1161.71765867096
9283 1161.516170796783
9284 1161.2180490895794
9285 1161.6110284560255
9286 1161.8419153503883
9287 1161.6432469874092
9288 1162.17205385174
9289 1162.406108221447
9290 1162.6890570064656
9291 1162.5628845017284
9292 1162.8048863437953
9293 1163.5191017306977
9294 1162.028566099166
9295 1162.6192960012988
9296 1163.068196254864
9297 1164.1371910616508
9298 1164.008518088248
9299 1163.87620681118
9300 1164.1784884535323
9301 1163.5777091694754
9302 1163.685701119687
9303 1163.7365059412816
9304 1163.7287520496907
9305 1164.3397510308769
9306 1165.2935875603068
9307 1165.6610196111358
9308 1164.9751898202621
9309 1165.0970246458862
9310 1165.023010278491
9311 1164.6359424156283
9312 1164.0999379972834
9313 1163.756877492458
9314 1164.7263173585027
9315 1164.5425820842984
9316 1164.2749769847028
9317 1163.6345184456802
9318 1163.4628286645773
9319 1162.9056560271204
9320 1164.4086653103666
9321 1164.0365987162686
9322 1163.8517513922768
9323 1164.140661475679
9324 1164.4594950148637
9325 1164.4914435977478
9326 1164.7375103084853
9327 1165.0848841903894
9328 1164.430919031298
9329 1164.2427988375662
9330 1163.8009684808746
9331 1164.6007900202774
9332 1165.6178634533387
9333 1164.441987890554
9334 1165.1805256864345
9335 1165.3182481098877
9336 1164.8158905976263
9337 1164.5262639957734
9338 1164.3033909907012
9339 1164.1403003864757
9340 1164.1224205973272
9341 1164.0327493375412
9342 1164.7515029370766
9343 1164.2814457827014
9344 1164.4982648854748
9345 1164.9996277547534
9346 1165.933237169855
9347 1165.4094030974331
9348 1164.9164057837854
9349 1165.5744456586672
9350 1165.7292888003028
9351 1164.6002586980424
9352 1163.7602803869668
9353 1163.4657001847497
9354 1163.7120916587312
9355 1163.1551825632916
9356 1163.6709127325123
9357 1163.1536440007214
9358 1163.1753725881085
9359 1162.3586898935944
9360 1162.4659548879185
9361 1161.5939840888236
9362 1162.549177340517
9363 1161.9198156483528
9364 1162.215885867898
9365 1162.1049488255821
9366 1161.7132199876874
9367 1162.7437105644556
9368 1162.5867305196452
9369 1162.0251618273032
9370 1162.6572782406352
9371 1162.3347273848296
9372 1163.0164708801035
9373 1163.0507005816473
9374 1163.3340491697982
9375 1163.2056246094771
9376 1162.8665010281072
9377 1162.9352988510682
9378 1162.4958161267562
9379 1162.168996928632
9380 1162.6899821119434
9381 1162.0170183129223
9382 1162.722476360563
9383 1162.380563034959
9384 1162.7010028740958
9385 1162.521928590837
9386 1161.8341464954267
9387 1161.1249849282376
9388 1160.5404070943628
9389 1161.0238402067343
9390 1161.4392741782165
9391 1160.9387673102503
9392 1160.9891098919918
9393 1160.5306321962016
9394 1160.5869027699382
9395 1161.5981462485752
9396 1160.8465471743318
9397 1161.3191691925892
9398 1160.501560612
9399 1160.3835208496653
9400 1161.0093603141304
9401 1160.3913539504726
9402 1160.1599064283757
9403 1160.209837971214
9404 1159.1082525749184
9405 1160.1068440782287
9406 1160.6204652973352
9407 1161.4084100007356
9408 1161.4482215734538
9409 1160.882769732895
9410 1159.8805617163712
9411 1160.4407026746057
9412 1160.2239504152228
9413 1159.9097242716987
9414 1160.4353290737645
9415 1161.1791033914587
9416 1160.7875594967616
9417 1161.7494643998366
9418 1162.1671468340562
9419 1162.883544029688
9420 1162.6822138090058
9421 1163.0103532521282
9422 1161.943162796957
9423 1163.1337471915165
9424 1163.162321787511
9425 1162.6758608683997
9426 1163.4267131424274
9427 1163.0044966681126
9428 1162.530841636209
9429 1162.3350639849446
9430 1160.7318568724643
9431 1161.2020975453297
9432 1160.8175916330902
9433 1160.7335436214844
9434 1161.124243079804
9435 1160.8958723391313
9436 1162.4171790760145
9437 1161.6559369088604
9438 1161.225337128727
9439 1162.2734121477442
9440 1161.7037081400042
9441 1161.5477827157752
9442 1160.5606039340553
9443 1159.9472715481377
9444 1160.6987469194103
9445 1160.7721437083972
9446 1159.8788939979713
9447 1160.1373697944641
9448 1159.15840520816
9449 1159.4959324894105
9450 1159.5959776034729
9451 1160.1220460206603
9452 1160.932733926683
9453 1160.8728889435633
9454 1161.2955167609139
9455 1161.4236960748276
9456 1161.4873366207455
9457 1160.9780112618625
9458 1161.2514986790395
9459 1160.7669499498973
9460 1160.7195821713813
9461 1161.233180845199
9462 1161.8954323373114
9463 1161.9319988438729
9464 1161.7694941786513
9465 1161.761645492025
9466 1161.4416427142214
9467 1161.4601708807825
9468 1161.3315484357963
9469 1161.1464696546611
9470 1161.4186009526804
9471 1161.7975314194414
9472 1162.3270103983255
9473 1163.1367844959577
9474 1162.605071808311
9475 1161.3087909105056
9476 1161.1773813063523
9477 1160.7919765833776
9478 1161.406413381177
9479 1161.2034926952117
9480 1160.9319981000285
9481 1160.7302394544454
9482 1160.4798098845747
9483 1159.4483527686896
9484 1158.2094047847406
9485 1158.2377390862684
9486 1158.1896133265382
9487 1158.6865106045523
9488 1159.464959903167
9489 1159.3581506741052
9490 1158.8547791667902
9491 1159.6426210035838
9492 1159.2135675504967
9493 1158.6224379284365
9494 1157.6269126938914
9495 1157.5974729310562
9496 1157.907372411309
9497 1157.339088997366
9498 1157.8569830170654
9499 1157.1824867427515
9500 1157.1858661954545
9501 1157.3704194277393
9502 1157.9202614347068
9503 1159.187225932171
9504 1158.6124018519404
9505 1158.833620440566
9506 1158.6806222725181
9507 1157.9030647291024
9508 1157.5445733029585
9509 1159.0803034565952
9510 1158.6595602046018
9511 1158.59739356723
9512 1157.198322706347
9513 1157.896027708158
9514 1158.3186710113164
9515 1158.7888858039055
9516 1157.7774971268564
9517 1157.7182463624622
9518 1157.8238859957953
9519 1157.8529742038347
9520 1157.7123914676895
9521 1157.447824852631
9522 1157.1588225026985
9523 1156.055812603423
9524 1156.6450487064967
9525 1157.1378104888981
9526 1157.0922984580152
9527 1157.6157775730048
9528 1157.4171732002796
9529 1158.040073153521
9530 1159.2102817075415
9531 1158.4887169941546
9532 1159.850859299003
9533 1159.1339117984219
9534 1158.345587241617
9535 1158.7064317676975
9536 1159.5728856907324
9537 1160.1458949080431
9538 1159.693162240532
9539 1159.7679636908351
9540 1159.2994995836086
9541 1159.4038145112331
9542 1158.4863255793653
9543 1159.4247674537123
9544 1160.0872962689778
9545 1159.1593224836324
9546 1159.5376007884124
9547 1159.5136537046208
9548 1158.311437393321
9549 1158.5990587933618
9550 1158.6835395186756
9551 1158.9704037725612
9552 1158.4591706977058
9553 1158.1877579105437
9554 1158.6373182860416
9555 1159.377281200731
9556 1159.0030049309796
9557 1159.1882717730255
9558 1159.2779756954683
9559 1158.4613679932854
9560 1159.199548161738
9561 1159.3261456580822
9562 1158.725231374571
9563 1158.4402331852973
9564 1158.8605451049366
9565 1158.9980047820643
9566 1158.6231988972813
9567 1159.0281173891312
9568 1158.268214699949
9569 1158.5408187885578
9570 1158.7235610937273
9571 1158.7419647606996
9572 1158.2217602400615
9573 1158.557041571853
9574 1159.0845500801877
9575 1158.3800424521182
9576 1158.7623974979929
9577 1158.7928562029115
9578 1157.9812367268814
9579 1158.235545671124
9580 1157.7045846167068
9581 1158.9726244821882
9582 1158.5525028228806
9583 1158.693264355044
9584 1158.5777809979077
9585 1158.412072293251
9586 1158.206712899164
9587 1158.5198189735893
9588 1157.4306734474035
9589 1157.6104654527824
9590 1157.5884277480227
9591 1157.7706077767773
9592 1157.5084280864587
9593 1156.7865066071306
9594 1155.889130396279
9595 1155.5961717537261
9596 1155.9538824382544
9597 1155.5713527363691
9598 1156.2555751213997
9599 1156.9746472250295
9600 1157.2182422388867
9601 1156.8844909178624
9602 1158.0533659595412
9603 1157.3251332525824
9604 1157.0432131308746
9605 1156.4169028847568
9606 1156.5170809621611
9607 1156.7413107640652
9608 1156.7538023866393
9609 1157.196124885903
9610 1156.877518144382
9611 1157.1147670478772
9612 1157.92101200575
9613 1157.9282311179577
9614 1156.9246497297659
9615 1156.2616120321575
9616 1155.5697636886175
9617 1155.2342543511545
9618 1156.3031759252738
9619 1155.9753867569045
9620 1155.2789227162714
9621 1156.103082611487
9622 1156.135322526563
9623 1156.2780349693799
9624 1156.6312611098258
9625 1155.7942383458806
9626 1156.0418735770893
9627 1156.8340805715052
9628 1156.483547353679
9629 1156.832790998833
9630 1156.341229979421
9631 1155.6459126013265
9632 1156.0127203092206
9633 1156.4310737965795
9634 1156.730587964815
9635 1156.6889540900231
9636 1156.8849176669494
9637 1156.5165576457584
9638 1156.5082725129653
9639 1156.9320000657165
9640 1157.9425482854144
9641 1156.6138619766123
9642 1157.1119884071352
9643 1156.2150041768275
9644 1156.0537233186672
9645 1156.4911761943886
9646 1156.540616767069
9647 1156.9096442512232
9648 1157.7780578367745
9649 1157.9716567603157
9650 1157.3973591388278
9651 1157.2733690926202
9652 1157.6839811248942
9653 1158.1828010297377
9654 1158.066367566677
9655 1156.9098719000472
9656 1156.335426548365
9657 1156.9645760821904
9658 1157.452130419194
9659 1157.7880419659984
9660 1158.1343317322555
9661 1159.5051596444875
9662 1160.0042582737876
9663 1159.7288363636785
9664 1159.5442390834405
9665 1159.4147463855754
9666 1159.5986733134546
9667 1158.5762906827624
9668 1158.0220478142326
9669 1158.5413353834958
9670 1158.1637016114448
9671 1157.4824826232316
9672 1157.3335333771486
9673 1157.2113343543288
9674 1157.154636190138
9675 1157.4725451762718
9676 1157.7415766047557
9677 1157.5450775173408
9678 1158.6618608237845
9679 1157.8595956113695
9680 1158.0721470243434
9681 1158.448577156007
9682 1157.430084529028
9683 1156.7213147935265
9684 1156.1371890899527
9685 1156.6371480054072
9686 1155.6498757983675
9687 1155.434468259497
9688 1156.2365700241007
9689 1157.301691026023
9690 1157.6543658361122
9691 1157.9094156027827
9692 1157.3975794519317
9693 1156.8926755878786
9694 1156.6953650846608
9695 1157.5529997772967
9696 1157.4603858984199
9697 1157.8027328248832
9698 1157.5334229575801
9699 1157.1765911698233
9700 1158.9065369109123
9701 1159.1062882805168
9702 1159.1972363438872
9703 1159.303559904919
9704 1159.4513297110059
9705 1159.7144967411812
9706 1159.004824898961
9707 1158.9070739253727
9708 1158.556192511153
9709 1159.5144546943363
9710 1159.0615580107626
9711 1159.1530434642193
9712 1159.18430748057
9713 1160.157208443312
9714 1160.3247006322902
9715 1160.9885241580575
9716 1161.4471530750366
9717 1160.615737228668
9718 1160.0999386983456
9719 1160.0145280200059
9720 1161.0873750906164
9721 1161.4705171973776
9722 1160.7615550080945
9723 1161.1585896333083
9724 1161.1744534175707
9725 1160.9437770401191
9726 1160.7671738606477
9727 1160.2660334624666
9728 1161.18800072652
9729 1160.7834621554987
9730 1160.0685068544324
9731 1159.1470010899054
9732 1158.9917750468724
9733 1159.5432247954793
9734 1158.841517612678
9735 1157.750819564534
9736 1156.9582064847211
9737 1157.6201896107887
9738 1157.6405082047634
9739 1157.4630051854244
9740 1159.0136256464018
9741 1158.2131855528435
9742 1157.7838392540534
9743 1157.6724420033306
9744 1158.0100064175695
9745 1157.8430276635427
9746 1157.8610938334737
9747 1158.4801358689174
9748 1158.8442656793559
9749 1158.1476374532915
9750 1158.918694358391
9751 1158.4672295305445
9752 1157.8430121359263
9753 1157.840671789452
9754 1157.6833853013295
9755 1156.643370355146
9756 1156.6108027329358
9757 1156.768352674236
9758 1157.2188986805959
9759 1157.3872983336655
9760 1157.8899153541283
9761 1158.1716170762536
9762 1157.5908680149087
9763 1157.7241826865022
9764 1157.4705780634165
9765 1158.1500133369582
9766 1158.9282289860985
9767 1158.832429499013
9768 1158.0774781575703
9769 1157.7553415242332
9770 1157.5491974123033
9771 1156.6655362639951
9772 1156.0708549148394
9773 1156.699468360529
9774 1156.989130923539
9775 1157.5302319203527
9776 1156.999580474517
9777 1157.5099183978236
9778 1157.397168999846
9779 1157.3253982170959
9780 1156.9248091855166
9781 1157.0125657994918
9782 1156.5057805568024
9783 1156.099793508529
9784 1156.2331007690511
9785 1156.471573576153
9786 1155.4961367498029
9787 1155.6363456922716
9788 1156.4800044830447
9789 1157.485224221218
9790 1157.4790756107682
9791 1158.3230583315947
9792 1157.304018059996
9793 1156.9312940079312
9794 1157.081672212924
9795 1155.8494847211875
9796 1157.4887979630573
9797 1158.2009797547366
9798 1157.532748995871
9799 1157.6211650973426
9800 1157.388553788883
9801 1157.452069343531
9802 1157.2531597320497
9803 1157.9637904066758
9804 1157.242167265947
9805 1157.4982847168014
9806 1157.1120289815417
9807 1157.1125049062773
9808 1157.6233672340218
9809 1157.96950364677
9810 1158.0281303066402
9811 1158.3582802575336
9812 1158.1495040043415
9813 1158.6785786745988
9814 1158.8817192953097
9815 1158.5470078394005
9816 1158.1221318023495
9817 1157.0841603165914
9818 1157.4312001692776
9819 1156.685556852876
9820 1158.004400701021
9821 1156.4593690955564
9822 1157.2115315295298
9823 1156.942770392323
9824 1157.2438845599925
9825 1156.94386169706
9826 1156.6166874077178
9827 1156.9033216533396
9828 1156.8090203853117
9829 1156.4806378422827
9830 1157.5380683038074
9831 1157.868924538799
9832 1158.9926897565374
9833 1158.4487581089147
9834 1158.7493152554716
9835 1158.7152954288485
9836 1159.1182813728894
9837 1157.877817816509
9838 1158.2494806777622
9839 1158.9416148189605
9840 1158.4583666680478
9841 1157.7885030620037
9842 1157.8947926057447
9843 1157.8248656153219
9844 1156.9107713615624
9845 1156.8680484421332
9846 1156.3758864816286
9847 1157.1403087078447
9848 1157.7100281146425
9849 1157.028232939814
9850 1156.9055351458392
9851 1156.7126266970702
9852 1156.414332008675
9853 1157.0294538049425
9854 1156.9005833754206
9855 1157.37253529444
9856 1157.1562704997882
9857 1156.8834906993868
9858 1156.615117907003
9859 1157.1195382816172
9860 1156.6893160331845
9861 1155.8981235713834
9862 1157.0661252680734
9863 1156.3164237236913
9864 1157.0101541301392
9865 1157.5114195146195
9866 1157.7238623597934
9867 1157.123389162189
9868 1155.9544055263173
9869 1155.4279692905366
9870 1155.5126789405874
9871 1156.353752443198
9872 1155.6935143330625
9873 1156.6765804892357
9874 1157.48323449773
9875 1157.608373219711
9876 1158.4795952042734
9877 1158.1190317390042
9878 1157.943119528365
9879 1159.2983001309296
9880 1158.8771550662977
9881 1159.0355101713367
9882 1159.7801235192255
9883 1159.1169668953498
9884 1159.2266472585645
9885 1159.9711130916512
9886 1160.2126802326331
9887 1158.879766295702
9888 1159.5408278955126
9889 1159.0968250886585
9890 1158.5748780924696
9891 1158.2224965649448
9892 1158.3897614586365
9893 1158.7577546953733
9894 1158.6126126283086
9895 1158.0882447957279
9896 1158.8650759868399
9897 1159.5310755668122
9898 1159.0110984519918
9899 1159.727541321415
9900 1160.1931459307705
9901 1160.0488028797547
9902 1159.5378810328493
9903 1158.4452280258256
9904 1158.0435048287316
9905 1157.712246193207
9906 1157.3589365555547
9907 1156.8754147969269
9908 1157.4385961786072
9909 1156.477712784046
9910 1157.2975952400404
9911 1157.5988538067954
9912 1156.769540895766
9913 1157.2850690385344
9914 1158.3737087597535
9915 1158.3404586154113
9916 1158.0023918273164
9917 1157.170323652339
9918 1156.3384232502924
9919 1156.5902688968176
9920 1157.4295630984675
9921 1156.9928984382582
9922 1157.0521209218182
9923 1157.5730851664925
9924 1157.7611528176105
9925 1157.4474507998386
9926 1157.7656293567459
9927 1157.8756932474905
9928 1157.7112292492918
9929 1157.2257710344243
9930 1157.5309201469386
9931 1157.6807304129602
9932 1158.3463877343286
9933 1157.6377358103616
9934 1157.6053846258492
9935 1157.642912574842
9936 1157.7990332921
9937 1157.284636047423
9938 1157.5693829635263
9939 1157.5317698010044
9940 1157.395222488248
9941 1158.0615187051128
9942 1157.1440367408557
9943 1156.3411679094454
9944 1157.357074306078
9945 1156.9699532825384
9946 1157.0047031392446
9947 1157.8739778392867
9948 1157.6880342126742
9949 1156.2033023508714
9950 1157.1396564955828
9951 1158.002422897025
9952 1158.1955457860395
9953 1158.4677047895025
9954 1159.2283926443695
9955 1159.3027030366995
9956 1159.0827627334243
9957 1159.2250104010154
9958 1159.010033749152
9959 1158.6378195148573
9960 1159.1897221804754
9961 1159.1654058449756
9962 1159.384474880285
9963 1159.426779947032
9964 1159.8568661348465
9965 1159.0120119454439
9966 1159.9462786599886
9967 1159.9124950418993
9968 1159.9942002573255
9969 1159.5402956160144
9970 1159.5711853794098
9971 1159.3534272184756
9972 1158.8492169897552
9973 1158.43029384265
9974 1158.4236716713226
9975 1158.5643234576332
9976 1158.2391743555843
9977 1157.8115524825462
9978 1157.8683555435573
9979 1157.8972952848196
9980 1158.2724376876745
9981 1158.240597132896
9982 1158.170966440305
9983 1157.7326395429839
9984 1156.4067948606803
9985 1157.0578283247726
9986 1157.8886192182354
9987 1158.2414359552902
9988 1158.667518137951
9989 1157.8621295604164
9990 1158.4377419472817
9991 1158.3768922839438
9992 1159.0479628969163
9993 1159.0193457735866
9994 1158.4001528053718
9995 1158.0793769890145
9996 1158.7444648609958
9997 1159.1906027698521
9998 1159.627946149853
9999 1158.6739663327646
10000 1158.6797788190265
10001 1158.6875315282186
10002 1157.8054144174912
10003 1157.6323149990353
10004 1158.3830946667863
10005 1159.4583026533546
10006 1160.024923996604
10007 1159.7927311634817
10008 1160.5520741787266
10009 1161.4048060324678
10010 1161.3319075017423
10011 1160.817478482433
10012 1160.339237487777
10013 1159.5881342613197
10014 1160.1007873413532
10015 1159.5940844375018
10016 1160.6295493751193
10017 1159.8012256223158
10018 1159.9406643923273
10019 1158.9431995742543
10020 1160.043097826311
10021 1160.0214437945094
10022 1159.141498752719
10023 1159.1687368818739
10024 1158.4762673751939
10025 1159.6736843703954
10026 1160.1204237223792
10027 1158.77782183862
10028 1159.0734357725808
10029 1159.2730192656088
10030 1159.3783035903384
10031 1159.6776924165852
10032 1160.3459858463625
10033 1160.4897512484506
10034 1159.2356048401923
10035 1159.2074712122885
10036 1158.9199652794853
10037 1158.4136757586139
10038 1158.708275675866
10039 1157.4384516430316
10040 1158.106613319864
10041 1157.7780334056654
10042 1158.184544519369
10043 1158.3505210930712
10044 1158.9591387490593
10045 1159.1894041580392
10046 1159.4990016324152
10047 1159.4979439810302
10048 1159.5733210877108
10049 1158.7760340809518
10050 1159.3903113687566
10051 1158.5392160990452
10052 1159.027480842161
10053 1158.9950504008118
10054 1160.1069659929747
10055 1160.8820398136277
10056 1161.278945044377
10057 1160.4381293804252
10058 1160.3700155565023
10059 1159.5871989458303
10060 1160.0831561506936
10061 1160.0095858914708
10062 1160.097281077309
10063 1160.2282852284357
10064 1160.240201864073
10065 1159.7054878225945
10066 1159.811311276852
10067 1159.6752373822044
10068 1160.3608053428984
10069 1159.6148937334967
10070 1160.0472125864706
10071 1159.3016960101686
10072 1158.7598576656312
10073 1159.9385052280024
10074 1159.5842755800186
10075 1158.8476398000862
10076 1158.5326442599157
10077 1158.980520548322
10078 1159.307421577087
10079 1159.7179027037284
10080 1159.3723439216926
10081 1160.1606097314327
10082 1159.637517778621
10083 1159.0602857849296
10084 1160.0628755495081
10085 1159.6825056759988
10086 1159.3692432661844
10087 1159.4828705269001
10088 1159.7701406801368
10089 1159.2789305163692
10090 1158.0955278550032
10091 1158.6675602144105
10092 1158.8633797513255
10093 1158.529086658736
10094 1158.7674317130632
10095 1158.5839446113227
10096 1158.449284996652
10097 1158.9124156893893
10098 1158.9368147423716
10099 1159.8004635330522
10100 1158.3247376576473
10101 1158.746011336627
10102 1159.759378372566
10103 1159.8830438592704
10104 1159.2607171963534
10105 1159.3686571609956
10106 1160.25406455394
10107 1159.8896367456678
10108 1159.346127197209
10109 1158.5447978450463
10110 1158.6768725594995
10111 1159.1694735812907
10112 1158.5831604568739
10113 1158.8064222244516
10114 1158.815646715316
10115 1159.6365630707419
10116 1159.054501388386
10117 1159.0658625413178
10118 1158.6545602075025
10119 1158.4448143484453
10120 1158.7042245941361
10121 1159.3316870169065
10122 1159.8352886067341
10123 1160.3195843526692
10124 1160.77035424156
10125 1159.698387038978
10126 1159.621868993846
10127 1160.4481092915414
10128 1160.1907082119044
10129 1160.8494655857157
10130 1162.4583801917015
10131 1161.1852293328932
10132 1160.5670066696757
10133 1161.1622072216128
10134 1160.4069386142337
10135 1161.6160351372594
10136 1161.7569046493074
10137 1161.4922039454148
10138 1162.1483346245013
10139 1161.397461461004
10140 1161.685028805702
10141 1161.8498452374683
10142 1161.2495621927944
10143 1161.73037879527
10144 1161.058476182113
10145 1160.8879811704899
10146 1161.4633919378869
10147 1160.6875342246926
10148 1160.1379492297563
10149 1160.5796867149304
10150 1160.5198808408422
10151 1159.7104611164839
10152 1160.2485402168031
10153 1160.6082469421838
10154 1160.999707847136
10155 1161.0615049163343
10156 1160.7674194149213
10157 1161.377115549982
10158 1161.5810539645415
10159 1160.8086976246366
10160 1159.819984619164
10161 1159.5174854034499
10162 1158.7492806387697
10163 1158.2678616919272
10164 1158.6643274574421
10165 1159.607701188751
10166 1159.9676084110986
10167 1158.9790035506176
10168 1159.5071362658657
10169 1159.4235182609139
10170 1159.2834910424285
10171 1159.696321737023
10172 1158.9751587237029
10173 1159.3594229777607
10174 1159.7263652457455
10175 1159.3486507045336
10176 1160.3582176441125
10177 1160.6729804082916
10178 1160.4532386692822
10179 1159.911257150259
10180 1159.4295647424892
10181 1159.0696165227146
10182 1159.5390946556884
10183 1159.3786889333837
10184 1158.014375909919
10185 1158.8796232318825
10186 1158.3768309486727
10187 1159.96079958839
10188 1160.7325142635539
10189 1160.7434524802507
10190 1160.7437259395265
10191 1159.5595552974592
10192 1159.5137159761698
10193 1159.7172720039769
10194 1160.2549439329384
10195 1159.82220269537
10196 1159.0921024724448
10197 1159.5047232873876
10198 1159.3296576973553
10199 1159.7428289605136
10200 1159.3201643572982
10201 1159.8891864311108
10202 1160.1151079606564
10203 1159.0537737442537
10204 1159.2752592865568
10205 1159.0753682106877
10206 1158.2900117460986
10207 1159.4558174704066
10208 1158.7767593595954
10209 1158.4141366199676
10210 1158.4710372068516
10211 1157.7489863350556
10212 1158.0093601162803
10213 1157.5045151482582
10214 1157.1229899796167
10215 1157.6464568222696
10216 1157.8824818637631
10217 1158.1867041290848
10218 1157.8161735402768
10219 1158.7048224467405
10220 1159.1862887330014
10221 1158.8178099285885
10222 1158.424467471031
10223 1159.5254050877425
10224 1160.0549961985087
10225 1158.965064008638
10226 1159.1380147619368
10227 1159.6356880154658
10228 1159.9184689035278
10229 1159.5292191130295
10230 1159.4525601128673
10231 1159.9053951705403
10232 1159.0801903171273
10233 1159.1475816025552
10234 1159.2387373645688
10235 1158.0069948657547
10236 1157.5741552894383
10237 1156.7658340820235
10238 1157.874016220521
10239 1157.6672174893995
10240 1157.6945378820378
10241 1157.1632235955774
10242 1157.6642532205458
10243 1157.7594000326221
10244 1157.187208278774
10245 1157.0342819060716
10246 1157.4079389239987
10247 1157.7153009721408
10248 1157.0283514622429
10249 1157.4057418790921
10250 1157.6938102387894
10251 1157.6853751550202
10252 1157.2620481412343
10253 1157.5900909392835
10254 1158.4729243111383
10255 1157.706396110274
10256 1158.2729930366409
10257 1158.3361975117316
10258 1158.1543790393425
10259 1158.9095207483836
10260 1158.9911875213004
10261 1159.6106004657167
10262 1159.484670032324
10263 1160.0978455180425
10264 1160.322820965842
10265 1161.0994936884342
10266 1160.8434033187175
10267 1160.713316774521
10268 1159.9216746821196
10269 1160.703295616458
10270 1161.1653169918172
10271 1160.3691389399337
10272 1160.4608715545764
10273 1160.9822023238853
10274 1160.7866426941018
10275 1160.0021882284273
10276 1160.3629494197821
10277 1160.6839386188012
10278 1161.4339691969083
10279 1161.2002970236429
10280 1161.7628873684143
10281 1161.8698381770796
10282 1161.480493349475
10283 1161.2616693990467
10284 1160.9567527263232
10285 1160.0535126050843
10286 1159.6975178755818
10287 1159.9954962740194
10288 1159.880175046808
10289 1159.8614387214393
10290 1159.9223310578159
10291 1159.6535516486601
10292 1159.9799130464653
10293 1160.083661734684
10294 1159.567832901552
10295 1159.9992592274618
10296 1159.7451533285744
10297 1158.786261922615
10298 1158.583035693485
10299 1158.3288821881204
10300 1157.2854314620274
10301 1157.1990732926
10302 1157.7944434383403
10303 1157.9483721547351
10304 1157.76100031354
10305 1158.119886531229
10306 1158.5129586190014
10307 1159.053627626146
10308 1158.217834586008
10309 1158.343632525708
10310 1158.0802910237749
10311 1159.036153943975
10312 1159.0810487632966
10313 1159.519237634287
10314 1159.3824613536542
10315 1159.5287558971745
10316 1159.393615832346
10317 1158.606445043641
10318 1158.6205080580828
10319 1158.3593677431681
10320 1158.8660582418697
10321 1157.7574922037961
10322 1158.095473765657
10323 1157.8729753684302
10324 1157.9252164528457
10325 1158.6584472645523
10326 1159.2397693950106
10327 1159.0833862713487
10328 1159.1043723673636
10329 1158.9296496684788
10330 1159.8581342399186
10331 1159.7261645678789
10332 1159.9528654302485
10333 1160.2459902944427
10334 1160.4002111523127
10335 1159.7385995166974
10336 1159.8555287028319
10337 1159.918740333891
10338 1159.586698699264
10339 1160.0969801570916
10340 1160.2921048586625
10341 1160.4093532146962
10342 1160.1225773399253
10343 1160.8108903911718
10344 1160.2066178104276
10345 1160.48778325378
10346 1160.0481533660952
10347 1160.433309247659
10348 1159.9594232145691
10349 1160.6995599251982
10350 1160.9859189799788
10351 1161.1174100594474
10352 1160.449693975758
10353 1161.0423933060551
10354 1161.8341000357489
10355 1160.4866553739807
10356 1160.728085826705
10357 1161.351687126608
10358 1160.9772300192535
10359 1160.147421703144
10360 1160.6112274636366
10361 1160.573201752563
10362 1160.2591492853558
10363 1160.665197153155
10364 1160.7765347307923
10365 1160.202568527626
10366 1160.1986853746607
10367 1161.3723711739408
10368 1161.4117831462763
10369 1161.1784531675937
10370 1161.287340779193
10371 1160.9665925071674
10372 1160.5698487734933
10373 1159.8610403731861
10374 1159.248039058889
10375 1159.8996039916665
10376 1159.3886253503824
10377 1159.9219808240966
10378 1159.7456603326361
10379 1159.8616415167965
10380 1160.9710497091187
10381 1160.4973893768902
10382 1161.9774181657729
10383 1161.9522494069836
10384 1161.8860511075663
10385 1161.478530286742
10386 1161.0382701462884
10387 1161.3875410063188
10388 1161.1967780503792
10389 1162.0231025921325
10390 1162.483455317489
10391 1163.4081427096808
10392 1163.215419069016
10393 1162.4703552075828
10394 1163.4699280978134
10395 1163.1974244328992
10396 1163.1652239370856
10397 1162.5995504364034
10398 1162.598810894543
10399 1162.296833514266
10400 1161.8351225268946
10401 1162.0452536286382
10402 1162.7508946104826
10403 1161.6324172909362
10404 1163.0056837277334
10405 1162.7791195825348
10406 1162.9533466949274
10407 1162.5485949221713
10408 1161.8993516840455
10409 1161.4328299478182
10410 1161.2868183902192
10411 1161.4282950692257
10412 1162.2834115576957
10413 1163.0931966313105
10414 1163.1591157310822
10415 1162.2251788640515
10416 1162.4731716032293
10417 1162.783691827359
10418 1163.5246702612474
10419 1163.6208893220046
10420 1163.386312832082
10421 1162.9845180352984
10422 1162.2798197497427
10423 1161.5901764882658
10424 1160.9702432908168
10425 1161.1536874876392
10426 1160.7736247022237
10427 1161.1711666002166
10428 1162.0249568573104
10429 1161.422893237809
10430 1161.678364165953
10431 1162.1059959787228
10432 1161.5992810259477
10433 1161.3005825064852
10434 1161.8580015166801
10435 1161.5822448780007
10436 1162.1062999984663
10437 1161.7906195339447
10438 1161.483158544901
10439 1161.312261202106
10440 1160.8775508459637
10441 1160.6988059006324
10442 1161.0550646803993
10443 1160.541151216033
10444 1159.9452390676895
10445 1159.6685285675255
10446 1160.3130792143297
10447 1161.660505960615
10448 1161.6367777640517
10449 1161.7171960657295
10450 1162.4099023426281
10451 1162.0409878169223
10452 1161.6977372472247
10453 1161.2597112345243
10454 1161.071104850646
10455 1159.8556251392915
10456 1159.2526920450068
10457 1159.1578130495109
10458 1159.3246913747344
10459 1159.3684364189396
10460 1160.071508184911
10461 1160.3347943131716
10462 1159.632584252524
10463 1159.4979684879538
10464 1159.9491535813445
10465 1159.1199241378683
10466 1160.2237183314217
10467 1160.538646294109
10468 1160.1350774083426
10469 1160.4451031113158
10470 1160.3447999300713
10471 1161.010336294929
10472 1160.5418449336337
10473 1160.8861579395077
10474 1161.2812472066041
10475 1161.591207783731
10476 1161.0347678290339
10477 1160.499065037726
10478 1161.5310459293544
10479 1161.568498253456
10480 1162.5331764749963
10481 1162.3708644871551
10482 1162.0454389939605
10483 1161.177317944267
10484 1161.3932580484193
10485 1160.379333027848
10486 1161.3713478656798
10487 1161.0636575966507
10488 1160.8583275599663
10489 1161.3625315995912
10490 1161.4040035664757
10491 1161.2626193004364
10492 1160.8612534469314
10493 1160.0400375897138
10494 1160.9140210077485
10495 1160.750386906739
10496 1161.0966559762005
10497 1160.8679646854855
10498 1160.5950668282585
10499 1160.66299205583
10500 1160.2696627878602
10501 1161.253158478692
10502 1161.286192492377
10503 1161.3774573346302
10504 1160.6511193090512
10505 1160.448305247709
10506 1160.2964938820646
10507 1160.321536834423
10508 1160.0372573168759
10509 1159.6857365472772
10510 1159.1473350372444
10511 1158.9919690409235
10512 1158.9716923805672
10513 1159.6022909190917
10514 1158.8655544547657
10515 1159.4469739458118
10516 1160.0554377208487
10517 1160.493557323261
10518 1160.4725528698518
10519 1160.7850904977033
10520 1161.4624323268854
10521 1161.7137981401409
10522 1161.8241659440723
10523 1161.6070880281297
10524 1160.6611928190828
10525 1161.0568638530042
10526 1160.7875535275366
10527 1161.0583124930924
10528 1160.7184775465043
10529 1161.2076481670542
10530 1160.2172723609453
10531 1160.720914431154
10532 1160.7199808110652
10533 1160.1896592746716
10534 1160.8001741124597
10535 1160.4062724923353
10536 1160.6494186334255
10537 1159.1884174358097
10538 1159.7846702320944
10539 1160.4052563630696
10540 1159.0453995595478
10541 1159.1455479957037
10542 1159.478897256539
10543 1158.6927653122925
10544 1159.363759704322
10545 1159.1350620144835
10546 1158.51744997279
10547 1159.0472818625076
10548 1157.943708143482
10549 1158.213155381015
10550 1158.4849200059032
10551 1157.6640677486764
10552 1157.5848354624056
10553 1158.252730679693
10554 1158.0892530343647
10555 1158.0258584032401
10556 1158.3943925715564
10557 1158.3651932634305
10558 1159.5281929442008
10559 1159.774814360031
10560 1160.4322636776042
10561 1160.056040139288
10562 1160.11693927513
10563 1160.0805119296463
10564 1159.8272261540806
10565 1160.317965138475
10566 1159.652525297599
10567 1159.8560377181889
10568 1160.1528588500414
10569 1159.5437929624634
10570 1159.6175874074115
10571 1159.5324733314285
10572 1159.9760774532303
10573 1160.4417191216742
10574 1160.4846111461775
10575 1160.0794865363146
10576 1160.0695257691982
10577 1159.9852167530532
10578 1159.0876329174673
10579 1159.3439631936724
10580 1159.2442093028928
10581 1159.0472123691538
10582 1159.4866651077045
10583 1160.2606144883246
10584 1160.4307799396915
10585 1160.6145599146098
10586 1161.1380615060275
10587 1160.678411680625
10588 1161.2814109821109
10589 1160.8568563324
10590 1162.0540616331468
10591 1161.1930008314987
10592 1160.536208178342
10593 1161.1061689861826
10594 1160.8558642741575
10595 1160.5768035240733
10596 1160.4533643546206
10597 1160.3877290065225
10598 1160.8437252164858
10599 1160.7281185778381
10600 1160.3613395999532
10601 1160.5753758373967
10602 1161.6133406627966
10603 1160.8170077678578
10604 1160.8018138346808
10605 1160.437169661569
10606 1160.4989733089567
10607 1159.7323757453898
10608 1159.5252300225945
10609 1160.3166778294724
10610 1160.344760532612
10611 1161.0046048905092
10612 1159.9800232066484
10613 1159.879226425131
10614 1159.5521909333315
10615 1158.8860191914307
10616 1159.977209021148
10617 1159.6225340221554
10618 1159.1543636011781
10619 1159.4800346546485
10620 1158.9101456644396
10621 1160.4837255545483
10622 1159.6614774760985
10623 1159.7301390138357
10624 1159.5830461353362
10625 1158.3173053879366
10626 1158.4541189991417
10627 1159.149067184278
10628 1160.117160000218
10629 1159.3702833479163
10630 1159.2856447495515
10631 1158.7363772148458
10632 1160.1606472741385
10633 1160.9483692380393
10634 1159.663652737158
10635 1159.524982491884
10636 1159.2285537249668
10637 1159.8251369335758
10638 1159.0113191904968
10639 1158.5163817491045
10640 1159.0801629940047
10641 1158.39737831972
10642 1158.0700756558017
10643 1157.7986074970108
10644 1157.7645114704053
10645 1157.6707100038777
10646 1157.2323335499452
10647 1157.8025800326773
10648 1157.9375672811534
10649 1158.1537605916085
10650 1158.3103876681203
10651 1158.1263565780205
10652 1158.2749737089962
10653 1157.0736223748559
10654 1157.795899106133
10655 1158.5051276038057
10656 1158.7927462817108
10657 1158.9297980155616
10658 1158.5860549452068
10659 1158.4656360406773
10660 1158.4337543852207
10661 1158.2506456111043
10662 1158.4416511064398
10663 1157.6544047974705
10664 1157.7382781710069
10665 1158.2431205230268
10666 1158.7035564969863
10667 1158.1590612529
10668 1158.9506317250218
10669 1159.4833870156717
10670 1159.154691215242
10671 1159.694606280101
10672 1159.6478526749634
10673 1159.324717533165
10674 1160.1172640448376
10675 1160.2175725699226
10676 1159.2719919026947
10677 1159.3373094801432
10678 1158.8787787522492
10679 1159.602649873538
10680 1159.8163930582066
10681 1159.545883817439
10682 1159.2793867873318
10683 1160.1598017170354
10684 1160.4055307388903
10685 1161.1067128051766
10686 1161.2124800263546
10687 1160.1562032793545
10688 1161.0325366402667
10689 1160.2022393902942
10690 1160.648272526654
10691 1160.7100166904222
10692 1160.4615667027524
10693 1160.9813504265012
10694 1160.4261156542325
10695 1160.5691670656997
10696 1161.3217547998906
10697 1161.9346692878626
10698 1161.8919715299824
10699 1162.032283861304
10700 1160.9630631517239
10701 1161.248507589624
10702 1161.8200770693866
10703 1161.6769885488118
10704 1161.0416518196387
10705 1160.7208724136715
10706 1161.4565099824326
10707 1160.6126167676098
10708 1161.5025850339835
10709 1160.6887667779542
10710 1160.6389031729236
10711 1161.060804749107
10712 1161.3020354095697
10713 1160.7320710500585
10714 1159.9437737686944
10715 1159.7307162696038
10716 1160.126466800654
10717 1159.4574957465124
10718 1159.831812110008
10719 1159.8085308844618
10720 1160.0635092127368
10721 1159.6620577727592
10722 1159.857934568572
10723 1158.9322681578228
10724 1159.0866127069473
10725 1159.8436688150412
10726 1159.8804384101838
10727 1159.6140844843615
10728 1160.1291575156636
10729 1159.219738685594
10730 1159.1325864440748
10731 1159.4832514911047
10732 1159.4769111026064
10733 1159.951309428623
10734 1160.1048727466446
10735 1159.8728044627526
10736 1160.1018259096486
10737 1161.2862060986802
10738 1161.1119575698706
10739 1160.44572681527
10740 1160.79806218043
10741 1161.2303693400381
10742 1161.9134064159657
10743 1161.642443707553
10744 1161.8510175906113
10745 1161.5510482948662
10746 1161.431340628121
10747 1161.5097637806364
10748 1160.9729385768987
10749 1160.847742270091
10750 1160.0589108283727
10751 1161.0472625080138
10752 1160.800902318024
10753 1160.6742496752138
10754 1159.9594820625307
10755 1159.7071668186638
10756 1159.861355800263
10757 1159.1587452623103
10758 1160.098020530948
10759 1159.954278822995
10760 1159.9820518783429
10761 1159.6845312923856
10762 1158.3626681307996
10763 1159.0457646346963
10764 1159.2911433751663
10765 1160.6390630739681
10766 1159.6624840773738
