# Supplementary material for: Performance efficient macromolecular mechanics via sub-nanometer shape based coarse graining
Source: Nat Commun. 2023 Apr 10;14:2014. doi: 10.1038/s41467-023-37801-5 (PMC10086035; doi:10.1038/s41467-023-37801-5)
Supplement: Supplementary file 8 — Source Data [file 41467_2023_37801_MOESM8_ESM.zip › source_data/Figure_4/Figure4_panelC.dat]

TS Zpos Force
114000 23.3863 -1547.03
114100 23.3332 -1541.24
114200 23.318 -1540.73
114300 23.299 -1539.68
114400 23.2256 -1531.08
114500 23.216 -1531.35
114600 23.2371 -1535.87
114700 23.253 -1539.68
114800 23.1705 -1529.82
114900 23.1513 -1528.75
115000 23.1239 -1526.53
115100 23.0096 -1512.26
115200 22.9482 -1505.32
115300 22.892 -1499.1
115400 22.8723 -1497.97
115500 22.8626 -1498.22
115600 22.8311 -1495.44
115700 22.8098 -1494.07
115800 22.8127 -1496.07
115900 22.7575 -1490
116000 22.7362 -1488.64
116100 22.731 -1489.52
116200 22.671 -1482.78
116300 22.6617 -1483.09
116400 22.6121 -1477.79
116500 22.5658 -1472.96
116600 22.5129 -1467.21
116700 22.4737 -1463.35
116800 22.4681 -1464.17
116900 22.4379 -1461.58
117000 22.379 -1454.98
117100 22.2952 -1444.94
117200 22.2249 -1436.77
117300 22.2365 -1439.99
117400 22.1956 -1435.89
117500 22.1483 -1430.93
117600 22.1697 -1435.49
117700 22.1203 -1430.23
117800 22.1337 -1433.68
117900 22.0668 -1425.99
118000 21.9897 -1416.88
118100 21.9191 -1408.66
118200 21.9284 -1411.55
118300 21.9387 -1414.58
118400 21.9285 -1414.76
118500 21.878 -1409.34
118600 21.8755 -1410.59
118700 21.8591 -1409.91
118800 21.85 -1410.24
118900 21.794 -1404.06
119000 21.7072 -1393.59
119100 21.6587 -1388.45
119200 21.6123 -1383.61
119300 21.5436 -1375.66
119400 21.5254 -1374.72
119500 21.4845 -1370.64
119600 21.4872 -1372.62
119700 21.4494 -1368.96
119800 21.4423 -1369.57
119900 21.403 -1365.71
120000 21.363 -1361.74
120100 21.4148 -1370.55
120200 21.3531 -1363.57
120300 21.3614 -1366.32
120400 21.331 -1363.7
120500 21.3186 -1363.57
120600 21.2758 -1359.22
120700 21.304 -1364.73
120800 21.2208 -1354.77
120900 21.1777 -1350.39
121000 21.1817 -1352.53
121100 21.1418 -1348.58
121200 21.1385 -1349.73
121300 21.1729 -1356.11
121400 21.1671 -1356.9
121500 21.1569 -1357.08
121600 21.1644 -1359.72
121700 21.199 -1366.12
121800 21.1362 -1359
121900 21.1244 -1358.96
122000 21.1753 -1367.62
122100 21.1433 -1364.78
122200 21.087 -1358.55
122300 21.0847 -1359.83
122400 21.128 -1367.44
122500 21.1548 -1372.77
122600 21.149 -1373.55
122700 21.0935 -1367.45
122800 21.0577 -1364.06
122900 21.0216 -1360.64
123000 21.0192 -1361.91
123100 20.9974 -1360.48
123200 21.0197 -1365.18
123300 21.0252 -1367.54
123400 21.0214 -1368.61
123500 21.0316 -1371.62
123600 21.0113 -1370.4
123700 20.9493 -1363.39
123800 20.9374 -1363.33
123900 20.9541 -1367.25
124000 20.9045 -1361.95
124100 20.8322 -1353.51
124200 20.77 -1346.46
124300 20.7716 -1348.28
124400 20.6619 -1334.64
124500 20.5648 -1322.74
124600 20.5548 -1322.95
124700 20.5114 -1318.52
124800 20.5287 -1322.52
124900 20.536 -1325.13
125000 20.5218 -1324.75
125100 20.5553 -1331.01
125200 20.4307 -1315.29
125300 20.4249 -1316.09
125400 20.4191 -1316.88
125500 20.3621 -1310.56
125600 20.3557 -1311.27
125700 20.2613 -1299.75
125800 20.2293 -1296.89
125900 20.1251 -1284.01
126000 20.0061 -1269.08
126100 19.9723 -1265.98
126200 19.9997 -1271.38
126300 19.9647 -1268.12
126400 19.9523 -1267.99
126500 19.9261 -1265.95
126600 19.911 -1265.44
126700 19.8912 -1264.3
126800 19.8855 -1265.11
126900 19.8988 -1268.55
127000 19.8816 -1267.75
127100 19.8123 -1259.72
127200 19.8001 -1259.63
127300 19.7601 -1255.67
127400 19.7701 -1258.66
127500 19.7531 -1257.89
127600 19.7045 -1252.74
127700 19.6823 -1251.25
127800 19.6365 -1246.48
127900 19.6387 -1248.38
128000 19.7028 -1258.89
128100 19.7099 -1261.48
128200 19.5797 -1244.98
128300 19.5413 -1241.24
128400 19.5732 -1247.28
128500 19.5144 -1240.7
128600 19.4346 -1231.21
128700 19.4582 -1236.09
128800 19.4759 -1240.15
128900 19.4729 -1241.32
129000 19.4607 -1241.23
129100 19.4442 -1240.54
129200 19.4181 -1238.51
129300 19.4409 -1243.27
129400 19.4493 -1246.03
129500 19.423 -1243.98
129600 19.4549 -1250.01
129700 19.4831 -1255.52
129800 19.4361 -1250.59
129900 19.4983 -1260.84
130000 19.5003 -1262.72
130100 19.4528 -1257.71
130200 19.4305 -1256.2
130300 19.4077 -1254.64
130400 19.4016 -1255.39
130500 19.3501 -1249.84
130600 19.3345 -1249.25
130700 19.2801 -1243.3
130800 19.2579 -1241.81
130900 19.2072 -1236.36
131000 19.1666 -1232.32
131100 19.1288 -1228.66
131200 19.0183 -1214.91
131300 19.0447 -1220.17
131400 19.0628 -1224.28
131500 19.0105 -1218.62
131600 19.0326 -1223.29
131700 18.9871 -1218.56
131800 18.913 -1209.86
131900 18.8788 -1206.72
132000 18.8592 -1205.58
132100 18.8601 -1207.31
132200 18.8594 -1208.82
132300 18.8441 -1208.28
132400 18.8635 -1212.57
132500 18.8172 -1207.73
132600 18.8106 -1208.42
132700 18.7789 -1205.62
132800 18.7358 -1201.22
132900 18.7247 -1201.28
133000 18.7575 -1207.44
133100 18.6727 -1197.25
133200 18.5284 -1178.79
133300 18.4886 -1174.86
133400 18.4862 -1176.13
133500 18.4559 -1173.51
133600 18.4284 -1171.3
133700 18.4136 -1170.83
133800 18.464 -1179.43
133900 18.4215 -1175.13
134000 18.4531 -1181.12
134100 18.386 -1173.39
134200 18.3429 -1169
134300 18.3248 -1168.09
134400 18.2693 -1161.97
134500 18.2134 -1155.8
134600 18.1969 -1155.11
134700 18.1196 -1145.96
134800 18.114 -1146.79
134900 18.0521 -1139.77
135000 17.9814 -1131.56
135100 17.95 -1128.79
135200 17.87 -1119.26
135300 17.9095 -1126.35
135400 17.8436 -1118.79
135500 17.8289 -1118.35
135600 17.8081 -1117.06
135700 17.7727 -1113.74
135800 17.7004 -1105.29
135900 17.6588 -1101.1
136000 17.6642 -1103.45
136100 17.6534 -1103.55
136200 17.568 -1093.28
136300 17.559 -1093.62
136400 17.5239 -1090.35
136500 17.4639 -1083.61
136600 17.443 -1082.3
136700 17.4481 -1084.61
136800 17.3974 -1079.16
136900 17.427 -1084.87
137000 17.3879 -1081.04
137100 17.355 -1078.07
137200 17.3267 -1075.73
137300 17.3236 -1076.89
137400 17.3062 -1076.07
137500 17.2825 -1074.38
137600 17.2347 -1069.34
137700 17.2308 -1070.4
137800 17.2368 -1072.82
137900 17.2915 -1082.02
138000 17.3008 -1084.91
138100 17.224 -1075.84
138200 17.2312 -1078.43
138300 17.2215 -1078.69
138400 17.1408 -1069.08
138500 17.0233 -1054.34
138600 17.0348 -1057.54
138700 17.0888 -1066.64
138800 17.0167 -1058.22
138900 16.931 -1047.9
139000 16.8101 -1032.71
139100 16.8088 -1034.13
139200 16.8641 -1043.41
139300 16.8678 -1045.52
139400 16.7897 -1036.26
139500 16.7455 -1031.73
139600 16.7634 -1035.81
139700 16.6838 -1026.34
139800 16.6524 -1023.57
139900 16.6236 -1021.18
140000 16.5189 -1008.23
140100 16.4862 -1005.27
140200 16.4858 -1006.82
140300 16.4852 -1008.33
140400 16.5344 -1016.77
140500 16.6181 -1030
140600 16.6107 -1030.56
140700 16.5955 -1030.06
140800 16.4848 -1016.28
140900 16.4513 -1013.21
141000 16.4825 -1019.15
141100 16.4662 -1018.49
141200 16.4461 -1017.28
141300 16.3646 -1007.56
141400 16.2749 -996.684
141500 16.3162 -1004.03
141600 16.2645 -998.437
141700 16.2049 -991.756
141800 16.2345 -997.463
141900 16.2672 -1003.61
142000 16.3021 -1010.06
142100 16.2514 -1004.6
142200 16.252 -1006.29
142300 16.2734 -1010.87
142400 16.2264 -1005.93
142500 16.2113 -1005.44
142600 16.187 -1003.66
142700 16.1659 -1002.32
142800 16.1807 -1005.97
142900 16.1324 -1000.86
143000 16.095 -997.257
143100 16.0063 -986.534
143200 15.9908 -985.983
143300 16.0023 -989.172
143400 15.9615 -985.098
143500 15.9072 -979.16
143600 15.8684 -975.356
143700 15.8228 -970.616
143800 15.8 -969.046
143900 15.7466 -963.227
144000 15.7212 -961.296
144100 15.7307 -964.214
144200 15.7612 -970.046
144300 15.7264 -966.815
144400 15.6619 -959.448
144500 15.6685 -961.964
144600 15.64 -959.609
144700 15.6097 -956.984
144800 15.5795 -954.397
144900 15.5945 -958.068
145000 15.5951 -959.749
145100 15.5651 -957.183
145200 15.515 -951.821
145300 15.4908 -950.059
145400 15.5111 -954.475
145500 15.5781 -965.385
145600 15.5653 -965.196
145700 15.517 -960.082
145800 15.558 -967.38
145900 15.5655 -970.029
146000 15.5645 -971.488
146100 15.5953 -977.367
146200 15.5888 -978.051
146300 15.521 -970.229
146400 15.4911 -967.671
146500 15.462 -965.231
146600 15.3982 -957.959
146700 15.4535 -967.246
146800 15.4672 -970.744
146900 15.4276 -966.837
147000 15.4561 -972.401
147100 15.4214 -969.173
147200 15.4114 -969.382
147300 15.399 -969.261
147400 15.3168 -959.431
147500 15.3279 -962.571
147600 15.2558 -954.149
147700 15.2918 -960.749
147800 15.2535 -957.035
147900 15.2032 -951.641
148000 15.1904 -951.459
148100 15.1568 -948.39
148200 15.1559 -949.855
148300 15.1311 -948.012
148400 15.0746 -941.758
148500 15.0373 -938.173
148600 15.0157 -936.774
148700 14.95 -929.246
148800 14.8892 -922.393
148900 14.9249 -928.95
149000 14.8976 -926.748
149100 14.9093 -929.978
149200 14.8864 -928.395
149300 14.8602 -926.349
149400 14.8407 -925.237
149500 14.8354 -926.106
149600 14.8885 -935.08
149700 14.8818 -935.746
149800 14.8804 -937.151
149900 14.9126 -943.214
150000 14.8657 -938.301
150100 14.8587 -938.933
150200 14.8658 -941.506
150300 14.8425 -939.875
150400 14.8125 -937.307
150500 14.824 -940.494
150600 14.8464 -945.202
150700 14.9121 -955.931
150800 14.9418 -961.654
150900 14.8603 -951.93
151000 14.8034 -945.629
151100 14.8193 -949.426
151200 14.8233 -951.586
151300 14.712 -937.719
151400 14.7013 -937.823
151500 14.6516 -932.525
151600 14.6619 -935.545
151700 14.628 -932.44
151800 14.5527 -923.571
151900 14.5416 -923.621
152000 14.5503 -926.431
152100 14.5947 -934.199
152200 14.6275 -940.356
152300 14.6261 -941.76
152400 14.6138 -941.648
152500 14.621 -944.241
152600 14.6168 -945.263
152700 14.5568 -938.528
152800 14.5876 -944.404
152900 14.5426 -939.744
153000 14.5435 -941.475
153100 14.4593 -931.368
153200 14.4215 -927.718
153300 14.3757 -922.944
153400 14.318 -916.522
153500 14.341 -921.319
153600 14.2565 -911.176
153700 14.1935 -904.022
153800 14.1837 -904.256
153900 14.1792 -905.224
154000 14.1545 -903.392
154100 14.1071 -898.407
154200 14.1235 -902.277
154300 14.0726 -896.811
154400 14.1162 -904.467
154500 14.132 -908.261
154600 14.1301 -909.599
154700 14.1249 -910.463
154800 14.1234 -911.854
154900 14.1697 -919.886
155000 14.1398 -917.328
155100 14.1182 -915.927
155200 14.052 -908.325
155300 14.0464 -909.142
155400 14.0263 -907.951
155500 13.9746 -902.372
155600 13.8866 -891.735
155700 13.8681 -890.762
155800 13.8634 -891.702
155900 13.8835 -896.095
156000 13.8629 -894.829
156100 13.8371 -892.841
156200 13.8475 -895.887
156300 13.9073 -905.796
156400 13.8235 -895.753
156500 13.7896 -892.642
156600 13.7805 -892.978
156700 13.741 -889.089
156800 13.7362 -890.012
156900 13.7399 -892.119
157000 13.702 -888.46
157100 13.6702 -885.631
157200 13.631 -881.792
157300 13.6242 -882.442
157400 13.6122 -882.373
157500 13.548 -875.041
157600 13.5233 -873.218
157700 13.4548 -865.288
157800 13.4157 -861.454
157900 13.3965 -860.382
158000 13.3569 -856.479
158100 13.3789 -861.138
158200 13.42 -868.447
158300 13.3891 -865.745
158400 13.443 -874.836
158500 13.3917 -869.311
158600 13.4116 -873.672
158700 13.3884 -872.052
158800 13.3208 -864.248
158900 13.3095 -864.273
159000 13.3051 -865.265
159100 13.2688 -861.824
159200 13.2306 -858.103
159300 13.2152 -857.566
159400 13.2159 -859.255
159500 13.2397 -864.17
159600 13.2323 -864.739
159700 13.1758 -858.481
159800 13.1933 -862.509
159900 13.1033 -851.609
160000 13.0901 -851.37
160100 13.128 -858.233
160200 13.114 -857.887
160300 13.0739 -853.917
160400 13.0466 -851.712
160500 13.0238 -850.142
160600 13.0644 -857.38
160700 13.0603 -858.419
160800 13.0183 -854.179
160900 13.0547 -860.832
161000 12.997 -854.408
161100 13.0252 -859.923
161200 13.0021 -858.321
161300 12.9756 -856.228
161400 12.9685 -856.845
161500 13.0295 -866.917
161600 13.026 -868.029
161700 13.0139 -867.941
161800 13.0167 -869.938
161900 13.062 -877.827
162000 13.0422 -876.671
162100 13.0276 -876.249
162200 12.9979 -873.71
162300 12.9475 -868.311
162400 12.9053 -864.045
162500 12.8416 -856.784
162600 12.856 -860.384
162700 12.8081 -855.331
162800 12.7981 -855.54
162900 12.7973 -857.024
163000 12.7575 -853.089
163100 12.6355 -837.73
163200 12.5727 -830.605
163300 12.601 -836.134
163400 12.5403 -829.301
163500 12.4962 -824.776
163600 12.4471 -819.549
163700 12.4382 -819.902
163800 12.4459 -822.574
163900 12.4598 -826.101
164000 12.4366 -824.482
164100 12.404 -821.541
164200 12.4805 -833.777
164300 12.5229 -841.265
164400 12.5268 -843.402
164500 12.5236 -844.56
164600 12.5357 -847.846
164700 12.5764 -855.099
164800 12.6023 -860.284
164900 12.5818 -859.032
165000 12.6005 -863.231
165100 12.5686 -860.401
165200 12.5393 -857.922
165300 12.4869 -852.243
165400 12.4664 -850.996
165500 12.4041 -843.94
165600 12.3531 -838.451
165700 12.3153 -834.791
165800 12.3231 -837.473
165900 12.277 -832.666
166000 12.2404 -829.175
166100 12.1921 -824.064
166200 12.2053 -827.496
166300 12.2431 -834.349
166400 12.293 -842.88
166500 12.2821 -842.96
166600 12.3162 -849.295
166700 12.3051 -849.357
166800 12.309 -851.5
166900 12.2952 -851.17
167000 12.27 -849.277
167100 12.2811 -852.412
167200 12.1846 -840.602
167300 12.1964 -843.833
167400 12.2208 -848.821
167500 12.2758 -858.067
167600 12.2856 -861.029
167700 12.2036 -851.23
167800 12.2218 -855.353
167900 12.2849 -865.727
168000 12.2178 -857.997
168100 12.1848 -855.01
168200 12.1837 -856.46
168300 12.1772 -857.145
168400 12.1556 -855.739
168500 12.0928 -848.611
168600 12.05 -844.27
168700 11.9659 -834.176
168800 12.0428 -846.461
168900 12.0545 -849.69
169000 12.029 -847.737
169100 12.0382 -850.624
169200 12.0344 -851.687
169300 11.9897 -847.077
169400 11.9974 -849.742
169500 12.021 -854.623
169600 12.0606 -861.725
169700 12.0383 -860.224
169800 12.0321 -860.959
169900 12.0266 -861.793
170000 11.9504 -852.803
170100 11.9729 -857.522
170200 11.96 -857.325
170300 11.8844 -848.42
170400 11.8736 -848.52
170500 11.824 -843.232
170600 11.8319 -845.923
170700 11.809 -844.344
170800 11.7343 -835.554
170900 11.8027 -846.664
171000 11.8592 -856.109
171100 11.8583 -857.578
171200 11.848 -857.743
171300 11.8271 -856.442
171400 11.7979 -853.985
171500 11.8247 -859.305
171600 11.7772 -854.294
171700 11.8318 -863.487
171800 11.8572 -868.614
171900 11.8759 -872.804
172000 11.8768 -874.528
172100 11.8433 -871.475
172200 11.8083 -868.213
172300 11.8445 -874.834
172400 11.7979 -869.967
172500 11.7669 -867.25
172600 11.7496 -866.45
172700 11.771 -871.02
172800 11.7515 -869.909
172900 11.8122 -879.931
173000 11.8256 -883.4
173100 11.75 -874.487
173200 11.7188 -871.757
173300 11.7098 -872.106
173400 11.6813 -869.738
173500 11.6405 -865.663
173600 11.6644 -870.59
173700 11.6207 -866.113
173800 11.607 -865.804
173900 11.6354 -871.353
174000 11.5422 -859.995
174100 11.4703 -851.611
174200 11.3947 -842.691
174300 11.3682 -840.62
174400 11.4144 -848.629
174500 11.4408 -853.892
174600 11.4422 -855.689
174700 11.4348 -856.253
174800 11.4089 -854.26
174900 11.3806 -851.924
175000 11.3418 -848.124
175100 11.261 -838.501
175200 11.3367 -850.613
175300 11.3486 -853.872
175400 11.4028 -863.002
175500 11.4254 -867.742
175600 11.3992 -865.692
175700 11.3476 -860.128
175800 11.3185 -857.684
175900 11.3291 -860.751
176000 11.3032 -858.744
176100 11.2788 -856.948
176200 11.2402 -853.188
176300 11.2328 -853.764
176400 11.2235 -854.064
176500 11.2265 -856.078
176600 11.1852 -851.943
176700 11.1407 -847.351
176800 11.0526 -836.714
176900 11.0446 -837.192
177000 11.0871 -844.693
177100 11.0608 -842.636
177200 11.033 -840.38
177300 11.0071 -838.379
177400 10.9622 -833.733
177500 10.8932 -825.74
177600 10.8112 -815.952
177700 10.8096 -817.32
177800 10.7495 -810.57
177900 10.8108 -820.68
178000 10.8237 -824.075
178100 10.8118 -824.017
178200 10.7941 -823.155
178300 10.8073 -826.597
178400 10.7943 -826.381
178500 10.743 -820.849
178600 10.7097 -817.82
178700 10.6134 -806.043
178800 10.6253 -809.294
178900 10.6521 -814.609
179000 10.6158 -811.166
179100 10.614 -812.516
179200 10.5907 -810.876
179300 10.5657 -808.994
179400 10.4776 -798.359
179500 10.4557 -796.908
179600 10.4267 -794.478
179700 10.4166 -794.678
179800 10.4152 -796.078
179900 10.326 -785.279
180000 10.2669 -778.672
180100 10.2655 -780.064
180200 10.2766 -783.206
180300 10.2357 -779.123
180400 10.2033 -776.22
180500 10.2391 -782.789
180600 10.2213 -781.913
180700 10.2389 -785.958
180800 10.2308 -786.432
180900 10.2296 -787.871
181000 10.1721 -781.474
181100 10.1318 -777.465
181200 10.1306 -778.895
181300 10.0883 -774.622
181400 10.1338 -782.549
181500 10.072 -775.558
181600 9.98702 -765.342
181700 9.92888 -758.862
181800 9.88944 -754.98
181900 9.89603 -757.492
182000 9.94973 -766.552
182100 9.88694 -759.426
182200 9.88861 -761.256
182300 9.85842 -758.658
182400 9.92475 -769.473
182500 9.91136 -769.211
182600 9.87978 -766.42
182700 9.81137 -758.513
182800 9.7907 -757.239
182900 9.80907 -761.388
183000 9.77706 -758.539
183100 9.72125 -752.382
183200 9.75437 -758.582
183300 9.67088 -748.578
183400 9.6658 -749.471
183500 9.65669 -749.803
183600 9.6478 -750.166
183700 9.70844 -760.19
183800 9.71904 -763.261
183900 9.62565 -751.882
184000 9.67763 -760.703
184100 9.68101 -762.771
184200 9.67807 -763.96
184300 9.6825 -766.173
184400 9.6879 -768.522
184500 9.72301 -774.998
184600 9.66843 -769.013
184700 9.63024 -765.304
184800 9.56402 -757.7
184900 9.48227 -747.937
185000 9.45228 -745.368
185100 9.43042 -743.929
185200 9.33376 -732.095
185300 9.33926 -734.457
185400 9.35996 -738.932
185500 9.30038 -732.251
185600 9.28662 -731.937
185700 9.31745 -737.818
185800 9.30924 -738.276
185900 9.33341 -743.233
186000 9.33931 -745.65
186100 9.27918 -738.893
186200 9.25915 -737.708
186300 9.23778 -736.337
186400 9.22902 -736.717
186500 9.19694 -733.857
186600 9.22932 -739.954
186700 9.20659 -738.394
186800 9.20001 -739.077
186900 9.20596 -741.502
187000 9.17149 -738.311
187100 9.11192 -731.631
187200 9.11972 -734.314
187300 9.14491 -739.411
187400 9.11489 -736.838
187500 9.06391 -731.352
187600 9.00769 -725.137
187700 8.95399 -719.273
187800 8.96318 -722.149
187900 8.91464 -717.002
188000 8.96363 -725.408
188100 8.93131 -722.514
188200 8.91493 -721.836
188300 8.89096 -720.104
188400 8.85872 -717.221
188500 8.79229 -709.588
188600 8.74915 -705.191
188700 8.74387 -706.057
188800 8.71513 -703.66
188000 8.96363 -725.408
188100 8.95913 -726.38
188200 8.972 -729.766
188300 8.94232 -727.24
188400 8.87238 -719.119
188500 8.84528 -716.951
188600 8.86292 -721.001
188700 8.85116 -720.965
188800 8.85619 -723.262
188900 8.83836 -722.382
189000 8.87775 -729.453
189100 8.96255 -742.835
189200 9.00525 -750.367
189300 9.01748 -753.665
189400 9.07518 -763.28
189500 9.07737 -765.182
189600 9.08444 -767.763
189700 9.06713 -766.956
189800 9.05229 -766.491
189900 9.1341 -779.457
190000 9.08155 -773.753
190100 8.98021 -761.27
190200 8.95964 -760.009
190300 8.96239 -761.989
190400 8.8752 -751.472
190500 8.79123 -741.401
190600 8.76257 -739.016
190700 8.70118 -732.084
190800 8.70004 -733.524
190900 8.64578 -727.583
191000 8.63959 -728.32
191100 8.66458 -733.391
191200 8.625 -729.488
191300 8.57161 -723.668
191400 8.50173 -715.556
191500 8.55363 -724.365
191600 8.56222 -727.157
191700 8.56743 -729.479
191800 8.61914 -738.262
191900 8.61519 -739.311
192000 8.62009 -741.591
192100 8.58913 -738.887
192200 8.66427 -750.926
192300 8.72856 -761.457
192400 8.74167 -764.876
192500 8.72007 -763.473
192600 8.67668 -759.042
192700 8.66694 -759.287
192800 8.60073 -751.684
192900 8.554 -746.789
193000 8.52651 -744.567
193100 8.53418 -747.23
193200 8.50404 -744.641
193300 8.49716 -745.282
193400 8.40927 -734.667
193500 8.43256 -739.502
193600 8.44532 -742.872
193700 8.49933 -751.976
193800 8.50226 -753.982
193900 8.51356 -757.149
194000 8.48231 -754.405
194100 8.51296 -760.262
194200 8.50234 -760.385
194300 8.56078 -770.103
194400 8.5583 -771.356
194500 8.54402 -770.971
194600 8.51369 -768.353
194700 8.45683 -762.05
194800 8.45943 -764.009
194900 8.45352 -764.786
195000 8.39607 -758.401
195100 8.27949 -743.8
195200 8.29399 -747.413
195300 8.31985 -752.604
195400 8.34156 -757.219
195500 8.34271 -758.976
195600 8.31231 -756.351
195700 8.24226 -748.214
195800 8.23338 -748.579
195900 8.1774 -742.397
196000 8.18206 -744.643
196100 8.14684 -741.346
196200 8.11282 -738.217
196300 8.08586 -736.07
196400 8.04994 -732.677
196500 8.06092 -735.8
196600 7.98542 -726.906
196700 7.91373 -718.542
196800 7.88914 -716.724
196900 7.96439 -728.778
197000 7.98864 -733.746
197100 8.00399 -737.477
197200 7.96588 -733.78
197300 7.94929 -733.073
197400 7.95024 -734.803
197500 7.93136 -733.777
197600 7.94599 -737.407
197700 7.9481 -739.298
197800 7.89041 -732.881
197900 7.86259 -730.613
198000 7.86635 -732.733
198100 7.87163 -735.065
198200 7.89731 -740.231
198300 7.90899 -743.453
198400 7.88544 -741.778
198500 7.91263 -747.154
198600 7.83911 -738.537
198700 7.78443 -732.536
198800 7.80473 -736.954
198900 7.81059 -739.367
199000 7.87154 -749.435
199100 7.88059 -752.29
199200 7.82502 -746.166
199300 7.87453 -754.644
199400 7.81817 -748.411
199500 7.7688 -743.148
199600 7.71458 -737.212
199700 7.70785 -737.875
199800 7.68083 -735.718
199900 7.70848 -741.158
200000 7.63442 -732.464
200100 7.65061 -736.313
200200 7.65154 -738.039
200300 7.7443 -752.527
200400 7.7467 -754.459
200500 7.74373 -755.644
200600 7.7017 -751.403
200700 7.65369 -746.328
200800 7.70771 -755.433
200900 7.68627 -754.052
201000 7.59468 -742.922
201100 7.55083 -738.428
201200 7.56021 -741.329
201300 7.54993 -741.498
201400 7.5245 -739.563
201500 7.46181 -732.45
201600 7.41284 -727.242
201700 7.45263 -734.37
201800 7.46649 -737.895
201900 7.42187 -733.292
202000 7.42848 -735.808
202100 7.40046 -733.512
202200 7.4261 -738.673
202300 7.33826 -728.065
202400 7.32029 -727.166
202500 7.29231 -724.876
202600 7.29236 -726.482
202700 7.25538 -722.941
202800 7.29508 -730.056
202900 7.27893 -729.409
203000 7.2438 -726.126
203100 7.21078 -723.135
203200 7.28223 -734.662
203300 7.25366 -732.289
203400 7.1647 -721.526
203500 7.14423 -720.28
203600 7.10564 -716.515
203700 7.05027 -710.419
203800 7.06341 -713.843
203900 7.07377 -716.881
204000 7.05832 -716.331
204100 7.0558 -717.579
204200 7.0773 -722.166
204300 7.05352 -720.458
204400 7.10267 -728.886
204500 7.18071 -741.329
204600 7.12488 -735.168
204700 7.11895 -735.943
204800 7.15317 -742.296
204900 7.12265 -739.653
205000 7.08242 -735.662
205100 7.18497 -751.509
205200 7.15677 -749.188
205300 7.13943 -748.377
205400 7.15547 -752.204
205500 7.11802 -748.598
205600 7.10779 -748.775
205700 7.19014 -761.816
205800 7.13519 -755.777
205900 7.13422 -757.241
206000 7.18576 -766.001
206100 7.22083 -772.472
206200 7.14001 -762.84
206300 7.14607 -765.279
206400 7.13616 -765.5
206500 7.11426 -764.056
206600 7.07012 -759.52
206700 7.03907 -756.803
206800 7.0489 -759.768
206900 7.00385 -755.105
207000 7.01261 -757.92
207100 6.95953 -752.143
207200 6.89871 -745.29
207300 6.88661 -745.206
207400 6.88631 -746.763
207500 6.89604 -749.712
207600 6.84557 -744.297
207700 6.87345 -749.769
207800 6.80854 -742.347
207900 6.83731 -747.943
208000 6.86442 -753.309
208100 6.85548 -753.665
208200 6.84414 -753.686
208300 6.83206 -753.605
208400 6.84427 -756.901
208500 6.76556 -747.561
208600 6.73372 -744.735
208700 6.77532 -752.113
208800 6.80348 -757.624
208900 6.86676 -768.015
209000 6.8664 -769.564
209100 6.88977 -774.409
209200 6.88816 -775.784
209300 6.83728 -770.311
209400 6.81953 -769.443
209500 6.80264 -768.694
209600 6.81009 -771.327
209700 6.77421 -767.94
209800 6.71587 -761.43
209900 6.69441 -760.047
210000 6.64291 -754.488
210100 6.62774 -753.978
210200 6.60109 -751.874
210300 6.59819 -753.069
210400 6.60613 -755.77
210500 6.60836 -757.677
210600 6.52927 -748.285
210700 6.45901 -740.12
210800 6.44921 -740.357
210900 6.42405 -738.458
211000 6.42294 -739.902
211100 6.46005 -746.656
211200 6.419 -742.551
211300 6.35267 -734.932
211400 6.30294 -729.619
211500 6.30604 -731.648
211600 6.26976 -728.205
211700 6.2087 -721.318
211800 6.17113 -717.694
211900 6.10691 -710.368
212000 6.16287 -719.743
212100 6.12392 -715.929
212200 6.07948 -711.351
212300 6.10594 -716.626
212400 6.09905 -717.266
212500 6.06298 -713.853
212600 6.07129 -716.606
212700 6.07339 -718.495
212800 6.03905 -715.322
212900 5.99735 -711.125
213000 5.95856 -707.333
213100 5.92595 -704.399
213200 5.9288 -706.394
213300 5.92478 -707.433
213400 5.89732 -705.215
213500 5.86357 -702.123
213600 5.81832 -697.434
213700 5.77313 -692.753
213800 5.70858 -685.38
213900 5.69265 -684.764
214000 5.69042 -686.053
214100 5.70071 -689.08
214200 5.6665 -685.925
214300 5.63288 -682.852
214400 5.63644 -684.944
214500 5.6273 -685.271
214600 5.57403 -679.467
214700 5.65313 -692.057
214800 5.67554 -696.77
214900 5.66615 -697.063
215000 5.61551 -691.624
215100 5.68401 -702.74
215200 5.73016 -710.751
215300 5.70625 -709.026
215400 5.7435 -715.802
215500 5.64349 -703.502
215600 5.60774 -700.132
215700 5.58928 -699.164
215800 5.58786 -700.566
215900 5.56812 -699.42
216000 5.613 -707.255
216100 5.60712 -708.036
216200 5.62024 -711.457
216300 5.5521 -703.587
216400 5.62449 -715.243
216500 5.59738 -713.074
216600 5.56355 -709.972
216700 5.53178 -707.155
216800 5.55503 -711.983
216900 5.56828 -715.422
217000 5.51085 -709.04
217100 5.45247 -702.526
217200 5.43039 -701.056
217300 5.45471 -706.033
217400 5.41883 -702.646
217500 5.34928 -694.579
217600 5.37827 -700.206
217700 5.30129 -691.107
217800 5.25552 -686.345
217900 5.14508 -672.596
218000 5.19226 -680.75
218100 5.17583 -680.065
218200 5.18842 -683.412
218300 5.20662 -687.54
218400 5.20047 -688.283
218500 5.20029 -689.856
218600 5.20933 -692.71
218700 5.12463 -682.538
218800 4.9929 -665.831
218900 5.00489 -669.096
219000 4.93 -660.287
219100 4.93333 -662.347
219200 4.85962 -653.704
219300 4.82136 -649.985
219400 4.7765 -645.35
219500 4.78345 -647.913
219600 4.7803 -649.073
219700 4.6985 -639.305
219800 4.70127 -641.287
219900 4.74823 -649.412
220000 4.72265 -647.455
220100 4.67603 -642.574
220200 4.66377 -642.469
220300 4.5697 -630.995
220400 4.5722 -632.941
220500 4.58666 -636.548
220600 4.55351 -633.539
220700 4.52841 -631.65
220800 4.53928 -634.758
220900 4.48736 -629.142
221000 4.49949 -632.425
221100 4.45299 -627.561
221200 4.48972 -634.263
221300 4.43131 -627.745
221400 4.4444 -631.161
221500 4.37333 -622.884
221600 4.37984 -625.386
221700 4.40737 -630.81
221800 4.3865 -629.508
221900 4.37775 -629.891
222000 4.36903 -630.276
222100 4.44101 -641.877
222200 4.44431 -643.934
222300 4.40557 -640.148
222400 4.3523 -634.344
222500 4.418 -645.072
222600 4.37887 -641.232
222700 4.34968 -638.774
222800 4.34 -639.027
222900 4.32118 -638.01
223000 4.26252 -631.456
223100 4.23428 -629.131
223200 4.16658 -621.32
223300 4.14627 -620.096
223400 4.1614 -623.797
223500 4.14497 -623.111
223600 4.05291 -611.917
223700 4.06423 -615.089
223800 4.05078 -614.817
223900 4.04682 -615.865
224000 4.14198 -630.687
224100 4.17759 -637.232
224200 4.13334 -632.682
224300 4.11948 -632.354
224400 4.14656 -637.715
224500 4.12066 -635.714
224600 4.13841 -639.779
224700 4.1696 -645.71
224800 4.2051 -652.242
224900 4.20895 -654.375
225000 4.23355 -659.391
225100 4.20071 -656.426
225200 4.19584 -657.348
225300 4.14705 -652.165
225400 4.15145 -654.375
225500 4.16329 -657.619
225600 4.15868 -658.575
225700 4.12771 -655.869
225800 4.10464 -654.262
225900 4.0747 -651.7
226000 4.08923 -655.316
226100 4.06712 -653.842
226200 4.01533 -648.243
226300 3.96231 -642.475
226400 3.9492 -642.251
226500 3.88168 -634.466
226600 3.83755 -629.932
226700 3.8265 -629.995
226800 3.79192 -626.787
226900 3.71936 -618.302
227000 3.71798 -619.709
227100 3.69789 -618.515
227200 3.70284 -620.801
227300 3.61656 -610.41
227400 3.60106 -609.854
227500 3.58918 -609.801
227600 3.62589 -616.501
227700 3.66577 -623.64
227800 3.61276 -617.872
227900 3.5886 -616.113
228000 3.54134 -611.143
228100 3.61828 -623.433
228200 3.58202 -619.992
228300 3.57115 -620.08
228400 3.56973 -621.481
228500 3.57611 -623.965
228600 3.64761 -635.498
228700 3.65164 -637.657
228800 3.57746 -628.947
228900 3.61489 -635.746
229000 3.63084 -639.561
229100 3.6663 -646.086
229200 3.60862 -639.669
229300 3.50812 -627.301
229400 3.47939 -624.908
229500 3.53575 -634.337
229600 3.51924 -633.64
229700 3.46435 -627.611
229800 3.45884 -628.443
229900 3.43199 -626.31
230000 3.35254 -616.868
230100 3.35362 -618.617
230200 3.39026 -625.307
230300 3.3852 -626.201
230400 3.41427 -631.838
230500 3.42914 -635.502
230600 3.45232 -640.322
230700 3.42104 -637.573
230800 3.48722 -648.367
230900 3.42408 -641.192
231000 3.39281 -638.445
231100 3.3821 -638.554
231200 3.33152 -633.123
231300 3.32434 -633.724
231400 3.31351 -633.817
231500 3.32036 -636.367
231600 3.30437 -635.744
231700 3.24527 -629.128
231800 3.28396 -636.104
231900 3.26015 -634.392
232000 3.20468 -628.283
232100 3.1922 -628.146
232200 3.18144 -628.248
232300 3.22777 -636.285
232400 3.24168 -639.816
232500 3.23007 -639.801
232600 3.11378 -625.24
232700 3.04548 -617.346
232800 3.05606 -620.415
232900 3.03543 -619.146
233000 3.0381 -621.115
233100 2.95701 -611.445
233200 2.95979 -613.43
233300 2.95949 -614.986
233400 2.88796 -606.643
233500 2.88075 -607.24
233600 2.87158 -607.563
233700 2.85273 -606.543
233800 2.85885 -608.991
233900 2.86907 -612.009
234000 2.78942 -602.539
234100 2.81367 -607.507
234200 2.80825 -608.351
234300 2.79108 -607.564
234400 2.81966 -613.133
234500 2.8308 -616.28
234600 2.8747 -623.978
234700 2.84627 -621.625
234800 2.79085 -615.523
234900 2.7904 -617.058
235000 2.77057 -615.9
235100 2.70792 -608.792
235200 2.67613 -605.972
235300 2.68765 -609.172
235400 2.61449 -600.603
235500 2.60893 -601.428
235600 2.61844 -604.349
235700 2.62813 -607.293
235800 2.63685 -610.103
235900 2.57853 -603.596
236000 2.54604 -600.679
236100 2.52467 -599.308
236200 2.55135 -604.614
236300 2.54281 -605.025
236400 2.44273 -592.717
236500 2.41195 -590.037
236600 2.43244 -594.483
236700 2.41188 -593.223
236800 2.3781 -590.128
236900 2.34004 -586.437
237000 2.37209 -592.488
237100 2.31991 -586.835
237200 2.3299 -589.822
237300 2.37012 -597.009
237400 2.34575 -595.22
237500 2.33949 -595.948
237600 2.34221 -597.925
237700 2.34196 -599.488
237800 2.38338 -606.842
237900 2.34439 -603.022
238000 2.35401 -605.956
238100 2.36599 -609.219
238200 2.36209 -610.275
238300 2.3485 -609.984
238400 2.31268 -606.605
238500 2.31287 -608.229
238600 2.28267 -605.631
238700 2.3525 -616.933
238800 2.31638 -613.511
238900 2.33528 -617.736
239000 2.32805 -618.329
239100 2.33724 -621.204
239200 2.38587 -629.56
239300 2.39975 -633.087
239400 2.41714 -637.101
239500 2.41289 -638.108
239600 2.42291 -641.099
239700 2.40175 -639.756
239800 2.41161 -642.725
239900 2.40321 -643.155
240000 2.36853 -639.935
240100 2.34278 -637.953
240200 2.2954 -632.968
240300 2.33688 -640.33
240400 2.37311 -646.963
240500 2.36154 -646.953
240600 2.36649 -649.238
240700 2.34337 -647.625
240800 2.31542 -645.338
240900 2.27171 -640.862
241000 2.25135 -639.631
241100 2.21 -635.483
241200 2.21909 -638.345
241300 2.16248 -632.076
241400 2.15304 -632.363
241500 2.18653 -638.614
241600 2.15227 -635.452
241700 2.08001 -627.008
241800 2.12571 -634.957
241900 2.13828 -638.301
242000 2.12525 -638.089
242100 2.09862 -635.986
242200 2.09185 -636.644
242300 2.04107 -631.185
242400 2.03568 -632.034
242500 2.02786 -632.546
242600 2.00659 -631.188
242700 1.92263 -621.119
242800 1.91259 -621.322
242900 1.92929 -625.241
243000 1.91286 -624.556
243100 1.91688 -626.713
243200 1.94694 -632.487
243300 1.98784 -639.769
243400 1.91423 -631.138
243500 1.88841 -629.148
243600 1.8776 -629.244
243700 1.90285 -634.351
243800 1.88997 -634.159
243900 1.86719 -632.592
244000 1.84555 -631.183
244100 1.83355 -631.113
244200 1.82641 -631.719
244300 1.83757 -634.868
244400 1.8338 -635.941
244500 1.82015 -635.643
244600 1.86472 -643.435
244700 1.90018 -649.961
244800 1.89308 -650.572
244900 1.90271 -653.508
245000 1.90082 -654.843
245100 1.96396 -665.215
245200 1.99968 -671.776
245300 2.00478 -674.084
245400 1.99444 -674.245
245500 1.96547 -671.817
245600 1.91535 -666.449
245700 1.85166 -659.198
245800 1.8235 -656.883
245900 1.78674 -653.372
246000 1.82803 -660.708
246100 1.86453 -667.379
246200 1.82672 -663.723
246300 1.87463 -671.978
246400 1.88916 -675.594
246500 1.88668 -676.849
246600 1.90014 -680.317
246700 1.92102 -684.816
246800 1.86189 -678.198
246900 1.82993 -675.355
247000 1.87047 -682.585
247100 1.82327 -677.625
247200 1.84602 -682.385
247300 1.85244 -684.875
247400 1.77226 -675.331
247500 1.81852 -683.357
247600 1.78238 -679.933
247700 1.8077 -685.049
247800 1.80774 -686.653
247900 1.77809 -684.131
248000 1.80125 -688.948
248100 1.74934 -683.332
248200 1.75269 -685.395
248300 1.72829 -683.603
248400 1.76126 -689.783
248500 1.78949 -695.303
248600 1.74897 -691.271
248700 1.7265 -689.746
248800 1.70681 -688.609
248900 1.68506 -687.184
249000 1.69335 -689.934
249100 1.68481 -690.346
249200 1.72586 -697.648
249300 1.6889 -694.11
249400 1.69962 -697.198
249500 1.75345 -706.275
249600 1.7403 -706.046
249700 1.73558 -706.988
249800 1.71803 -706.148
249900 1.76475 -714.238
250000 1.81802 -723.238
250100 1.8633 -731.128
250200 1.89617 -737.294
250300 1.88912 -737.912
250400 1.84434 -733.288
250500 1.79768 -728.401
250600 1.75506 -724.077
250700 1.73626 -723.063
250800 1.74506 -725.883
250900 1.74191 -727.044
251000 1.74841 -729.545
251100 1.776 -734.978
251200 1.80529 -740.645
251300 1.79983 -741.485
251400 1.78176 -740.572
251500 1.68354 -728.521
251600 1.66262 -727.212
251700 1.66636 -729.33
251800 1.66838 -731.209
251900 1.66462 -732.285
252000 1.65552 -732.617
252100 1.59833 -726.269
252200 1.65016 -735.069
252300 1.68675 -741.751
252400 1.69676 -744.741
252500 1.68167 -744.241
252600 1.5915 -733.31
252700 1.54253 -728.102
252800 1.48751 -722.056
252900 1.48607 -723.454
253000 1.45144 -720.24
253100 1.43864 -720.059
253200 1.38268 -713.88
253300 1.30531 -704.728
253400 1.3399 -711.133
253500 1.31866 -709.778
253600 1.28522 -706.73
253700 1.31201 -712.05
253800 1.29925 -711.876
253900 1.31798 -716.076
254000 1.26923 -710.9
254100 1.21321 -704.713
254200 1.25502 -712.121
254300 1.22437 -709.46
254400 1.17092 -703.631
254500 1.16116 -703.873
254600 1.14609 -703.377
254700 1.09886 -698.412
254800 1.04837 -692.994
254900 1.05643 -695.712
255000 0.997976 -689.187
255100 0.969856 -686.878
255200 0.938941 -684.18
255300 0.887142 -678.58
255400 0.886085 -680.031
255500 0.834257 -674.427
255600 0.797334 -670.895
255700 0.763929 -667.851
255800 0.718412 -663.124
255900 0.686012 -660.219
256000 0.638777 -655.254
256100 0.692471 -664.313
256200 0.690094 -665.581
256300 0.718258 -671.092
256400 0.728919 -674.172
256500 0.73984 -677.287
256600 0.717891 -675.835
256700 0.688223 -673.311
256800 0.63871 -668.029
256900 0.655208 -671.919
257000 0.672838 -675.967
257100 0.669769 -677.139
257200 0.626436 -672.715
257300 0.578218 -667.613
257400 0.538817 -663.736
257500 0.491094 -658.702
257600 0.484803 -659.426
257700 0.542005 -668.973
257800 0.545022 -670.99
257900 0.516567 -668.634
258000 0.524084 -671.277
258100 0.480889 -666.872
258200 0.481577 -668.566
258300 0.456284 -666.649
258400 0.500335 -674.369
258500 0.53373 -680.607
258600 0.535234 -682.414
258700 0.513425 -680.982
258800 0.478148 -677.678
258900 0.426783 -672.138
259000 0.434829 -674.854
259100 0.404297 -672.209
259200 0.354413 -666.876
259300 0.331868 -665.341
259400 0.369288 -672.139
259500 0.424582 -681.42
259600 0.355165 -673.372
259700 0.36579 -676.447
259800 0.305497 -669.667
259900 0.293278 -669.567
260000 0.317079 -674.472
260100 0.309834 -675.063
260200 0.313311 -677.144
260300 0.250555 -670.022
260400 0.223493 -667.86
260500 0.113069 -654.113
260600 0.0263556 -643.662
260700 0.0454889 -647.918
260800 -5.01297e-05 -643.188
260900 -0.0443341 -638.633
261000 -0.0805191 -635.203
261100 -0.00588996 -647.171
261200 0.0143656 -651.584
261300 -0.0109726 -649.661
261400 0.0286225 -656.761
261500 0.00360028 -654.882
261600 0.00129556 -656.16
261700 0.0190344 -660.223
261800 0.0244703 -662.576
261900 -0.0175399 -658.336
262000 -0.0344562 -657.584
262100 -0.0816639 -652.622
262200 -0.118417 -649.113
262300 -0.177223 -642.539
262400 -0.200447 -640.91
262500 -0.268936 -632.991
262000 -0.0344562 -657.584
262100 -0.10133 -649.889
262200 -0.139669 -646.16
262300 -0.192664 -640.393
262400 -0.216621 -638.663
262500 -0.18223 -645.04
262600 -0.135853 -653.082
262700 -0.159487 -651.396
262800 -0.155707 -653.519
262900 -0.192617 -649.988
263000 -0.194147 -651.374
263100 -0.192471 -653.204
263200 -0.209524 -652.433
263300 -0.261479 -646.811
263400 -0.266093 -647.768
263500 -0.271154 -648.663
263600 -0.349503 -639.374
263700 -0.343879 -641.753
263800 -0.373346 -639.257
263900 -0.340125 -645.471
264000 -0.380267 -641.491
264100 -0.375528 -643.747
264200 -0.394999 -642.64
264300 -0.384631 -645.679
264400 -0.431256 -640.798
264500 -0.441143 -641.022
264600 -0.427097 -644.572
264700 -0.449504 -643.056
264800 -0.453815 -644.055
264900 -0.50708 -638.251
265000 -0.503698 -640.319
265100 -0.557906 -634.385
265200 -0.533105 -639.429
265300 -0.560538 -637.215
265400 -0.529922 -643.067
265500 -0.435448 -657.793
265600 -0.519807 -647.669
265700 -0.559471 -643.755
265800 -0.614725 -637.675
265900 -0.687052 -629.223
266000 -0.76032 -620.64
266100 -0.74852 -623.878
266200 -0.784239 -620.512
266300 -0.809131 -618.651
266400 -0.758983 -627.218
266500 -0.72774 -633.157
266600 -0.696053 -639.158
266700 -0.693085 -641.169
266800 -0.770392 -632.024
266900 -0.803317 -629.047
267000 -0.859002 -622.907
267100 -0.825954 -629.098
267200 -0.848084 -627.62
267300 -0.926345 -618.344
267400 -0.952174 -616.352
267500 -0.984745 -613.424
267600 -1.00164 -612.674
267700 -1.00642 -613.608
267800 -0.96329 -621.2
267900 -0.987693 -619.407
268000 -1.00969 -617.949
268100 -0.966374 -625.565
268200 -0.997116 -622.892
268300 -1.0021 -623.797
268400 -0.954317 -632.035
268500 -0.992867 -628.276
268600 -1.05188 -621.674
268700 -1.07804 -619.637
268800 -1.01546 -629.93
268900 -0.947937 -640.911
269000 -0.960893 -640.709
269100 -0.949454 -643.897
269200 -0.936049 -647.357
269300 -1.08354 -628.461
269400 -1.09777 -628.081
269500 -1.06959 -633.595
269600 -1.0708 -635.025
269700 -1.06091 -637.997
269800 -1.06143 -639.523
269900 -1.08625 -637.672
270000 -1.0848 -639.471
270100 -1.07197 -642.852
270200 -1.03299 -649.867
270300 -1.11805 -639.645
270400 -1.09284 -644.746
270500 -1.06655 -649.998
270600 -1.10995 -645.565
270700 -1.17457 -638.183
270800 -1.13992 -644.597
270900 -1.19627 -638.364
271000 -1.2508 -632.385
271100 -1.28759 -628.87
271200 -1.3367 -623.645
271300 -1.29901 -630.479
271400 -1.32052 -629.088
271500 -1.25991 -639.108
271600 -1.27454 -638.674
271700 -1.2956 -637.345
271800 -1.30641 -637.441
271900 -1.26415 -644.912
272000 -1.23374 -650.735
272100 -1.28437 -645.298
272200 -1.29166 -645.883
272300 -1.29363 -647.207
272400 -1.35338 -640.502
272500 -1.36282 -640.788
272600 -1.40064 -637.132
272700 -1.45314 -631.435
272800 -1.44532 -634.118
272900 -1.47071 -632.188
273000 -1.50056 -629.638
273100 -1.44462 -639.009
273200 -1.39823 -647.054
273300 -1.446 -642.015
273400 -1.46084 -641.55
273500 -1.44358 -645.547
273600 -1.45267 -645.881
273700 -1.42216 -651.72
273800 -1.47717 -645.673
273900 -1.48982 -645.513
274000 -1.49865 -645.885
274100 -1.44408 -655.065
274200 -1.43031 -658.577
274300 -1.43126 -660.042
274400 -1.49458 -652.841
274500 -1.47263 -657.49
274600 -1.48222 -657.755
274700 -1.44618 -664.362
274800 -1.44026 -666.782
274900 -1.41604 -671.745
275000 -1.41016 -674.161
275100 -1.48274 -665.674
275200 -1.50731 -663.857
275300 -1.52285 -663.296
275400 -1.6335 -649.518
275500 -1.66145 -647.232
275600 -1.65844 -649.248
275700 -1.66493 -649.945
275800 -1.73906 -641.241
275900 -1.84522 -628.089
276000 -1.83459 -631.163
276100 -1.89982 -623.697
276200 -1.95147 -618.118
276300 -2.01648 -610.682
276400 -1.98212 -617.055
276500 -1.93759 -624.841
276600 -1.9411 -625.951
276700 -1.95509 -625.605
276800 -1.97138 -624.94
276900 -2.03711 -617.404
277000 -2.02315 -620.941
277100 -2.04184 -619.943
277200 -2.03755 -622.136
277300 -2.03722 -623.78
277400 -2.08394 -618.886
277500 -2.16244 -609.577
277600 -2.17927 -608.835
277700 -2.17861 -610.525
277800 -2.13451 -618.251
277900 -2.19489 -611.459
278000 -2.2114 -610.762
278100 -2.19929 -614.044
278200 -2.17105 -619.565
278300 -2.09697 -631.458
278400 -2.16737 -623.273
278500 -2.19157 -621.508
278600 -2.22114 -618.997
278700 -2.24394 -617.428
278800 -2.27507 -614.699
278900 -2.34668 -606.346
279000 -2.44116 -594.816
279100 -2.47879 -591.186
279200 -2.46617 -594.536
279300 -2.47099 -595.465
279400 -2.42461 -603.508
279500 -2.40822 -607.383
279600 -2.5289 -592.212
279700 -2.50893 -596.585
279800 -2.5031 -598.993
279900 -2.56618 -591.826
280000 -2.55359 -595.173
280100 -2.54128 -598.482
280200 -2.51846 -603.25
280300 -2.53439 -602.635
280400 -2.49857 -609.21
280500 -2.56226 -601.958
280600 -2.56639 -602.982
280700 -2.53783 -608.55
280800 -2.54964 -608.505
280900 -2.53688 -611.877
281000 -2.51977 -615.852
281100 -2.60717 -605.306
281200 -2.60498 -607.209
281300 -2.64306 -603.515
281400 -2.59823 -611.342
281500 -2.61487 -610.628
281600 -2.59367 -615.172
281700 -2.59942 -615.97
281800 -2.60365 -616.98
281900 -2.64809 -612.404
282000 -2.66375 -611.826
282100 -2.65672 -614.401
282200 -2.64269 -617.948
282300 -2.65156 -618.314
282400 -2.62583 -623.486
282500 -2.59484 -629.391
282600 -2.6239 -626.951
282700 -2.64069 -626.216
282800 -2.62988 -629.316
282900 -2.64112 -629.353
283000 -2.62693 -632.923
283100 -2.63394 -633.547
283200 -2.65866 -631.709
283300 -2.65357 -634.014
283400 -2.6391 -637.624
283500 -2.63326 -640.032
283600 -2.63627 -641.212
283700 -2.60952 -646.528
283800 -2.63316 -644.841
283900 -2.61112 -649.501
284000 -2.66216 -644.007
284100 -2.69824 -640.591
284200 -2.70865 -640.742
284300 -2.74999 -636.596
284400 -2.70389 -644.6
284500 -2.67758 -649.855
284600 -2.72584 -644.747
284700 -2.67894 -652.862
284800 -2.7312 -647.197
284900 -2.79743 -639.592
285000 -2.78301 -643.194
285100 -2.81611 -640.192
285200 -2.76705 -648.608
285300 -2.80992 -644.249
285400 -2.83611 -642.208
285500 -2.88741 -636.677
285600 -2.95621 -628.715
285700 -2.993 -625.2
285800 -3.02031 -623.003
285900 -3.07081 -617.584
286000 -3.09649 -615.614
286100 -3.1614 -608.192
286200 -3.14427 -612.17
286300 -3.12128 -616.963
286400 -3.10991 -620.141
286500 -3.13465 -618.301
286600 -3.1522 -617.461
286700 -3.15654 -618.455
286800 -3.15546 -620.203
286900 -3.20732 -614.595
287000 -3.25945 -608.949
287100 -3.22282 -615.638
287200 -3.18733 -622.166
287300 -3.15372 -628.435
287400 -3.14753 -630.894
287500 -3.17371 -628.853
287600 -3.23662 -621.71
287700 -3.19539 -629.037
287800 -3.15786 -635.851
287900 -3.18347 -633.889
288000 -3.26348 -624.369
288100 -3.35053 -613.871
288200 -3.35622 -614.678
288300 -3.36798 -614.642
288400 -3.38549 -613.807
288500 -3.4084 -612.222
288600 -3.47116 -605.098
288700 -3.50075 -602.585
288800 -3.49699 -604.706
288900 -3.55093 -598.808
289000 -3.57816 -596.622
289100 -3.55192 -601.866
289200 -3.60028 -596.745
289300 -3.55602 -604.493
289400 -3.58833 -601.602
289500 -3.56554 -606.366
289600 -3.53138 -612.711
289700 -3.54228 -612.794
289800 -3.45998 -625.829
289900 -3.45872 -627.601
290000 -3.43985 -631.821
290100 -3.45634 -631.128
290200 -3.46718 -631.22
290300 -3.49638 -628.761
290400 -3.52157 -626.859
290500 -3.54904 -624.639
290600 -3.55191 -625.838
290700 -3.62112 -617.819
290800 -3.6579 -614.306
290900 -3.67598 -613.391
291000 -3.6247 -622.115
291100 -3.57633 -630.435
291200 -3.58675 -630.585
291300 -3.61092 -628.824
291400 -3.64562 -625.601
291500 -3.59425 -634.337
291600 -3.61876 -632.528
291700 -3.65148 -629.581
291800 -3.68784 -626.126
291900 -3.71628 -623.772
292000 -3.68555 -629.64
292100 -3.68932 -630.714
292200 -3.67581 -634.189
292300 -3.64034 -640.716
292400 -3.59957 -647.979
292500 -3.60256 -649.163
292600 -3.57846 -654.109
292700 -3.53936 -661.141
292800 -3.57558 -657.706
292900 -3.55628 -661.986
293000 -3.53302 -666.816
293100 -3.54849 -666.264
293200 -3.54997 -667.656
293300 -3.51872 -673.597
293400 -3.49051 -679.115
293500 -3.54674 -672.899
293600 -3.56061 -672.569
293700 -3.59939 -668.778
293800 -3.65261 -662.982
293900 -3.59378 -672.755
294000 -3.60638 -672.602
294100 -3.59749 -675.435
294200 -3.6233 -673.447
294300 -3.58017 -681.037
294400 -3.60421 -679.295
294500 -3.61987 -678.717
294600 -3.61451 -681.06
294700 -3.67194 -674.677
294800 -3.74242 -666.482
294900 -3.71814 -671.454
295000 -3.68912 -677.084
295100 -3.72917 -673.117
295200 -3.76696 -669.464
295300 -3.7644 -671.418
295400 -3.82041 -665.233
295500 -3.80225 -669.355
295600 -3.78942 -672.735
295700 -3.79362 -673.749
295800 -3.8135 -672.585
295900 -3.75882 -681.781
296000 -3.77931 -680.531
296100 -3.85399 -671.752
296200 -3.8423 -674.975
296300 -3.82154 -679.458
296400 -3.84924 -677.207
296500 -3.80818 -684.51
296600 -3.79792 -687.535
296700 -3.84083 -683.17
296800 -3.93122 -672.206
296900 -3.93459 -673.337
297000 -3.94892 -672.944
297100 -3.95413 -673.817
297200 -4.06943 -659.394
297300 -4.07566 -660.126
297400 -4.10298 -657.928
297500 -4.136 -654.938
297600 -4.13236 -657.041
297700 -4.11762 -660.687
297800 -4.04114 -672.913
297900 -4.08378 -668.585
298000 -4.04245 -675.927
298100 -4.08883 -671.08
298200 -4.10446 -670.506
298300 -4.12401 -669.388
298400 -4.11962 -671.596
298500 -4.15748 -667.933
298600 -4.21758 -661.18
298700 -4.28806 -652.984
298800 -4.32216 -649.843
298900 -4.29873 -654.697
299000 -4.29476 -656.846
299100 -4.2515 -664.457
299200 -4.23934 -667.744
299300 -4.20761 -673.751
299400 -4.24807 -669.727
299500 -4.27896 -667.032
299600 -4.30467 -665.058
299700 -4.30053 -667.231
299800 -4.2903 -670.251
299900 -4.31825 -667.964
300000 -4.34341 -666.067
300100 -4.41454 -657.78
300200 -4.43143 -657.032
300300 -4.38836 -664.614
300400 -4.42991 -660.439
300500 -4.46795 -656.751
300600 -4.45241 -660.508
300700 -4.4486 -662.636
300800 -4.41716 -668.603
300900 -4.4398 -667.055
301000 -4.48034 -663.02
301100 -4.45847 -667.656
301200 -4.48193 -665.994
301300 -4.42641 -675.307
301400 -4.42631 -676.92
301500 -4.46386 -673.3
301600 -4.46244 -675.095
301700 -4.4739 -675.1
301800 -4.45843 -678.847
301900 -4.53714 -669.508
302000 -4.55924 -668.035
302100 -4.58921 -665.468
302200 -4.63796 -660.293
302300 -4.67615 -656.585
302400 -4.69635 -655.375
302500 -4.76478 -647.464
302600 -4.77133 -648.152
302700 -4.75956 -651.385
302800 -4.79168 -648.52
302900 -4.79885 -649.122
303000 -4.75817 -656.373
303100 -4.81483 -650.098
303200 -4.81086 -652.248
303300 -4.78578 -657.33
303400 -4.79887 -657.109
303500 -4.80512 -657.839
303600 -4.82557 -656.595
303700 -4.90693 -646.888
303800 -4.84281 -657.395
303900 -4.85719 -656.996
304000 -4.90232 -652.322
304100 -4.98004 -643.121
304200 -5.0154 -639.804
304300 -5.02543 -640.009
304400 -5.00715 -644.147
304500 -5.05377 -639.267
304600 -5.01464 -646.303
304700 -5.04063 -644.288
304800 -5.03756 -646.314
304900 -5.07373 -642.886
305000 -5.09806 -641.103
305100 -5.06672 -647.055
305200 -5.09626 -644.549
305300 -5.11091 -644.111
305400 -5.13252 -642.706
305500 -5.11238 -647.102
305600 -5.08916 -651.928
305700 -5.12638 -648.354
305800 -5.18697 -641.533
305900 -5.27503 -630.894
306000 -5.34238 -623.133
306100 -5.31663 -628.309
306200 -5.33121 -627.88
306300 -5.33333 -629.184
306400 -5.31854 -632.838
306500 -5.41533 -620.985
306600 -5.42112 -621.779
306700 -5.42738 -622.507
306800 -5.40216 -627.61
306900 -5.3644 -634.455
307000 -5.39356 -632.001
307100 -5.47373 -622.459
307200 -5.50569 -619.616
307300 -5.47122 -626.003
307400 -5.4783 -626.617
307500 -5.46183 -630.504
307600 -5.48073 -629.477
307700 -5.50483 -627.725
307800 -5.53201 -625.547
307900 -5.5634 -622.783
308000 -5.60893 -618.053
308100 -5.59129 -622.103
308200 -5.60703 -621.513
308300 -5.69995 -610.2
308400 -5.66258 -616.99
308500 -5.62594 -623.681
308600 -5.62331 -625.644
308700 -5.65601 -622.698
308800 -5.72532 -614.664
308900 -5.79782 -606.188
309000 -5.85968 -599.19
309100 -5.90342 -594.71
309200 -5.92321 -593.558
309300 -5.948 -591.712
309400 -5.98248 -588.519
309500 -6.01074 -586.19
309600 -6.03168 -584.878
309700 -6.05597 -583.1
309800 -6.03297 -587.895
309900 -6.00175 -593.83
310000 -5.9803 -598.409
310100 -6.00504 -596.57
310200 -5.99332 -599.796
310300 -5.91766 -611.908
310400 -5.84188 -624.037
310500 -5.8618 -622.866
310600 -5.83965 -627.542
310700 -5.80729 -633.637
310800 -5.79899 -636.388
310900 -5.82157 -634.848
311000 -5.84956 -632.557
311100 -5.85818 -632.957
311200 -5.97999 -617.629
311300 -5.98151 -619.016
311400 -5.97662 -621.293
311500 -6.02127 -616.686
311600 -6.04857 -614.492
311700 -6.05678 -614.949
311800 -6.07498 -614.018
311900 -6.05222 -618.777
312000 -6.09328 -614.67
312100 -6.04999 -622.284
312200 -6.02707 -627.066
312300 -5.98344 -634.727
312400 -6.02483 -630.573
312500 -6.0858 -623.7
312600 -6.07175 -627.251
312700 -6.14048 -619.298
312800 -6.19827 -612.866
312900 -6.15219 -620.866
313000 -6.1375 -624.505
313100 -6.14345 -625.276
313200 -6.16325 -624.124
313300 -6.19084 -621.887
313400 -6.17631 -625.504
313500 -6.14497 -631.458
313600 -6.25507 -617.757
313700 -6.30005 -613.105
313800 -6.30977 -613.351
313900 -6.37087 -606.459
314000 -6.42907 -599.969
314100 -6.37809 -608.652
314200 -6.41359 -605.317
314300 -6.44478 -602.581
314400 -6.47654 -599.766
314500 -6.44679 -605.498
314600 -6.42281 -610.428
314700 -6.39743 -615.552
314800 -6.46037 -608.404
314900 -6.44497 -612.143
315000 -6.46282 -611.26
315100 -6.47693 -610.898
315200 -6.5091 -608.026
315300 -6.53662 -605.799
315400 -6.55679 -604.594
315500 -6.56471 -605.092
315600 -6.55425 -608.144
315700 -6.53675 -612.173
315800 -6.53589 -613.891
315900 -6.49517 -621.148
316000 -6.50152 -621.863
316100 -6.53754 -618.456
316200 -6.52711 -621.502
316300 -6.52887 -622.856
316400 -6.54678 -621.966
316500 -6.50969 -628.718
316600 -6.46118 -637.056
316700 -6.51911 -630.604
316800 -6.50378 -634.332
316900 -6.51818 -633.929
317000 -6.52009 -635.263
317100 -6.44878 -646.77
317200 -6.39835 -655.375
317300 -6.39043 -658.073
317400 -6.37829 -661.359
317500 -6.41939 -657.246
317600 -6.4318 -657.119
317700 -6.45598 -655.357
317800 -6.45489 -657.107
317900 -6.47159 -656.384
318000 -6.49239 -655.092
318100 -6.49639 -656.133
318200 -6.49675 -657.682
318300 -6.5549 -651.199
318400 -6.5562 -652.616
318500 -6.60466 -647.481
318600 -6.62101 -646.807
318700 -6.67857 -640.406
318800 -6.70607 -638.183
318900 -6.65603 -646.735
319000 -6.66972 -646.43
319100 -6.70525 -643.092
319200 -6.68263 -647.833
319300 -6.65944 -652.653
319400 -6.65877 -654.344
319500 -6.63803 -658.824
319600 -6.6881 -653.464
319700 -6.69975 -653.443
319800 -6.69679 -655.453
319900 -6.74495 -650.359
320000 -6.75358 -650.758
320100 -6.80066 -645.813
320200 -6.8007 -647.406
320300 -6.87806 -638.254
320400 -6.88823 -638.438
320500 -6.91857 -635.822
320600 -6.92983 -635.854
320700 -6.95971 -633.301
320800 -6.97597 -632.639
320900 -7.01432 -628.908
321000 -7.04189 -626.675
321100 -7.07205 -624.081
321200 -7.04592 -629.31
321300 -7.10186 -623.135
321400 -7.13386 -620.287
321500 -7.09018 -627.955
321600 -7.04621 -635.663
321700 -7.02681 -639.956
321800 -7.03511 -640.401
321900 -7.1368 -627.868
322000 -7.20119 -620.519
322100 -7.24722 -615.721
322200 -7.24866 -617.119
322300 -7.29376 -612.449
322400 -7.38029 -602.024
322500 -7.37115 -604.892
322600 -7.33682 -611.261
322700 -7.36537 -608.891
322800 -7.41808 -603.165
322900 -7.40991 -605.898
323000 -7.45008 -601.913
323100 -7.43827 -605.153
323200 -7.49666 -598.637
323300 -7.5239 -596.45
323400 -7.45741 -607.287
323500 -7.38133 -619.457
323600 -7.35264 -625.043
323700 -7.36271 -625.241
323800 -7.42333 -618.416
323900 -7.32228 -634.055
324000 -7.35693 -630.838
324100 -7.40405 -625.889
324200 -7.40519 -627.328
324300 -7.48671 -617.598
324400 -7.48627 -619.257
324500 -7.46611 -623.657
324600 -7.513 -618.739
324700 -7.47413 -625.739
324800 -7.52095 -620.83
324900 -7.5523 -618.071
325000 -7.52286 -623.76
325100 -7.52152 -625.545
325200 -7.49871 -630.312
325300 -7.57783 -620.917
325400 -7.67411 -609.136
325500 -7.68024 -609.881
325600 -7.67901 -611.651
325700 -7.69264 -611.355
325800 -7.68651 -613.805
325900 -7.72106 -610.602
326000 -7.7423 -609.248
326100 -7.73651 -611.65
326200 -7.76803 -608.869
326300 -7.76718 -610.585
326400 -7.76867 -611.975
326500 -7.82985 -605.072
326600 -7.78269 -613.224
326700 -7.80257 -612.059
326800 -7.82027 -611.197
326900 -7.77098 -619.645
327000 -7.77824 -620.234
327100 -7.8169 -616.46
327200 -7.7903 -621.754
327300 -7.80092 -621.876
327400 -7.79632 -624.114
327500 -7.86312 -616.429
327600 -7.87569 -616.281
327700 -7.83091 -624.102
327800 -7.78928 -631.484
327900 -7.78302 -633.952
328000 -7.76051 -638.678
328100 -7.71458 -646.658
328200 -7.76084 -641.828
328300 -7.79294 -638.966
328400 -7.88499 -627.773
328500 -7.90208 -626.996
328600 -7.93107 -624.565
328700 -7.8795 -633.329
328800 -7.85446 -638.407
328900 -7.90052 -633.605
329000 -7.90816 -634.141
329100 -7.94077 -631.208
329200 -7.91735 -636.06
329300 -7.95314 -632.685
329400 -7.94086 -635.99
329500 -7.91041 -641.818
329600 -7.94402 -638.746
329700 -7.95931 -638.22
329800 -7.9671 -638.735
329900 -7.96588 -640.502
330000 -8.04152 -631.59
330100 -8.06579 -629.815
330200 -8.04133 -634.812
330300 -8.10246 -627.916
330400 -8.13214 -625.39
330500 -8.19086 -618.828
330600 -8.266 -609.985
330700 -8.31899 -604.219
330800 -8.3436 -602.397
330900 -8.3104 -608.608
331000 -8.26355 -616.717
331100 -8.23785 -621.886
331200 -8.18562 -630.742
331300 -8.14049 -638.611
331400 -8.13157 -641.449
331500 -8.14297 -641.463
331600 -8.1352 -644.14
331700 -8.16233 -641.968
331800 -8.18155 -640.896
331900 -8.18334 -642.244
332000 -8.20163 -641.301
332100 -8.26122 -634.619
332200 -8.25023 -637.744
332300 -8.3056 -631.648
332400 -8.29264 -635.047
332500 -8.29873 -635.799
332600 -8.28673 -639.065
332700 -8.28235 -641.271
332800 -8.29317 -641.365
332900 -8.38055 -630.821
333000 -8.425 -626.243
333100 -8.39399 -632.149
333200 -8.37177 -636.835
333300 -8.36502 -639.371
333400 -8.44591 -629.729
333500 -8.3984 -637.929
333600 -8.52167 -622.397
333700 -8.56734 -617.65
333800 -8.57244 -618.538
333900 -8.54369 -624.131
334000 -8.53256 -627.277
334100 -8.512 -631.732
334200 -8.55168 -627.816
334300 -8.5878 -624.395
334400 -8.62795 -620.413
334500 -8.59629 -626.41
334600 -8.6443 -621.337
334700 -8.64537 -622.786
334800 -8.69379 -617.656
334900 -8.7198 -615.641
335000 -8.71486 -617.925
335100 -8.77991 -610.483
335200 -8.76339 -614.377
335300 -8.80545 -610.13
335400 -8.78955 -613.939
335500 -8.8124 -612.36
335600 -8.77571 -619.057
335700 -8.73768 -625.939
335800 -8.71261 -631.021
335900 -8.64839 -641.544
336000 -8.66728 -640.517
336100 -8.70648 -636.668
336200 -8.75154 -632.004
336300 -8.72518 -637.265
336400 -8.70178 -642.115
336500 -8.80189 -629.801
336600 -8.867 -622.352
336700 -8.86822 -623.781
336800 -8.89943 -621.042
336900 -8.95986 -614.242
337000 -9.05547 -602.555
337100 -9.06194 -603.254
337200 -9.09147 -600.749
337300 -9.06443 -606.104
337400 -9.10072 -602.658
337500 -9.0964 -604.857
337600 -9.06184 -611.258
337700 -9.02977 -617.312
337800 -9.02733 -619.249
337900 -9.0281 -620.739
337000 -9.05547 -602.555
337100 -9.0305 -607.622
337200 -9.00205 -613.174
337300 -9.01006 -613.659
337400 -9.00814 -615.523
337500 -8.99969 -618.296
337600 -9.02789 -615.975
337700 -8.98972 -622.877
337800 -9.05508 -615.393
337900 -9.05927 -616.408
338000 -8.98209 -628.732
338100 -9.00365 -627.334
338200 -8.98415 -631.642
338300 -8.95349 -637.499
338400 -8.98899 -634.164
338500 -8.91465 -646.093
338600 -8.93969 -644.212
338700 -8.94586 -644.952
338800 -9.01706 -636.656
338900 -9.02932 -636.55
339000 -9.0385 -636.873
339100 -9.05787 -635.78
339200 -9.05823 -637.328
339300 -9.02328 -643.782
339400 -9.02466 -645.188
339500 -8.94693 -657.587
339600 -8.97819 -654.841
339700 -9.00614 -652.556
339800 -8.9689 -659.328
339900 -8.98641 -658.493
340000 -9.01986 -655.444
340100 -9.04124 -654.071
340200 -9.08011 -650.267
340300 -9.04909 -656.176
340400 -9.05519 -656.925
340500 -9.06124 -657.683
340600 -9.02032 -664.967
340700 -9.01701 -667.025
340800 -8.98396 -673.217
340900 -8.97239 -676.421
341000 -8.96974 -678.389
341100 -9.04409 -669.654
341200 -9.09697 -663.905
341300 -9.06485 -669.966
341400 -9.04261 -674.654
341500 -9.02078 -679.286
341600 -9.03132 -679.42
341700 -9.0628 -676.642
341800 -9.07374 -676.721
341900 -9.00443 -687.949
342000 -8.97891 -693.095
342100 -9.02333 -688.52
342200 -9.01946 -690.656
342300 -9.01475 -692.908
342400 -9.02391 -693.232
342500 -9.02345 -694.895
342600 -9.04582 -693.384
342700 -9.0629 -692.609
342800 -9.01692 -700.597
342900 -9.00048 -704.479
343000 -9.0039 -705.602
343100 -9.07147 -697.809
343200 -9.04209 -703.491
343300 -9.02348 -707.674
343400 -8.99218 -713.622
343500 -8.9913 -715.343
343600 -8.98475 -717.851
343700 -8.95948 -722.96
343800 -8.96324 -724.036
343900 -8.94923 -727.581
344000 -9.02467 -718.695
344100 -9.03668 -718.624
344200 -9.03156 -720.935
344300 -9.0569 -719.011
344400 -9.01005 -727.119
344500 -9.03806 -724.826
344600 -9.03195 -727.272
344700 -8.9939 -734.157
344800 -9.05018 -727.935
344900 -9.02464 -733.082
345000 -8.96354 -743.17
345100 -8.9243 -750.221
345200 -8.9815 -743.871
345300 -8.94601 -750.4
345400 -9.01698 -742.136
345500 -9.10874 -730.983
345600 -9.12634 -730.136
345700 -9.17076 -725.562
345800 -9.17898 -726.018
345900 -9.10892 -737.351
346000 -9.12981 -736.045
346100 -9.1283 -737.854
346200 -9.14194 -737.556
346300 -9.15829 -736.882
346400 -9.11342 -744.716
346500 -9.11899 -745.539
346600 -9.07283 -753.551
346700 -9.02849 -761.311
346800 -8.95711 -772.828
346900 -8.9946 -769.216
347000 -8.95914 -775.742
347100 -8.94047 -779.934
347200 -8.96077 -778.711
347300 -9.03364 -770.184
347400 -9.00746 -775.42
347500 -8.95609 -784.155
347600 -8.98237 -782.102
347700 -9.02558 -777.696
347800 -9.002 -782.57
347900 -8.99385 -785.301
348000 -8.93718 -794.774
348100 -8.96944 -791.888
348200 -8.96935 -793.499
348300 -9.03974 -785.316
348400 -9.07467 -782.061
348500 -9.07491 -783.625
348600 -9.11476 -779.686
348700 -9.14693 -776.814
348800 -9.13922 -779.483
348900 -9.06528 -791.355
349000 -9.00182 -801.772
349100 -9.06756 -794.234
349200 -9.01469 -803.179
349300 -9.04852 -800.077
349400 -9.06815 -798.946
349500 -9.06782 -800.59
349600 -9.11768 -795.259
349700 -9.1237 -796.021
349800 -9.12272 -797.755
349900 -9.16619 -793.313
350000 -9.20464 -789.568
350100 -9.2056 -791.033
350200 -9.23909 -787.977
350300 -9.2628 -786.28
350400 -9.24026 -791.011
350500 -9.21361 -796.312
350600 -9.19572 -800.396
350700 -9.25808 -793.329
350800 -9.2802 -791.853
350900 -9.22787 -800.722
351000 -9.21913 -803.534
351100 -9.15859 -813.545
351200 -9.1025 -822.938
351300 -9.15165 -817.705
351400 -9.1596 -818.2
351500 -9.1877 -815.892
351600 -9.20661 -814.863
351700 -9.25123 -810.26
351800 -9.22964 -814.858
351900 -9.1704 -824.689
352000 -9.1147 -834.026
352100 -9.14037 -832.057
352200 -9.20156 -825.153
352300 -9.24063 -821.322
352400 -9.256 -820.784
352500 -9.2787 -819.227
352600 -9.27523 -821.308
352700 -9.2553 -825.675
352800 -9.25782 -826.922
352900 -9.2645 -827.593
353000 -9.23424 -833.395
353100 -9.26314 -830.978
353200 -9.25798 -833.293
353300 -9.24655 -836.479
353400 -9.26739 -835.181
353500 -9.29557 -832.863
353600 -9.29445 -834.618
353700 -9.31393 -833.509
353800 -9.31565 -834.867
353900 -9.31599 -836.418
354000 -9.29794 -840.524
354100 -9.32087 -838.936
354200 -9.39795 -829.823
354300 -9.39082 -832.412
354400 -9.4289 -828.718
354500 -9.45712 -826.395
354600 -9.48981 -823.45
354700 -9.58913 -811.246
354800 -9.61389 -809.404
354900 -9.65972 -804.634
355000 -9.73477 -795.804
355100 -9.74676 -795.736
355200 -9.72863 -799.852
355300 -9.81939 -788.838
355400 -9.81089 -791.617
355500 -9.80573 -793.933
355600 -9.75719 -802.276
355700 -9.80258 -797.566
355800 -9.85018 -792.55
355900 -9.83849 -795.772
356000 -9.82472 -799.284
356100 -9.89249 -791.465
356200 -9.90262 -791.656
356300 -9.86168 -798.943
356400 -9.845 -802.859
356500 -9.84658 -804.237
356600 -9.86245 -803.629
356700 -9.8681 -804.442
356800 -9.87413 -805.202
356900 -9.92677 -799.485
357000 -9.93622 -799.77
357100 -9.93617 -801.375
357200 -9.93153 -803.619
357300 -9.9633 -800.802
357400 -9.97968 -800.123
357500 -9.95556 -805.073
357600 -10.0179 -798.013
357700 -10.0548 -794.484
357800 -10.0597 -795.401
357900 -10.0058 -804.482
358000 -10.033 -802.3
358100 -10.0104 -807.044
358200 -10.0188 -807.478
358300 -10.0848 -799.893
358400 -10.1043 -798.783
358500 -10.094 -801.81
358600 -10.177 -791.883
358700 -10.1478 -797.531
358800 -10.1557 -798.037
358900 -10.1384 -802.042
359000 -10.159 -800.77
359100 -10.1824 -799.125
359200 -10.208 -797.161
359300 -10.236 -794.864
359400 -10.2657 -792.337
359500 -10.285 -791.255
359600 -10.313 -788.964
359700 -10.2973 -792.744
359800 -10.2956 -794.574
359900 -10.2978 -795.864
360000 -10.3385 -791.81
360100 -10.3907 -786.154
360200 -10.3963 -786.971
360300 -10.3701 -792.213
360400 -10.3515 -796.391
360500 -10.3762 -794.568
360600 -10.3689 -797.178
360700 -10.3961 -794.991
360800 -10.4151 -793.945
360900 -10.4343 -792.882
361000 -10.4286 -795.271
361100 -10.4225 -797.711
361200 -10.4699 -792.731
361300 -10.484 -792.364
361400 -10.5061 -790.899
361500 -10.4415 -801.468
361600 -10.493 -795.917
361700 -10.5152 -794.421
361800 -10.5368 -793.019
361900 -10.5384 -794.402
362000 -10.565 -792.302
362100 -10.5489 -796.129
362200 -10.5672 -795.193
362300 -10.6039 -791.69
362400 -10.5946 -794.579
362500 -10.5585 -801.191
362600 -10.5717 -800.959
362700 -10.5648 -803.515
362800 -10.5965 -800.709
362900 -10.5404 -810.099
363000 -10.5712 -807.416
363100 -10.5769 -808.22
363200 -10.6303 -802.402
363300 -10.611 -806.683
363400 -10.6435 -803.765
363500 -10.7023 -797.185
363600 -10.8074 -784.189
363700 -10.8889 -774.459
363800 -10.9337 -769.825
363900 -10.9574 -768.131
364000 -10.9359 -772.718
364100 -10.9005 -779.241
364200 -10.8731 -784.647
364300 -10.892 -783.619
364400 -10.9433 -778.076
364500 -10.914 -783.758
364600 -10.9476 -780.676
364700 -10.9891 -776.518
364800 -11.0411 -770.886
364900 -11.0041 -777.63
365000 -11.0383 -774.471
365100 -11.0053 -780.649
365200 -11.0038 -782.458
365300 -10.9722 -788.449
365400 -11.0402 -780.591
365500 -11.0779 -776.952
365600 -11.1139 -773.557
365700 -11.0677 -781.572
365800 -11.1053 -777.939
365900 -11.1454 -773.963
366000 -11.1446 -775.675
366100 -11.2304 -765.359
366200 -11.1843 -773.358
366300 -11.2136 -770.884
366400 -11.2378 -769.115
366500 -11.2735 -765.75
366600 -11.2991 -763.803
366700 -11.2967 -765.726
366800 -11.2793 -769.747
366900 -11.2729 -772.233
367000 -11.2224 -780.847
367100 -11.2671 -776.24
367200 -11.3352 -768.368
367300 -11.3168 -772.524
367400 -11.3534 -769.033
367500 -11.3638 -769.196
367600 -11.3949 -766.47
367700 -11.3977 -767.669
367800 -11.3378 -777.6
367900 -11.35 -777.501
368000 -11.3095 -784.728
368100 -11.3936 -774.637
368200 -11.3899 -776.754
368300 -11.4227 -773.786
368400 -11.4133 -776.688
368500 -11.4291 -776.099
368600 -11.4274 -777.928
368700 -11.4325 -778.82
368800 -11.4149 -782.868
368900 -11.4361 -781.515
369000 -11.4426 -782.214
369100 -11.4287 -785.734
369200 -11.4126 -789.573
369300 -11.4627 -784.21
369400 -11.4229 -791.345
369500 -11.3905 -797.434
369600 -11.3932 -798.655
369700 -11.4256 -795.763
369800 -11.4713 -791.008
369900 -11.487 -790.425
370000 -11.507 -789.234
370100 -11.5359 -786.828
370200 -11.5191 -790.757
370300 -11.5318 -790.585
370400 -11.5447 -790.393
370500 -11.579 -787.219
370600 -11.5679 -790.363
370700 -11.5901 -788.875
370800 -11.6082 -787.957
370900 -11.6017 -790.458
371000 -11.5154 -804.054
371100 -11.5859 -795.85
371200 -11.6118 -793.86
371300 -11.6468 -790.589
371400 -11.6068 -797.739
371500 -11.6118 -798.648
371600 -11.6799 -790.78
371700 -11.7036 -789.081
371800 -11.7095 -789.867
371900 -11.7978 -779.189
372000 -11.8207 -777.613
372100 -11.7535 -788.546
372200 -11.7581 -789.511
372300 -11.7591 -790.958
372400 -11.8132 -785.049
372500 -11.7957 -789.078
372600 -11.8073 -789.054
372700 -11.8674 -782.309
372800 -11.8935 -780.281
372900 -11.9064 -780.088
373000 -11.8724 -786.407
373100 -11.8179 -795.58
373200 -11.7984 -799.879
373300 -11.7783 -804.276
373400 -11.7477 -810.132
373500 -11.7307 -814.089
373600 -11.7279 -816.068
373700 -11.6806 -824.241
373800 -11.695 -823.836
373900 -11.6628 -829.918
374000 -11.6334 -835.59
374100 -11.7167 -825.624
374200 -11.7757 -819.022
374300 -11.8502 -810.269
374400 -11.87 -809.106
374500 -11.8814 -809.129
374600 -11.923 -804.94
374700 -11.9087 -808.533
374800 -11.934 -806.614
374900 -12.0194 -796.336
375000 -12.084 -788.965
375100 -12.0945 -789.108
375200 -12.0717 -793.864
375300 -12.0631 -796.662
375400 -12.0091 -805.766
375500 -12.0337 -803.948
375600 -12.0447 -804.018
375700 -12.0284 -807.869
375800 -12.0261 -809.797
375900 -12.0672 -805.684
376000 -12.0442 -810.476
376100 -12.0954 -804.96
376200 -12.1401 -800.339
376300 -12.1728 -797.39
376400 -12.1586 -800.968
376500 -12.176 -800.142
376600 -12.1855 -800.426
376700 -12.2397 -794.493
376800 -12.2799 -790.499
376900 -12.2416 -797.418
377000 -12.2518 -797.602
377100 -12.2716 -796.449
377200 -12.2905 -795.419
377300 -12.3888 -783.369
377400 -12.4591 -775.193
377500 -12.5134 -769.251
377600 -12.6044 -758.198
377700 -12.7007 -746.413
377800 -12.7331 -743.504
377900 -12.7753 -739.248
378000 -12.7867 -739.26
378100 -12.8269 -735.263
378200 -12.8048 -739.933
378300 -12.8283 -738.273
378400 -12.7989 -743.956
378500 -12.8766 -734.751
378600 -12.9166 -730.79
378700 -12.9348 -729.858
378800 -12.971 -726.428
378900 -12.9427 -731.967
379000 -12.9613 -730.977
379100 -12.9836 -729.476
379200 -13.025 -725.317
379300 -13.0429 -724.437
379400 -13.0518 -724.792
379500 -13.0285 -729.624
379600 -13.0969 -721.715
379700 -13.0776 -726.003
379800 -13.0724 -728.317
379900 -13.0288 -735.978
380000 -13.0755 -731.088
380100 -13.1067 -728.348
380200 -13.1186 -728.287
380300 -13.1608 -724.032
380400 -13.1993 -720.275
380500 -13.2403 -716.177
380600 -13.2596 -715.096
380700 -13.261 -716.496
380800 -13.2317 -722.16
380900 -13.2149 -726.098
381000 -13.2447 -723.556
381100 -13.2805 -720.179
381200 -13.3011 -718.913
381300 -13.3316 -716.273
381400 -13.2653 -727.078
381500 -13.3085 -722.684
381600 -13.3169 -723.11
381700 -13.3529 -719.706
381800 -13.4189 -712.13
381900 -13.4092 -715.075
382000 -13.4266 -714.257
382100 -13.4788 -708.603
382200 -13.4809 -709.909
382300 -13.4787 -711.819
382400 -13.5041 -709.885
382500 -13.5051 -711.337
382600 -13.5684 -704.137
382700 -13.5823 -703.81
382800 -13.5918 -704.084
382900 -13.576 -707.882
383000 -13.6038 -705.613
383100 -13.626 -704.129
383200 -13.5689 -713.663
383300 -13.5902 -712.299
383400 -13.6268 -708.816
383500 -13.6636 -705.29
383600 -13.7184 -699.281
383700 -13.6894 -704.905
383800 -13.6556 -711.197
383900 -13.6298 -716.389
384000 -13.6645 -713.167
384100 -13.6673 -714.374
384200 -13.6462 -718.904
384300 -13.6143 -724.929
384400 -13.5982 -728.759
384500 -13.6393 -724.648
384600 -13.6637 -722.858
384700 -13.6748 -722.912
384800 -13.7293 -716.934
384900 -13.77 -712.885
385000 -13.7885 -711.905
385100 -13.8379 -706.641
385200 -13.7889 -715.049
385300 -13.8687 -705.564
385400 -13.8422 -710.846
385500 -13.8708 -708.457
385600 -13.8991 -706.128
385700 -13.9206 -704.742
385800 -13.9278 -705.344
385900 -13.8462 -718.276
386000 -13.8686 -716.753
386100 -13.8311 -723.566
386200 -13.8667 -720.224
386300 -13.892 -718.306
386400 -13.9274 -714.986
386500 -13.9533 -712.974
386600 -13.9274 -718.184
386700 -13.951 -716.492
386800 -13.9486 -718.428
386900 -13.9457 -720.429
387000 -13.98 -717.264
387100 -14.0351 -711.197
387200 -14.0822 -706.257
387300 -14.1477 -698.75
387400 -14.1877 -694.795
387500 -14.1853 -696.719
387600 -14.1423 -704.29
387700 -14.1499 -704.836
387800 -14.1549 -705.734
387900 -14.2053 -700.338
388000 -14.2055 -701.909
388100 -14.2117 -702.642
388200 -14.1906 -707.167
388300 -14.1609 -712.892
388400 -14.1321 -718.49
388500 -14.1378 -719.304
388600 -14.1617 -717.586
388700 -14.1922 -714.945
388800 -14.2226 -712.313
388900 -14.2284 -713.104
389000 -14.2399 -713.107
389100 -14.2896 -707.802
389200 -14.2886 -709.534
389300 -14.2768 -712.772
389400 -14.2064 -724.15
389500 -14.1932 -727.58
389600 -14.1633 -733.341
389700 -14.2327 -725.293
389800 -14.3342 -712.792
389900 -14.2746 -722.662
390000 -14.3076 -719.674
390100 -14.2934 -723.253
390200 -14.3116 -722.317
390300 -14.3008 -725.424
390400 -14.3554 -719.431
390500 -14.3985 -715.037
390600 -14.4558 -708.669
390700 -14.4807 -706.813
390800 -14.5767 -695.068
390900 -14.6185 -690.861
391000 -14.6081 -693.902
391100 -14.6018 -696.381
391200 -14.6592 -689.992
391300 -14.7095 -684.602
391400 -14.72 -684.746
391500 -14.705 -688.426
391600 -14.7777 -679.919
391700 -14.819 -675.775
391800 -14.8064 -679.135
391900 -14.8619 -673.021
392000 -14.898 -669.6
392100 -14.9552 -663.248
392200 -15.0246 -655.206
392300 -14.987 -662.028
392400 -15.0097 -660.464
392500 -15.0205 -660.567
392600 -14.9825 -667.439
392700 -14.9582 -672.424
392800 -14.9788 -671.159
392900 -14.9959 -670.372
393000 -15.0249 -667.941
393100 -15.0344 -668.221
393200 -15.1136 -658.813
393300 -15.1214 -659.326
393400 -15.0942 -664.704
393500 -15.0748 -668.994
393600 -15.1396 -661.599
393700 -15.1879 -656.473
393800 -15.2239 -653.069
393900 -15.2459 -651.613
394000 -15.2525 -652.292
394100 -15.2968 -647.734
394200 -15.318 -646.395
394300 -15.3425 -644.58
394400 -15.3187 -649.488
394500 -15.3975 -640.144
394600 -15.4675 -632.009
394700 -15.527 -625.338
394800 -15.4913 -631.901
394900 -15.4763 -635.574
395000 -15.4251 -644.3
395100 -15.4681 -639.921
395200 -15.4752 -640.523
395300 -15.461 -644.101
395400 -15.5061 -639.43
395500 -15.469 -646.18
395600 -15.5214 -640.498
395700 -15.5013 -644.892
395800 -15.4609 -652.096
395900 -15.448 -655.495
396000 -15.3938 -664.621
396100 -15.3663 -670.046
396200 -15.3548 -673.236
396300 -15.3888 -670.113
396400 -15.3845 -672.307
396500 -15.4077 -670.684
396600 -15.4186 -670.768
396700 -15.4096 -673.618
396800 -15.4344 -671.771
396900 -15.4115 -676.547
397000 -15.3735 -683.421
397100 -15.3998 -681.372
397200 -15.3793 -685.815
397300 -15.4115 -682.935
397400 -15.4402 -680.545
397500 -15.5255 -670.287
397600 -15.508 -674.324
397700 -15.4808 -679.7
397800 -15.4146 -690.5
397900 -15.3712 -698.127
398000 -15.3896 -697.163
398100 -15.4287 -693.328
398200 -15.4033 -698.453
398300 -15.4466 -694.039
398400 -15.4896 -689.663
398500 -15.4658 -694.57
398600 -15.4699 -695.593
398700 -15.4722 -696.868
398800 -15.4966 -695.083
398900 -15.5704 -686.421
399000 -15.6373 -678.726
399100 -15.7634 -662.806
399200 -15.8118 -657.672
399300 -15.8628 -652.181
399400 -15.8117 -660.889
399500 -15.8583 -656.012
399600 -15.8705 -655.908
399700 -15.8792 -656.3
399800 -15.8216 -665.906
399900 -15.8083 -669.348
400000 -15.8328 -667.547
400100 -15.8849 -661.894
400200 -15.8718 -665.318
400300 -15.8895 -664.45
400400 -15.8989 -664.754
400500 -15.8916 -667.356
400600 -15.9057 -666.993
400700 -15.9253 -665.873
400800 -15.9584 -662.878
400900 -15.9883 -660.321
401000 -15.9806 -662.983
401100 -15.9615 -667.233
401200 -15.8707 -681.451
401300 -15.9081 -677.856
401400 -15.9448 -674.344
401500 -15.9258 -678.589
401600 -15.8942 -684.58
401700 -15.9466 -678.894
401800 -15.9844 -675.243
401900 -15.9894 -676.144
402000 -16.0319 -671.828
402100 -16.035 -672.997
402200 -16.0087 -678.256
402300 -15.9868 -682.895
402400 -16.0113 -681.084
402500 -16.0095 -682.932
402600 -16.0074 -684.826
402700 -16.0352 -682.567
402800 -16.0605 -680.643
402900 -16.0531 -683.278
403000 -16.1065 -677.446
403100 -16.1721 -669.928
403200 -16.1742 -671.24
403300 -16.1976 -669.59
403400 -16.2498 -663.931
403500 -16.2588 -664.279
403600 -16.3013 -659.967
403700 -16.3472 -655.185
403800 -16.3138 -661.424
403900 -16.3676 -655.555
404000 -16.3535 -659.106
404100 -16.4194 -651.548
404200 -16.4213 -652.885
404300 -16.3877 -659.152
404400 -16.382 -661.538
404500 -16.4899 -648.138
404600 -16.4976 -648.671
404700 -16.5088 -648.711
404800 -16.5006 -651.444
404900 -16.4693 -657.4
405000 -16.5089 -653.489
405100 -16.5136 -654.431
405200 -16.5091 -656.66
405300 -16.5154 -657.389
405400 -16.5283 -657.191
405500 -16.504 -662.159
405600 -16.4971 -664.716
405700 -16.4925 -666.958
405800 -16.4864 -669.402
405900 -16.4965 -669.592
406000 -16.5164 -668.424
406100 -16.4954 -672.94
406200 -16.4914 -675.101
406300 -16.5246 -672.081
406400 -16.4766 -680.349
406500 -16.4879 -680.384
406600 -16.5286 -676.328
406700 -16.5831 -670.346
406800 -16.6268 -665.874
406900 -16.6296 -667.077
407000 -16.6382 -667.485
407100 -16.6548 -666.781
407200 -16.7356 -657.149
407300 -16.7027 -663.321
407400 -16.7047 -664.631
407500 -16.6705 -670.992
407600 -16.6438 -676.295
407700 -16.6394 -678.499
407800 -16.7248 -668.232
407900 -16.7308 -668.997
408000 -16.7026 -674.512
408100 -16.7015 -676.272
408200 -16.6511 -684.865
408300 -16.6401 -687.995
408400 -16.6534 -687.75
408500 -16.7727 -672.772
408600 -16.8764 -659.958
408700 -16.9431 -652.287
408800 -16.966 -650.704
408900 -16.9668 -652.192
409000 -16.9497 -656.166
409100 -16.9291 -660.626
409200 -16.9374 -661.071
409300 -16.9092 -666.576
409400 -16.9161 -667.227
409500 -16.9134 -669.189
409600 -16.9463 -666.225
409700 -16.9561 -666.457
409800 -16.9637 -666.995
409900 -16.951 -670.359
410000 -16.9105 -677.588
410100 -16.9139 -678.711
410200 -16.9826 -670.77
410300 -17.0139 -668.012
410400 -16.9938 -672.407
410500 -16.9693 -677.402
410600 -16.9803 -677.482
410700 -17.0158 -674.14
410800 -17.0187 -675.339
410900 -17.0954 -666.277
411000 -17.1025 -666.892
411100 -17.057 -674.808
411200 -17.0268 -680.61
411300 -17.0294 -681.845
411400 -17.0891 -675.139
411500 -17.1485 -668.487
411600 -17.1477 -670.196
411700 -17.1455 -672.097
411800 -17.1507 -672.969
411900 -17.1375 -676.412
412000 -17.0853 -685.261
412100 -17.0524 -691.425
412200 -17.0509 -693.24
412300 -17.0299 -697.752
412000 -17.0853 -685.261
412100 -17.0715 -688.767
412200 -17.0981 -686.674
412300 -17.1821 -676.605
412400 -17.1862 -677.629
412500 -17.2315 -672.934
412600 -17.2397 -673.396
412700 -17.2491 -673.677
412800 -17.3187 -665.615
412900 -17.3203 -666.992
413000 -17.3434 -665.376
413100 -17.3896 -660.554
413200 -17.4036 -660.203
413300 -17.4915 -649.586
413400 -17.4958 -650.582
413500 -17.4865 -653.477
413600 -17.5043 -652.604
413700 -17.5076 -653.74
413800 -17.544 -650.28
413900 -17.5936 -644.989
414000 -17.5784 -648.695
414100 -17.5746 -650.825
414200 -17.6059 -648.076
414300 -17.6203 -647.667
414400 -17.6673 -642.741
414500 -17.6774 -642.93
414600 -17.7244 -638
414700 -17.7283 -639.059
414800 -17.7608 -636.136
414900 -17.7598 -637.87
415000 -17.7384 -642.445
415100 -17.6931 -650.335
415200 -17.7875 -638.818
415300 -17.7768 -641.906
415400 -17.7147 -652.125
415500 -17.7057 -654.979
415600 -17.6969 -657.802
415700 -17.7266 -655.273
415800 -17.7694 -650.925
415900 -17.7697 -652.477
416000 -17.7411 -658.053
416100 -17.7792 -654.349
416200 -17.8303 -648.851
416300 -17.8977 -641.086
416400 -17.9457 -636.016
416500 -18.0073 -629.048
416600 -17.9688 -635.995
416700 -17.9453 -640.86
416800 -17.9482 -642.055
416900 -17.9533 -642.947
417000 -17.9311 -647.627
417100 -17.9189 -650.928
417200 -17.8593 -660.798
417300 -17.8017 -670.4
417400 -17.7983 -672.468
417500 -17.8078 -672.749
417600 -17.8145 -673.418
417700 -17.8115 -675.437
417800 -17.875 -668.211
417900 -17.8372 -675.056
418000 -17.8784 -670.935
418100 -17.9092 -668.246
418200 -17.9238 -667.812
418300 -18.019 -656.186
418400 -17.9855 -662.444
418500 -18.0745 -651.677
418600 -18.1211 -646.798
418700 -18.1188 -648.713
418800 -18.1477 -646.3
418900 -18.1494 -647.662
419000 -18.1437 -650.052
419100 -18.1455 -651.391
419200 -18.1394 -653.836
419300 -18.1576 -652.907
419400 -18.143 -656.542
419500 -18.1919 -651.333
419600 -18.1737 -655.465
419700 -18.1615 -658.763
419800 -18.1998 -655.037
419900 -18.2135 -654.735
420000 -18.2263 -654.55
420100 -18.3241 -642.558
420200 -18.3816 -636.17
420300 -18.4128 -633.433
420400 -18.4546 -629.216
420500 -18.5274 -620.696
420600 -18.5796 -615.036
420700 -18.4869 -629.518
420800 -18.4002 -643.171
420900 -18.4034 -644.326
421000 -18.4592 -638.171
421100 -18.4994 -634.181
421200 -18.5081 -634.567
421300 -18.5499 -630.354
421400 -18.6243 -621.622
421500 -18.5868 -628.419
421600 -18.6166 -625.888
421700 -18.575 -633.267
421800 -18.533 -640.7
421900 -18.6128 -631.209
422000 -18.6262 -630.943
422100 -18.6682 -626.705
422200 -18.6799 -626.677
422300 -18.6617 -630.797
422400 -18.6994 -627.158
422500 -18.6993 -628.776
422600 -18.6938 -631.128
422700 -18.6717 -635.8
422800 -18.6432 -641.363
422900 -18.6762 -638.38
423000 -18.7313 -632.321
423100 -18.7048 -637.594
423200 -18.7286 -635.893
423300 -18.6971 -641.855
423400 -18.6116 -655.34
423500 -18.6076 -657.497
423600 -18.5437 -667.975
423700 -18.5811 -664.367
423800 -18.5761 -666.663
423900 -18.5494 -671.979
424000 -18.5607 -672
424100 -18.6018 -667.887
424200 -18.6312 -665.398
424300 -18.5811 -673.958
424400 -18.6053 -672.19
424500 -18.6081 -673.401
424600 -18.5918 -677.272
424700 -18.6323 -673.234
424800 -18.6384 -673.987
424900 -18.6635 -672.101
425000 -18.6777 -671.728
425100 -18.6739 -673.854
425200 -18.7424 -665.933
425300 -18.7558 -665.662
425400 -18.7753 -664.558
425500 -18.7771 -665.906
425600 -18.8364 -659.255
425700 -18.8095 -664.597
425800 -18.7719 -671.414
425900 -18.8577 -661.092
426000 -18.8744 -660.374
426100 -18.8601 -663.961
426200 -18.7941 -674.725
426300 -18.7451 -683.131
426400 -18.7699 -681.279
426500 -18.8208 -675.807
426600 -18.8791 -669.311
426700 -18.9156 -665.834
426800 -18.9396 -664.096
426900 -18.9786 -660.272
427000 -18.9848 -661.006
427100 -19.0634 -651.679
427200 -19.0912 -649.419
427300 -19.0402 -658.099
427400 -19.0771 -654.574
427500 -19.0712 -656.988
427600 -19.1396 -649.084
427700 -19.1645 -647.229
427800 -19.2162 -641.64
427900 -19.1732 -649.211
428000 -19.1104 -659.53
428100 -19.1814 -651.263
428200 -19.2188 -647.666
428300 -19.197 -652.303
428400 -19.2098 -652.122
428500 -19.1631 -660.201
428600 -19.1657 -661.443
428700 -19.193 -659.245
428800 -19.1781 -662.915
428900 -19.1708 -665.529
429000 -19.2029 -662.668
429100 -19.2126 -662.908
429200 -19.2098 -664.898
429300 -19.2152 -665.743
429400 -19.2402 -663.871
429500 -19.2418 -665.249
429600 -19.2856 -660.758
429700 -19.3494 -653.493
429800 -19.3646 -652.985
429900 -19.3361 -658.541
430000 -19.3116 -663.533
430100 -19.2819 -669.261
430200 -19.2667 -672.977
430300 -19.275 -673.412
430400 -19.3068 -670.602
430500 -19.3238 -669.832
430600 -19.371 -664.874
430700 -19.3915 -663.616
430800 -19.425 -660.569
430900 -19.4689 -656.059
431000 -19.4754 -656.764
431100 -19.5471 -648.389
431200 -19.6218 -639.617
431300 -19.6482 -637.535
431400 -19.6287 -641.849
431500 -19.674 -637.148
431600 -19.652 -641.808
431700 -19.6317 -646.221
431800 -19.6468 -645.722
431900 -19.6223 -650.722
432000 -19.6288 -651.418
432100 -19.669 -647.432
432200 -19.7138 -642.8
432300 -19.7156 -644.16
432400 -19.8271 -630.254
432500 -19.8145 -633.603
432600 -19.8505 -630.198
432700 -19.8648 -629.807
432800 -19.8854 -628.556
432900 -19.9167 -625.803
433000 -19.8959 -630.283
433100 -19.9082 -630.174
433200 -19.9137 -631.002
433300 -20.0018 -620.363
433400 -20.0633 -613.418
433500 -20.0264 -620.138
433600 -20.0902 -612.869
433700 -20.1199 -610.352
433800 -20.0793 -617.585
433900 -20.1345 -611.51
434000 -20.1251 -614.421
434100 -20.1237 -616.214
434200 -20.0973 -621.478
434300 -20.1428 -616.758
434400 -20.0505 -631.169
434500 -20.0609 -631.324
434600 -20.0608 -632.946
434700 -20.035 -638.127
434800 -20.0439 -638.492
434900 -20.0345 -641.39
435000 -20.1178 -631.415
435100 -20.1205 -632.631
435200 -20.1424 -631.183
435300 -20.1129 -636.893
435400 -20.067 -644.868
435500 -20.0714 -645.849
435600 -20.0375 -652.163
435700 -20.1005 -645.007
435800 -20.0416 -654.79
435900 -20.0525 -654.871
436000 -20.0682 -654.284
436100 -20.0695 -655.707
436200 -20.0192 -664.292
436300 -20.1023 -654.335
436400 -20.1576 -648.253
436500 -20.1288 -653.858
436600 -20.1475 -652.851
436700 -20.1833 -649.477
436800 -20.1854 -650.784
436900 -20.2285 -646.389
437000 -20.2823 -640.519
437100 -20.3047 -638.998
437200 -20.2832 -643.585
437300 -20.2388 -651.347
437400 -20.2367 -653.243
437500 -20.2254 -656.405
437600 -20.2255 -657.998
437700 -20.2524 -655.857
437800 -20.2487 -657.966
437900 -20.3026 -652.068
438000 -20.3102 -652.61
438100 -20.2969 -656.059
438200 -20.42 -640.56
438300 -20.3746 -648.457
438400 -20.4092 -645.257
438500 -20.3811 -650.76
438600 -20.3633 -654.823
438700 -20.3929 -652.312
438800 -20.4609 -644.455
438900 -20.4136 -652.625
439000 -20.4209 -653.209
439100 -20.3665 -662.375
439200 -20.38 -662.093
439300 -20.3741 -664.509
439400 -20.4051 -661.8
439500 -20.3951 -664.789
439600 -20.3803 -668.448
439700 -20.3806 -670.001
439800 -20.4053 -668.165
439900 -20.4242 -667.143
440000 -20.4303 -667.882
440100 -20.4426 -667.773
440200 -20.4155 -673.135
440300 -20.4486 -670.133
440400 -20.4757 -667.974
440500 -20.4446 -673.895
440600 -20.4835 -670.088
440700 -20.5514 -662.245
440800 -20.5944 -657.874
440900 -20.5808 -661.35
441000 -20.6044 -659.672
441100 -20.6298 -657.746
441200 -20.6321 -659.017
441300 -20.6655 -655.981
441400 -20.6588 -658.514
441500 -20.6443 -662.125
441600 -20.7287 -651.997
441700 -20.7462 -651.155
441800 -20.7707 -649.354
441900 -20.7558 -653.02
442000 -20.8127 -646.711
442100 -20.8947 -636.92
442200 -20.9464 -631.328
442300 -20.9266 -635.683
442400 -20.949 -634.16
442500 -21.0109 -627.155
442600 -21.0463 -623.837
442700 -21.0345 -627.074
442800 -21.0735 -623.255
442900 -21.0529 -627.712
443000 -21.1236 -619.49
443100 -21.1199 -621.598
443200 -21.1425 -620.06
443300 -21.2053 -612.928
443400 -21.1656 -620.045
443500 -21.1616 -622.201
443600 -21.1562 -624.543
443700 -21.1776 -623.176
443800 -21.1647 -626.563
443900 -21.1674 -627.78
444000 -21.1327 -634.207
444100 -21.1561 -632.546
444200 -21.232 -623.604
444300 -21.2445 -623.461
444400 -21.2595 -622.984
444500 -21.248 -626.171
444600 -21.2463 -628.01
444700 -21.2242 -632.677
444800 -21.2826 -626.164
444900 -21.3824 -613.89
445000 -21.3826 -615.463
445100 -21.3531 -621.158
445200 -21.4063 -615.363
445300 -21.4578 -609.803
445400 -21.4983 -605.774
445500 -21.5003 -607.088
445600 -21.4654 -613.538
445700 -21.4485 -617.489
445800 -21.5066 -611.009
445900 -21.4746 -617.064
446000 -21.5073 -614.112
446100 -21.496 -617.28
446200 -21.4939 -619.176
446300 -21.4507 -626.768
446400 -21.4329 -630.844
446500 -21.458 -628.957
446600 -21.5025 -624.364
446700 -21.5096 -624.973
446800 -21.5874 -615.771
446900 -21.5876 -617.34
447000 -21.5775 -620.343
447100 -21.6546 -611.223
447200 -21.6953 -607.168
447300 -21.7191 -605.46
447400 -21.7521 -602.464
447500 -21.749 -604.5
447600 -21.8008 -598.901
447700 -21.8317 -596.193
447800 -21.8187 -599.605
447900 -21.7756 -607.194
448000 -21.8208 -602.51
448100 -21.8375 -601.787
448200 -21.8686 -599.06
448300 -21.8683 -600.705
448400 -21.889 -599.423
448500 -21.9213 -596.534
448600 -21.9256 -597.529
448700 -21.918 -600.183
448800 -21.9682 -594.813
448900 -22.003 -591.566
449000 -22.0311 -589.272
449100 -22.0349 -590.331
449200 -22.048 -590.117
449300 -22.1349 -579.639
449400 -22.144 -579.974
449500 -22.0972 -588.073
449600 -22.0087 -601.971
449700 -22.0471 -598.222
449800 -22.0953 -593.124
449900 -22.1121 -592.387
450000 -22.1182 -593.137
450100 -22.1603 -588.887
450200 -22.2013 -584.785
450300 -22.2159 -584.359
450400 -22.1678 -592.649
450500 -22.2167 -587.442
450600 -22.1905 -592.683
450700 -22.2605 -584.562
450800 -22.3096 -579.324
450900 -22.3044 -581.649
451000 -22.2859 -585.818
451100 -22.3366 -580.367
451200 -22.427 -569.415
451300 -22.3848 -576.865
451400 -22.3971 -576.755
451500 -22.3975 -578.296
451600 -22.4369 -574.427
451700 -22.4066 -580.229
451800 -22.3911 -583.981
451900 -22.3865 -586.225
452000 -22.3339 -595.136
452100 -22.3652 -592.38
452200 -22.301 -602.892
452300 -22.3472 -598.074
452400 -22.3618 -597.642
452500 -22.4028 -593.55
452600 -22.3913 -596.745
452700 -22.3749 -600.624
452800 -22.3445 -606.446
452900 -22.3213 -611.262
453000 -22.3436 -609.762
453100 -22.3696 -607.752
453200 -22.3621 -610.394
453300 -22.4296 -602.612
453400 -22.3936 -609.206
453500 -22.3726 -613.718
453600 -22.4152 -609.398
453700 -22.4065 -612.212
453800 -22.4329 -610.14
453900 -22.461 -607.832
454000 -22.4511 -610.803
454100 -22.3988 -619.666
454200 -22.3642 -626.069
454300 -22.4369 -617.573
454400 -22.4353 -619.386
454500 -22.4377 -620.66
454600 -22.4812 -616.215
454700 -22.5739 -604.921
454800 -22.6488 -596.117
454900 -22.707 -589.629
455000 -22.7607 -583.765
455100 -22.7613 -585.281
455200 -22.7807 -584.175
455300 -22.7625 -588.311
455400 -22.8203 -581.876
455500 -22.8396 -580.795
455600 -22.8312 -583.56
455700 -22.8237 -586.189
455800 -22.8281 -587.181
455900 -22.8207 -589.803
456000 -22.7591 -599.968
456100 -22.769 -600.187
456200 -22.7838 -599.732
456300 -22.7304 -608.751
456400 -22.7994 -600.76
456500 -22.8112 -600.716
456600 -22.7438 -611.686
456700 -22.7247 -615.93
456800 -22.6654 -625.77
456900 -22.6273 -632.658
457000 -22.6651 -629.011
457100 -22.6382 -634.349
457200 -22.6263 -637.595
457300 -22.6558 -635.096
457400 -22.6584 -636.327
457500 -22.635 -641.178
457600 -22.6689 -638.07
457700 -22.6622 -640.59
457800 -22.6644 -641.888
457900 -22.628 -648.551
458000 -22.6693 -644.408
458100 -22.7371 -636.582
458200 -22.8281 -625.538
458300 -22.8139 -629.111
458400 -22.8414 -626.881
458500 -22.7868 -636.071
458600 -22.8203 -633.013
458700 -22.8295 -633.33
458800 -22.8286 -635.05
458900 -22.8946 -627.478
459000 -22.9234 -625.073
459100 -22.9209 -627.016
459200 -22.8513 -638.284
459300 -22.7949 -647.723
459400 -22.8566 -640.746
459500 -22.8474 -643.624
459600 -22.8617 -643.235
459700 -22.8962 -640.044
459800 -22.9143 -639.124
459900 -22.9218 -639.676
460000 -22.9552 -636.633
460100 -23.0369 -626.887
460200 -23.0332 -628.995
460300 -23.0408 -629.536
460400 -23.0323 -632.308
460500 -23.027 -634.653
460600 -23.0919 -627.233
460700 -23.1009 -627.58
460800 -23.1913 -616.619
460900 -23.149 -624.088
461000 -23.1389 -627.091
461100 -23.2127 -618.435
461200 -23.2366 -616.716
461300 -23.345 -603.239
461400 -23.3076 -610.035
461500 -23.281 -615.334
461600 -23.2975 -614.644
461700 -23.3014 -615.696
461800 -23.2916 -618.649
461900 -23.3064 -618.197
462000 -23.3729 -610.554
462100 -23.3411 -616.568
462200 -23.355 -616.239
462300 -23.346 -619.084
462400 -23.3864 -615.073
462500 -23.4496 -607.888
462600 -23.516 -600.264
462700 -23.5974 -590.548
462800 -23.6197 -589.049
462900 -23.6745 -583.031
463000 -23.6824 -583.529
463100 -23.7408 -577.011
463200 -23.7791 -573.293
463300 -23.7665 -576.634
463400 -23.786 -575.521
463500 -23.7766 -578.423
463600 -23.7291 -586.625
463700 -23.7393 -586.805
463800 -23.7306 -589.612
463900 -23.7434 -589.43
464000 -23.7284 -593.115
464100 -23.7358 -593.682
464200 -23.7729 -590.132
464300 -23.7834 -590.266
464400 -23.7117 -601.824
464500 -23.7291 -601.004
464600 -23.7381 -601.362
464700 -23.7224 -605.135
464800 -23.7763 -599.249
464900 -23.7841 -599.753
465000 -23.8133 -597.293
465100 -23.8483 -594.03
465200 -23.8469 -595.818
465300 -23.8861 -591.98
465400 -23.8756 -595.029
465500 -23.8827 -595.649
465600 -23.926 -591.218
465700 -23.8757 -599.818
465800 -23.8449 -605.693
465900 -23.8652 -604.472
466000 -23.8742 -604.822
466100 -23.9057 -602.041
466200 -23.9034 -603.951
466300 -23.9526 -598.71
466400 -23.9411 -601.917
466500 -24.0157 -593.137
466600 -24.0226 -593.785
466700 -24.0639 -589.639
466800 -24.0519 -592.906
466900 -24.0691 -592.111
467000 -24.1038 -588.893
467100 -24.1881 -578.776
467200 -24.1821 -581.208
467300 -24.1275 -590.394
467400 -24.1815 -584.479
467500 -24.1544 -589.853
467600 -24.1376 -593.784
467700 -24.0884 -602.215
467800 -24.1155 -600.045
467900 -24.0575 -609.703
468000 -24.0709 -609.443
468100 -24.0093 -619.605
468200 -24.1042 -608.01
468300 -24.1031 -609.756
468400 -24.0909 -613.06
468500 -24.1323 -608.907
468600 -24.1349 -610.141
468700 -24.1113 -615.008
468800 -24.1982 -604.533
468900 -24.2197 -603.149
469000 -24.2883 -595.208
469100 -24.3265 -591.497
469200 -24.3913 -584.1
469300 -24.3955 -585.107
469400 -24.3661 -590.791
469500 -24.4114 -586.092
469600 -24.4588 -581.112
469700 -24.5717 -567.017
469800 -24.607 -563.709
469900 -24.6367 -561.182
470000 -24.6014 -567.683
470100 -24.6172 -567.092
470200 -24.7103 -555.755
470300 -24.7558 -551.029
470400 -24.7916 -547.654
470500 -24.748 -555.307
470600 -24.7386 -558.215
470700 -24.7115 -563.574
470800 -24.6972 -567.155
470900 -24.7064 -567.472
471000 -24.7041 -569.394
471100 -24.7411 -565.85
471200 -24.777 -562.461
471300 -24.7933 -561.8
471400 -24.7564 -568.525
471500 -24.7929 -565.046
471600 -24.7578 -571.519
471700 -24.8189 -564.623
471800 -24.7925 -569.894
471900 -24.8228 -567.282
472000 -24.8654 -562.966
472100 -24.8499 -566.713
472200 -24.8529 -567.894
472300 -24.8447 -570.628
472400 -24.8851 -566.616
472500 -24.9075 -565.098
472600 -24.9178 -565.267
472700 -24.9488 -562.552
472800 -25.0296 -552.93
472900 -25.0467 -552.148
473000 -25.0334 -555.601
473100 -25.0476 -555.224
473200 -25.0496 -556.538
473300 -25.024 -561.701
473400 -25.0132 -564.794
473500 -25.0386 -562.869
473600 -25.0599 -561.502
473700 -25.0982 -557.773
473800 -25.1193 -556.445
473900 -25.1323 -556.241
474000 -25.128 -558.428
474100 -25.1565 -556.07
474200 -25.1384 -560.188
474300 -25.1866 -555.078
474400 -25.1757 -558.199
474500 -25.1919 -557.541
474600 -25.2131 -556.197
474700 -25.2662 -550.419
474800 -25.3206 -544.449
474900 -25.4414 -529.264
475000 -25.407 -535.642
475100 -25.3621 -543.485
475200 -25.3316 -549.315
475300 -25.4075 -540.363
475400 -25.4611 -534.51
475500 -25.5029 -530.31
475600 -25.521 -529.392
475700 -25.5697 -524.226
475800 -25.5251 -532.016
475900 -25.4758 -540.471
476000 -25.485 -540.781
476100 -25.5389 -534.888
476200 -25.5309 -537.605
476300 -25.5963 -530.114
476400 -25.5831 -533.544
476500 -25.5835 -535.082
476600 -25.521 -545.368
476700 -25.5725 -539.809
476800 -25.5842 -539.79
476900 -25.5802 -541.935
477000 -25.5765 -544.046
477100 -25.6331 -537.788
477200 -25.5945 -544.74
477300 -25.5934 -546.492
477400 -25.5384 -555.738
477500 -25.5706 -552.853
477600 -25.5474 -557.682
477700 -25.5434 -559.836
477800 -25.6208 -550.671
477900 -25.6678 -545.74
478000 -25.6592 -548.531
478100 -25.6801 -547.226
478200 -25.6923 -547.14
478300 -25.707 -546.694
478400 -25.719 -546.621
478500 -25.6907 -552.151
478600 -25.7006 -552.373
478700 -25.7264 -550.381
478800 -25.7526 -548.347
478900 -25.7654 -548.162
479000 -25.7342 -554.092
479100 -25.7346 -555.645
479200 -25.8673 -538.791
479300 -25.8062 -548.879
479400 -25.7932 -552.291
479500 -25.8253 -549.423
479600 -25.867 -545.223
479700 -25.9511 -535.141
479800 -25.8434 -551.707
479900 -25.7958 -559.918
480000 -25.8159 -558.723
480100 -25.8302 -558.333
480200 -25.8629 -555.384
480300 -25.8892 -553.33
480400 -25.8829 -555.809
480500 -25.8867 -556.876
480600 -25.9313 -552.281
480700 -26.0309 -540.031
480800 -26.0865 -533.901
480900 -26.1238 -530.317
481000 -26.2009 -521.2
481100 -26.2114 -521.347
481200 -26.2233 -521.294
481300 -26.2648 -517.116
481400 -26.2357 -522.758
481500 -26.3258 -511.843
481600 -26.3305 -512.78
481700 -26.3984 -504.949
481800 -26.3936 -507.213
481900 -26.3665 -512.571
482000 -26.4613 -501.002
482100 -26.4651 -502.071
482200 -26.4733 -502.533
482300 -26.4861 -502.344
482400 -26.5203 -499.196
482500 -26.5597 -495.321
482600 -26.5567 -497.334
482700 -26.5645 -497.844
482800 -26.577 -497.707
482900 -26.583 -498.468
483000 -26.5271 -507.84
483100 -26.5223 -510.101
483200 -26.5331 -510.205
483300 -26.5726 -506.303
483400 -26.6067 -503.166
483500 -26.6638 -496.838
483600 -26.7171 -491.028
483700 -26.7083 -493.844
483800 -26.6698 -500.794
483900 -26.6891 -499.71
484000 -26.7314 -495.421
484100 -26.7534 -493.968
484200 -26.805 -488.397
484300 -26.8134 -488.821
484400 -26.8111 -490.745
484500 -26.8231 -490.668
484600 -26.7979 -495.775
484700 -26.7708 -501.141
484800 -26.7929 -499.669
484900 -26.7897 -501.713
485000 -26.7589 -507.583
485100 -26.7294 -513.285
485200 -26.7352 -514.07
485300 -26.7107 -519.079
485400 -26.7283 -518.235
485500 -26.6954 -524.399
485600 -26.6908 -526.634
485700 -26.6897 -528.39
485800 -26.5738 -546.098
485900 -26.5421 -552.096
486000 -26.5457 -553.189
486100 -26.5922 -548.327
486200 -26.5608 -554.287
486300 -26.5795 -553.288
486400 -26.633 -547.459
486500 -26.6878 -541.43
486600 -26.7444 -535.169
486700 -26.7785 -532.03
486800 -26.8716 -520.683
486900 -26.8048 -531.572
487000 -26.8019 -533.567
487100 -26.8579 -527.388
487200 -26.8533 -529.621
487300 -26.8778 -527.823
487400 -26.9003 -526.287
487500 -26.8051 -541.112
487600 -26.7754 -546.842
487700 -26.7761 -548.339
487800 -26.752 -553.294
487900 -26.7792 -551.102
488000 -26.7694 -554.067
488100 -26.7848 -553.519
488200 -26.7334 -562.271
488300 -26.6974 -568.863
488400 -26.7341 -565.359
488500 -26.7812 -560.423
488600 -26.8118 -557.762
488700 -26.8812 -549.717
488800 -26.8946 -549.457
488900 -26.8742 -553.885
489000 -26.9144 -549.904
489100 -26.9098 -552.133
489200 -26.943 -549.128
489300 -26.9394 -551.221
489400 -27.0176 -541.954
489500 -27.0626 -537.291
489600 -27.0164 -545.308
489700 -27.0097 -547.839
489800 -27.0324 -546.293
489900 -27.0604 -543.998
490000 -27.0506 -546.957
490100 -27.0893 -543.18
490200 -27.09 -544.669
490300 -27.1468 -538.383
490400 -27.1703 -536.71
490500 -27.1538 -540.606
490600 -27.2353 -530.869
490700 -27.202 -537.1
490800 -27.1518 -545.675
490900 -27.1733 -544.291
491000 -27.1298 -551.921
491100 -27.2158 -541.571
491200 -27.1455 -552.945
491300 -27.1494 -553.995
491400 -27.129 -558.438
491500 -27.0949 -564.765
491600 -27.1379 -560.389
491700 -27.1791 -556.266
491800 -27.2036 -554.456
491900 -27.1907 -557.847
492000 -27.1776 -561.265
492100 -27.2633 -550.957
492200 -27.2919 -548.584
492300 -27.2828 -551.444
492400 -27.2624 -555.88
492500 -27.2956 -552.859
492600 -27.3986 -540.141
492700 -27.4608 -533.104
492800 -27.4531 -535.767
492900 -27.4266 -541.052
493000 -27.465 -537.306
493100 -27.4869 -535.867
493200 -27.5221 -532.567
493300 -27.5702 -527.481
493400 -27.6589 -516.759
493500 -27.672 -516.539
493600 -27.6721 -518.118
493700 -27.696 -516.397
493800 -27.6996 -517.488
493900 -27.7051 -518.326
494000 -27.7366 -515.548
494100 -27.7267 -518.529
494200 -27.7605 -515.422
494300 -27.8031 -511.099
494400 -27.8126 -511.38
494500 -27.7684 -519.117
494600 -27.7419 -524.406
494700 -27.7028 -531.425
494800 -27.751 -526.325
494900 -27.7726 -524.922
495000 -27.8056 -521.946
495100 -27.8718 -514.341
495200 -27.8161 -523.672
495300 -27.8549 -519.88
495400 -27.8461 -522.699
495500 -27.7893 -532.196
495600 -27.8044 -531.695
495700 -27.8135 -532.033
495800 -27.7829 -537.877
495900 -27.7944 -537.879
496000 -27.8307 -534.436
496100 -27.9054 -525.655
496200 -27.9102 -526.585
496300 -27.9302 -525.401
496400 -27.9563 -523.378
496500 -27.981 -521.536
496600 -28.0057 -519.7
496700 -28.0322 -517.614
496800 -28.0109 -522.171
496900 -28.0787 -514.349
497000 -28.0509 -519.82
497100 -28.0185 -525.909
497200 -27.966 -534.814
497300 -28.0516 -524.506
497400 -28.0706 -523.465
497500 -28.025 -531.4
497600 -28.0359 -531.481
497700 -28.0818 -526.714
497800 -28.07 -529.949
497900 -28.0967 -527.834
498000 -28.0491 -536.041
498100 -28.0919 -531.693
498200 -28.1101 -530.758
498300 -28.1061 -532.922
498400 -28.0483 -542.552
498500 -28.0746 -540.494
498600 -28.0634 -543.645
498700 -28.0819 -542.669
498800 -28.1592 -533.525
498900 -28.1988 -529.625
499000 -28.1647 -535.962
499100 -28.1741 -536.252
499200 -28.2157 -532.073
499300 -28.2244 -532.465
499400 -28.283 -525.914
499500 -28.2796 -527.983
499600 -28.2796 -529.587
499700 -28.2849 -530.445
499800 -28.3285 -525.987
499900 -28.2856 -533.538
500000 -28.2522 -539.778
500100 -28.2857 -536.729
500200 -28.321 -533.412
500300 -28.3509 -530.862
500400 -28.4074 -524.608
500500 -28.4247 -523.796
500600 -28.4726 -518.738
500700 -28.5041 -515.97
500800 -28.5284 -514.193
500900 -28.5526 -512.422
501000 -28.5644 -512.385
501100 -28.5975 -509.372
501200 -28.5649 -515.506
501300 -28.5522 -518.875
501400 -28.6067 -512.888
501500 -28.6052 -514.699
501600 -28.5966 -517.499
501700 -28.6206 -515.756
501800 -28.5713 -524.2
501900 -28.6194 -519.126
502000 -28.71 -508.13
502100 -28.762 -502.505
502200 -28.6791 -515.623
502300 -28.7593 -506.074
502400 -28.744 -509.789
502500 -28.7316 -513.116
502600 -28.6956 -519.712
502700 -28.7015 -520.498
502800 -28.718 -519.795
502900 -28.7415 -518.138
503000 -28.7655 -516.39
503100 -28.7764 -516.482
503200 -28.8461 -508.393
503300 -28.8185 -513.822
503400 -28.8077 -516.918
503500 -28.8683 -510.106
503600 -28.908 -506.188
503700 -28.9388 -503.502
503800 -28.914 -508.538
503900 -28.8679 -516.544
504000 -28.9417 -507.891
504100 -28.8972 -515.668
504200 -28.9097 -515.535
504300 -28.9632 -509.694
504400 -28.9747 -509.704
504500 -28.9664 -512.454
504600 -28.9687 -513.726
504700 -28.9501 -517.907
504800 -29.0037 -512.062
504900 -29.0347 -509.357
505000 -29.047 -509.235
505100 -29.0133 -515.524
505200 -29.0056 -518.192
505300 -29.0318 -516.144
505400 -29.0462 -515.745
505500 -29.0558 -516.009
505600 -29.055 -517.713
505700 -29.024 -523.622
505800 -28.9898 -529.966
505900 -29.0436 -524.096
506000 -29.0535 -524.313
506100 -29.0722 -523.317
506200 -29.0906 -522.36
506300 -29.0945 -523.409
506400 -29.0428 -532.194
506500 -29.0076 -538.691
506600 -28.9959 -541.914
506700 -28.9745 -546.482
506800 -29.0243 -541.156
506900 -29.0523 -538.869
507000 -29.0147 -545.694
507100 -29.0204 -546.491
507200 -28.9669 -555.524
507300 -28.9457 -560.073
507400 -28.9061 -567.173
507500 -28.9602 -561.249
507600 -28.9579 -563.17
507700 -29.0002 -558.884
507800 -28.9768 -563.735
507900 -28.9637 -567.159
508000 -28.9906 -565.019
508100 -29.0419 -559.487
508200 -29.0396 -561.407
508300 -29.0208 -565.613
508400 -28.9968 -570.546
508500 -29.0227 -568.544
508600 -29.0064 -572.404
508700 -29.0301 -570.711
508800 -28.9696 -580.722
508900 -28.9916 -579.257
509000 -28.9571 -585.658
509100 -28.9394 -589.711
509200 -28.9661 -587.6
509300 -28.9678 -588.962
509400 -28.8472 -607.313
509500 -28.83 -611.303
509600 -28.8457 -610.717
509700 -28.8221 -615.603
509800 -28.8757 -609.742
509000 -28.9571 -585.658
509100 -28.8815 -597.754
509200 -28.8675 -601.305
509300 -28.917 -596.014
509400 -28.9609 -591.519
509500 -28.9667 -592.307
509600 -28.968 -593.723
509700 -28.9509 -597.704
509800 -28.9708 -596.526
509900 -28.9788 -597.024
510000 -28.9838 -597.922
510100 -29.0204 -594.441
510200 -28.9917 -600.024
510300 -29.0286 -596.496
510400 -29.042 -596.223
510500 -29.0367 -598.557
510600 -29.0388 -599.867
510700 -29.1306 -588.708
510800 -29.1647 -585.576
510900 -29.1646 -587.188
511000 -29.2131 -582.042
511100 -29.2246 -582.035
511200 -29.1994 -587.136
511300 -29.2042 -588.073
511400 -29.3354 -571.442
511500 -29.304 -577.405
511600 -29.2793 -582.432
511700 -29.2825 -583.588
511800 -29.2656 -587.53
511900 -29.2704 -588.464
512000 -29.2412 -594.122
512100 -29.3263 -583.889
512200 -29.3164 -586.864
512300 -29.3398 -585.215
512400 -29.3413 -586.604
512500 -29.3701 -584.197
512600 -29.342 -589.691
512700 -29.3274 -593.327
512800 -29.3123 -597.019
512900 -29.37 -590.604
513000 -29.372 -591.917
513100 -29.3836 -591.907
513200 -29.4256 -587.666
513300 -29.4846 -581.063
513400 -29.4626 -585.717
513500 -29.4578 -587.982
513600 -29.5044 -583.107
513700 -29.514 -583.369
513800 -29.5092 -585.639
513900 -29.5909 -575.884
514000 -29.5874 -577.968
514100 -29.6533 -570.409
514200 -29.6512 -572.3
514300 -29.7305 -562.879
514400 -29.7295 -564.616
514500 -29.7218 -567.276
514600 -29.6589 -577.626
514700 -29.6976 -573.848
514800 -29.7186 -572.524
514900 -29.7145 -574.69
515000 -29.7012 -578.141
515100 -29.6541 -586.276
515200 -29.7502 -574.527
515300 -29.7217 -580.081
515400 -29.8029 -570.392
515500 -29.7928 -573.397
515600 -29.7937 -574.864
515700 -29.8205 -572.741
515800 -29.8476 -570.581
515900 -29.7954 -579.431
516000 -29.7968 -580.826
516100 -29.8312 -577.643
516200 -29.8605 -575.178
516300 -29.8261 -581.555
516400 -29.7976 -587.112
516500 -29.8029 -587.967
516600 -29.7633 -595.074
516700 -29.8805 -580.391
516800 -29.962 -570.666
516900 -30.0229 -563.8
517000 -30.0857 -556.669
517100 -30.0954 -556.919
517200 -30.1624 -549.203
517300 -30.1398 -553.946
517400 -30.2297 -543.045
517500 -30.1855 -550.793
517600 -30.2109 -548.851
517700 -30.2139 -550.044
517800 -30.2513 -546.436
517900 -30.3006 -541.182
518000 -30.2816 -545.421
518100 -30.3105 -543.012
518200 -30.3389 -540.663
518300 -30.3909 -535.037
518400 -30.3747 -538.883
518500 -30.4224 -533.849
518600 -30.4725 -528.484
518700 -30.4839 -528.493
518800 -30.4492 -534.917
518900 -30.4322 -538.88
519000 -30.3816 -547.512
519100 -30.3507 -553.407
519200 -30.3466 -555.567
519300 -30.3345 -558.852
519400 -30.3597 -556.949
519500 -30.3841 -555.149
519600 -30.4262 -550.893
519700 -30.5076 -541.191
519800 -30.5456 -537.505
519900 -30.5778 -534.621
520000 -30.5777 -536.237
520100 -30.5497 -541.728
520200 -30.5586 -542.094
520300 -30.6171 -535.564
520400 -30.6161 -537.296
520500 -30.6354 -536.207
520600 -30.673 -532.592
520700 -30.695 -531.131
520800 -30.7581 -523.962
520900 -30.7629 -524.892
521000 -30.7566 -527.363
521100 -30.7826 -525.342
521200 -30.8308 -520.246
521300 -30.8216 -523.115
521400 -30.8434 -521.687
521500 -30.8935 -516.326
521600 -30.9394 -511.547
521700 -30.9386 -513.252
521800 -30.9639 -511.339
521900 -30.9823 -510.373
522000 -30.9958 -510.097
522100 -31.0112 -509.555
522200 -31.0228 -509.544
522300 -31.0223 -511.219
522400 -30.9401 -524.231
522500 -30.9276 -527.567
522600 -30.9975 -519.459
522700 -31.0345 -515.907
522800 -31.0604 -513.906
522900 -31.0364 -518.845
523000 -31.0416 -519.711
523100 -31.116 -510.978
523200 -31.1984 -501.118
523300 -31.216 -500.279
523400 -31.1895 -505.557
523500 -31.136 -514.588
523600 -31.2242 -503.927
523700 -31.2407 -503.237
523800 -31.2752 -500.042
523900 -31.2445 -505.898
524000 -31.2275 -509.87
524100 -31.2422 -509.425
524200 -31.2754 -506.411
524300 -31.3425 -498.681
524400 -31.3596 -497.899
524500 -31.3577 -499.758
524600 -31.3887 -497.059
524700 -31.4006 -496.995
524800 -31.2429 -520.503
524900 -31.2226 -524.932
525000 -31.1774 -532.811
525100 -31.1955 -531.887
525200 -31.1846 -535.006
525300 -31.1496 -541.468
525400 -31.1707 -540.126
525500 -31.1549 -543.919
525600 -31.1041 -552.586
525700 -31.1194 -552.056
525800 -31.1276 -552.516
525900 -31.2115 -542.449
526000 -31.2736 -535.422
526100 -31.3021 -533.051
526200 -31.3235 -531.689
526300 -31.3507 -529.501
526400 -31.3136 -536.255
526500 -31.3263 -536.091
526600 -31.34 -535.776
526700 -31.3592 -534.717
526800 -31.3452 -538.25
526900 -31.3285 -542.172
527000 -31.3591 -539.514
527100 -31.3071 -548.34
527200 -31.3401 -545.358
527300 -31.3152 -550.409
527400 -31.3761 -543.543
527500 -31.3719 -545.725
527600 -31.3737 -547.072
527700 -31.4563 -537.197
527800 -31.4499 -539.692
527900 -31.4805 -537.031
528000 -31.5118 -534.277
528100 -31.539 -532.097
528200 -31.5433 -533.099
528300 -31.5556 -532.986
528400 -31.5323 -537.818
528500 -31.5364 -538.856
528600 -31.5066 -544.593
528700 -31.5284 -543.164
528800 -31.5379 -543.432
528900 -31.5641 -541.388
529000 -31.5931 -538.967
529100 -31.6078 -538.524
529200 -31.6018 -540.953
529300 -31.6203 -539.976
529400 -31.6595 -536.134
529500 -31.6956 -532.709
529600 -31.7036 -533.202
529700 -31.7356 -530.342
529800 -31.731 -532.586
529900 -31.7387 -533.108
530000 -31.7925 -527.239
530100 -31.8295 -523.686
530200 -31.8433 -523.366
530300 -31.7751 -534.442
530400 -31.7728 -536.365
530500 -31.7965 -534.674
530600 -31.7824 -538.223
530700 -31.7802 -540.133
530800 -31.8055 -538.21
530900 -31.848 -533.903
531000 -31.8797 -531.1
531100 -31.8701 -534.033
531200 -31.8638 -536.506
531300 -31.9048 -532.41
531400 -31.8678 -539.148
531500 -31.8435 -544.125
531600 -31.8376 -546.539
531700 -31.9029 -539.056
531800 -31.9064 -540.17
531900 -31.8529 -549.205
532000 -31.8408 -552.484
532100 -31.8266 -556.059
532200 -31.8236 -558.065
532300 -31.8003 -562.899
532400 -31.8276 -560.715
532500 -31.7947 -566.873
532600 -31.7778 -570.829
532700 -31.7441 -577.113
532800 -31.7957 -571.536
532900 -31.8351 -567.652
533000 -31.8848 -562.348
533100 -31.8964 -562.338
533200 -31.9252 -559.926
533300 -31.897 -565.445
533400 -31.8696 -570.847
533500 -31.8845 -570.381
533600 -31.8894 -571.304
533700 -31.919 -568.78
533800 -31.9691 -563.424
533900 -32.0184 -558.165
534000 -32.0043 -561.718
534100 -32.0244 -560.536
534200 -32.035 -560.654
534300 -32.0403 -561.521
534400 -31.9916 -569.881
534500 -31.9921 -571.416
534600 -31.9907 -573.204
534700 -32.0221 -570.432
534800 -31.9607 -580.57
534900 -31.9641 -581.692
535000 -31.9837 -580.561
535100 -31.9661 -584.613
535200 -31.9313 -591.041
535300 -31.9358 -592.021
535400 -31.9287 -594.605
535500 -31.8725 -604.004
535600 -31.8995 -601.858
535700 -31.9659 -594.225
535800 -31.9068 -604.032
535900 -31.9377 -601.346
536000 -31.9928 -595.281
536100 -31.9502 -602.806
536200 -31.9911 -598.709
536300 -32.0085 -597.896
536400 -32.0129 -598.882
536500 -31.9954 -602.912
536600 -32.0254 -600.346
536700 -32.0743 -595.149
536800 -32.1132 -591.333
536900 -32.0537 -601.208
537000 -32.1774 -585.614
537100 -32.254 -576.571
537200 -32.2752 -575.221
537300 -32.2881 -575.018
537400 -32.328 -571.075
537500 -32.3522 -569.318
537600 -32.2817 -580.704
537700 -32.286 -581.703
537800 -32.3027 -580.979
537900 -32.3666 -573.708
538000 -32.3914 -571.848
538100 -32.3629 -577.42
538200 -32.3675 -578.367
538300 -32.3845 -577.601
538400 -32.4171 -574.672
538500 -32.4238 -575.336
538600 -32.3905 -581.574
538700 -32.4177 -579.386
538800 -32.4771 -572.731
538900 -32.5079 -570.044
539000 -32.522 -569.68
539100 -32.4957 -574.939
539200 -32.5373 -570.761
539300 -32.538 -572.254
539400 -32.5559 -571.369
539500 -32.6143 -564.848
539600 -32.6131 -566.609
539700 -32.6838 -558.392
539800 -32.7028 -557.348
539900 -32.7061 -558.483
540000 -32.705 -560.236
540100 -32.7028 -562.14
540200 -32.6428 -572.078
540300 -32.6463 -573.192
540400 -32.732 -562.879
540500 -32.7542 -561.395
540600 -32.7457 -564.165
540700 -32.8079 -557.125
540800 -32.7885 -561.416
540900 -32.8482 -554.716
541000 -32.8781 -552.159
541100 -32.8405 -558.982
541200 -32.8369 -561.082
541300 -32.8395 -562.322
541400 -32.8465 -562.952
541500 -32.8493 -564.151
541600 -32.8797 -561.534
541700 -32.9413 -554.571
541800 -32.9871 -549.8
541900 -32.9899 -551.006
542000 -32.9446 -558.899
542100 -33.0092 -551.528
542200 -33.0208 -551.515
542300 -33.1302 -537.901
542400 -33.1278 -539.842
542500 -33.0988 -545.465
542600 -33.0621 -552.169
542700 -33.1587 -540.342
542800 -33.1642 -541.176
542900 -33.1304 -547.462
543000 -33.1516 -546.12
543100 -33.1352 -549.994
543200 -33.159 -548.286
543300 -33.1372 -552.92
543400 -33.1112 -558.121
543500 -33.1624 -552.605
543600 -33.1313 -558.533
543700 -33.1815 -553.148
543800 -33.2073 -551.161
543900 -33.266 -544.598
544000 -33.3191 -538.823
544100 -33.3006 -542.999
544200 -33.3436 -538.614
544300 -33.4086 -531.188
544400 -33.3577 -539.851
544500 -33.3473 -542.891
544600 -33.3992 -537.282
544700 -33.3593 -544.425
544800 -33.3393 -548.806
544900 -33.3956 -542.579
545000 -33.3878 -545.262
545100 -33.4387 -539.787
545200 -33.4475 -540.157
545300 -33.4295 -544.251
545400 -33.4334 -545.314
545500 -33.3797 -554.38
545600 -33.4102 -551.736
545700 -33.4382 -549.438
545800 -33.4371 -551.186
545900 -33.4847 -546.176
546000 -33.5049 -544.971
546100 -33.5251 -543.752
546200 -33.5586 -540.696
546300 -33.5601 -542.086
546400 -33.53 -547.866
546500 -33.5399 -548.088
546600 -33.534 -550.511
546700 -33.5271 -553.062
546800 -33.5399 -552.885
546900 -33.4964 -560.526
547000 -33.4622 -566.886
547100 -33.4504 -570.122
547200 -33.4608 -570.27
547300 -33.478 -569.48
547400 -33.4802 -570.777
547500 -33.4847 -571.74
547600 -33.5609 -562.759
547700 -33.5893 -560.399
547800 -33.5529 -567.061
547900 -33.5883 -563.734
548000 -33.5857 -565.694
548100 -33.602 -565.027
548200 -33.6057 -566.111
548300 -33.6392 -563.059
548400 -33.662 -561.488
548500 -33.6074 -570.674
548600 -33.5412 -581.466
548700 -33.5369 -583.672
548800 -33.5499 -583.457
548900 -33.4708 -596.048
549000 -33.4424 -601.588
549100 -33.4851 -597.253
549200 -33.4801 -599.547
549300 -33.4792 -601.278
549400 -33.4991 -600.105
549500 -33.5085 -600.402
549600 -33.5249 -599.71
549700 -33.5664 -595.552
549800 -33.6021 -592.188
549900 -33.6584 -585.959
550000 -33.6569 -587.763
550100 -33.725 -579.905
550200 -33.7169 -582.628
550300 -33.6989 -586.72
550400 -33.6744 -591.729
550500 -33.708 -588.65
550600 -33.7447 -585.154
550700 -33.7831 -581.413
550800 -33.8156 -578.497
550900 -33.807 -581.288
551000 -33.837 -578.716
551100 -33.8538 -577.979
551200 -33.7615 -592.402
551300 -33.7401 -596.977
551400 -33.7688 -594.583
551500 -33.7577 -597.73
551600 -33.7223 -604.243
551700 -33.7165 -606.645
551800 -33.7321 -606.085
551900 -33.6684 -616.535
552000 -33.6822 -616.214
552100 -33.6475 -622.625
552200 -33.6694 -621.178
552300 -33.648 -625.752
552400 -33.7389 -614.729
552500 -33.7667 -612.457
552600 -33.7621 -614.694
552700 -33.8006 -610.938
552800 -33.8008 -612.509
552900 -33.7634 -619.309
553000 -33.8002 -615.795
553100 -33.7822 -619.895
553200 -33.8623 -610.357
553300 -33.8747 -610.233
553400 -33.9166 -606.012
553500 -33.9401 -604.348
553600 -33.9895 -599.075
553700 -33.9918 -600.359
553800 -33.9198 -611.955
553900 -33.9003 -616.259
554000 -33.8966 -618.375
554100 -33.9202 -616.692
554200 -34.002 -606.921
554300 -34.0568 -600.912
554400 -34.0549 -602.776
554500 -34.112 -596.441
554600 -34.1454 -593.395
554700 -34.1928 -588.4
554800 -34.208 -587.884
554900 -34.2789 -579.631
555000 -34.1827 -594.601
555100 -34.2134 -591.935
555200 -34.1617 -600.72
555300 -34.164 -601.987
555400 -34.1974 -598.949
555500 -34.2344 -595.402
555600 -34.3082 -586.75
555700 -34.2833 -591.805
555800 -34.3153 -588.966
555900 -34.2771 -595.869
556000 -34.3003 -594.239
556100 -34.2247 -606.341
556200 -34.2638 -602.506
556300 -34.2512 -605.854
556400 -34.2738 -604.319
556500 -34.3139 -600.343
556600 -34.326 -600.252
556700 -34.2568 -611.47
556800 -34.2513 -613.838
556900 -34.2637 -613.715
557000 -34.2825 -612.695
557100 -34.2221 -622.684
557200 -34.2039 -626.809
557300 -34.2652 -619.891
557400 -34.2947 -617.396
557500 -34.3032 -617.812
557600 -34.3027 -619.482
557700 -34.279 -624.366
557800 -34.2923 -624.11
557900 -34.2487 -631.772
558000 -34.2452 -633.852
558100 -34.2832 -630.169
558200 -34.3063 -628.561
558300 -34.2775 -634.164
558400 -34.2757 -636.011
558500 -34.3173 -631.826
558600 -34.2722 -639.697
558700 -34.3899 -624.932
558800 -34.441 -619.433
558900 -34.449 -619.924
559000 -34.4371 -623.177
559100 -34.4751 -619.496
559200 -34.4827 -620.029
559300 -34.5184 -616.665
559400 -34.4889 -622.373
559500 -34.4772 -625.592
559600 -34.5004 -623.958
559700 -34.5548 -618.006
559800 -34.571 -617.345
559900 -34.5549 -621.19
560000 -34.5424 -624.516
560100 -34.521 -629.089
560200 -34.5179 -631.125
560300 -34.5638 -626.337
560400 -34.631 -618.602
560500 -34.6641 -615.598
560600 -34.7452 -605.932
560700 -34.7786 -602.878
560800 -34.8237 -598.213
560900 -34.8895 -590.67
561000 -34.8958 -591.397
561100 -34.9205 -589.559
561200 -34.8745 -597.542
561300 -34.9077 -594.533
561400 -34.9414 -591.446
561500 -34.9137 -596.891
561600 -34.9385 -595.052
561700 -34.9228 -598.826
561800 -34.9526 -596.278
561900 -34.9382 -599.886
562000 -34.9293 -602.72
562100 -34.9422 -602.526
562200 -35.056 -588.303
562300 -34.9985 -597.9
562400 -35.0422 -593.425
562500 -35.0464 -594.432
562600 -35.0098 -601.122
562700 -35.0208 -601.184
562800 -35.0005 -605.614
562900 -35.0493 -600.42
563000 -35.0617 -600.304
563100 -35.0585 -602.345
563200 -35.0291 -608.029
563300 -34.9981 -613.927
563400 -34.9706 -619.345
563500 -35.03 -612.695
563600 -35.0361 -613.438
563700 -35.0511 -612.955
563800 -35.0636 -612.814
563900 -35.022 -620.196
564000 -35.0732 -614.677
564100 -35.1336 -607.891
564200 -35.1372 -608.991
564300 -35.1441 -609.628
564400 -35.1392 -611.898
564500 -35.1194 -616.246
564600 -35.1447 -614.337
564700 -35.1274 -618.334
564800 -35.0701 -627.894
564900 -35.1538 -617.862
565000 -35.229 -609.006
565100 -35.225 -611.16
565200 -35.2315 -611.855
565300 -35.1875 -619.568
565400 -35.2263 -615.783
565500 -35.2398 -615.502
565600 -35.2521 -615.394
565700 -35.2748 -613.831
565800 -35.2617 -617.245
565900 -35.2487 -620.662
566000 -35.2599 -620.7
566100 -35.2706 -620.805
566200 -35.3125 -616.581
566300 -35.3238 -616.611
566400 -35.3354 -616.601
566500 -35.362 -614.496
566600 -35.408 -609.705
566700 -35.4161 -610.174
566800 -35.4591 -605.801
566900 -35.5123 -600.011
567000 -35.5244 -599.93
567100 -35.568 -595.47
567200 -35.6164 -590.329
567300 -35.6327 -589.672
567400 -35.6462 -589.393
567500 -35.6399 -591.87
567600 -35.6732 -588.833
567700 -35.6556 -592.873
567800 -35.6518 -595.011
567900 -35.6265 -600.124
568000 -35.7022 -591.191
568100 -35.6922 -594.186
568200 -35.7403 -589.092
568300 -35.7685 -586.785
568400 -35.802 -583.723
568500 -35.8018 -585.344
568600 -35.8467 -580.702
568700 -35.9035 -574.405
568800 -35.9275 -572.673
568900 -35.93 -573.927
569000 -35.9053 -578.957
569100 -35.8784 -584.287
569200 -35.9052 -582.17
569300 -35.9057 -583.687
569400 -35.9348 -581.244
569500 -35.9142 -585.714
569600 -35.9309 -584.982
569700 -35.9086 -589.68
569800 -35.9029 -592.077
569900 -35.9235 -590.812
570000 -35.9455 -589.354
570100 -35.9418 -591.464
570200 -35.9559 -591.101
570300 -35.9297 -596.335
570400 -36.0141 -586.215
570500 -36.0257 -586.195
570600 -35.9982 -591.62
570700 -36.0099 -591.585
570800 -36.0255 -591.021
570900 -36.0087 -594.954
571000 -35.9774 -600.903
571100 -35.9414 -607.497
571200 -35.986 -602.899
571300 -36.0021 -602.252
571400 -36.0485 -597.416
571500 -36.1113 -590.285
571600 -36.1422 -587.585
571700 -36.1791 -584.053
571800 -36.153 -589.273
571900 -36.2489 -577.546
572000 -36.1664 -590.607
572100 -36.1814 -590.13
572200 -36.2618 -580.55
572300 -36.249 -583.933
572400 -36.2661 -583.145
572500 -36.3015 -579.827
572600 -36.3236 -578.363
572700 -36.2947 -583.967
572800 -36.2787 -587.797
572900 -36.2955 -587.063
573000 -36.3356 -583.085
573100 -36.3891 -577.248
573200 -36.4363 -572.289
573300 -36.4844 -567.201
573400 -36.474 -570.239
573500 -36.4298 -577.981
573600 -36.4618 -575.13
573700 -36.4461 -578.91
573800 -36.43 -582.742
573900 -36.4557 -580.777
574000 -36.4297 -585.985
574100 -36.4915 -578.996
574200 -36.3947 -594.05
574300 -36.4286 -590.934
574400 -36.4316 -592.109
574500 -36.4596 -589.816
574600 -36.4617 -591.128
574700 -36.4405 -595.67
574800 -36.5147 -586.955
574900 -36.5563 -582.774
575000 -36.6027 -577.924
575100 -36.635 -575.043
575200 -36.6312 -577.158
575300 -36.6385 -577.753
575400 -36.6982 -571.052
575500 -36.637 -581.146
575600 -36.6069 -586.925
575700 -36.6565 -581.643
575800 -36.6301 -586.898
575900 -36.643 -586.709
576000 -36.6578 -586.246
576100 -36.6905 -583.307
576200 -36.6991 -583.704
576300 -36.743 -579.208
576400 -36.7239 -583.463
576500 -36.6879 -590.062
576600 -36.6797 -592.791
576700 -36.6214 -602.497
576800 -36.6353 -602.167
576900 -36.65 -601.712
577000 -36.6559 -602.492
577100 -36.7234 -594.711
577200 -36.7327 -595.023
577300 -36.7545 -593.592
577400 -36.8171 -586.482
577500 -36.8625 -581.775
577600 -36.8975 -578.514
577700 -36.9399 -574.212
577800 -36.9701 -571.614
577900 -36.8951 -583.642
578000 -36.9323 -580.069
578100 -36.913 -584.346
578200 -36.9743 -577.42
578300 -37.0048 -574.789
578400 -37.0098 -575.695
578500 -37.0608 -570.197
578600 -37.123 -563.159
578700 -37.1471 -561.407
578800 -37.1238 -566.243
578900 -37.0985 -571.352
579000 -37.0593 -578.394
579100 -37.1272 -570.563
579200 -37.1593 -567.698
579300 -37.1146 -575.507
579400 -37.1543 -571.586
579500 -37.1474 -574.145
579600 -37.1571 -574.394
579700 -37.151 -576.839
579800 -37.1165 -583.239
579900 -37.1204 -584.288
580000 -37.1217 -585.715
580100 -37.1333 -585.69
580200 -37.1912 -579.244
580300 -37.1827 -582.033
580400 -37.1983 -581.453
580500 -37.2447 -576.6
580600 -37.2571 -576.477
580700 -37.2176 -583.566
580800 -37.244 -581.5
580900 -37.234 -584.487
581000 -37.2148 -588.758
581100 -37.1871 -594.199
581200 -37.2608 -585.56
581300 -37.2743 -585.274
581400 -37.2849 -585.409
581500 -37.3236 -581.622
581600 -37.3447 -580.291
581700 -37.3505 -581.084
581800 -37.4287 -571.812
581900 -37.4082 -576.253
582000 -37.4683 -569.512
582100 -37.5589 -558.509
582200 -37.6226 -551.254
582300 -37.6192 -553.335
582400 -37.6296 -553.485
582500 -37.627 -555.445
582600 -37.6359 -555.804
582700 -37.6348 -557.552
582800 -37.5984 -564.217
582900 -37.6769 -554.902
583000 -37.6847 -555.423
583100 -37.5766 -572.033
583200 -37.5957 -570.978
583300 -37.5726 -575.788
583400 -37.5551 -579.816
583500 -37.5273 -585.272
583600 -37.5691 -581.068
583700 -37.5479 -585.61
583800 -37.5819 -582.483
583900 -37.5599 -587.145
584000 -37.5563 -589.244
584100 -37.5579 -590.618
584200 -37.6208 -583.474
584300 -37.6561 -580.164
584400 -37.6991 -575.785
584500 -37.7378 -572.009
584600 -37.7018 -578.604
584700 -37.7107 -578.971
584800 -37.6914 -583.251
584900 -37.7167 -581.328
585000 -37.7468 -578.748
585100 -37.7498 -579.922
585200 -37.8054 -573.802
585300 -37.7239 -586.72
585400 -37.7324 -587.134
585500 -37.7144 -591.246
585600 -37.6404 -603.115
585700 -37.6466 -603.851
585800 -37.63 -607.761
585900 -37.5965 -614.017
586000 -37.6278 -611.262
586100 -37.6999 -602.838
586200 -37.6887 -605.995
586300 -37.6769 -609.23
586400 -37.7454 -601.313
586500 -37.8337 -590.647
586600 -37.8557 -589.183
586700 -37.806 -597.685
586800 -37.8272 -596.333
586900 -37.8154 -599.581
587000 -37.859 -595.115
587100 -37.8772 -594.189
587200 -37.8508 -599.447
587300 -37.8534 -600.683
587400 -37.8701 -599.972
587500 -37.9235 -594.14
587600 -37.9472 -592.445
587700 -37.9617 -592.027
587800 -37.973 -592.06
587900 -37.9621 -595.165
588000 -37.9466 -598.926
588100 -37.8938 -607.862
588200 -37.9111 -607.057
588300 -37.9379 -604.921
588400 -37.9909 -599.156
588500 -37.9078 -612.301
588600 -37.8827 -617.387
588700 -37.8776 -619.693
588800 -37.8243 -628.698
588900 -37.8258 -630.087
589000 -37.8142 -633.297
589100 -37.8254 -633.339
589200 -37.8588 -630.303
589300 -37.8367 -634.969
589400 -37.8233 -638.434
589500 -37.8616 -634.71
589600 -37.8406 -639.226
589700 -37.886 -634.51
589800 -37.888 -635.827
589900 -37.8537 -642.201
590000 -37.8448 -645.027
590100 -37.9009 -638.834
590200 -37.9042 -639.977
590300 -37.873 -645.905
590400 -37.8406 -652.001
590500 -37.9231 -642.141
590600 -37.9768 -636.272
590700 -37.9324 -644.037
590800 -37.9436 -644.088
590900 -37.9345 -646.948
591000 -37.9366 -648.257
591100 -37.9926 -642.069
591200 -38.0014 -642.439
591300 -38.0379 -638.977
591400 -37.9976 -646.17
591500 -38.0135 -645.552
591600 -38.0599 -640.712
591700 -38.0881 -638.389
591800 -38.0757 -641.704
591900 -38.1396 -634.43
592000 -38.1159 -639.312
592100 -38.1478 -636.48
592200 -38.184 -633.049
592300 -38.1395 -640.828
592400 -38.1218 -644.895
592500 -38.1076 -648.467
592600 -38.0869 -652.942
592700 -38.1145 -650.693
592800 -38.1108 -652.81
592900 -38.0832 -658.238
593000 -38.0507 -664.362
593100 -38.0874 -660.857
593200 -38.133 -656.113
593300 -38.0943 -663.099
593400 -38.1248 -660.461
593500 -38.2018 -651.347
593600 -38.2765 -642.568
593700 -38.368 -631.448
593800 -38.3813 -631.206
593900 -38.2839 -646.333
594000 -38.2886 -647.276
594100 -38.2923 -648.358
594200 -38.3364 -643.841
594300 -38.3146 -648.463
594400 -38.3803 -640.929
594500 -38.3544 -646.125
594600 -38.4117 -639.768
594700 -38.4049 -642.307
594800 -38.4122 -642.89
594900 -38.383 -648.541
595000 -38.381 -650.421
595100 -38.3753 -652.813
595200 -38.4524 -643.698
595300 -38.5063 -637.809
595400 -38.4956 -640.883
595500 -38.4682 -646.288
595600 -38.4824 -645.923
595700 -38.4353 -654.057
595800 -38.4717 -650.603
595900 -38.4984 -648.487
596000 -38.4994 -649.943
596100 -38.4778 -654.55
596200 -38.5165 -650.775
596300 -38.5657 -645.53
596400 -38.6329 -637.789
596500 -38.6371 -638.805
596600 -38.5839 -647.789
596700 -38.636 -642.159
596800 -38.6716 -638.803
596900 -38.661 -641.877
597000 -38.7163 -635.789
597100 -38.7284 -635.711
597200 -38.6732 -644.975
597300 -38.6854 -644.882
597400 -38.669 -648.75
597500 -38.7216 -643.049
597600 -38.7324 -643.136
597700 -38.6366 -658.052
597800 -38.6221 -661.665
597900 -38.517 -677.87
598000 -38.6131 -666.104
598100 -38.6262 -665.883
598200 -38.6764 -660.507
598300 -38.698 -659.112
598400 -38.6747 -663.943
598500 -38.6846 -664.165
598600 -38.6952 -664.292
598700 -38.7178 -662.75
598800 -38.6762 -670.132
598900 -38.6843 -670.601
599000 -38.6484 -677.185
599100 -38.6032 -685.062
599200 -38.6194 -684.405
599300 -38.6311 -684.377
599400 -38.6528 -682.962
599500 -38.6632 -683.121
599600 -38.6308 -689.213
599700 -38.6981 -681.467
599800 -38.736 -677.792
599900 -38.8264 -666.834
600000 -38.8609 -663.639
600100 -38.8339 -668.979
600200 -38.8439 -669.194
600300 -38.8401 -671.317
600400 -38.7952 -679.158
600500 -38.7347 -689.164
600600 -38.7465 -689.127
600700 -38.7683 -687.688
600800 -38.7973 -685.258
600900 -38.8079 -685.386
601000 -38.8676 -678.682
601100 -38.9343 -671.021
601200 -38.9432 -671.381
601300 -38.9622 -670.335
601400 -38.9236 -677.295
601500 -38.9698 -672.477
601600 -38.9828 -672.266
601700 -39.0132 -669.635
601800 -39.0724 -663.012
601900 -39.1107 -659.291
602000 -39.1103 -660.946
602100 -39.1328 -659.41
602200 -39.1281 -661.658
602300 -39.1991 -653.397
602400 -39.1805 -657.578
602500 -39.2118 -654.827
602600 -39.1963 -658.576
602700 -39.1396 -668.057
602800 -39.1511 -668.048
602900 -39.2024 -662.53
603000 -39.2019 -664.186
603100 -39.1613 -671.427
603200 -39.1562 -673.741
603300 -39.1671 -673.818
603400 -39.2224 -667.736
603500 -39.1838 -674.695
603600 -39.169 -678.35
603700 -39.1805 -678.358
603800 -39.1763 -680.54
603900 -39.1205 -689.88
604000 -39.1608 -685.881
604100 -39.2055 -681.271
604200 -39.2153 -681.503
604300 -39.2034 -684.763
604400 -39.2537 -679.366
604500 -39.2815 -677.097
604600 -39.2674 -680.662
604700 -39.2859 -679.691
604800 -39.3753 -668.859
604900 -39.4524 -659.743
605000 -39.4344 -663.84
605100 -39.3291 -680.069
605200 -39.3319 -681.28
605300 -39.334 -682.585
605400 -39.3748 -678.515
605500 -39.3815 -679.19
605600 -39.3959 -678.781
605700 -39.3757 -683.191
605800 -39.4078 -680.327
605900 -39.3874 -684.756
606000 -39.4056 -683.821
606100 -39.3701 -690.364
606200 -39.3984 -688.028
606000 -39.4056 -683.821
606100 -39.3472 -693.537
606200 -39.3316 -697.311
606300 -39.3772 -692.572
606400 -39.3716 -694.942
606500 -39.4114 -691.006
606600 -39.4645 -685.234
606700 -39.5175 -679.46
606800 -39.5028 -683.109
606900 -39.5398 -679.559
607000 -39.621 -669.868
607100 -39.5946 -675.143
607200 -39.5583 -681.79
607300 -39.561 -683.004
607400 -39.475 -696.555
607500 -39.457 -700.659
607600 -39.4911 -697.517
607700 -39.523 -694.678
607800 -39.5057 -698.685
607900 -39.5288 -697.076
608000 -39.5686 -693.134
608100 -39.6151 -688.271
608200 -39.6171 -689.599
608300 -39.6038 -693.036
608400 -39.6399 -689.616
608500 -39.7231 -679.655
608600 -39.6952 -685.129
608700 -39.7779 -675.237
608800 -39.7625 -678.978
608900 -39.7782 -678.397
609000 -39.7592 -682.635
609100 -39.7432 -686.446
609200 -39.7919 -681.283
609300 -39.8216 -678.753
609400 -39.8523 -676.082
609500 -39.817 -682.587
609600 -39.8227 -683.397
609700 -39.8129 -686.362
609800 -39.7895 -691.208
609900 -39.7851 -693.413
610000 -39.7399 -701.289
610100 -39.7386 -703.073
610200 -39.7274 -706.228
610300 -39.7271 -707.866
610400 -39.7414 -707.484
610500 -39.7727 -704.727
610600 -39.8001 -702.523
610700 -39.802 -703.846
610800 -39.8061 -704.875
610900 -39.8165 -705.036
611000 -39.8731 -698.759
611100 -39.8738 -700.263
611200 -39.9468 -691.723
611300 -40.006 -685.097
611400 -40.0639 -678.648
611500 -40.0645 -680.158
611600 -40.0474 -684.139
611700 -40.0807 -681.105
611800 -40.0868 -681.852
611900 -40.1055 -680.849
612000 -40.1509 -676.143
612100 -40.1522 -677.553
612200 -40.1023 -686.085
612300 -40.0249 -698.446
612400 -40.0467 -697.018
612500 -40.1144 -689.2
612600 -40.1084 -691.629
612700 -40.1881 -682.158
612800 -40.2124 -680.378
612900 -40.2597 -675.408
613000 -40.2326 -680.769
613100 -40.2539 -679.405
613200 -40.251 -681.405
613300 -40.2365 -685.018
613400 -40.2484 -684.965
613500 -40.3317 -674.991
613600 -40.3243 -677.612
613700 -40.4116 -667.076
613800 -40.381 -672.938
613900 -40.3572 -677.844
614000 -40.3415 -681.618
614100 -40.3518 -681.789
614200 -40.3564 -682.743
614300 -40.3364 -687.116
614400 -40.3611 -685.284
614500 -40.3754 -684.901
614600 -40.3846 -685.211
614700 -40.434 -679.952
614800 -40.4316 -681.887
614900 -40.4547 -680.269
615000 -40.4932 -676.517
615100 -40.4793 -680.042
615200 -40.5044 -678.161
615300 -40.5272 -676.587
615400 -40.4911 -683.197
615500 -40.4601 -689.112
615600 -40.4686 -689.518
615700 -40.5117 -685.131
615800 -40.53 -684.187
615900 -40.5381 -684.656
616000 -40.6014 -677.46
616100 -40.5322 -688.673
616200 -40.5486 -687.996
616300 -40.5537 -688.885
616400 -40.586 -685.99
616500 -40.6084 -684.483
616600 -40.6088 -686.025
616700 -40.5606 -694.312
616800 -40.6033 -689.986
616900 -40.6482 -685.336
617000 -40.6094 -692.327
617100 -40.6024 -694.897
617200 -40.5759 -700.177
617300 -40.495 -713.016
617400 -40.5265 -710.245
617500 -40.5472 -708.961
617600 -40.5047 -716.464
617700 -40.485 -720.8
617800 -40.4581 -726.134
617900 -40.4133 -733.967
618000 -40.4608 -728.967
618100 -40.4859 -727.071
618200 -40.4533 -733.202
618300 -40.45 -735.262
618400 -40.4242 -740.432
618500 -40.3841 -747.614
618600 -40.3573 -752.935
618700 -40.3335 -757.841
618800 -40.3537 -756.623
618900 -40.3735 -755.471
619000 -40.3708 -757.452
619100 -40.3981 -755.25
619200 -40.3749 -760.069
619300 -40.4039 -757.64
619400 -40.4357 -754.824
619500 -40.4494 -754.515
619600 -40.5032 -748.641
619700 -40.5494 -743.811
619800 -40.5401 -746.705
619900 -40.572 -743.875
620000 -40.5965 -742.065
620100 -40.6327 -738.637
620200 -40.607 -743.796
620300 -40.6304 -742.142
620400 -40.645 -741.716
620500 -40.6716 -739.615
620600 -40.7229 -734.082
620700 -40.7203 -736.051
620800 -40.6715 -744.426
620900 -40.7276 -738.222
621000 -40.7887 -731.333
621100 -40.8032 -730.922
621200 -40.8223 -729.866
621300 -40.7942 -735.365
621400 -40.7938 -737.017
621500 -40.821 -734.835
621600 -40.8332 -734.742
621700 -40.8439 -734.849
621800 -40.8112 -740.995
621900 -40.8441 -738.025
622000 -40.8309 -741.449
622100 -40.8329 -742.771
622200 -40.8554 -741.248
622300 -40.9107 -735.165
622400 -40.8949 -738.949
622500 -40.8625 -745.053
622600 -40.9456 -735.104
622700 -40.9143 -741.054
622800 -40.8964 -745.135
622900 -40.9081 -745.113
623000 -40.9521 -740.587
623100 -40.9198 -746.678
623200 -40.9159 -748.819
623300 -40.929 -748.592
623400 -40.9488 -747.443
623500 -40.9545 -748.241
623600 -41.0162 -741.279
623700 -41.0641 -736.213
623800 -41.0763 -736.117
623900 -41.102 -734.14
624000 -41.1486 -729.263
624100 -41.1891 -725.242
624200 -41.1761 -728.642
624300 -41.1421 -734.959
624400 -41.1959 -729.086
624500 -41.194 -730.947
624600 -41.271 -721.845
624700 -41.2815 -721.979
624800 -41.2277 -731.061
624900 -41.228 -732.617
625000 -41.1747 -741.625
625100 -41.1909 -740.97
625200 -41.2366 -736.215
625300 -41.2798 -731.808
625400 -41.2247 -741.06
625500 -41.2167 -743.767
625600 -41.2291 -743.65
625700 -41.2377 -744.052
625800 -41.1921 -751.989
625900 -41.1798 -755.291
626000 -41.2559 -746.319
626100 -41.2374 -750.487
626200 -41.1728 -761.066
626300 -41.1673 -763.417
626400 -41.2256 -756.913
626500 -41.2361 -757.065
626600 -41.2526 -756.365
626700 -41.31 -749.989
626800 -41.3856 -741.082
626900 -41.4011 -740.527
627000 -41.4618 -733.691
627100 -41.431 -739.561
627200 -41.4539 -737.979
627300 -41.4745 -736.712
627400 -41.5106 -733.296
627500 -41.4253 -746.75
627600 -41.4231 -748.657
627700 -41.4005 -753.395
627800 -41.377 -758.249
627900 -41.4412 -750.93
628000 -41.405 -757.559
628100 -41.3721 -763.728
628200 -41.4479 -754.787
628300 -41.5085 -747.969
628400 -41.4871 -752.541
628500 -41.4787 -755.307
628600 -41.534 -749.216
628700 -41.547 -749.018
628800 -41.5256 -753.581
628900 -41.4835 -761.027
629000 -41.4516 -767.062
629100 -41.4673 -766.473
629200 -41.3965 -777.917
629300 -41.4462 -772.613
629400 -41.5075 -765.684
629500 -41.5368 -763.218
629600 -41.5017 -769.692
629700 -41.5742 -761.213
629800 -41.5691 -763.525
629900 -41.6025 -760.473
630000 -41.6466 -755.939
630100 -41.6001 -764.012
630200 -41.6899 -753.124
630300 -41.7607 -744.882
630400 -41.7702 -745.169
630500 -41.7793 -745.501
630600 -41.8217 -741.209
630700 -41.7942 -746.62
630800 -41.819 -744.776
630900 -41.8034 -748.533
631000 -41.8229 -747.426
631100 -41.7507 -759.062
631200 -41.7889 -755.344
631300 -41.7954 -756.041
631400 -41.7842 -759.194
631500 -41.7942 -759.401
631600 -41.7525 -766.797
631700 -41.7459 -769.308
631800 -41.7896 -764.834
631900 -41.7928 -765.989
632000 -41.8078 -765.51
632100 -41.824 -764.858
632200 -41.7683 -774.192
632300 -41.7949 -772.091
632400 -41.7772 -776.154
632500 -41.7996 -774.629
632600 -41.8411 -770.469
632700 -41.9712 -753.983
632800 -41.9755 -754.98
632900 -41.9737 -756.833
633000 -41.9215 -765.69
633100 -41.9253 -766.76
633200 -41.879 -774.784
633300 -41.8865 -775.345
633400 -41.926 -771.451
633500 -41.937 -771.521
633600 -41.9019 -777.994
633700 -41.8914 -781.05
633800 -41.9162 -779.205
633900 -41.9686 -773.53
634000 -41.9961 -771.298
634100 -42.0172 -769.973
634200 -42.0061 -773.11
634300 -42.0647 -766.562
634400 -42.0962 -763.784
634500 -42.0369 -773.626
634600 -42.1239 -763.124
634700 -42.1208 -765.161
634800 -42.1108 -768.151
634900 -42.0839 -773.487
635000 -42.1053 -772.106
635100 -42.0937 -775.313
635200 -42.0894 -777.512
635300 -42.0719 -781.544
635400 -42.0913 -780.448
635500 -42.1362 -775.805
635600 -42.1614 -773.893
635700 -42.2324 -765.631
635800 -42.262 -763.109
635900 -42.2661 -764.138
636000 -42.3238 -757.726
636100 -42.3977 -749.056
636200 -42.4404 -744.712
636300 -42.46 -743.589
636400 -42.4611 -745.037
636500 -42.4458 -748.756
636600 -42.4399 -751.178
636700 -42.4437 -752.251
636800 -42.4028 -759.537
636900 -42.4928 -748.619
637000 -42.4716 -753.173
637100 -42.4807 -753.502
637200 -42.5412 -746.686
637300 -42.5002 -753.985
637400 -42.5003 -755.574
637500 -42.4373 -765.918
637600 -42.4315 -768.323
637700 -42.4048 -773.64
637800 -42.3882 -777.541
637900 -42.4377 -772.26
638000 -42.4546 -771.514
638100 -42.4686 -771.168
638200 -42.4794 -771.264
638300 -42.4782 -773.019
638400 -42.4392 -780.035
638500 -42.3894 -788.56
638600 -42.333 -797.999
638700 -42.3039 -803.636
638800 -42.2615 -811.131
638900 -42.2077 -820.193
639000 -42.2272 -819.09
639100 -42.1737 -828.123
639200 -42.179 -828.986
639300 -42.1531 -834.172
639400 -42.168 -833.713
639500 -42.1447 -838.545
639600 -42.1024 -846.012
639700 -42.0471 -855.306
639800 -42.0474 -856.859
639900 -42.0418 -859.238
640000 -42.0758 -856.112
640100 -42.0842 -856.539
640200 -42.0417 -864.047
640300 -42.0995 -857.603
640400 -42.0844 -861.301
640500 -42.117 -858.365
640600 -42.1529 -854.985
640700 -42.1127 -862.163
640800 -42.0728 -869.315
640900 -42.1212 -864.176
641000 -42.1873 -856.6
641100 -42.186 -858.368
641200 -42.1269 -868.185
641300 -42.109 -872.272
641400 -42.0331 -884.41
641500 -42.0465 -884.155
641600 -42.1097 -876.959
641700 -42.1196 -877.193
641800 -42.1543 -873.962
641900 -42.1815 -871.788
642000 -42.1859 -872.767
642100 -42.1715 -876.366
642200 -42.2344 -869.218
642300 -42.2997 -861.746
642400 -42.3533 -855.896
642500 -42.3575 -856.907
642600 -42.3773 -855.766
642700 -42.3983 -854.445
642800 -42.3716 -859.753
642900 -42.3971 -857.803
643000 -42.3834 -861.3
643100 -42.3892 -862.091
643200 -42.3767 -865.425
643300 -42.408 -862.674
643400 -42.3759 -868.733
643500 -42.3699 -871.165
643600 -42.4212 -865.643
643700 -42.4546 -862.598
643800 -42.4808 -860.552
643900 -42.508 -858.371
644000 -42.5402 -855.496
644100 -42.5712 -852.792
644200 -42.5701 -854.542
644300 -42.5375 -860.664
644400 -42.5569 -859.574
644500 -42.5645 -860.112
644600 -42.573 -860.52
644700 -42.6098 -857.011
644800 -42.6459 -853.588
644900 -42.6526 -854.259
645000 -42.6074 -862.144
645100 -42.595 -865.463
645200 -42.5692 -870.647
645300 -42.5663 -872.637
645400 -42.527 -879.708
645500 -42.543 -879.078
645600 -42.5747 -876.267
645700 -42.5614 -879.716
645800 -42.5705 -880.043
645900 -42.6433 -871.531
646000 -42.6651 -870.103
646100 -42.6258 -877.159
646200 -42.6492 -875.507
646300 -42.709 -868.796
646400 -42.7309 -867.354
646500 -42.7376 -868.014
646600 -42.784 -863.169
646700 -42.7259 -872.833
646800 -42.6932 -878.98
646900 -42.6793 -882.515
647000 -42.6446 -888.933
647100 -42.5873 -898.482
647200 -42.627 -894.576
647300 -42.6958 -886.606
647400 -42.7944 -874.51
647500 -42.8351 -870.45
647600 -42.8945 -863.793
647700 -42.9113 -863.056
647800 -42.9739 -855.959
647900 -42.9195 -865.113
648000 -42.9743 -859.097
648100 -42.9669 -861.717
648200 -42.9301 -868.435
648300 -42.9476 -867.598
648400 -42.9752 -865.359
648500 -42.8775 -880.53
648600 -42.8638 -884.037
648700 -42.8573 -886.533
648800 -42.8484 -889.379
648900 -42.9122 -882.11
649000 -43.0117 -869.876
649100 -43.0263 -869.451
649200 -43.0323 -870.216
649300 -43.0662 -867.097
649400 -43.05 -870.942
649500 -43.0063 -878.62
649600 -43.1589 -859.017
649700 -43.1628 -860.065
649800 -43.1576 -862.39
649900 -43.156 -864.209
650000 -43.2036 -859.192
650100 -43.2151 -859.195
650200 -43.2565 -855.039
650300 -43.2892 -852.085
650400 -43.3307 -847.919
650500 -43.3513 -846.663
650600 -43.3169 -853.038
650700 -43.2569 -862.968
650800 -43.1991 -872.598
650900 -43.2035 -873.594
651000 -43.1837 -877.943
651100 -43.1703 -881.394
651200 -43.2708 -869.036
651300 -43.2685 -870.944
651400 -43.2595 -873.798
651500 -43.2761 -873.083
651600 -43.2798 -874.174
651700 -43.2813 -875.567
651800 -43.2894 -876.037
651900 -43.3296 -872.041
652000 -43.3696 -868.09
652100 -43.4329 -860.891
652200 -43.4615 -858.518
652300 -43.4412 -862.934
652400 -43.4153 -868.12
652500 -43.3951 -872.534
652600 -43.3794 -876.317
652700 -43.3808 -877.712
652800 -43.3383 -885.225
652900 -43.3604 -883.749
653000 -43.4243 -876.47
653100 -43.4426 -875.525
653200 -43.4922 -870.228
653300 -43.4601 -876.282
653400 -43.4861 -874.27
653500 -43.4915 -875.118
653600 -43.4641 -880.516
653700 -43.5003 -877.085
653800 -43.528 -874.842
653900 -43.4881 -881.98
654000 -43.4625 -887.132
654100 -43.4879 -885.211
654200 -43.4984 -885.348
654300 -43.4877 -888.43
654400 -43.4495 -895.339
654500 -43.398 -904.094
654600 -43.3852 -907.466
654700 -43.3689 -911.335
654800 -43.3944 -909.384
654900 -43.4607 -901.762
655000 -43.4658 -902.664
655100 -43.4376 -908.17
655200 -43.4403 -909.397
655300 -43.4149 -914.52
655400 -43.4252 -914.699
655500 -43.3765 -923.052
655600 -43.394 -922.228
655700 -43.423 -919.788
655800 -43.3691 -928.876
655900 -43.4688 -916.624
656000 -43.5561 -906.087
656100 -43.5841 -903.798
656200 -43.5583 -908.975
656300 -43.5744 -908.348
656400 -43.5964 -906.877
656500 -43.6084 -906.814
656600 -43.668 -900.135
656700 -43.7183 -894.742
656800 -43.7773 -888.141
656900 -43.8542 -879.045
657000 -43.8545 -880.604
657100 -43.8574 -881.803
657200 -43.8569 -883.463
657300 -43.8228 -889.81
657400 -43.8454 -888.268
657500 -43.8527 -888.848
657600 -43.8814 -886.449
657700 -43.851 -892.277
657800 -43.7879 -902.639
657900 -43.7681 -906.998
658000 -43.7396 -912.545
658100 -43.7122 -917.956
658200 -43.6654 -926.065
658300 -43.7484 -916.12
658400 -43.7337 -919.767
658500 -43.7435 -920.004
658600 -43.7145 -925.63
658700 -43.7274 -925.434
658800 -43.7813 -919.548
658900 -43.8659 -909.385
659000 -43.8505 -913.119
659100 -43.8087 -920.53
659200 -43.7675 -927.847
659300 -43.7969 -925.37
659400 -43.8364 -921.469
659500 -43.8193 -925.452
659600 -43.7923 -930.797
659700 -43.8166 -929.014
659800 -43.8846 -921.171
659900 -43.9077 -919.557
660000 -43.9368 -917.105
660100 -43.9099 -922.45
660200 -43.9508 -918.356
660300 -43.9781 -916.162
660400 -43.9737 -918.374
660500 -43.986 -918.262
660600 -43.9359 -926.829
660700 -43.9457 -927.06
660800 -43.9489 -928.207
660900 -44.0066 -921.79
661000 -44.0198 -921.55
661100 -44.0593 -917.665
661200 -44.0472 -920.94
661300 -44.0453 -922.811
661400 -44.0725 -920.622
661500 -44.0967 -918.858
661600 -44.0567 -926.012
661700 -44.0812 -924.207
661800 -44.0963 -923.714
661900 -44.0746 -928.318
662000 -44.1119 -924.733
662100 -44.119 -925.35
662200 -44.1404 -923.978
662300 -44.1663 -921.971
662400 -44.1321 -928.322
662500 -44.126 -930.769
662600 -44.0997 -936.028
662700 -44.1265 -933.896
662800 -44.1712 -929.289
662900 -44.1758 -930.243
663000 -44.1949 -929.181
663100 -44.209 -928.82
663200 -44.1207 -942.687
663300 -44.0674 -951.7
663400 -44.1206 -945.907
663500 -44.1359 -945.376
663600 -44.1641 -943.059
663700 -44.1604 -945.17
663800 -44.188 -942.923
663900 -44.2457 -936.51
664000 -44.2385 -939.103
664100 -44.2859 -934.124
664200 -44.2816 -936.318
664300 -44.2383 -943.929
664400 -44.2889 -938.499
664500 -44.3183 -936.013
664600 -44.2923 -941.218
664700 -44.3145 -939.732
664800 -44.3223 -940.252
664900 -44.3352 -940.056
665000 -44.2915 -947.719
665100 -44.2975 -948.484
665200 -44.3197 -947.001
665300 -44.3774 -940.575
665400 -44.3301 -948.756
665500 -44.3424 -948.643
665600 -44.3301 -951.951
665700 -44.4233 -940.587
665800 -44.4518 -938.225
665900 -44.4761 -936.452
666000 -44.435 -943.768
666100 -44.3738 -953.868
666200 -44.434 -947.098
666300 -44.5579 -931.482
666400 -44.6145 -925.215
666500 -44.6826 -917.341
666600 -44.7175 -914.09
666700 -44.793 -905.2
666800 -44.8419 -900.007
666900 -44.8855 -895.536
667000 -44.9776 -884.338
667100 -44.9361 -891.703
667200 -44.9264 -894.654
667300 -44.915 -897.841
667400 -44.8401 -909.849
667500 -44.8979 -903.409
667600 -44.8985 -904.916
667700 -44.8595 -911.941
667800 -44.8822 -910.38
667900 -44.9051 -908.805
668000 -44.899 -911.247
668100 -44.9772 -901.974
668200 -44.962 -905.692
668300 -44.9555 -908.194
668400 -44.8974 -917.854
668500 -44.9182 -916.571
668600 -44.9688 -911.137
668700 -45.0035 -907.91
668800 -45.0057 -909.207
668900 -45.0284 -907.642
669000 -45.0591 -904.976
669100 -45.0534 -907.369
669200 -45.0697 -906.696
669300 -45.0805 -906.805
669400 -45.1139 -903.762
669500 -45.1391 -901.853
669600 -45.1619 -900.276
669700 -45.1958 -897.175
669800 -45.1458 -905.721
669900 -45.2087 -898.566
670000 -45.1874 -903.131
670100 -45.1765 -906.244
670200 -45.2225 -901.448
670300 -45.2948 -893.002
670400 -45.2721 -897.754
670500 -45.2262 -905.723
670600 -45.2481 -904.279
670700 -45.2358 -907.598
670800 -45.2175 -911.738
670900 -45.2441 -909.64
671000 -45.2941 -904.287
671100 -45.3069 -904.108
671200 -45.3282 -902.744
671300 -45.3382 -902.951
671400 -45.2919 -910.978
671500 -45.3681 -901.992
671600 -45.3466 -906.574
671700 -45.3797 -903.572
671800 -45.3371 -911.097
671900 -45.3378 -912.594
672000 -45.3141 -917.485
672100 -45.3764 -910.427
672200 -45.4771 -898.035
672300 -45.4875 -898.177
672400 -45.4623 -903.284
672500 -45.534 -894.918
672600 -45.5702 -891.485
672700 -45.5698 -893.137
672800 -45.5656 -895.317
672900 -45.5624 -897.365
673000 -45.5216 -904.628
673100 -45.5507 -902.183
673200 -45.5173 -908.428
673300 -45.5069 -911.464
673400 -45.5294 -909.933
673500 -45.4792 -918.516
673600 -45.5309 -912.929
673700 -45.6448 -898.699
673800 -45.6358 -901.54
673900 -45.5911 -909.355
674000 -45.5844 -911.887
674100 -45.5657 -916.078
674200 -45.5337 -922.124
674300 -45.4926 -929.438
674400 -45.4887 -931.578
674500 -45.4885 -933.197
674600 -45.5156 -931.034
674700 -45.5511 -927.705
674800 -45.5583 -928.302
674900 -45.5936 -924.99
675000 -45.5714 -929.674
675100 -45.577 -930.491
675200 -45.5335 -938.137
675300 -45.5652 -935.327
675400 -45.5887 -933.659
675500 -45.6138 -931.774
675600 -45.6856 -923.39
675700 -45.6785 -925.973
675800 -45.6768 -927.809
675900 -45.6485 -933.345
676000 -45.6582 -933.597
676100 -45.6508 -936.211
676200 -45.687 -932.779
676300 -45.7003 -932.536
676400 -45.6828 -936.562
676500 -45.6653 -940.592
676600 -45.6627 -942.549
676700 -45.686 -940.909
676800 -45.6371 -949.309
676900 -45.6394 -950.581
677000 -45.6882 -945.404
677100 -45.7428 -939.416
677200 -45.7526 -939.65
677300 -45.8193 -931.981
677400 -45.8394 -930.778
677500 -45.8971 -924.362
677600 -45.9661 -916.376
677700 -45.9847 -915.391
677800 -45.9797 -917.681
677900 -45.9371 -925.198
678000 -45.9416 -926.17
678100 -45.9706 -923.74
678200 -45.9902 -922.613
678300 -46.0714 -912.932
678400 -46.0885 -912.148
678500 -46.1317 -907.74
678600 -46.1125 -912.01
678700 -46.0835 -917.642
678800 -46.065 -921.807
678900 -46.0878 -920.239
679000 -46.0583 -925.93
679100 -46.0609 -927.174
679200 -46.1121 -921.652
679300 -46.0967 -925.389
679400 -46.0712 -930.532
679500 -46.1486 -921.372
679600 -46.1738 -919.466
679700 -46.1864 -919.317
679800 -46.2289 -915.01
679900 -46.2048 -919.955
680000 -46.1653 -927.05
680100 -46.2062 -922.958
680200 -46.2493 -918.571
680300 -46.2484 -920.287
680400 -46.2864 -916.604
680500 -46.2819 -918.826
680600 -46.3266 -914.221
680700 -46.4112 -904.057
680800 -46.4631 -898.444
680900 -46.4387 -903.431
681000 -46.4438 -904.326
681100 -46.476 -901.447
681200 -46.5445 -893.524
681300 -46.57 -891.579
681400 -46.553 -895.542
681500 -46.5029 -904.109
681600 -46.5274 -902.301
681700 -46.5745 -897.35
681800 -46.5826 -897.822
681900 -46.6288 -892.999
682000 -46.665 -889.562
682100 -46.6551 -892.537
682200 -46.6877 -889.608
682300 -46.6942 -890.298
682400 -46.6987 -891.274
682500 -46.7391 -887.26
682600 -46.8661 -871.218
682700 -46.8851 -870.164
682800 -46.8323 -879.104
682900 -46.87 -875.467
683000 -46.8688 -877.23
683100 -46.8438 -882.306
683200 -46.8272 -886.207
683300 -46.7892 -893.079
683400 -46.772 -897.072
683500 -46.8266 -891.086
683600 -46.8412 -890.653
683700 -46.8489 -891.185
683800 -46.8444 -893.405
683900 -46.7565 -907.214
684000 -46.7786 -905.746
684100 -46.8379 -899.096
684200 -46.8624 -897.294
684300 -46.8806 -896.362
684400 -46.8605 -900.754
684500 -46.9309 -892.576
684600 -46.9789 -887.498
684700 -47.0638 -877.304
684800 -47.0124 -886.04
684900 -46.9353 -898.356
685000 -46.9175 -902.428
685100 -46.9875 -894.298
685200 -47.0184 -891.599
685300 -46.9584 -901.532
685400 -47.0366 -892.258
685500 -47.082 -887.547
685600 -47.0738 -890.291
685700 -47.1312 -883.917
685800 -47.1786 -878.923
685900 -47.1653 -882.372
686000 -47.1839 -881.384
686100 -47.1924 -881.8
686200 -47.2103 -880.913
686300 -47.1968 -884.388
686400 -47.2572 -877.595
686500 -47.232 -882.684
686600 -47.1973 -889.116
686700 -47.2349 -885.48
686800 -47.2485 -885.186
686900 -47.171 -897.553
687000 -47.1109 -907.512
687100 -47.0727 -914.42
687200 -47.1025 -911.877
687300 -47.1374 -908.617
687400 -47.1579 -907.371
687500 -47.1487 -910.24
687600 -47.2334 -900.074
687700 -47.3041 -891.84
687800 -47.3418 -888.207
687900 -47.3804 -884.438
688000 -47.4025 -882.969
688100 -47.3868 -886.752
688200 -47.4422 -880.652
688300 -47.4592 -879.888
688400 -47.4562 -881.896
688500 -47.4552 -883.641
688600 -47.4844 -881.171
688700 -47.5097 -879.251
688800 -47.5218 -879.177
688900 -47.5235 -880.541
689000 -47.5845 -873.663
689100 -47.5536 -879.549
689200 -47.6043 -874.097
689300 -47.6377 -871.062
689400 -47.6389 -872.496
689500 -47.7216 -862.598
689600 -47.7655 -858.092
689700 -47.8108 -853.392
689800 -47.7608 -861.938
689900 -47.7808 -860.759
690000 -47.8549 -852.058
690100 -47.8771 -850.579
690200 -47.8799 -851.787
690300 -47.9209 -847.682
690400 -47.9659 -843.035
690500 -47.9629 -845.051
690600 -47.9602 -847.019
690700 -47.9892 -844.581
690800 -47.9953 -845.343
690900 -48.0084 -845.11
691000 -48.0817 -836.525
691100 -48.0697 -839.788
691200 -48.1527 -829.852
691300 -48.1801 -827.65
691400 -48.1577 -832.365
691500 -48.2339 -823.375
691600 -48.2454 -823.372
691700 -48.2518 -824.075
691800 -48.2678 -823.459
691900 -48.2736 -824.25
692000 -48.2954 -822.807
692100 -48.2833 -826.093
692200 -48.3292 -821.315
692300 -48.315 -824.877
692400 -48.3151 -826.473
692500 -48.3262 -826.517
692600 -48.2866 -833.618
692700 -48.2548 -839.643
692800 -48.3061 -834.108
692900 -48.3034 -836.085
693000 -48.3158 -835.964
693100 -48.3468 -833.242
693200 -48.3016 -841.131
693300 -48.3678 -833.521
693400 -48.4502 -823.676
693500 -48.468 -822.793
693600 -48.4111 -832.307
693700 -48.3831 -837.797
693800 -48.3166 -848.631
693900 -48.3361 -847.522
694000 -48.3265 -850.45
694100 -48.2864 -857.623
694200 -48.2948 -858.058
694300 -48.2633 -864.025
694400 -48.2864 -862.412
694500 -48.2803 -864.856
694600 -48.2889 -865.266
694700 -48.2619 -870.608
694800 -48.3104 -865.479
694900 -48.3449 -862.279
695000 -48.3224 -866.999
695100 -48.315 -869.634
695200 -48.2796 -876.142
695300 -48.2986 -875.106
695400 -48.3015 -876.296
695500 -48.2992 -878.208
695600 -48.2764 -882.983
695700 -48.2725 -885.128
695800 -48.2813 -885.493
695900 -48.2843 -886.672
696000 -48.2672 -890.652
696100 -48.2517 -894.41
696200 -48.2737 -892.945
696300 -48.3124 -889.169
696400 -48.3531 -885.103
696500 -48.362 -885.475
696600 -48.4006 -881.699
696700 -48.422 -880.325
696800 -48.3864 -886.871
696900 -48.3677 -891.063
697000 -48.3663 -892.866
697100 -48.4068 -888.826
697200 -48.343 -899.301
697300 -48.3458 -900.498
697400 -48.3407 -902.807
697500 -48.3468 -903.562
697600 -48.2777 -914.761
697700 -48.2751 -916.726
697800 -48.3119 -913.211
697900 -48.2973 -916.827
698000 -48.2902 -919.414
698100 -48.2491 -926.73
698200 -48.3204 -918.413
698300 -48.382 -911.448
698400 -48.4161 -908.316
698500 -48.4554 -904.445
698600 -48.4757 -903.234
698700 -48.514 -899.5
698800 -48.5585 -894.923
698900 -48.5718 -894.666
699000 -48.5442 -900.102
699100 -48.5333 -903.214
699200 -48.5694 -899.802
699300 -48.5663 -901.823
699400 -48.5735 -902.425
699500 -48.6352 -895.45
699600 -48.6604 -893.544
699700 -48.743 -883.66
699800 -48.7894 -878.815
699900 -48.8711 -869.064
700000 -48.8541 -873.015
700100 -48.8639 -873.255
700200 -48.9282 -865.917
700300 -48.9421 -865.582
700400 -48.9493 -866.177
700500 -48.9733 -864.44
700600 -48.9851 -864.401
700700 -48.9799 -866.724
700800 -49.0357 -860.561
700900 -49.0043 -866.523
701000 -49.0498 -861.805
701100 -49.0264 -866.654
701200 -49.0142 -869.946
701300 -49.0607 -865.081
701400 -49.0054 -874.372
701500 -48.9995 -876.779
701600 -49.0265 -874.636
701000 -49.0498 -861.805
701100 -49.0128 -868.539
701200 -49.1211 -855.091
701300 -49.1157 -857.447
701400 -49.1142 -859.254
701500 -49.1118 -861.176
701600 -49.1153 -862.297
701700 -49.2113 -850.544
701800 -49.184 -855.936
701900 -49.1458 -862.846
702000 -49.1659 -861.651
702100 -49.1427 -866.467
702200 -49.1295 -869.909
702300 -49.1245 -872.195
702400 -49.1139 -875.275
702500 -49.0799 -881.599
702600 -49.1087 -879.182
702700 -49.1414 -876.248
702800 -49.1523 -876.329
702900 -49.1629 -876.455
703000 -49.1839 -875.13
703100 -49.2495 -867.615
703200 -49.2326 -871.556
703300 -49.2673 -868.341
703400 -49.2621 -870.66
703500 -49.2806 -869.682
703600 -49.233 -877.893
703700 -49.1959 -884.642
703800 -49.1802 -888.427
703900 -49.1772 -890.448
704000 -49.1808 -891.547
704100 -49.1862 -892.388
704200 -49.1781 -895.114
704300 -49.2288 -889.66
704400 -49.1757 -898.645
704500 -49.1932 -897.808
704600 -49.2517 -891.275
704700 -49.2352 -895.172
704800 -49.2348 -896.828
704900 -49.232 -898.808
705000 -49.2507 -897.805
705100 -49.3263 -888.903
705200 -49.3661 -884.967
705300 -49.367 -886.445
705400 -49.3187 -894.758
705500 -49.3734 -888.752
705600 -49.3185 -897.975
705700 -49.3582 -894.052
705800 -49.4085 -888.659
705900 -49.4346 -886.641
706000 -49.3993 -893.143
706100 -49.43 -890.471
706200 -49.4243 -892.861
706300 -49.4044 -897.22
706400 -49.4256 -895.878
706500 -49.4175 -898.603
706600 -49.378 -905.682
706700 -49.3414 -912.376
706800 -49.3356 -914.779
706900 -49.3522 -914.067
707000 -49.286 -924.86
707100 -49.3771 -913.806
707200 -49.4502 -905.245
707300 -49.4222 -910.735
707400 -49.3644 -920.359
707500 -49.3911 -918.251
707600 -49.4158 -916.418
707700 -49.4081 -919.089
707800 -49.4028 -921.418
707900 -49.4701 -913.667
708000 -49.4586 -916.864
708100 -49.498 -912.985
708200 -49.4601 -919.853
708300 -49.4695 -920.138
708400 -49.4872 -919.28
708500 -49.5867 -907.046
708600 -49.5643 -911.758
708700 -49.5389 -916.887
708800 -49.5945 -910.758
708900 -49.5876 -913.319
709000 -49.6248 -909.745
709100 -49.6765 -904.158
709200 -49.7578 -894.462
709300 -49.8127 -888.423
709400 -49.7988 -891.961
709500 -49.8305 -889.154
709600 -49.827 -891.24
709700 -49.8118 -894.944
709800 -49.7821 -900.669
709900 -49.7847 -901.904
710000 -49.7311 -910.953
710100 -49.7186 -914.295
710200 -49.7238 -915.17
710300 -49.7892 -907.677
710400 -49.8262 -904.134
710500 -49.8562 -901.56
710600 -49.8564 -903.127
710700 -49.9088 -897.441
710800 -49.9284 -896.322
710900 -50.01 -886.585
711000 -50.0421 -883.714
711100 -50.0158 -888.968
711200 -50.0165 -890.472
711300 -50.0307 -890.1
711400 -50.0363 -890.916
711500 -50.0506 -890.528
711600 -50.0731 -889.001
711700 -50.1184 -884.306
711800 -50.1647 -879.469
711900 -50.2706 -866.346
712000 -50.2172 -875.366
712100 -50.1383 -887.928
712200 -50.1757 -884.33
712300 -50.1954 -883.191
712400 -50.2316 -879.758
712500 -50.2495 -878.867
712600 -50.1747 -890.866
712700 -50.2266 -885.253
712800 -50.213 -888.739
712900 -50.2121 -890.452
713000 -50.195 -894.436
713100 -50.1868 -897.165
713200 -50.1552 -903.16
713300 -50.1931 -899.485
713400 -50.2014 -899.933
713500 -50.2384 -896.39
713600 -50.2648 -894.32
713700 -50.261 -896.449
713800 -50.2773 -895.782
713900 -50.3103 -892.791
714000 -50.2722 -899.685
714100 -50.2827 -899.821
714200 -50.292 -900.126
714300 -50.2801 -903.374
714400 -50.2038 -915.575
714500 -50.1215 -928.614
714600 -50.1162 -930.948
714700 -50.0796 -937.63
714800 -50.0768 -939.625
714900 -50.0879 -939.676
715000 -50.0698 -943.788
715100 -50.167 -931.886
715200 -50.1832 -931.227
715300 -50.258 -922.427
715400 -50.264 -923.201
715500 -50.3243 -916.411
715600 -50.3597 -913.089
715700 -50.3943 -909.879
715800 -50.3881 -912.348
715900 -50.3651 -917.137
716000 -50.3404 -922.173
716100 -50.2835 -931.67
716200 -50.3187 -928.381
716300 -50.3068 -931.624
716400 -50.2923 -935.237
716500 -50.2535 -942.236
716600 -50.2832 -939.699
716700 -50.3011 -938.81
716800 -50.288 -942.239
716900 -50.3065 -941.261
717000 -50.424 -926.534
717100 -50.3911 -932.698
717200 -50.4124 -931.339
717300 -50.4565 -926.806
717400 -50.4254 -932.721
717500 -50.3914 -939.045
717600 -50.3839 -941.697
717700 -50.3992 -941.157
717800 -50.4203 -939.822
717900 -50.479 -933.265
718000 -50.5375 -926.736
718100 -50.5776 -922.761
718200 -50.5839 -923.482
718300 -50.5819 -925.363
718400 -50.5646 -929.366
718500 -50.5253 -936.422
718600 -50.5488 -934.763
718700 -50.5662 -933.94
718800 -50.5749 -934.331
718900 -50.5526 -939.016
719000 -50.5167 -945.611
719100 -50.5501 -942.568
719200 -50.6174 -934.81
719300 -50.6576 -930.827
719400 -50.6601 -932.074
719500 -50.6331 -937.421
719600 -50.5894 -945.095
719700 -50.5721 -949.096
719800 -50.6179 -944.337
719900 -50.6632 -939.636
720000 -50.6263 -946.354
720100 -50.626 -947.997
720200 -50.6188 -950.6
720300 -50.6523 -947.54
720400 -50.6683 -946.92
720500 -50.6947 -944.842
720600 -50.7384 -940.372
720700 -50.7301 -943.117
720800 -50.6946 -949.652
720900 -50.6428 -958.454
721000 -50.64 -960.441
721100 -50.6693 -957.966
721200 -50.6804 -958.016
721300 -50.6936 -957.783
721400 -50.71 -957.108
721500 -50.7327 -955.544
721600 -50.7018 -961.431
721700 -50.7539 -955.797
721800 -50.7541 -957.365
721900 -50.7948 -953.304
722000 -50.7729 -957.952
722100 -50.7595 -961.413
722200 -50.7719 -961.278
722300 -50.827 -955.23
722400 -50.8486 -953.82
722500 -50.8833 -950.596
722600 -50.934 -945.149
722700 -50.9298 -947.328
722800 -50.9533 -945.67
722900 -50.9879 -942.462
723000 -50.9769 -945.585
723100 -51.0321 -939.507
723200 -51.0042 -944.99
723300 -51.0693 -937.532
723400 -51.1325 -930.347
723500 -51.1595 -928.192
723600 -51.1505 -931.041
723700 -51.0924 -940.721
723800 -51.108 -940.154
723900 -51.1517 -935.673
724000 -51.1834 -932.873
724100 -51.2444 -925.992
724200 -51.2931 -920.824
724300 -51.2621 -926.729
724400 -51.314 -921.112
724500 -51.3921 -911.863
724600 -51.4073 -911.348
724700 -51.4123 -912.247
724800 -51.3485 -922.707
724900 -51.3881 -918.798
725000 -51.3843 -920.936
725100 -51.4295 -916.243
725200 -51.4554 -914.242
725300 -51.4046 -922.901
725400 -51.3387 -933.659
725500 -51.3056 -939.851
725600 -51.3816 -930.9
725700 -51.3985 -930.143
725800 -51.3638 -936.558
725900 -51.3738 -936.771
726000 -51.4281 -930.823
726100 -51.3967 -936.788
726200 -51.4503 -930.932
726300 -51.4985 -925.833
726400 -51.5095 -925.899
726500 -51.5613 -920.301
726600 -51.5129 -928.63
726700 -51.5605 -923.609
726800 -51.591 -920.975
726900 -51.5576 -927.218
727000 -51.6046 -922.278
727100 -51.6263 -920.861
727200 -51.6243 -922.739
727300 -51.6701 -917.974
727400 -51.6785 -918.403
727500 -51.6317 -926.497
727600 -51.6324 -928.005
727700 -51.6596 -925.823
727800 -51.6706 -925.896
727900 -51.6507 -930.251
728000 -51.6739 -928.634
728100 -51.6648 -931.486
728200 -51.6467 -935.604
728300 -51.7163 -927.529
728400 -51.6317 -940.881
728500 -51.541 -955.085
728600 -51.6048 -947.826
728700 -51.6625 -941.4
728800 -51.6325 -947.167
728900 -51.6342 -948.523
729000 -51.6783 -944
729100 -51.6982 -942.824
729200 -51.7516 -937.011
729300 -51.7252 -942.278
729400 -51.7095 -946.056
729500 -51.6652 -953.81
729600 -51.642 -958.631
729700 -51.6793 -955.046
729800 -51.7011 -953.611
729900 -51.6931 -956.324
730000 -51.6733 -960.676
730100 -51.6621 -963.822
730200 -51.6344 -969.274
730300 -51.6446 -969.45
730400 -51.7176 -960.911
730500 -51.7307 -960.682
730600 -51.7189 -963.92
730700 -51.7189 -965.518
730800 -51.7245 -966.342
730900 -51.7696 -961.672
731000 -51.8339 -954.34
731100 -51.8451 -954.382
731200 -51.8457 -955.888
731300 -51.903 -949.533
731400 -51.9218 -948.518
731500 -51.9202 -950.329
731600 -51.9603 -946.356
731700 -51.9514 -949.194
731800 -51.9813 -946.64
731900 -51.95 -952.584
732000 -51.9035 -960.641
732100 -51.8792 -965.62
732200 -51.8548 -970.607
732300 -51.8857 -967.915
732400 -51.9662 -958.319
732500 -52.0106 -953.751
732600 -52.026 -953.209
732700 -52.0074 -957.392
732800 -51.9547 -966.313
732900 -51.9126 -973.762
733000 -51.8966 -977.581
733100 -51.9325 -974.196
733200 -51.9423 -974.432
733300 -51.939 -976.493
733400 -51.951 -976.422
733500 -51.9097 -983.755
733600 -51.9189 -984.072
733700 -52.0045 -973.773
733800 -52.0298 -971.863
733900 -52.0084 -976.424
734000 -52.0043 -978.595
734100 -51.9688 -985.123
734200 -51.964 -987.4
734300 -51.9285 -993.92
734400 -51.9521 -992.241
734500 -51.978 -990.246
734600 -52.0347 -983.961
734700 -52.0494 -983.511
734800 -52.0572 -984.03
734900 -52.0578 -985.55
735000 -52.0992 -981.388
735100 -52.1518 -975.683
735200 -52.1952 -971.246
735300 -52.2221 -969.109
735400 -52.3084 -958.718
735500 -52.321 -958.557
735600 -52.3649 -954.059
735700 -52.3509 -957.606
735800 -52.4335 -947.728
735900 -52.3806 -956.665
736000 -52.4345 -950.776
736100 -52.4248 -953.731
736200 -52.4272 -954.993
736300 -52.364 -965.376
736400 -52.3091 -974.59
736500 -52.3283 -973.52
736600 -52.3271 -975.287
736700 -52.3433 -974.638
736800 -52.3819 -970.876
736900 -52.365 -974.813
737000 -52.3339 -980.745
737100 -52.3108 -985.553
737200 -52.355 -981.006
737300 -52.3491 -983.414
737400 -52.3877 -979.657
737500 -52.4127 -977.783
737600 -52.4542 -973.611
737700 -52.4864 -970.738
737800 -52.5179 -967.961
737900 -52.5373 -966.861
738000 -52.6166 -957.437
738100 -52.6832 -949.775
738200 -52.6294 -958.856
738300 -52.5885 -966.127
738400 -52.5475 -973.432
738500 -52.6213 -964.777
738600 -52.6021 -969.042
738700 -52.5538 -977.351
738800 -52.5562 -978.618
738900 -52.5776 -977.238
739000 -52.5281 -985.72
739100 -52.5002 -991.187
739200 -52.4841 -995.017
739300 -52.5211 -991.484
739400 -52.4789 -998.937
739500 -52.5379 -992.339
739600 -52.5734 -989.011
739700 -52.5618 -992.213
739800 -52.5796 -991.34
739900 -52.6197 -987.373
740000 -52.6225 -988.57
740100 -52.6173 -990.893
740200 -52.6116 -993.283
740300 -52.613 -994.69
740400 -52.5587 -1003.83
740500 -52.5773 -1002.84
740600 -52.5675 -1005.8
740700 -52.6159 -1000.69
740800 -52.5877 -1006.19
740900 -52.5787 -1009.04
741000 -52.5901 -1009.05
741100 -52.6346 -1004.47
741200 -52.6595 -1002.61
741300 -52.7178 -996.102
741400 -52.7206 -997.323
741500 -52.7214 -998.808
741600 -52.7139 -1001.44
741700 -52.7301 -1000.79
741800 -52.6769 -1009.78
741900 -52.7299 -1004.01
742000 -52.6757 -1013.15
742100 -52.6382 -1019.96
742200 -52.5863 -1028.76
742300 -52.6855 -1016.57
742400 -52.6867 -1018.01
742500 -52.6889 -1019.3
742600 -52.6584 -1025.14
742700 -52.7103 -1019.53
742800 -52.701 -1022.41
742900 -52.6772 -1027.32
743000 -52.6698 -1029.94
743100 -52.6568 -1033.35
743200 -52.7221 -1025.87
743300 -52.7826 -1019.07
743400 -52.7982 -1018.5
743500 -52.8436 -1013.78
743600 -52.8016 -1021.21
743700 -52.786 -1024.98
743800 -52.8018 -1024.39
743900 -52.7854 -1028.27
744000 -52.7835 -1030.12
744100 -52.8181 -1026.91
744200 -52.8858 -1019.1
744300 -52.892 -1019.84
744400 -52.9154 -1018.19
744500 -52.9877 -1009.74
744600 -52.9796 -1012.46
744700 -53.0322 -1006.75
744800 -53.0129 -1011.03
744900 -53.0242 -1011.06
745000 -53.0429 -1010.06
745100 -53.0639 -1008.74
745200 -53.0764 -1008.59
745300 -53.0811 -1009.54
745400 -53.1124 -1006.79
745500 -53.0977 -1010.44
745600 -53.0831 -1014.05
745700 -53.0866 -1015.17
745800 -53.12 -1012.12
745900 -53.121 -1013.59
746000 -53.1198 -1015.35
746100 -53.0961 -1020.24
746200 -53.1362 -1016.27
746300 -53.1793 -1011.88
746400 -53.181 -1013.25
746500 -53.2802 -1001.05
746600 -53.293 -1000.88
746700 -53.3147 -999.45
746800 -53.401 -989.068
746900 -53.4434 -984.765
747000 -53.4034 -991.923
747100 -53.3635 -999.062
747200 -53.3645 -1000.52
747300 -53.3844 -999.352
747400 -53.4222 -995.706
747500 -53.4327 -995.849
747600 -53.4792 -990.974
747700 -53.4525 -996.281
747800 -53.3854 -1007.2
747900 -53.4098 -1005.42
748000 -53.4658 -999.24
748100 -53.4526 -1002.66
748200 -53.4868 -999.505
748300 -53.4767 -1002.51
748400 -53.4348 -1009.93
748500 -53.4573 -1008.41
748600 -53.501 -1003.94
748700 -53.5344 -1000.89
748800 -53.5004 -1007.21
748900 -53.5235 -1005.6
749000 -53.5218 -1007.43
749100 -53.5295 -1007.95
749200 -53.5443 -1007.5
749300 -53.5739 -1004.98
749400 -53.5868 -1004.79
749500 -53.5578 -1010.43
749600 -53.6053 -1005.42
749700 -53.6104 -1006.31
749800 -53.6267 -1005.64
749900 -53.6231 -1007.73
750000 -53.6426 -1006.63
750100 -53.6775 -1003.37
750200 -53.7213 -998.886
750300 -53.753 -996.074
750400 -53.7219 -1002
750500 -53.7453 -1000.35
750600 -53.8065 -993.436
750700 -53.8125 -994.202
750800 -53.8067 -996.614
750900 -53.8085 -997.961
751000 -53.826 -997.128
751100 -53.8821 -990.929
751200 -53.8942 -990.836
751300 -53.9063 -990.751
751400 -53.9539 -985.739
751500 -53.9702 -985.08
751600 -54.0189 -979.905
751700 -54.0524 -976.845
751800 -54.0304 -981.499
751900 -53.9713 -991.308
752000 -53.9988 -989.092
752100 -53.9803 -993.254
752200 -53.9198 -1003.26
752300 -53.9538 -1000.13
752400 -53.9695 -999.558
752500 -53.9439 -1004.71
752600 -53.9119 -1010.76
752700 -53.9655 -1004.91
752800 -53.9313 -1011.26
752900 -53.8854 -1019.24
753000 -53.8944 -1019.58
753100 -53.9311 -1016.07
753200 -53.9719 -1012
753300 -53.9875 -1011.44
753400 -54.0173 -1008.89
753500 -53.9533 -1019.39
753600 -53.9952 -1015.16
753700 -53.9909 -1017.36
753800 -54.0411 -1011.97
753900 -54.0235 -1016.02
754000 -54.0172 -1018.49
754100 -54.0433 -1016.46
754200 -54.1044 -1009.58
754300 -54.1584 -1003.67
754400 -54.1127 -1011.61
754500 -54.1399 -1009.43
754600 -54.1359 -1011.59
754700 -54.1327 -1013.63
754800 -54.1741 -1009.48
754900 -54.1628 -1012.64
755000 -54.1549 -1015.34
755100 -54.1064 -1023.68
755200 -54.1778 -1015.36
755300 -54.1998 -1013.89
755400 -54.21 -1014.08
755500 -54.211 -1015.53
755600 -54.2303 -1014.45
755700 -54.3238 -1003.06
755800 -54.2865 -1009.83
755900 -54.3012 -1009.39
756000 -54.2538 -1017.58
756100 -54.2982 -1013.01
756200 -54.3217 -1011.34
756300 -54.3545 -1008.38
756400 -54.4241 -1000.31
756500 -54.4348 -1000.42
756600 -54.4164 -1004.58
756700 -54.4803 -997.287
756800 -54.5102 -994.731
756900 -54.4672 -1002.3
757000 -54.395 -1013.93
757100 -54.3733 -1018.55
757200 -54.4299 -1012.28
757300 -54.4254 -1014.5
757400 -54.4045 -1019
757500 -54.4348 -1016.39
757600 -54.426 -1019.22
757700 -54.449 -1017.62
757800 -54.463 -1017.27
757900 -54.4729 -1017.5
758000 -54.4308 -1024.94
758100 -54.4171 -1028.45
758200 -54.4185 -1029.85
758300 -54.3678 -1038.49
758400 -54.4209 -1032.71
758500 -54.4149 -1035.14
758600 -54.423 -1035.61
758700 -54.3827 -1042.81
758800 -54.4081 -1040.88
758900 -54.3787 -1046.56
759000 -54.4488 -1038.42
759100 -54.4672 -1037.46
759200 -54.4028 -1048
759300 -54.3876 -1051.72
759400 -54.49 -1039.08
759500 -54.4786 -1042.27
759600 -54.5269 -1037.15
759700 -54.5238 -1039.18
759800 -54.5455 -1037.77
759900 -54.5044 -1045.07
760000 -54.5635 -1038.47
760100 -54.5716 -1038.94
760200 -54.5902 -1037.95
760300 -54.6041 -1037.61
760400 -54.6213 -1036.82
760500 -54.6394 -1035.91
760600 -54.6611 -1034.48
760700 -54.6265 -1040.9
760800 -54.5933 -1047.11
760900 -54.5823 -1050.23
761000 -54.5902 -1050.72
761100 -54.6728 -1040.86
761200 -54.6602 -1044.2
761300 -54.657 -1046.25
761400 -54.7001 -1041.85
761500 -54.633 -1052.77
761600 -54.646 -1052.56
761700 -54.6518 -1053.36
761800 -54.6087 -1060.95
761900 -54.6248 -1060.3
762000 -54.6272 -1061.58
762100 -54.6289 -1062.93
762200 -54.6491 -1061.72
762300 -54.6986 -1056.44
762400 -54.7119 -1056.19
762500 -54.7323 -1054.96
762600 -54.7115 -1059.44
762700 -54.711 -1061.11
762800 -54.7254 -1060.72
762900 -54.8775 -1041.17
763000 -54.8869 -1041.47
763100 -54.9088 -1040.02
763200 -54.9374 -1037.64
763300 -54.9803 -1033.27
763400 -55.0098 -1030.78
763500 -54.967 -1038.32
763600 -54.9424 -1043.34
763700 -54.9321 -1046.36
763800 -54.9281 -1048.52
763900 -54.9767 -1043.36
764000 -54.9364 -1050.57
764100 -54.9006 -1057.14
764200 -54.937 -1053.67
764300 -55.0051 -1045.82
764400 -55.034 -1043.39
764500 -55.0477 -1043.09
764600 -55.0546 -1043.73
764700 -55.0795 -1041.87
764800 -55.0498 -1047.59
764900 -54.9907 -1057.41
765000 -54.9848 -1059.82
765100 -55.0144 -1057.31
765200 -55.05 -1053.95
765300 -55.084 -1050.82
765400 -55.0266 -1060.4
765500 -55.1225 -1048.67
765600 -55.1365 -1048.33
765700 -55.1581 -1046.92
765800 -55.1888 -1044.25
765900 -55.2029 -1043.89
766000 -55.1868 -1047.73
766100 -55.1938 -1048.35
766200 -55.1989 -1049.24
766300 -55.1511 -1057.49
766400 -55.141 -1060.48
766500 -55.1265 -1064.09
766600 -55.1423 -1063.5
766700 -55.2638 -1048.22
766800 -55.2656 -1049.57
766900 -55.2331 -1055.68
767000 -55.2807 -1050.67
767100 -55.3304 -1045.36
767200 -55.3374 -1045.98
767300 -55.4317 -1034.48
767400 -55.4776 -1029.7
767500 -55.4784 -1031.18
767600 -55.4933 -1030.71
767700 -55.4713 -1035.36
767800 -55.5245 -1029.57
767900 -55.571 -1024.7
768000 -55.5475 -1029.57
768100 -55.5027 -1037.39
768200 -55.4971 -1039.77
768300 -55.5059 -1040.14
768400 -55.459 -1048.26
768500 -55.4301 -1053.87
768600 -55.4448 -1053.42
768700 -55.4502 -1054.27
768800 -55.4334 -1058.2
768900 -55.4482 -1057.76
769000 -55.4574 -1058.07
769100 -55.4361 -1062.63
769200 -55.434 -1064.52
769300 -55.4307 -1066.58
769400 -55.4563 -1064.61
769500 -55.4076 -1072.98
769600 -55.4535 -1068.2
769700 -55.4751 -1066.8
769800 -55.4928 -1065.93
769900 -55.4913 -1067.74
770000 -55.4678 -1072.61
770100 -55.4796 -1072.56
770200 -55.5798 -1060.24
770300 -55.5724 -1062.87
770400 -55.521 -1071.6
770500 -55.5433 -1070.11
770600 -55.612 -1062.16
770700 -55.661 -1056.95
770800 -55.703 -1052.7
770900 -55.7607 -1046.29
771000 -55.7554 -1048.61
771100 -55.7463 -1051.48
771200 -55.6774 -1062.66
771300 -55.7779 -1050.29
771400 -55.8109 -1047.3
771500 -55.796 -1050.96
771600 -55.8364 -1046.95
771700 -55.8235 -1050.34
771800 -55.8097 -1053.85
771900 -55.8487 -1050.03
772000 -55.8813 -1047.1
772100 -55.9368 -1040.98
772200 -55.9517 -1040.52
772300 -55.967 -1039.99
772400 -55.9344 -1046.11
772500 -55.9524 -1045.22
772600 -55.9646 -1045.11
772700 -55.9556 -1047.97
772800 -55.9238 -1053.98
772900 -55.9144 -1056.89
773000 -55.8883 -1062.12
773100 -55.9277 -1058.24
773200 -55.9291 -1059.64
773300 -55.9498 -1058.36
773400 -55.9025 -1066.53
773500 -55.8802 -1071.23
773600 -55.8477 -1077.34
773700 -55.9328 -1067.11
773800 -55.9665 -1064.03
773900 -56.0188 -1058.35
774000 -56.058 -1054.51
774100 -56.0079 -1063.07
774200 -56.0097 -1064.42
774300 -56.0232 -1064.14
774400 -56.0215 -1065.98
774500 -56.0854 -1058.7
774600 -56.109 -1057.01
774700 -56.0662 -1064.56
774800 -56.1002 -1061.43
774900 -56.1357 -1058.1
775000 -56.1858 -1052.74
775100 -56.1979 -1052.66
775200 -56.2289 -1049.94
775300 -56.2418 -1049.74
775400 -56.2655 -1048.04
775500 -56.218 -1056.25
775600 -56.1791 -1063.26
775700 -56.2091 -1060.68
775800 -56.1718 -1067.46
775900 -56.1734 -1068.83
776000 -56.1901 -1068.11
776100 -56.2721 -1058.32
776200 -56.3262 -1052.41
776300 -56.4139 -1041.82
776400 -56.4267 -1041.62
776500 -56.3984 -1047.16
776600 -56.4559 -1040.77
776700 -56.4411 -1044.42
776800 -56.4241 -1048.38
776900 -56.5053 -1038.7
777000 -56.515 -1038.95
777100 -56.5275 -1038.81
777200 -56.5486 -1037.47
777300 -56.5695 -1036.16
777400 -56.5122 -1045.72
777500 -56.5206 -1046.16
777600 -56.5951 -1037.4
777700 -56.5379 -1046.96
777800 -56.5142 -1051.84
777900 -56.5171 -1053.04
778000 -56.5392 -1051.56
778100 -56.5527 -1051.28
778200 -56.5613 -1051.69
778300 -56.6199 -1045.15
778400 -56.6337 -1044.83
778500 -56.6662 -1041.91
778600 -56.6493 -1045.86
778700 -56.6828 -1042.79
778800 -56.6236 -1052.61
778900 -56.6661 -1048.32
779000 -56.6831 -1047.55
779100 -56.6688 -1051.13
779200 -56.6568 -1054.4
779300 -56.6025 -1063.54
779400 -56.5905 -1066.81
779500 -56.6903 -1054.54
779600 -56.7114 -1053.2
779700 -56.7122 -1054.7
779800 -56.6791 -1060.89
779900 -56.6716 -1063.52
780000 -56.6577 -1067.05
780100 -56.6113 -1075.11
780200 -56.6697 -1068.59
780300 -56.6495 -1072.99
780400 -56.6449 -1075.23
780500 -56.671 -1073.2
780600 -56.7128 -1068.99
780700 -56.7282 -1068.45
780800 -56.8225 -1056.95
780900 -56.7988 -1061.83
781000 -56.8706 -1053.46
781100 -56.8279 -1060.99
781200 -56.7968 -1066.91
781300 -56.8824 -1056.61
781400 -56.8232 -1066.43
781500 -56.847 -1064.72
781600 -56.7725 -1076.67
781700 -56.8017 -1074.22
781800 -56.8768 -1065.37
781900 -56.9107 -1062.26
782000 -56.9605 -1056.94
782100 -56.9578 -1058.91
782200 -56.9139 -1066.61
782300 -56.8684 -1074.53
782400 -56.8415 -1079.87
782500 -56.8612 -1078.73
782600 -56.8375 -1083.62
782700 -56.8459 -1084.05
782800 -56.8485 -1085.29
782900 -56.8774 -1082.87
783000 -56.8288 -1091.22
783100 -56.8294 -1092.74
783200 -56.8525 -1091.13
783300 -56.848 -1093.36
783400 -56.8493 -1094.77
783500 -56.9016 -1089.1
783600 -56.891 -1092.16
783700 -56.846 -1100.03
783800 -56.8365 -1102.93
783900 -56.8094 -1108.3
784000 -56.7896 -1112.65
784100 -56.7377 -1121.47
784200 -56.7793 -1117.27
784300 -56.8092 -1114.72
784400 -56.803 -1117.19
784500 -56.7192 -1130.43
784600 -56.703 -1134.27
784700 -56.7297 -1132.16
784800 -56.6847 -1140.01
784900 -56.7073 -1138.47
785000 -56.7461 -1134.67
785100 -56.7694 -1133.03
785200 -56.7943 -1131.17
785300 -56.7676 -1136.48
785400 -56.7883 -1135.21
785500 -56.8274 -1131.37
785600 -56.81 -1135.38
785700 -56.8085 -1137.19
785800 -56.8373 -1134.78
785900 -56.8576 -1133.57
786000 -56.9208 -1126.38
786100 -56.9002 -1130.85
786200 -56.8986 -1132.66
786300 -56.9178 -1131.59
786400 -56.982 -1124.26
786500 -57.0135 -1121.49
786600 -57.0448 -1118.73
786700 -57.1219 -1109.62
786800 -57.0751 -1117.73
786900 -57.04 -1124.19
787000 -57.0446 -1125.15
787100 -57.0227 -1129.8
787200 -57.0603 -1126.17
787300 -57.0442 -1130
787400 -57.0992 -1123.96
787500 -57.1007 -1125.35
787600 -57.1732 -1116.88
787700 -57.1782 -1117.77
787800 -57.1845 -1118.5
787900 -57.1626 -1123.14
788000 -57.1436 -1127.38
788100 -57.2067 -1120.21
788200 -57.2764 -1112.13
788300 -57.286 -1112.39
788400 -57.2576 -1117.93
788500 -57.2776 -1116.75
788600 -57.2991 -1115.37
788700 -57.2701 -1120.98
788800 -57.2597 -1124.04
788900 -57.2441 -1127.8
789000 -57.2941 -1122.45
789100 -57.3351 -1118.34
789200 -57.3596 -1116.54
789300 -57.3689 -1116.85
789400 -57.3539 -1120.53
789500 -57.4064 -1114.83
789600 -57.3545 -1123.64
789700 -57.4175 -1116.49
789800 -57.4122 -1118.82
789900 -57.4122 -1120.42
790000 -57.3692 -1127.99
790100 -57.3434 -1133.18
790200 -57.322 -1137.75
790300 -57.3799 -1131.3
790400 -57.41 -1128.71
790500 -57.3946 -1132.46
790600 -57.413 -1131.49
790700 -57.5045 -1120.38
790800 -57.5306 -1118.35
790900 -57.5895 -1111.77
791000 -57.6183 -1109.36
791100 -57.6277 -1109.65
791200 -57.588 -1116.77
791300 -57.6229 -1113.51
791400 -57.6578 -1110.26
791500 -57.6956 -1106.61
791600 -57.7061 -1106.74
791700 -57.7435 -1103.15
791800 -57.7321 -1106.32
791900 -57.7647 -1103.4
792000 -57.7041 -1113.42
792100 -57.7887 -1103.25
792200 -57.7487 -1110.41
792300 -57.8182 -1102.35
792400 -57.8255 -1102.94
792500 -57.8362 -1103.05
792600 -57.8184 -1107.13
792700 -57.767 -1115.87
792800 -57.7474 -1120.18
792900 -57.7337 -1123.69
793000 -57.6739 -1133.59
793100 -57.583 -1147.83
793200 -57.6223 -1143.95
793300 -57.6347 -1143.84
793400 -57.5862 -1152.17
793500 -57.6243 -1148.48
793600 -57.5998 -1153.47
793700 -57.6641 -1146.14
793800 -57.6325 -1152.13
793900 -57.6553 -1150.56
794000 -57.6657 -1150.71
794100 -57.6995 -1147.61
794200 -57.7162 -1146.89
794300 -57.7216 -1147.74
794400 -57.7249 -1148.88
794500 -57.7584 -1145.82
794600 -57.7151 -1153.43
794700 -57.722 -1154.07
794800 -57.7917 -1145.99
794900 -57.759 -1152.13
795000 -57.7702 -1152.17
795100 -57.8307 -1145.36
795200 -57.8582 -1143.14
795300 -57.8963 -1139.44
795400 -57.9072 -1139.52
795500 -57.8155 -1153.87
795600 -57.8085 -1156.43
795700 -57.7658 -1163.97
795800 -57.7396 -1169.21
795900 -57.7811 -1165.03
796000 -57.7898 -1165.43
796100 -57.8479 -1158.95
796200 -57.874 -1156.93
796300 -57.8909 -1156.17
796400 -57.8911 -1157.74
796500 -57.8596 -1163.71
796600 -57.8851 -1161.77
796700 -57.9062 -1160.44
796800 -57.9129 -1161.11
796900 -57.925 -1161.02
797000 -57.9541 -1158.58
797100 -57.9504 -1160.69
797200 -57.8837 -1171.56
797300 -57.9295 -1166.78
797000 -57.9541 -1158.58
797100 -57.9776 -1156.9
797200 -57.9217 -1166.28
797300 -57.9804 -1159.71
797400 -57.9579 -1164.44
797500 -57.9728 -1163.96
797600 -57.9908 -1163.07
797700 -57.9879 -1165.07
797800 -58.0216 -1161.98
797900 -57.9991 -1166.71
798000 -57.9641 -1173.17
798100 -57.9901 -1171.15
798200 -57.9446 -1179.08
798300 -57.9177 -1184.4
798400 -57.8586 -1194.22
798500 -57.8765 -1193.33
798600 -57.876 -1195
798700 -57.9583 -1185.16
798800 -57.9828 -1183.35
798900 -58.0206 -1179.7
799000 -58.0214 -1181.18
799100 -57.9249 -1196.19
799200 -57.913 -1199.45
799300 -57.892 -1203.97
799400 -57.9691 -1194.84
799500 -57.9515 -1198.89
799600 -57.9499 -1200.71
799700 -57.9782 -1198.37
799800 -57.9745 -1200.48
799900 -57.9949 -1199.25
800000 -57.9906 -1201.44
800100 -57.9839 -1203.97
800200 -57.9549 -1209.6
800300 -57.9108 -1217.33
800400 -57.9086 -1219.23
800500 -57.956 -1214.25
800600 -58.0339 -1205.01
800700 -58.0196 -1208.61
800800 -58.1056 -1198.25
800900 -58.1268 -1196.9
801000 -58.1797 -1191.15
801100 -58.1154 -1201.68
801200 -58.1021 -1205.13
801300 -58.0688 -1211.35
801400 -58.1417 -1202.82
801500 -58.1669 -1200.92
801600 -58.1613 -1203.3
801700 -58.1406 -1207.76
801800 -58.1656 -1205.89
801900 -58.2397 -1197.19
802000 -58.2664 -1195.08
802100 -58.3208 -1189.12
802200 -58.3631 -1184.84
802300 -58.3608 -1186.76
802400 -58.3439 -1190.7
802500 -58.3552 -1190.73
802600 -58.2892 -1201.49
802700 -58.3242 -1198.24
802800 -58.3659 -1194.04
802900 -58.348 -1198.12
803000 -58.4015 -1192.29
803100 -58.3518 -1200.8
803200 -58.3551 -1201.93
803300 -58.3592 -1202.96
803400 -58.3066 -1211.87
803500 -58.3244 -1210.99
803600 -58.3222 -1212.9
803700 -58.2722 -1221.45
803800 -58.3565 -1211.33
803900 -58.441 -1201.18
804000 -58.4371 -1203.32
804100 -58.4348 -1205.24
804200 -58.4692 -1202.06
804300 -58.4714 -1203.35
804400 -58.5265 -1197.29
804500 -58.5534 -1195.15
804600 -58.6617 -1181.7
804700 -58.7356 -1173.02
804800 -58.7577 -1171.55
804900 -58.788 -1168.95
805000 -58.8407 -1163.22
805100 -58.8632 -1161.68
805200 -58.9252 -1154.67
805300 -58.961 -1151.3
805400 -58.9658 -1152.23
805500 -58.9454 -1156.66
805600 -58.9513 -1157.44
805700 -58.9476 -1159.56
805800 -58.8862 -1169.68
805900 -58.9489 -1162.57
806000 -58.9194 -1168.27
806100 -58.9368 -1167.45
806200 -58.8817 -1176.69
806300 -58.8779 -1178.83
806400 -58.7865 -1193.12
806500 -58.817 -1190.48
806600 -58.8774 -1183.68
806700 -58.9246 -1178.73
806800 -58.9937 -1170.73
806900 -59.0671 -1162.12
807000 -59.0744 -1162.7
807100 -59.078 -1163.81
807200 -59.0445 -1170.05
807300 -59.0583 -1169.73
807400 -59.0181 -1176.91
807500 -59.0539 -1173.54
807600 -59.0518 -1175.44
807700 -59.0211 -1181.29
807800 -59.0393 -1180.36
807900 -58.9877 -1189.13
808000 -59.0267 -1185.32
808100 -59.0931 -1177.68
808200 -59.2012 -1164.26
808300 -59.1878 -1167.72
808400 -59.1919 -1168.75
808500 -59.2077 -1168.15
808600 -59.2164 -1168.54
808700 -59.2357 -1167.46
808800 -59.1319 -1183.47
808900 -59.1471 -1182.96
809000 -59.1601 -1182.76
809100 -59.2116 -1177.2
809200 -59.2331 -1175.8
809300 -59.2899 -1169.51
809400 -59.3032 -1169.26
809500 -59.3157 -1169.13
809600 -59.2841 -1175.11
809700 -59.3091 -1173.24
809800 -59.3444 -1169.93
809900 -59.3423 -1171.81
810000 -59.3939 -1166.25
810100 -59.4107 -1165.5
810200 -59.4257 -1165.02
810300 -59.4439 -1164.1
810400 -59.459 -1163.59
810500 -59.4735 -1163.18
810600 -59.479 -1164.01
810700 -59.4466 -1170.11
810800 -59.4086 -1176.98
810900 -59.4223 -1176.69
811000 -59.4124 -1179.66
811100 -59.4291 -1178.93
811200 -59.4618 -1175.99
811300 -59.4317 -1181.77
811400 -59.3691 -1192.07
811500 -59.3617 -1194.69
811600 -59.4143 -1188.98
811700 -59.4088 -1191.34
811800 -59.3877 -1195.88
811900 -59.4507 -1188.72
812000 -59.4451 -1191.09
812100 -59.4864 -1186.95
812200 -59.4953 -1187.31
812300 -59.5055 -1187.49
812400 -59.5644 -1180.9
812500 -59.643 -1171.58
812600 -59.6552 -1171.48
812700 -59.6497 -1173.84
812800 -59.6176 -1179.9
812900 -59.5926 -1184.98
813000 -59.6302 -1181.35
813100 -59.6563 -1179.33
813200 -59.6421 -1182.9
813300 -59.6805 -1179.16
813400 -59.7571 -1170.12
813500 -59.7134 -1177.77
813600 -59.7018 -1180.98
813700 -59.6999 -1182.85
813800 -59.6872 -1186.21
813900 -59.6805 -1188.75
814000 -59.6459 -1195.14
814100 -59.6194 -1200.44
814200 -59.6591 -1196.51
814300 -59.6719 -1196.33
814400 -59.6902 -1195.38
814500 -59.7017 -1195.38
814600 -59.6109 -1209.6
814700 -59.6306 -1208.46
814800 -59.7393 -1194.96
814900 -59.6998 -1202.05
815000 -59.6934 -1204.52
815100 -59.7189 -1202.59
815200 -59.7361 -1201.8
815300 -59.75 -1201.46
815400 -59.7502 -1203.03
815500 -59.7289 -1207.59
815600 -59.7763 -1202.6
815700 -59.8144 -1198.9
815800 -59.8667 -1193.23
815900 -59.9252 -1186.71
816000 -59.9908 -1179.18
816100 -59.9642 -1184.48
816200 -59.9578 -1186.97
816300 -60.0372 -1177.53
816400 -60.0955 -1171.03
816500 -60.0943 -1172.79
816600 -60.0748 -1177.1
816700 -60.1287 -1171.2
816800 -60.1748 -1166.4
816900 -60.2159 -1162.29
817000 -60.1377 -1174.75
817100 -60.1017 -1181.35
817200 -60.1059 -1182.37
817300 -60.114 -1182.84
817400 -60.0537 -1192.81
817500 -60.0493 -1195.02
817600 -60.1084 -1188.42
817700 -60.1063 -1190.3
817800 -60.0985 -1192.98
817900 -60.1278 -1190.51
818000 -60.1829 -1184.44
818100 -60.2107 -1182.18
818200 -60.1905 -1186.59
818300 -60.1847 -1188.99
818400 -60.1821 -1190.96
818500 -60.1715 -1194.03
818600 -60.113 -1203.75
818700 -60.078 -1210.21
818800 -60.0198 -1219.9
818900 -60.007 -1223.28
819000 -59.9737 -1229.5
819100 -59.9466 -1234.86
819200 -59.9338 -1238.24
819300 -59.9886 -1232.22
819400 -60.001 -1232.1
819500 -59.9624 -1239.06
819600 -60.0097 -1234.09
819700 -59.9899 -1238.43
819800 -60.0278 -1234.77
819900 -60.1053 -1225.6
820000 -60.0607 -1233.39
820100 -60.1005 -1229.45
820200 -60.1894 -1218.7
820300 -60.2255 -1215.28
820400 -60.1911 -1221.66
820500 -60.2091 -1220.75
820600 -60.338 -1204.44
820700 -60.3382 -1206.02
820800 -60.3395 -1207.43
820900 -60.2987 -1214.71
821000 -60.2189 -1227.38
821100 -60.2862 -1219.63
821200 -60.3016 -1219.09
821300 -60.2682 -1225.33
821400 -60.2798 -1225.32
821500 -60.3672 -1214.78
821600 -60.3747 -1215.33
821700 -60.401 -1213.28
821800 -60.4197 -1212.27
821900 -60.4615 -1208.06
822000 -60.4236 -1214.92
822100 -60.495 -1206.6
822200 -60.5431 -1201.51
822300 -60.5543 -1201.55
822400 -60.5103 -1209.27
822500 -60.5144 -1210.3
822600 -60.5882 -1201.64
822700 -60.6336 -1196.94
822800 -60.7011 -1189.15
822900 -60.6859 -1192.85
823000 -60.7055 -1191.73
823100 -60.6638 -1199.13
823200 -60.6795 -1198.54
823300 -60.6818 -1199.82
823400 -60.7041 -1198.32
823500 -60.7226 -1197.35
823600 -60.7324 -1197.59
823700 -60.7023 -1203.36
823800 -60.7139 -1203.34
823900 -60.67 -1211.04
824000 -60.6216 -1219.37
824100 -60.6597 -1215.68
824200 -60.6461 -1219.16
824300 -60.7006 -1213.19
824400 -60.7053 -1214.13
824500 -60.7202 -1213.66
824600 -60.6957 -1218.67
824700 -60.7331 -1215.07
824800 -60.789 -1208.9
824900 -60.8216 -1205.96
825000 -60.8173 -1208.16
825100 -60.7945 -1212.93
825200 -60.794 -1214.59
825300 -60.7513 -1222.12
825400 -60.7283 -1226.92
825500 -60.7907 -1219.84
825600 -60.8634 -1211.34
825700 -60.941 -1202.15
825800 -60.8917 -1210.6
825900 -60.911 -1209.52
826000 -60.9415 -1206.88
826100 -60.9755 -1203.76
826200 -60.9852 -1204.01
826300 -61.0203 -1200.72
826400 -61.028 -1201.26
826500 -61.0447 -1200.53
826600 -61.0315 -1203.95
826700 -61.0241 -1206.59
826800 -61.0406 -1205.89
826900 -61.0356 -1208.18
827000 -61.0215 -1211.74
827100 -60.9755 -1219.74
827200 -60.9881 -1219.58
827300 -60.9398 -1227.89
827400 -60.9355 -1230.08
827500 -60.9709 -1226.76
827600 -60.9742 -1227.9
827700 -60.9933 -1226.84
827800 -60.9177 -1238.95
827900 -60.9753 -1232.54
828000 -61.0168 -1228.38
828100 -61.0492 -1225.47
828200 -61.052 -1226.68
828300 -61.0568 -1227.61
828400 -61.0556 -1229.38
828500 -61.0281 -1234.79
828600 -61.1147 -1224.36
828700 -61.133 -1223.41
828800 -61.0982 -1229.85
828900 -61.095 -1231.89
829000 -61.0929 -1233.78
829100 -61.0572 -1240.35
829200 -61.0829 -1238.36
829300 -61.1262 -1233.94
829400 -61.1026 -1238.82
829500 -61.0882 -1242.43
829600 -61.0743 -1245.95
829700 -61.0633 -1249.08
829800 -61.0742 -1249.17
829900 -61.0554 -1253.38
830000 -61.073 -1252.53
830100 -61.0336 -1259.59
830200 -60.9991 -1266
830300 -60.9869 -1269.28
830400 -60.9895 -1270.52
830500 -60.9145 -1282.54
830600 -60.9291 -1282.11
830700 -60.9036 -1287.26
830800 -60.8501 -1296.29
830900 -60.8833 -1293.27
831000 -60.8749 -1296.03
831100 -60.8848 -1296.26
831200 -60.8929 -1296.72
831300 -60.9018 -1297.09
831400 -60.9676 -1289.55
831500 -60.892 -1301.65
831600 -60.8654 -1306.95
831700 -60.9014 -1303.54
831800 -60.9895 -1292.89
831900 -61.0226 -1289.89
832000 -60.9775 -1297.75
832100 -60.9263 -1306.47
832200 -60.9713 -1301.81
832300 -60.9568 -1305.43
832400 -60.9599 -1306.59
832500 -60.9211 -1313.58
832600 -60.919 -1315.48
832700 -60.9319 -1315.27
832800 -60.9275 -1317.49
832900 -61.0024 -1308.68
833000 -60.9832 -1312.95
833100 -60.9938 -1313.07
833200 -61.0616 -1305.25
833300 -61.1035 -1301.02
833400 -61.1516 -1295.94
833500 -61.1539 -1297.22
833600 -61.1792 -1295.3
833700 -61.2476 -1287.39
833800 -61.2123 -1293.89
833900 -61.2467 -1290.72
834000 -61.2338 -1294.1
834100 -61.3122 -1284.8
834200 -61.2635 -1293.17
834300 -61.2214 -1300.62
834400 -61.2009 -1305.07
834500 -61.1894 -1308.26
834600 -61.2279 -1304.51
834700 -61.1633 -1315.09
834800 -61.162 -1316.86
834900 -61.1636 -1318.24
835000 -61.1878 -1316.48
835100 -61.1755 -1319.79
835200 -61.2115 -1316.37
835300 -61.2613 -1311.05
835400 -61.2795 -1310.12
835500 -61.2656 -1313.65
835600 -61.284 -1312.7
835700 -61.285 -1314.16
835800 -61.3788 -1302.72
835900 -61.4268 -1297.64
836000 -61.4898 -1290.5
836100 -61.5028 -1290.28
836200 -61.4972 -1292.66
836300 -61.4709 -1297.9
836400 -61.5583 -1287.36
836500 -61.5295 -1292.96
836600 -61.5223 -1295.56
836700 -61.5362 -1295.23
836800 -61.5548 -1294.24
836900 -61.5586 -1295.31
837000 -61.5621 -1296.43
837100 -61.5639 -1297.77
837200 -61.5427 -1302.31
837300 -61.552 -1302.63
837400 -61.5925 -1298.59
837500 -61.6226 -1296.01
837600 -61.6245 -1297.34
837700 -61.6671 -1293.02
837800 -61.6853 -1292.09
837900 -61.7199 -1288.87
838000 -61.6985 -1293.45
838100 -61.7269 -1291.1
838200 -61.7297 -1292.31
838300 -61.7551 -1290.38
838400 -61.7356 -1294.69
838500 -61.7676 -1291.83
838600 -61.7306 -1298.58
838700 -61.6518 -1311.12
838800 -61.6226 -1316.78
838900 -61.655 -1313.87
839000 -61.6499 -1316.18
839100 -61.7003 -1310.78
839200 -61.7784 -1301.53
839300 -61.8057 -1299.32
839400 -61.8137 -1299.81
839500 -61.8016 -1303.09
839600 -61.8597 -1296.62
839700 -61.8274 -1302.7
839800 -61.8555 -1300.39
839900 -61.8675 -1300.33
840000 -61.8645 -1302.34
840100 -61.8724 -1302.84
840200 -61.9335 -1295.95
840300 -61.9047 -1301.55
840400 -61.9103 -1302.37
840500 -61.8921 -1306.5
840600 -61.8552 -1313.23
840700 -61.8248 -1319.05
840800 -61.8399 -1318.55
840900 -61.8471 -1319.14
841000 -61.8202 -1324.48
841100 -61.7992 -1328.99
841200 -61.8011 -1330.33
841300 -61.8535 -1324.64
841400 -61.8402 -1328.09
841500 -61.9037 -1320.86
841600 -61.8671 -1327.55
841700 -61.8896 -1326.02
841800 -61.9425 -1320.27
841900 -61.9572 -1319.82
842000 -61.9524 -1322.09
842100 -61.9837 -1319.34
842200 -61.9751 -1322.13
842300 -62.0243 -1316.89
842400 -61.9958 -1322.45
842500 -62.0315 -1319.09
842600 -62.0448 -1318.84
842700 -62.0902 -1314.13
842800 -62.0915 -1315.54
842900 -62.082 -1318.47
843000 -62.1014 -1317.36
843100 -62.0866 -1321.02
843200 -62.1139 -1318.83
843300 -62.1543 -1314.81
843400 -62.1621 -1315.32
843500 -62.1688 -1315.98
843600 -62.1622 -1318.5
843700 -62.0863 -1330.65
843800 -62.0392 -1338.8
843900 -62.0593 -1337.59
844000 -62.0294 -1343.35
844100 -62.0649 -1340.02
844200 -62.0924 -1337.79
844300 -62.0788 -1341.28
844400 -62.1177 -1337.47
844500 -62.0591 -1347.21
844600 -62.0737 -1346.79
844700 -62.1158 -1342.53
844800 -62.1082 -1345.19
844900 -62.144 -1341.81
845000 -62.178 -1338.68
845100 -62.2213 -1334.26
845200 -62.1765 -1342.08
845300 -62.1951 -1341.1
845400 -62.2144 -1340.02
845500 -62.1987 -1343.8
845600 -62.2139 -1343.27
845700 -62.2693 -1337.17
845800 -62.2184 -1345.84
845900 -62.2431 -1344.01
846000 -62.2851 -1339.78
846100 -62.2524 -1345.92
846200 -62.2467 -1348.31
846300 -62.2643 -1347.46
846400 -62.2477 -1351.37
846500 -62.2697 -1349.91
846600 -62.3226 -1344.16
846700 -62.2941 -1349.72
846800 -62.306 -1349.66
846900 -62.299 -1352.23
847000 -62.3644 -1344.73
847100 -62.3424 -1349.4
847200 -62.3711 -1347
847300 -62.4379 -1339.32
847400 -62.4319 -1341.75
847500 -62.4377 -1342.54
847600 -62.4491 -1342.56
847700 -62.4599 -1342.66
847800 -62.4515 -1345.43
847900 -62.4622 -1345.53
848000 -62.4465 -1349.31
848100 -62.4523 -1350.11
848200 -62.4696 -1349.29
848300 -62.4408 -1354.89
848400 -62.4508 -1355.11
848500 -62.433 -1359.17
848600 -62.4235 -1362.09
848700 -62.4628 -1358.23
848800 -62.5078 -1353.58
848900 -62.4862 -1358.18
849000 -62.423 -1368.56
849100 -62.4638 -1364.48
849200 -62.4955 -1361.68
849300 -62.5263 -1359
849400 -62.5383 -1358.92
849500 -62.5691 -1356.24
849600 -62.5754 -1356.97
849700 -62.6127 -1353.39
849800 -62.669 -1347.15
849900 -62.6573 -1350.37
850000 -62.6414 -1354.19
850100 -62.6624 -1352.86
850200 -62.6069 -1362.17
850300 -62.6326 -1360.2
850400 -62.6808 -1355.1
850500 -62.6593 -1359.69
850600 -62.6465 -1363.06
850700 -62.7118 -1355.6
850800 -62.6765 -1362.1
850900 -62.7201 -1357.64
851000 -62.683 -1364.38
851100 -62.74 -1358.06
851200 -62.7674 -1355.86
851300 -62.7394 -1361.35
851400 -62.7957 -1355.11
851500 -62.8185 -1353.55
851600 -62.8352 -1352.82
851700 -62.8488 -1352.54
851800 -62.899 -1347.16
851900 -62.9121 -1346.94
852000 -62.9672 -1340.88
852100 -62.9465 -1345.35
852200 -62.9582 -1345.32
852300 -62.9858 -1343.09
852400 -63.0002 -1342.68
852500 -63.013 -1342.5
852600 -62.9818 -1348.44
852700 -63.0225 -1344.38
852800 -63.0123 -1347.39
852900 -62.9825 -1353.13
853000 -62.9807 -1354.98
853100 -63.0171 -1351.52
853200 -63.0014 -1355.3
853300 -63.0201 -1354.3
853400 -63.0371 -1353.53
853500 -63.0746 -1349.92
853600 -63.1238 -1344.68
853700 -63.1641 -1340.68
853800 -63.1918 -1338.44
853900 -63.1804 -1341.61
854000 -63.1884 -1342.1
854100 -63.1462 -1349.56
854200 -63.1565 -1349.73
854300 -63.2399 -1339.74
854400 -63.1337 -1356.1
854500 -63.1891 -1349.98
854600 -63.2181 -1347.56
854700 -63.227 -1347.93
854800 -63.2746 -1342.91
854900 -63.2967 -1341.43
855000 -63.3233 -1339.33
855100 -63.2874 -1345.92
855200 -63.2725 -1349.58
855300 -63.2368 -1356.15
855400 -63.2857 -1350.95
855500 -63.2566 -1356.59
855600 -63.2941 -1352.98
855700 -63.2844 -1355.92
855800 -63.2677 -1359.84
855900 -63.2908 -1358.23
856000 -63.255 -1364.81
856100 -63.2891 -1361.67
856200 -63.3203 -1358.92
856300 -63.3233 -1360.11
856400 -63.3612 -1356.44
856500 -63.3666 -1357.29
856600 -63.408 -1353.13
856700 -63.4368 -1350.72
856800 -63.4357 -1352.48
856900 -63.4295 -1354.94
857000 -63.3719 -1364.54
857100 -63.4024 -1361.9
857200 -63.435 -1358.96
857300 -63.4296 -1361.32
857400 -63.4848 -1355.25
857500 -63.6433 -1334.82
857600 -63.6063 -1341.56
857700 -63.6589 -1335.85
857800 -63.6755 -1335.14
857900 -63.6664 -1338
858000 -63.6945 -1335.69
858100 -63.7065 -1335.62
858200 -63.6807 -1340.8
858300 -63.6779 -1342.8
858400 -63.7104 -1339.87
858500 -63.6907 -1344.22
858600 -63.7171 -1342.14
858700 -63.695 -1346.81
858800 -63.6426 -1355.69
858900 -63.5935 -1364.11
859000 -63.5963 -1365.32
859100 -63.6001 -1366.39
859200 -63.6158 -1365.81
859300 -63.6627 -1360.88
859400 -63.6706 -1361.38
859500 -63.6736 -1362.56
859600 -63.6985 -1360.71
859700 -63.6963 -1362.61
859800 -63.6709 -1367.74
859900 -63.6345 -1374.39
860000 -63.6235 -1377.52
860100 -63.6273 -1378.59
860200 -63.6439 -1377.88
860300 -63.6393 -1380.12
860400 -63.6358 -1382.2
860500 -63.7189 -1372.25
860600 -63.7479 -1369.82
860700 -63.7861 -1366.11
860800 -63.7515 -1372.51
860900 -63.7996 -1367.43
861000 -63.8258 -1365.39
861100 -63.8406 -1364.94
861200 -63.87 -1362.45
861300 -63.8874 -1361.63
861400 -63.9163 -1359.2
861500 -63.8852 -1365.12
861600 -63.9364 -1359.61
861700 -63.9415 -1360.5
861800 -63.9208 -1364.98
861900 -63.9139 -1367.53
862000 -63.9055 -1370.3
862100 -63.8939 -1373.51
862200 -63.8777 -1377.36
862300 -63.8952 -1376.52
862400 -63.9424 -1371.56
862500 -63.9249 -1375.58
862600 -63.9466 -1374.16
862700 -63.9713 -1372.34
862800 -64.0152 -1367.84
862900 -64.0539 -1364.05
863000 -64.0991 -1359.37
863100 -64.1374 -1355.65
863200 -64.1213 -1359.48
863300 -64.0839 -1366.28
863400 -64.0673 -1370.19
863500 -64.121 -1364.31
863600 -64.0845 -1370.99
863700 -64.1213 -1367.47
863800 -64.1541 -1364.51
863900 -64.1472 -1367.08
864000 -64.171 -1365.36
864100 -64.1835 -1365.23
864200 -64.2241 -1361.18
864300 -64.2794 -1355.1
864400 -64.329 -1349.8
864500 -64.3556 -1347.7
864600 -64.3689 -1347.45
864700 -64.3095 -1357.3
864800 -64.3212 -1357.28
864900 -64.2795 -1364.66
865000 -64.3047 -1362.76
865100 -64.3216 -1362.01
865200 -64.3372 -1361.43
865300 -64.3238 -1364.9
865400 -64.3417 -1364.02
865500 -64.3805 -1360.22
865600 -64.3696 -1363.33
865700 -64.4543 -1353.16
865800 -64.4281 -1358.4
865900 -64.4127 -1362.14
866000 -64.4184 -1362.94
866100 -64.4765 -1356.47
866200 -64.4344 -1363.92
866300 -64.3913 -1371.5
866400 -64.4767 -1361.24
866500 -64.3956 -1374.1
866600 -64.4323 -1370.59
866700 -64.5935 -1349.8
866800 -64.595 -1351.18
866900 -64.5576 -1357.98
867000 -64.5351 -1362.71
867100 -64.5344 -1364.4
867200 -64.5535 -1363.34
867300 -64.5799 -1361.28
867400 -64.6069 -1359.12
867500 -64.546 -1369.18
867600 -64.5107 -1375.68
867700 -64.5413 -1373.04
867800 -64.5792 -1369.37
867900 -64.5605 -1373.56
868000 -64.5948 -1370.4
868100 -64.502 -1384.89
868200 -64.5446 -1380.56
868300 -64.5987 -1374.64
868400 -64.6911 -1363.4
868500 -64.7434 -1357.73
868600 -64.7584 -1357.24
868700 -64.6983 -1367.2
868800 -64.6628 -1373.73
868900 -64.7248 -1366.71
869000 -64.7372 -1366.58
869100 -64.7548 -1365.74
869200 -64.7722 -1364.92
869300 -64.7368 -1371.44
869400 -64.7118 -1376.5
869500 -64.7191 -1377.08
869600 -64.7236 -1378.07
869700 -64.768 -1373.49
869800 -64.761 -1376.06
869900 -64.7371 -1380.98
870000 -64.7182 -1385.21
870100 -64.6198 -1400.48
870200 -64.6773 -1394.08
870300 -64.693 -1393.5
870400 -64.662 -1399.4
870500 -64.6788 -1398.67
870600 -64.6841 -1399.52
870700 -64.7059 -1398.1
870800 -64.7376 -1395.3
870900 -64.7001 -1402.1
871000 -64.6484 -1410.88
871100 -64.6961 -1405.85
871200 -64.6502 -1413.83
871300 -64.677 -1411.7
871400 -64.5747 -1427.52
871500 -64.5952 -1426.26
871600 -64.6279 -1423.32
871700 -64.6698 -1419.1
871800 -64.6637 -1421.54
871900 -64.6484 -1425.26
872000 -64.6278 -1429.72
872100 -64.5893 -1436.67
872200 -64.5536 -1443.23
872300 -64.5106 -1450.81
872400 -64.5185 -1451.3
872500 -64.4976 -1455.81
872600 -64.5146 -1455.04
872700 -64.5301 -1454.49
872800 -64.5615 -1451.73
872900 -64.5514 -1454.73
873000 -64.5663 -1454.25
873100 -64.5187 -1462.46
873200 -64.5662 -1457.47
873300 -64.6032 -1453.92
873400 -64.62 -1453.18
873500 -64.6131 -1455.74
873600 -64.63 -1454.98
873700 -64.6117 -1459.12
873800 -64.6493 -1455.5
873900 -64.6057 -1463.16
874000 -64.6358 -1460.58
874100 -64.68 -1456.03
874200 -64.684 -1457.07
874300 -64.7526 -1449.14
874400 -64.7503 -1451.06
874500 -64.7708 -1449.8
874600 -64.7782 -1450.38
874700 -64.7759 -1452.3
874800 -64.8021 -1450.26
874900 -64.7724 -1455.97
875000 -64.782 -1456.24
875100 -64.8474 -1448.75
875200 -64.8939 -1443.89
875300 -64.9096 -1443.3
875400 -64.9519 -1439.02
875500 -64.9185 -1445.26
875600 -64.8867 -1451.28
875700 -64.9495 -1444.14
875800 -64.9847 -1440.85
875900 -64.9927 -1441.35
876000 -65.0146 -1439.89
876100 -65.035 -1438.67
876200 -65.0875 -1432.96
876300 -65.0735 -1436.51
876400 -65.0362 -1443.29
876500 -65.0318 -1445.49
876600 -65.032 -1447.07
876700 -65.0787 -1442.18
876800 -65.1184 -1438.26
876900 -65.1072 -1441.42
877000 -65.1788 -1433.05
877100 -65.1875 -1433.45
877200 -65.1753 -1436.75
877300 -65.1673 -1439.45
877400 -65.169 -1440.81
877500 -65.1622 -1443.35
877600 -65.1635 -1444.78
877700 -65.1448 -1448.98
877800 -65.1278 -1452.93
877900 -65.1028 -1458.01
878000 -65.1221 -1456.92
878100 -65.1064 -1460.7
878200 -65.1104 -1461.74
878300 -65.1495 -1457.91
878400 -65.1548 -1458.76
878500 -65.1588 -1459.8
878600 -65.2246 -1452.26
878700 -65.2233 -1454.04
878800 -65.2686 -1449.35
878900 -65.2741 -1450.18
879000 -65.211 -1460.55
879100 -65.2084 -1462.5
879200 -65.2185 -1462.7
879300 -65.2165 -1464.58
879400 -65.256 -1460.69
879500 -65.2951 -1456.86
879600 -65.3675 -1448.39
879700 -65.3434 -1453.33
879800 -65.4145 -1445.05
879900 -65.4336 -1443.99
880000 -65.517 -1434
880100 -65.5195 -1435.26
880200 -65.5217 -1436.55
880300 -65.4369 -1449.94
880400 -65.4055 -1455.89
880500 -65.4108 -1456.75
880600 -65.4562 -1452.04
880700 -65.4101 -1460.05
880800 -65.3956 -1463.67
880900 -65.3993 -1464.75
881000 -65.3677 -1470.74
881100 -65.3933 -1468.77
881200 -65.4505 -1462.43
881300 -65.4071 -1470.05
881400 -65.3795 -1475.48
881500 -65.4082 -1473.09
881600 -65.3959 -1476.4
881700 -65.414 -1475.49
881800 -65.4867 -1466.97
881900 -65.495 -1467.43
882000 -65.5373 -1463.14
882100 -65.525 -1466.46
882200 -65.5134 -1469.66
882300 -65.5574 -1465.14
882400 -65.5322 -1470.25
882500 -65.4482 -1483.52
882600 -65.4661 -1482.63
882700 -65.411 -1491.89
882800 -65.4151 -1492.91
882900 -65.4268 -1492.88
883000 -65.4486 -1491.45
883100 -65.4763 -1489.2
883200 -65.5041 -1486.93
883300 -65.5403 -1483.5
883400 -65.5653 -1481.62
883500 -65.6107 -1476.91
883600 -65.6214 -1477.03
883700 -65.6364 -1476.54
883800 -65.6333 -1478.58
883900 -65.6293 -1480.73
884000 -65.6565 -1478.55
884100 -65.6884 -1475.71
884200 -65.6914 -1476.89
884300 -65.7067 -1476.36
884400 -65.6914 -1480.09
884500 -65.6785 -1483.48
884600 -65.648 -1489.32
884700 -65.6681 -1488.12
884800 -65.678 -1488.34
884900 -65.6989 -1487.03
885000 -65.6923 -1489.54
885100 -65.7647 -1481.08
885200 -65.7722 -1481.64
885300 -65.7896 -1480.82
885400 -65.8095 -1479.66
885500 -65.7912 -1483.79
885600 -65.7779 -1487.24
885700 -65.8127 -1484.01
885800 -65.8479 -1480.71
885900 -65.9037 -1474.55
886000 -65.8942 -1477.48
886100 -65.8635 -1483.34
886200 -65.8502 -1486.78
886300 -65.7951 -1496.03
886400 -65.7851 -1499.02
886500 -65.7093 -1511.15
886600 -65.7485 -1507.31
886700 -65.7248 -1512.2
886800 -65.7328 -1512.69
886900 -65.7606 -1510.42
887000 -65.7493 -1513.59
887100 -65.7809 -1510.79
887200 -65.8052 -1509.01
887300 -65.8426 -1505.42
887400 -65.8039 -1512.4
887500 -65.8467 -1508.04
887600 -65.9004 -1502.17
887700 -65.8641 -1508.82
887800 -65.8036 -1518.83
887900 -65.8327 -1516.38
888000 -65.8589 -1514.34
888100 -65.8424 -1518.23
888200 -65.9087 -1510.61
888300 -65.9104 -1511.97
888400 -65.8669 -1519.61
888500 -65.8895 -1518.07
888600 -65.9202 -1515.4
888700 -65.9673 -1510.46
888800 -65.9875 -1509.25
888900 -66.0353 -1504.21
889000 -65.9822 -1513.19
889100 -65.9854 -1514.34
889200 -66.0299 -1509.75
889300 -66.0901 -1502.99
889400 -66.1463 -1496.78
889500 -66.1164 -1502.53
889600 -66.0894 -1507.87
889700 -66.0472 -1515.33
889800 -66.0411 -1517.78
889900 -66.0239 -1521.77
890000 -66.0876 -1514.52
890100 -66.0501 -1521.33
890200 -66.0677 -1520.48
890300 -66.0783 -1520.6
890400 -66.0608 -1524.63
890500 -66.0847 -1522.91
890600 -66.0284 -1532.33
890700 -66.0465 -1531.41
890800 -66.0229 -1536.29
890900 -66.0007 -1540.97
891000 -66.0467 -1536.18
891100 -66.0598 -1535.96
891200 -65.9809 -1548.52
891300 -66.0021 -1547.18
891400 -66.0696 -1539.4
891500 -66.0547 -1543.06
891600 -66.0492 -1545.42
891700 -66.0824 -1542.41
891000 -66.0467 -1536.18
891100 -66.0441 -1538.14
891200 -66.115 -1529.88
891300 -66.1642 -1524.64
891400 -66.1783 -1524.29
891500 -66.2023 -1522.55
891600 -66.1362 -1533.33
891700 -66.1223 -1536.86
891800 -66.1554 -1533.86
891900 -66.1526 -1535.85
892000 -66.0898 -1546.17
892100 -66.0621 -1551.61
892200 -66.0772 -1551.12
892300 -66.0741 -1553.15
892400 -66.1047 -1550.49
892500 -66.1608 -1544.29
892600 -66.2586 -1532.31
892700 -66.2801 -1530.91
892800 -66.3032 -1529.31
892900 -66.2992 -1531.46
893000 -66.2961 -1533.48
893100 -66.2678 -1539.02
893200 -66.307 -1535.16
893300 -66.3114 -1536.15
893400 -66.2738 -1542.98
893500 -66.2718 -1544.85
893600 -66.2956 -1543.14
893700 -66.2868 -1545.97
893800 -66.3318 -1541.31
893900 -66.3591 -1539.12
894000 -66.3463 -1542.5
894100 -66.3368 -1545.41
894200 -66.3278 -1548.26
894300 -66.3232 -1550.49
894400 -66.249 -1562.4
894500 -66.2732 -1560.63
894600 -66.3262 -1554.87
894700 -66.3937 -1547.08
894800 -66.4118 -1546.17
894900 -66.3832 -1551.75
895000 -66.4126 -1549.26
895100 -66.482 -1541.21
895200 -66.4402 -1548.62
895300 -66.4916 -1543.07
895400 -66.541 -1537.81
895500 -66.56 -1536.77
895600 -66.606 -1531.97
895700 -66.5753 -1537.84
895800 -66.5477 -1543.27
895900 -66.5373 -1546.31
896000 -66.5338 -1548.4
896100 -66.627 -1537.04
896200 -66.6202 -1539.58
896300 -66.6256 -1540.43
896400 -66.5776 -1548.7
896500 -66.5697 -1551.39
896600 -66.6369 -1543.66
896700 -66.6331 -1545.78
896800 -66.6204 -1549.15
896900 -66.6134 -1551.72
897000 -66.6133 -1553.32
897100 -66.6132 -1554.94
897200 -66.6468 -1551.87
897300 -66.6639 -1551.1
897400 -66.6742 -1551.26
897500 -66.6759 -1552.61
897600 -66.6859 -1552.83
897700 -66.6804 -1555.19
897800 -66.6861 -1555.99
897900 -66.6411 -1563.85
898000 -66.6474 -1564.57
898100 -66.6646 -1563.78
898200 -66.633 -1569.76
898300 -66.5697 -1580.16
898400 -66.5533 -1584.04
898500 -66.5698 -1583.34
898600 -66.5037 -1594.13
898700 -66.553 -1588.87
898800 -66.5853 -1585.98
898900 -66.5711 -1589.55
899000 -66.5889 -1588.68
899100 -66.5824 -1591.19
899200 -66.5893 -1591.82
899300 -66.6421 -1586.09
899400 -66.6184 -1590.97
899500 -66.6142 -1593.16
899600 -66.6232 -1593.51
899700 -66.5839 -1600.57
899800 -66.5602 -1605.45
899900 -66.5346 -1610.61
900000 -66.5207 -1614.13
900100 -66.4951 -1619.29
900200 -66.4969 -1620.63
900300 -66.4979 -1622.09
900400 -66.5214 -1620.44
900500 -66.5467 -1618.51
900600 -66.5698 -1616.9
900700 -66.6142 -1612.33
900800 -66.5993 -1615.99
900900 -66.6414 -1611.75
901000 -66.6627 -1610.39
901100 -66.7631 -1598.03
901200 -66.8271 -1590.74
901300 -66.7998 -1596.13
901400 -66.7272 -1607.81
901500 -66.7832 -1601.63
901600 -66.7777 -1603.99
901700 -66.8206 -1599.63
901800 -66.8248 -1600.65
901900 -66.8329 -1601.12
902000 -66.8319 -1602.86
902100 -66.8043 -1608.29
902200 -66.858 -1602.42
902300 -66.8986 -1598.38
902400 -66.9552 -1592.11
902500 -66.9708 -1591.54
902600 -66.9999 -1589.09
902700 -67.0554 -1582.98
902800 -67.0615 -1583.73
902900 -67.0623 -1585.22
903000 -67.0266 -1591.78
903100 -67.0447 -1590.86
903200 -67.0553 -1590.98
903300 -67.0984 -1586.6
903400 -67.1028 -1587.59
903500 -67.1193 -1586.89
903600 -67.1346 -1586.36
903700 -67.1073 -1591.75
903800 -67.1405 -1588.74
903900 -67.2037 -1581.55
904000 -67.1927 -1584.68
904100 -67.1964 -1585.77
904200 -67.1788 -1589.81
904300 -67.1813 -1591.05
904400 -67.1889 -1591.6
904500 -67.1361 -1600.54
904600 -67.0568 -1613.15
904700 -67.0306 -1618.39
904800 -67.071 -1614.38
904900 -67.059 -1617.64
905000 -67.0799 -1616.33
905100 -67.0855 -1617.16
905200 -67.1254 -1613.2
905300 -67.0843 -1620.51
905400 -67.1321 -1615.47
905500 -67.1604 -1613.14
905600 -67.1248 -1619.68
905700 -67.147 -1618.2
905800 -67.1826 -1614.85
905900 -67.2382 -1608.72
906000 -67.2303 -1611.41
906100 -67.23 -1613.06
906200 -67.2378 -1613.57
906300 -67.2442 -1614.27
906400 -67.2115 -1620.41
906500 -67.2064 -1622.72
906600 -67.2041 -1624.64
906700 -67.198 -1627.09
906800 -67.1799 -1631.2
906900 -67.1989 -1630.15
907000 -67.1933 -1632.54
907100 -67.2843 -1621.48
907200 -67.2958 -1621.48
907300 -67.3099 -1621.13
907400 -67.213 -1636.19
907500 -67.2037 -1639.08
907600 -67.2011 -1641.04
907700 -67.2249 -1639.33
907800 -67.1961 -1644.94
907900 -67.2033 -1645.53
908000 -67.2457 -1641.23
908100 -67.2851 -1637.36
908200 -67.2749 -1640.38
908300 -67.2555 -1644.67
908400 -67.2307 -1649.71
908500 -67.2214 -1652.6
908600 -67.2347 -1652.35
908700 -67.2337 -1654.08
908800 -67.2288 -1656.36
908900 -67.2452 -1655.68
909000 -67.2707 -1653.74
909100 -67.3029 -1650.86
909200 -67.3442 -1646.72
909300 -67.2872 -1656.24
909400 -67.2442 -1663.82
909500 -67.3001 -1657.65
909600 -67.276 -1662.59
909700 -67.2684 -1665.25
909800 -67.2477 -1669.72
909900 -67.262 -1669.33
910000 -67.2547 -1671.94
910100 -67.2846 -1669.38
910200 -67.2553 -1675.05
910300 -67.2653 -1675.27
910400 -67.309 -1670.79
910500 -67.336 -1668.64
910600 -67.3421 -1669.38
910700 -67.3328 -1672.28
910800 -67.3597 -1670.14
910900 -67.3813 -1668.74
911000 -67.3807 -1670.42
911100 -67.4042 -1668.75
911200 -67.4521 -1663.69
911300 -67.4739 -1662.25
911400 -67.4723 -1664.08
911500 -67.4639 -1666.85
911600 -67.5215 -1660.44
911700 -67.4853 -1667.06
911800 -67.5365 -1661.55
911900 -67.5804 -1657.05
912000 -67.5722 -1659.78
912100 -67.5918 -1658.65
912200 -67.5802 -1661.86
912300 -67.5854 -1662.74
912400 -67.6021 -1662.03
912500 -67.6797 -1652.84
912600 -67.6992 -1651.73
912700 -67.7308 -1648.94
912800 -67.6983 -1655.05
912900 -67.6797 -1659.23
913000 -67.7508 -1650.94
913100 -67.7164 -1657.33
913200 -67.7133 -1659.35
913300 -67.6915 -1663.98
913400 -67.6716 -1668.34
913500 -67.6899 -1667.4
913600 -67.6797 -1670.42
913700 -67.5884 -1684.7
913800 -67.6074 -1683.65
913900 -67.6141 -1684.33
914000 -67.5582 -1693.69
914100 -67.5973 -1689.86
914200 -67.6355 -1686.15
914300 -67.6006 -1692.6
914400 -67.6245 -1690.87
914500 -67.6102 -1694.46
914600 -67.6024 -1697.13
914700 -67.6197 -1696.33
914800 -67.6823 -1689.23
914900 -67.6753 -1691.8
915000 -67.5959 -1704.43
915100 -67.5706 -1709.54
915200 -67.5767 -1710.3
915300 -67.6034 -1708.18
915400 -67.6526 -1702.95
915500 -67.6844 -1700.12
915600 -67.6687 -1703.9
915700 -67.7121 -1699.47
915800 -67.7011 -1702.6
915900 -67.747 -1697.82
916000 -67.8343 -1687.29
916100 -67.7927 -1694.67
916200 -67.7208 -1706.25
916300 -67.6663 -1715.43
916400 -67.5759 -1729.59
916500 -67.5653 -1732.65
916600 -67.5876 -1731.16
916700 -67.5899 -1732.43
916800 -67.6309 -1728.34
916900 -67.5624 -1739.45
917000 -67.5848 -1737.93
917100 -67.553 -1743.95
917200 -67.5275 -1749.1
917300 -67.4962 -1755.04
917400 -67.5093 -1754.82
917500 -67.4829 -1760.09
917600 -67.4538 -1765.73
917700 -67.4703 -1765.03
917800 -67.4338 -1771.7
917900 -67.502 -1763.82
918000 -67.5109 -1764.19
918100 -67.5395 -1761.81
918200 -67.5741 -1758.59
918300 -67.549 -1763.69
918400 -67.6149 -1756.12
918500 -67.6482 -1753.09
918600 -67.6918 -1748.64
918700 -67.6755 -1752.5
918800 -67.6204 -1761.76
918900 -67.6903 -1753.64
919000 -67.7411 -1748.18
919100 -67.7653 -1746.41
919200 -67.7654 -1748
919300 -67.7465 -1752.22
919400 -67.7505 -1753.27
919500 -67.6802 -1764.62
919600 -67.636 -1772.37
919700 -67.5614 -1784.34
919800 -67.6278 -1776.71
919900 -67.6632 -1773.38
920000 -67.6596 -1775.48
920100 -67.6403 -1779.76
920200 -67.7161 -1770.83
920300 -67.7514 -1767.51
920400 -67.7279 -1772.38
920500 -67.7415 -1772.09
920600 -67.8312 -1761.22
920700 -67.8074 -1766.12
920800 -67.8438 -1762.67
920900 -67.8141 -1768.39
921000 -67.7798 -1774.75
921100 -67.8298 -1769.41
921200 -67.8787 -1764.21
921300 -67.9184 -1760.29
921400 -67.9938 -1751.42
921500 -68.009 -1750.9
921600 -67.989 -1755.28
921700 -68.0502 -1748.37
921800 -68.0845 -1745.21
921900 -68.0717 -1748.58
922000 -68.1139 -1744.32
922100 -68.0991 -1747.96
922200 -68.11 -1748.05
922300 -68.1321 -1746.58
922400 -68.1238 -1749.32
922500 -68.1259 -1750.63
922600 -68.112 -1754.16
922700 -68.1489 -1750.64
922800 -68.1814 -1747.71
922900 -68.1785 -1749.72
923000 -68.2112 -1746.77
923100 -68.2226 -1746.78
923200 -68.2055 -1750.76
923300 -68.196 -1753.68
923400 -68.1693 -1758.99
923500 -68.1351 -1765.34
923600 -68.1087 -1770.6
923700 -68.1092 -1772.13
923800 -68.1003 -1774.96
923900 -68.1317 -1772.2
924000 -68.1139 -1776.27
924100 -68.1012 -1779.64
924200 -68.1082 -1780.26
924300 -68.1344 -1778.21
924400 -68.1461 -1778.19
924500 -68.1423 -1780.32
924600 -68.1326 -1783.26
924700 -68.1653 -1780.31
924800 -68.1457 -1784.63
924900 -68.1227 -1789.44
925000 -68.1395 -1788.69
925100 -68.1989 -1782.04
925200 -68.1166 -1795.08
925300 -68.1357 -1794.02
925400 -68.2451 -1780.42
925500 -68.2427 -1782.35
925600 -68.2804 -1778.7
925700 -68.2337 -1786.79
925800 -68.3027 -1778.8
925900 -68.318 -1778.27
926000 -68.3454 -1776.06
926100 -68.3311 -1779.65
926200 -68.3403 -1779.97
926300 -68.3845 -1775.42
926400 -68.4668 -1765.59
926500 -68.4699 -1766.76
926600 -68.4497 -1771.16
926700 -68.4991 -1765.89
926800 -68.5222 -1764.28
926900 -68.5423 -1763.09
927000 -68.5263 -1766.9
927100 -68.5694 -1762.51
927200 -68.5683 -1764.27
927300 -68.5898 -1762.88
927400 -68.5491 -1770.12
927500 -68.5461 -1772.15
927600 -68.5774 -1769.39
927700 -68.5694 -1772.11
927800 -68.5683 -1773.86
927900 -68.5131 -1783.12
928000 -68.5752 -1776.1
928100 -68.6056 -1773.47
928200 -68.5942 -1776.65
928300 -68.5638 -1782.47
928400 -68.6229 -1775.85
928500 -68.6187 -1778.03
928600 -68.6566 -1774.36
928700 -68.6031 -1783.4
928800 -68.5924 -1786.48
928900 -68.616 -1784.8
929000 -68.6445 -1782.45
929100 -68.6384 -1784.89
929200 -68.6899 -1779.33
929300 -68.6776 -1782.64
929400 -68.6332 -1790.4
929500 -68.6428 -1790.66
929600 -68.6593 -1789.97
929700 -68.7266 -1782.22
929800 -68.6903 -1788.86
929900 -68.6457 -1796.66
930000 -68.6544 -1797.04
930100 -68.694 -1793.14
930200 -68.6722 -1797.77
930300 -68.6909 -1796.76
930400 -68.6697 -1801.31
930500 -68.6376 -1807.38
930600 -68.6011 -1814.05
930700 -68.5846 -1817.93
930800 -68.5722 -1821.25
930900 -68.5704 -1823.1
931000 -68.6166 -1818.27
931100 -68.6133 -1820.33
931200 -68.646 -1817.38
931300 -68.6165 -1823.09
931400 -68.5162 -1838.63
931500 -68.5549 -1834.85
931600 -68.5842 -1832.37
931700 -68.6353 -1826.86
931800 -68.6454 -1827.06
931900 -68.6178 -1832.49
932000 -68.6918 -1823.81
932100 -68.7311 -1819.94
932200 -68.7838 -1814.23
932300 -68.7761 -1816.89
932400 -68.8234 -1811.92
932500 -68.844 -1810.65
932600 -68.8826 -1806.89
932700 -68.8628 -1811.24
932800 -68.8375 -1816.35
932900 -68.799 -1823.3
933000 -68.7134 -1836.79
933100 -68.7237 -1836.96
933200 -68.7378 -1836.6
933300 -68.7179 -1840.95
933400 -68.7658 -1835.9
933500 -68.8375 -1827.54
933600 -68.8187 -1831.74
933700 -68.886 -1823.98
933800 -68.8927 -1824.66
933900 -68.9665 -1816.01
934000 -68.9411 -1821.13
934100 -68.8937 -1829.32
934200 -68.8525 -1836.64
934300 -68.8117 -1843.91
934400 -68.8041 -1846.56
934500 -68.8538 -1841.25
934600 -68.8492 -1843.49
934700 -68.8499 -1844.99
934800 -68.8132 -1851.68
934900 -68.8684 -1845.61
935000 -68.8579 -1848.67
935100 -68.8658 -1849.17
935200 -68.8764 -1849.3
935300 -68.8401 -1855.94
935400 -68.8805 -1851.92
935500 -68.9204 -1847.98
935600 -68.9717 -1842.44
935700 -68.9466 -1847.52
935800 -68.9676 -1846.22
935900 -69.0163 -1841.04
936000 -68.9972 -1845.29
936100 -68.9749 -1849.99
936200 -68.9246 -1858.58
936300 -68.8796 -1866.42
936400 -68.9013 -1865.01
936500 -68.8991 -1866.91
936600 -68.9066 -1867.48
936700 -68.9818 -1858.63
936800 -69.0216 -1854.69
936900 -68.9745 -1862.83
937000 -68.9803 -1863.62
937100 -68.9746 -1866.01
937200 -68.9706 -1868.17
937300 -68.9875 -1867.41
937400 -69.0202 -1864.47
937500 -68.9476 -1876.15
937600 -68.99 -1871.86
937700 -69.0077 -1871
937800 -69.0216 -1870.67
937900 -69.02 -1872.48
938000 -69.0632 -1868.08
938100 -69.0895 -1866.03
938200 -69.175 -1855.74
938300 -69.2158 -1851.68
938400 -69.2228 -1852.29
938500 -69.27 -1847.34
938600 -69.287 -1846.57
938700 -69.3657 -1837.24
938800 -69.3926 -1835.1
938900 -69.4219 -1832.63
939000 -69.5011 -1823.21
939100 -69.5193 -1822.29
939200 -69.4894 -1828.03
939300 -69.4857 -1830.15
939400 -69.5083 -1828.6
939500 -69.5628 -1822.63
939600 -69.5596 -1824.68
939700 -69.6214 -1817.68
939800 -69.6832 -1810.7
939900 -69.7216 -1806.95
940000 -69.7455 -1805.23
940100 -69.7956 -1799.87
940200 -69.7401 -1809.18
940300 -69.7174 -1813.92
940400 -69.6497 -1824.94
940500 -69.6719 -1823.44
940600 -69.6237 -1831.74
940700 -69.6059 -1835.81
940800 -69.5825 -1840.67
940900 -69.6021 -1839.54
941000 -69.6085 -1840.24
941100 -69.6725 -1832.96
941200 -69.6944 -1831.51
941300 -69.7468 -1825.83
941400 -69.848 -1813.36
941500 -69.8576 -1813.62
941600 -69.8172 -1820.84
941700 -69.802 -1824.54
941800 -69.8304 -1822.19
941900 -69.7804 -1830.75
942000 -69.7558 -1835.76
942100 -69.7739 -1834.85
942200 -69.8006 -1832.73
942300 -69.8281 -1830.51
942400 -69.8804 -1824.84
942500 -69.8864 -1825.61
942600 -69.904 -1824.76
942700 -69.8934 -1827.82
942800 -69.8472 -1835.84
942900 -69.8176 -1841.56
943000 -69.8049 -1844.91
943100 -69.7906 -1848.5
943200 -69.7402 -1857.11
943300 -69.6939 -1865.14
943400 -69.6805 -1868.6
943500 -69.7028 -1867.09
943600 -69.7586 -1860.95
943700 -69.7688 -1861.12
943800 -69.809 -1857.14
943900 -69.7648 -1864.87
944000 -69.7832 -1863.92
944100 -69.8211 -1860.24
944200 -69.8395 -1859.28
944300 -69.8346 -1861.57
944400 -69.8399 -1862.42
944500 -69.8387 -1864.19
944600 -69.8952 -1857.93
944700 -69.8908 -1860.15
944800 -69.8323 -1869.87
944900 -69.7781 -1879.01
945000 -69.7926 -1878.59
945100 -69.8557 -1871.42
945200 -69.8852 -1868.92
945300 -69.844 -1876.24
945400 -69.8235 -1880.69
945500 -69.8195 -1882.84
945600 -69.8209 -1884.24
945700 -69.8503 -1881.75
945800 -69.8299 -1886.19
945900 -69.8339 -1887.23
946000 -69.7995 -1893.62
946100 -69.8548 -1887.53
946200 -69.8171 -1894.36
946300 -69.8513 -1891.21
946400 -69.8017 -1899.7
946500 -69.8266 -1897.83
946600 -69.8375 -1897.92
946700 -69.8324 -1900.22
946800 -69.8145 -1904.31
946900 -69.8087 -1906.71
947000 -69.8086 -1908.33
947100 -69.8814 -1899.81
947200 -69.9442 -1892.68
947300 -69.9577 -1892.41
947400 -69.9008 -1901.9
947500 -69.9353 -1898.71
947600 -69.9698 -1895.51
947700 -70.0389 -1887.51
947800 -70.0446 -1888.31
947900 -70.0455 -1889.79
948000 -70.02 -1894.93
948100 -70.0703 -1889.54
948200 -70.0628 -1892.18
948300 -70.0616 -1893.94
948400 -70.0804 -1892.93
948500 -70.1402 -1886.22
948600 -70.1783 -1882.51
948700 -70.136 -1889.99
948800 -70.0892 -1898.1
948900 -70.0651 -1903.05
949000 -70.0516 -1906.52
949100 -70.0782 -1904.42
949200 -70.0928 -1903.99
949300 -70.0892 -1906.08
949400 -70.1001 -1906.18
949500 -70.108 -1906.67
949600 -70.0696 -1913.61
949700 -70.0623 -1916.22
949800 -70.121 -1909.65
949900 -70.0679 -1918.63
950000 -70.0421 -1923.81
950100 -70.055 -1923.62
950200 -70.0733 -1922.68
950300 -70.0364 -1929.41
950400 -70.107 -1921.19
950500 -70.1979 -1910.16
950600 -70.2516 -1904.29
950700 -70.2105 -1911.6
950800 -70.1781 -1917.71
950900 -70.1598 -1921.85
951000 -70.1277 -1927.9
951100 -70.1487 -1926.58
951200 -70.1521 -1927.71
951300 -70.1345 -1931.75
951400 -70.1217 -1935.13
951500 -70.1373 -1934.57
951600 -70.1491 -1934.51
951700 -70.1512 -1935.82
951800 -70.1541 -1937.02
951900 -70.1196 -1943.41
952000 -70.1254 -1944.2
952100 -70.1442 -1943.19
952200 -70.1657 -1941.8
952300 -70.1884 -1940.24
952400 -70.2235 -1936.96
952500 -70.1884 -1943.44
952600 -70.2205 -1940.57
952700 -70.2384 -1939.69
952800 -70.2654 -1937.54
952900 -70.2778 -1937.41
953000 -70.2859 -1937.89
953100 -70.3339 -1932.81
953200 -70.313 -1937.32
953300 -70.2426 -1948.69
953400 -70.2154 -1954.07
953500 -70.2302 -1953.61
953600 -70.2342 -1954.65
953700 -70.252 -1953.78
953800 -70.2414 -1956.85
953900 -70.2278 -1960.33
954000 -70.2174 -1963.38
954100 -70.1929 -1968.38
954200 -70.2172 -1966.6
954300 -70.2574 -1962.62
954400 -70.2967 -1958.76
954500 -70.3693 -1950.26
954600 -70.3569 -1953.59
954700 -70.3474 -1956.5
954800 -70.3197 -1961.95
954900 -70.2913 -1967.5
955000 -70.2949 -1968.59
955100 -70.212 -1981.71
955200 -70.186 -1986.92
955300 -70.1706 -1990.66
955400 -70.1925 -1989.22
955500 -70.1934 -1990.69
955600 -70.1713 -1995.36
955700 -70.1999 -1992.98
955800 -70.1793 -1997.44
955900 -70.1583 -2001.95
956000 -70.178 -2000.82
956100 -70.2888 -1987.02
956200 -70.2738 -1990.7
956300 -70.221 -1999.63
956400 -70.2011 -2004
956500 -70.2313 -2001.39
956600 -70.224 -2004.01
956700 -70.2563 -2001.12
956800 -70.2735 -2000.33
956900 -70.3464 -1991.8
957000 -70.3981 -1986.21
957100 -70.3927 -1988.56
957200 -70.3928 -1990.14
957300 -70.405 -1990.04
957400 -70.4769 -1981.65
957500 -70.5081 -1978.92
957600 -70.5239 -1978.32
957700 -70.5435 -1977.2
957800 -70.5045 -1984.21
957900 -70.5529 -1979.08
958000 -70.5306 -1983.78
958100 -70.4666 -1994.27
958200 -70.4654 -1996.04
958300 -70.4593 -1998.49
958400 -70.4706 -1998.51
958500 -70.579 -1985.05
958600 -70.5673 -1988.27
958700 -70.567 -1989.91
958800 -70.5926 -1987.95
958900 -70.5756 -1991.91
959000 -70.5537 -1996.55
959100 -70.562 -1997
959200 -70.5691 -1997.6
959300 -70.6077 -1993.84
959400 -70.5965 -1997
959500 -70.6492 -1991.27
959600 -70.6831 -1988.16
959700 -70.6332 -1996.69
959800 -70.6958 -1989.59
959900 -70.6919 -1991.72
960000 -70.726 -1988.59
960100 -70.7144 -1991.79
960200 -70.7234 -1992.14
960300 -70.7244 -1993.6
960400 -70.7107 -1997.11
960500 -70.6973 -2000.57
960600 -70.76 -1993.45
960700 -70.7607 -1994.95
960800 -70.8155 -1988.94
960900 -70.8275 -1988.86
961000 -70.7881 -1995.94
961100 -70.7764 -1999.17
961200 -70.749 -2004.57
961300 -70.7816 -2001.63
961400 -70.8239 -1997.35
961500 -70.8143 -2000.29
961600 -70.8489 -1997.07
961700 -70.9006 -1991.49
961800 -70.9572 -1985.23
961900 -70.9769 -1984.08
962000 -71.0271 -1978.71
962100 -70.9795 -1986.92
962200 -70.97 -1989.84
962300 -70.9684 -1991.65
962400 -71.0123 -1987.15
962500 -71.0548 -1982.85
962600 -71.0511 -1984.95
962700 -71.1119 -1978.11
962800 -71.0899 -1982.77
962900 -71.0743 -1986.53
963000 -71.0271 -1994.69
963100 -70.9526 -2006.63
963200 -70.9292 -2011.49
963300 -70.8886 -2018.73
963400 -70.9282 -2014.82
963500 -70.9684 -2010.83
963600 -70.9409 -2016.26
963700 -70.9883 -2011.26
963800 -70.9515 -2017.97
963900 -71.0007 -2012.73
964000 -71.0092 -2013.16
964100 -71.0362 -2011.01
964200 -71.1246 -2000.31
964300 -71.1545 -1997.76
964400 -71.2699 -1983.32
964500 -71.2591 -1986.42
964600 -71.2487 -1989.46
964700 -71.2595 -1989.55
964800 -71.2692 -1989.81
964900 -71.2332 -1996.41
965000 -71.1783 -2005.64
965100 -71.2052 -2003.5
965200 -71.2347 -2000.99
965300 -71.29 -1994.91
965400 -71.3142 -1993.14
965500 -71.2867 -1998.56
965600 -71.2827 -2000.71
965700 -71.3113 -1998.35
965800 -71.319 -1998.87
965900 -71.3198 -2000.35
966000 -71.3944 -1991.58
966100 -71.3937 -1993.29
966200 -71.4022 -1993.71
966300 -71.4178 -1993.14
966400 -71.4391 -1991.77
966500 -71.4775 -1988.03
966600 -71.4654 -1991.32
966700 -71.4856 -1990.1
966800 -71.55 -1982.75
966900 -71.5832 -1979.73
967000 -71.6334 -1974.36
967100 -71.616 -1978.38
967200 -71.5935 -1983.1
967300 -71.5436 -1991.63
967400 -71.5725 -1989.21
967500 -71.596 -1987.55
967600 -71.5512 -1995.36
967700 -71.548 -1997.4
967800 -71.5566 -1997.81
967900 -71.5906 -1994.68
968000 -71.673 -1984.83
968100 -71.6889 -1984.22
968200 -71.7115 -1982.68
968300 -71.7762 -1975.29
968400 -71.7602 -1979.11
968500 -71.8029 -1974.77
968600 -71.8434 -1970.75
968700 -71.8639 -1969.49
968800 -71.861 -1971.5
968900 -71.8453 -1975.27
969000 -71.8088 -1981.95
969100 -71.8252 -1981.27
969200 -71.8325 -1981.85
969300 -71.7977 -1988.28
969400 -71.8482 -1982.87
969500 -71.8749 -1980.75
969600 -71.8457 -1986.4
969700 -71.8548 -1986.74
969800 -71.8684 -1986.45
969900 -71.8869 -1985.47
970000 -71.9013 -1985.08
970100 -71.8557 -1993.01
970200 -71.8499 -1995.41
970300 -71.9201 -1987.25
970400 -71.9204 -1988.8
970500 -71.9103 -1991.82
970600 -71.9013 -1994.65
970700 -71.9678 -1987.02
970800 -72.0445 -1977.96
970900 -72.1496 -1964.96
971000 -72.1172 -1971.05
971100 -72.0996 -1975.1
971200 -72.1371 -1971.48
971300 -72.1884 -1965.95
971400 -72.1608 -1971.39
971500 -72.1702 -1971.67
971600 -72.1333 -1978.4
971700 -72.107 -1983.65
971800 -72.0488 -1993.34
971900 -72.0614 -1993.18
972000 -72.1019 -1989.16
972100 -72.0719 -1994.92
972200 -71.9996 -2006.57
972300 -71.9817 -2010.65
972400 -72.044 -2003.59
972500 -72.0187 -2008.7
972600 -71.9975 -2013.25
972700 -72.0552 -2006.83
972800 -72.041 -2010.4
972900 -72.093 -2004.77
973000 -72.0678 -2009.87
973100 -72.053 -2013.53
973200 -72.0744 -2012.15
973300 -72.0857 -2012.18
973400 -72.1457 -2005.44
973500 -72.1418 -2007.58
973600 -72.108 -2013.88
973700 -72.085 -2018.67
973800 -72.0558 -2024.32
973900 -72.134 -2015.06
974000 -72.1115 -2019.78
974100 -72.0648 -2027.88
974200 -72.0722 -2028.44
974300 -72.0701 -2030.33
974400 -72.105 -2027.08
974500 -72.0913 -2030.58
974600 -72.125 -2027.5
974700 -72.1388 -2027.18
974800 -72.1441 -2028.04
974900 -72.1638 -2026.9
975000 -72.1566 -2029.5
975100 -72.0995 -2039.03
975200 -72.1197 -2037.83
975300 -72.1112 -2040.61
975400 -72.1121 -2042.08
975500 -72.1557 -2037.61
975600 -72.1334 -2042.3
975700 -72.1626 -2039.85
975800 -72.1603 -2041.77
975900 -72.1431 -2045.76
976000 -72.1641 -2044.43
976100 -72.1799 -2043.84
976200 -72.174 -2046.25
976300 -72.1714 -2048.21
976400 -72.1105 -2058.27
976500 -72.11 -2059.94
976600 -72.0991 -2063.05
976700 -72.1043 -2063.93
976800 -72.0576 -2072.02
976900 -72.0623 -2072.96
977000 -72.0757 -2072.7
977100 -72.0937 -2071.79
977200 -72.0815 -2075.09
977300 -72.0865 -2075.99
977400 -72.1103 -2074.28
977500 -72.191 -2064.67
977600 -72.1986 -2065.2
977700 -72.2283 -2062.68
977800 -72.2563 -2060.38
977900 -72.2669 -2060.51
978000 -72.3068 -2056.56
978100 -72.3026 -2058.74
978200 -72.2711 -2064.73
978300 -72.3095 -2060.98
978400 -72.2704 -2068.02
978500 -72.2229 -2076.22
978600 -72.2635 -2072.17
978700 -72.2023 -2082.27
978800 -72.1939 -2085.04
978900 -72.193 -2086.76
979000 -72.1326 -2096.76
979100 -72.2189 -2086.36
979200 -72.2533 -2083.17
979300 -72.2403 -2086.58
979400 -72.2379 -2088.52
979500 -72.3088 -2080.26
979600 -72.3713 -2073.17
979700 -72.4213 -2067.82
979800 -72.3614 -2077.74
979900 -72.3685 -2078.36
980000 -72.4302 -2071.37
980100 -72.4428 -2071.22
980200 -72.4583 -2070.67
980300 -72.5443 -2060.31
980400 -72.5685 -2058.55
980500 -72.5186 -2067.09
980600 -72.5094 -2069.97
980700 -72.5565 -2065.02
980800 -72.5838 -2062.81
980900 -72.6274 -2058.36
981000 -72.6204 -2060.93
981100 -72.677 -2054.66
981200 -72.7027 -2052.69
981300 -72.7222 -2051.57
981400 -72.7345 -2051.47
981500 -72.7914 -2045.15
981600 -72.7975 -2045.9
981700 -72.781 -2049.8
981800 -72.8016 -2048.54
981900 -72.8749 -2039.94
982000 -72.9246 -2034.63
982100 -72.8959 -2040.22
982200 -72.92 -2038.48
982300 -72.9827 -2031.35
982400 -72.963 -2035.7
982500 -72.9718 -2036.08
982600 -72.9533 -2040.23
982700 -72.9692 -2039.63
982800 -72.9672 -2041.51
982900 -72.95 -2045.49
983000 -72.9563 -2046.21
983100 -72.9683 -2046.14
983200 -73.0183 -2040.8
983300 -72.9708 -2048.99
983400 -72.9982 -2046.78
983500 -73.0326 -2043.6
983600 -73.085 -2037.92
983700 -73.0926 -2038.45
983800 -73.1066 -2038.12
983900 -73.0798 -2043.43
984000 -73.0974 -2042.59
984100 -73.0504 -2050.71
984200 -72.9697 -2063.52
984300 -72.943 -2068.84
984400 -72.9022 -2076.11
984500 -72.9036 -2077.5
984600 -72.8373 -2088.31
984700 -72.913 -2079.39
984800 -72.8638 -2087.84
984900 -72.9589 -2076.21
985000 -72.9697 -2076.32
985100 -72.9659 -2078.44
985200 -72.9212 -2086.24
985300 -72.8997 -2090.83
985400 -72.9887 -2080.06
985500 -72.9806 -2082.79
985000 -72.9697 -2076.32
985100 -72.9309 -2083.31
985200 -72.8965 -2089.69
985300 -72.8475 -2098.08
985400 -72.8398 -2100.76
985500 -72.8672 -2098.54
985600 -72.8871 -2097.38
985700 -72.8084 -2109.92
985800 -72.8405 -2107.05
985900 -72.8684 -2104.77
986000 -72.9626 -2093.28
986100 -72.9838 -2091.94
986200 -73.0242 -2087.92
986300 -73.0401 -2087.3
986400 -73.0467 -2087.99
986500 -72.9639 -2101.09
986600 -73.0085 -2096.49
986700 -73.0527 -2091.94
986800 -73.097 -2087.39
986900 -73.0693 -2092.83
987000 -73.1171 -2087.79
987100 -73.1149 -2089.7
987200 -73.1338 -2088.66
987300 -73.1636 -2086.13
987400 -73.1904 -2084
987500 -73.2113 -2082.68
987600 -73.1417 -2093.96
987700 -73.1629 -2092.6
987800 -73.1609 -2094.49
987900 -73.1425 -2098.65
988000 -73.1622 -2097.5
988100 -73.1656 -2098.62
988200 -73.1791 -2098.35
988300 -73.2575 -2089.06
988400 -73.3806 -2073.55
988500 -73.3851 -2074.52
988600 -73.4114 -2072.46
988700 -73.3401 -2083.97
988800 -73.3612 -2082.63
988900 -73.3656 -2083.62
989000 -73.4102 -2079.02
989100 -73.4268 -2078.31
989200 -73.4571 -2075.69
989300 -73.4839 -2073.57
989400 -73.4701 -2077.09
989500 -73.5196 -2071.81
989600 -73.5314 -2071.77
989700 -73.5228 -2074.56
989800 -73.4392 -2087.78
989900 -73.4264 -2091.15
990000 -73.4169 -2094.06
990100 -73.4212 -2095.07
990200 -73.4585 -2091.48
990300 -73.4029 -2100.81
990400 -73.4281 -2098.91
990500 -73.5489 -2083.72
990600 -73.5306 -2087.86
990700 -73.5333 -2089.08
990800 -73.5477 -2088.67
990900 -73.4924 -2097.96
991000 -73.4621 -2103.77
991100 -73.4892 -2101.6
991200 -73.5108 -2100.2
991300 -73.4759 -2106.65
991400 -73.5231 -2101.69
991500 -73.5449 -2100.26
991600 -73.566 -2098.92
991700 -73.6118 -2094.16
991800 -73.656 -2089.6
991900 -73.6746 -2088.63
992000 -73.7259 -2083.09
992100 -73.759 -2080.1
992200 -73.7915 -2077.17
992300 -73.8417 -2071.8
992400 -73.8353 -2074.28
992500 -73.8646 -2071.81
992600 -73.9036 -2067.99
992700 -73.8684 -2074.47
992800 -73.9109 -2070.17
992900 -73.9306 -2069.03
993000 -73.8839 -2077.11
993100 -73.877 -2079.67
993200 -73.9149 -2076.01
993300 -73.9651 -2070.62
993400 -73.9968 -2067.82
993500 -74.0212 -2066.02
993600 -74.0106 -2069.1
993700 -74.0295 -2068.07
993800 -74.0218 -2070.73
993900 -74.0607 -2066.94
994000 -74.0421 -2071.11
994100 -74.1346 -2059.86
994200 -74.1523 -2059
994300 -74.1658 -2058.72
994400 -74.2039 -2055.03
994500 -74.2895 -2044.73
994600 -74.3024 -2044.53
994700 -74.3743 -2036.14
994800 -74.3883 -2035.8
994900 -74.3859 -2037.73
995000 -74.3876 -2039.08
995100 -74.3549 -2045.22
995200 -74.3631 -2045.68
995300 -74.4113 -2040.59
995400 -74.3978 -2044.06
995500 -74.314 -2057.31
995600 -74.3856 -2048.96
995700 -74.4401 -2042.98
995800 -74.4357 -2045.19
995900 -74.4323 -2047.25
996000 -74.4407 -2047.68
996100 -74.4499 -2048
996200 -74.4506 -2049.51
996300 -74.4516 -2050.97
996400 -74.445 -2053.48
996500 -74.4973 -2047.81
996600 -74.5215 -2046.04
996700 -74.5247 -2047.2
996800 -74.4887 -2053.8
996900 -74.5013 -2053.65
997000 -74.577 -2044.73
997100 -74.5326 -2052.5
997200 -74.5359 -2053.63
997300 -74.4868 -2062.06
997400 -74.519 -2059.17
997500 -74.5009 -2063.29
997600 -74.5427 -2059.08
997700 -74.6134 -2050.86
997800 -74.6322 -2049.84
997900 -74.605 -2055.22
998000 -74.6218 -2054.48
998100 -74.6282 -2055.19
998200 -74.627 -2056.96
998300 -74.6727 -2052.2
998400 -74.6709 -2054.05
998500 -74.6529 -2058.15
998600 -74.6667 -2057.83
998700 -74.6421 -2062.85
998800 -74.6677 -2060.88
998900 -74.6506 -2064.86
999000 -74.7138 -2057.68
999100 -74.7584 -2053.07
999200 -74.7691 -2053.19
999300 -74.7622 -2055.75
999400 -74.7876 -2053.82
999500 -74.8355 -2048.76
999600 -74.7466 -2062.71
999700 -74.7782 -2059.91
999800 -74.8177 -2056.03
999900 -74.8578 -2052.05
1000000 -74.8753 -2051.21
1000100 -74.83 -2059.1
1000200 -74.846 -2058.48
1000300 -74.8179 -2063.99
1000400 -74.8385 -2062.72
1000500 -74.8343 -2064.9
1000600 -74.8551 -2063.61
1000700 -74.8902 -2060.33
1000800 -74.9245 -2057.16
1000900 -74.9673 -2052.82
1001000 -75.0327 -2045.32
1001100 -75.045 -2045.21
1001200 -75.0264 -2049.4
1001300 -74.99 -2056.05
1001400 -74.9454 -2063.84
1001500 -74.9227 -2068.6
1001600 -74.9366 -2068.27
1001700 -74.9362 -2069.92
1001800 -74.9318 -2072.13
1001900 -74.9921 -2065.35
1002000 -75.0031 -2065.41
1002100 -74.9603 -2072.96
1002200 -74.9806 -2071.73
1002300 -74.9624 -2075.87
1002400 -74.9884 -2073.85
1002500 -74.999 -2073.98
1002600 -74.9953 -2076.09
1002700 -74.929 -2086.9
1002800 -74.9849 -2080.73
1002900 -74.9886 -2081.81
1003000 -74.9568 -2087.82
1003100 -74.9834 -2085.73
1003200 -74.9173 -2096.52
1003300 -74.9294 -2096.43
1003400 -74.8802 -2104.86
1003500 -74.835 -2112.74
1003600 -74.8221 -2116.14
1003700 -74.8805 -2109.61
1003800 -74.8723 -2112.35
1003900 -74.9261 -2106.48
1004000 -74.9212 -2108.76
1004100 -74.981 -2102.04
1004200 -74.9928 -2102.01
1004300 -75.0273 -2098.81
1004400 -74.956 -2110.32
1004500 -74.9201 -2116.9
1004600 -74.9911 -2108.64
1004700 -74.9886 -2110.58
1004800 -75.0311 -2106.26
1004900 -75.0839 -2100.53
1005000 -75.0412 -2108.07
1005100 -75.021 -2112.47
1005200 -75.0555 -2109.28
1005300 -75.1225 -2101.56
1005400 -75.1629 -2097.54
1005500 -75.1856 -2095.99
1005600 -75.197 -2096.01
1005700 -75.2018 -2096.94
1005800 -75.2119 -2097.12
1005900 -75.179 -2103.3
1006000 -75.145 -2109.62
1006100 -75.1808 -2106.25
1006200 -75.163 -2110.32
1006300 -75.1665 -2111.43
1006400 -75.1766 -2111.62
1006500 -75.1645 -2114.9
1006600 -75.2131 -2109.74
1006700 -75.2399 -2107.62
1006800 -75.2642 -2105.84
1006900 -75.2889 -2104.01
1007000 -75.2627 -2109.25
1007100 -75.184 -2121.78
1007200 -75.214 -2119.2
1007300 -75.2171 -2120.37
1007400 -75.2252 -2120.84
1007500 -75.155 -2132.21
1007600 -75.172 -2131.43
1007700 -75.2169 -2126.8
1007800 -75.1996 -2130.79
1007900 -75.231 -2128.03
1008000 -75.2695 -2124.28
1008100 -75.2968 -2122.08
1008200 -75.337 -2118.1
1008300 -75.4259 -2107.35
1008400 -75.4215 -2109.55
1008500 -75.4661 -2104.95
1008600 -75.5481 -2095.15
1008700 -75.6261 -2085.91
1008800 -75.5837 -2093.4
1008900 -75.5476 -2100.01
1009000 -75.5619 -2099.63
1009100 -75.572 -2099.83
1009200 -75.5593 -2103.19
1009300 -75.5907 -2100.43
1009400 -75.5676 -2105.23
1009500 -75.5221 -2113.15
1009600 -75.5702 -2108.06
1009700 -75.5999 -2105.53
1009800 -75.6242 -2103.76
1009900 -75.6367 -2103.62
1010000 -75.6598 -2102
1010100 -75.6694 -2102.26
1010200 -75.664 -2104.61
1010300 -75.6817 -2103.75
1010400 -75.6992 -2102.93
1010500 -75.7595 -2096.14
1010600 -75.8004 -2092.05
1010700 -75.8497 -2086.8
1010800 -75.8363 -2090.26
1010900 -75.8232 -2093.69
1011000 -75.8727 -2088.4
1011100 -75.824 -2096.77
1011200 -75.8117 -2100.07
1011300 -75.789 -2104.83
1011400 -75.7843 -2107.08
1011500 -75.8103 -2105.06
1011600 -75.7798 -2110.89
1011700 -75.8092 -2108.42
1011800 -75.7908 -2112.56
1011900 -75.8185 -2110.31
1012000 -75.7784 -2117.49
1012100 -75.8503 -2109.09
1012200 -75.8374 -2112.48
1012300 -75.9076 -2104.33
1012400 -75.9002 -2106.95
1012500 -75.8945 -2109.35
1012600 -75.8492 -2117.23
1012700 -75.9037 -2111.26
1012800 -75.9693 -2103.74
1012900 -75.943 -2108.99
1013000 -75.9331 -2111.97
1013100 -75.9104 -2116.72
1013200 -75.992 -2106.97
1013300 -75.9729 -2111.23
1013400 -76.0237 -2105.77
1013500 -76.0519 -2103.45
1013600 -76.0088 -2111.03
1013700 -76.0396 -2108.35
1013800 -76.0163 -2113.19
1013900 -76.0671 -2107.73
1014000 -76.0727 -2108.55
1014100 -76.0097 -2118.9
1014200 -76.0726 -2111.76
1014300 -76.097 -2109.97
1014400 -76.1141 -2109.19
1014500 -76.1677 -2103.34
1014600 -76.2407 -2094.79
1014700 -76.2675 -2092.66
1014800 -76.2727 -2093.54
1014900 -76.256 -2097.46
1015000 -76.2593 -2098.6
1015100 -76.274 -2098.16
1015200 -76.2908 -2097.41
1015300 -76.2724 -2101.57
1015400 -76.284 -2101.56
1015500 -76.3116 -2099.33
1015600 -76.3231 -2099.32
1015700 -76.2723 -2107.98
1015800 -76.296 -2106.29
1015900 -76.3182 -2104.79
1016000 -76.3643 -2099.99
1016100 -76.4442 -2090.48
1016200 -76.4526 -2090.92
1016300 -76.4261 -2096.2
1016400 -76.354 -2107.81
1016500 -76.3137 -2115.01
1016600 -76.3131 -2116.7
1016700 -76.3123 -2118.41
1016800 -76.2792 -2124.59
1016900 -76.2687 -2127.66
1017000 -76.2823 -2127.36
1017100 -76.2644 -2131.44
1017200 -76.2668 -2132.71
1017300 -76.2277 -2139.74
1017400 -76.312 -2129.63
1017500 -76.36 -2124.55
1017600 -76.3454 -2128.18
1017700 -76.3175 -2133.66
1017800 -76.2971 -2138.09
1017900 -76.3138 -2137.37
1018000 -76.3404 -2135.27
1018100 -76.4067 -2127.66
1018200 -76.4037 -2129.67
1018300 -76.4176 -2129.34
1018400 -76.353 -2139.91
1018500 -76.3208 -2145.99
1018600 -76.322 -2147.42
1018700 -76.3812 -2140.79
1018800 -76.4036 -2139.27
1018900 -76.3983 -2141.61
1019000 -76.4735 -2132.76
1019100 -76.4526 -2137.26
1019200 -76.4629 -2137.42
1019300 -76.4284 -2143.82
1019400 -76.404 -2148.8
1019500 -76.4446 -2144.77
1019600 -76.4806 -2141.35
1019700 -76.461 -2145.68
1019800 -76.4996 -2141.92
1019900 -76.519 -2140.81
1020000 -76.5851 -2133.22
1020100 -76.5315 -2142.27
1020200 -76.5022 -2147.94
1020300 -76.5229 -2146.67
1020400 -76.6316 -2133.15
1020500 -76.6169 -2136.8
1020600 -76.6 -2140.75
1020700 -76.5976 -2142.67
1020800 -76.5948 -2144.67
1020900 -76.6077 -2144.47
1021000 -76.6715 -2137.21
1021100 -76.6702 -2138.98
1021200 -76.6574 -2142.35
1021300 -76.7117 -2136.41
1021400 -76.6991 -2139.75
1021500 -76.7059 -2140.42
1021600 -76.7445 -2136.65
1021700 -76.7794 -2133.4
1021800 -76.7162 -2143.77
1021900 -76.7164 -2145.35
1022000 -76.6953 -2149.88
1022100 -76.7617 -2142.25
1022200 -76.7839 -2140.76
1022300 -76.7616 -2145.46
1022400 -76.8308 -2137.43
1022500 -76.843 -2137.34
1022600 -76.8421 -2139.06
1022700 -76.9112 -2131.06
1022800 -76.9799 -2123.12
1022900 -76.9901 -2123.29
1023000 -76.9652 -2128.36
1023100 -76.966 -2129.84
1023200 -76.9473 -2134.04
1023300 -76.9448 -2135.98
1023400 -77.0336 -2125.24
1023500 -77.0741 -2121.21
1023600 -77.0211 -2130.17
1023700 -76.9565 -2140.74
1023800 -76.9925 -2137.34
1023900 -76.9746 -2141.43
1024000 -76.9841 -2141.71
1024100 -77.0199 -2138.33
1024200 -77.0295 -2138.59
1024300 -77.0555 -2136.58
1024400 -77.0616 -2137.33
1024500 -77.0596 -2139.21
1024600 -77.0406 -2143.44
1024700 -77.0098 -2149.32
1024800 -77.0537 -2144.82
1024900 -77.0276 -2150.04
1025000 -77.014 -2153.54
1025100 -76.9913 -2158.29
1025200 -76.9727 -2162.47
1025300 -76.9944 -2161.05
1025400 -77.0432 -2155.86
1025500 -77.0818 -2152.1
1025600 -77.1594 -2142.92
1025700 -77.1687 -2143.22
1025800 -77.1903 -2141.82
1025900 -77.266 -2132.9
1026000 -77.2768 -2133
1026100 -77.3218 -2128.34
1026200 -77.3228 -2129.8
1026300 -77.366 -2125.4
1026400 -77.3601 -2127.8
1026500 -77.3723 -2127.71
1026600 -77.3558 -2131.61
1026700 -77.3367 -2135.85
1026800 -77.3057 -2141.76
1026900 -77.3689 -2134.57
1027000 -77.3268 -2142.03
1027100 -77.4148 -2131.39
1027200 -77.4168 -2132.72
1027300 -77.4114 -2135.07
1027400 -77.3895 -2139.71
1027500 -77.3873 -2141.61
1027600 -77.4202 -2138.63
1027700 -77.4645 -2134.08
1027800 -77.4678 -2135.22
1027900 -77.513 -2130.53
1028000 -77.5277 -2130.09
1028100 -77.5036 -2135.04
1028200 -77.4887 -2138.71
1028300 -77.5524 -2131.46
1028400 -77.5415 -2134.57
1028500 -77.6495 -2121.16
1028600 -77.6965 -2116.22
1028700 -77.7152 -2115.22
1028800 -77.6766 -2122.18
1028900 -77.641 -2128.73
1029000 -77.6357 -2131.06
1029100 -77.6431 -2131.63
1029200 -77.6343 -2134.45
1029300 -77.6229 -2137.64
1029400 -77.6743 -2132.09
1029500 -77.649 -2137.2
1029600 -77.6204 -2142.78
1029700 -77.5883 -2148.84
1029800 -77.5778 -2151.89
1029900 -77.5911 -2151.64
1030000 -77.6649 -2142.98
1030100 -77.6721 -2143.59
1030200 -77.7329 -2136.72
1030300 -77.7502 -2135.92
1030400 -77.7803 -2133.34
1030500 -77.7743 -2135.77
1030600 -77.7647 -2138.7
1030700 -77.7546 -2141.71
1030800 -77.7818 -2139.52
1030900 -77.8215 -2135.6
1031000 -77.8176 -2137.74
1031100 -77.7934 -2142.71
1031200 -77.8351 -2138.51
1031300 -77.9106 -2129.62
1031400 -77.9514 -2125.55
1031500 -77.9565 -2126.43
1031600 -78.0015 -2121.77
1031700 -78.0085 -2122.41
1031800 -77.951 -2132
1031900 -77.9415 -2134.91
1032000 -77.9555 -2134.57
1032100 -77.9283 -2139.94
1032200 -77.9531 -2138.09
1032300 -77.9794 -2136.04
1032400 -77.9772 -2137.93
1032500 -77.9899 -2137.77
1032600 -78.0078 -2136.89
1032700 -77.9914 -2140.77
1032800 -77.9951 -2141.85
1032900 -78.0696 -2133.09
1033000 -78.0715 -2134.42
1033100 -78.0482 -2139.26
1033200 -78.0182 -2145.02
1033300 -78.0401 -2143.57
1033400 -78.042 -2144.92
1033500 -78.1017 -2138.21
1033600 -78.0911 -2141.29
1033700 -78.0863 -2143.56
1033800 -78.0253 -2153.62
1033900 -78.0745 -2148.39
1034000 -78.0805 -2149.16
1034100 -78.0966 -2148.52
1034200 -78.0622 -2154.9
1034300 -78.0402 -2159.55
1034400 -78.0951 -2153.52
1034500 -78.0583 -2160.23
1034600 -78.1063 -2155.16
1034700 -78.1329 -2153.05
1034800 -78.145 -2152.98
1034900 -78.131 -2156.51
1035000 -78.0859 -2164.39
1035100 -78.1341 -2159.28
1035200 -78.2011 -2151.57
1035300 -78.1773 -2156.48
1035400 -78.1502 -2161.84
1035500 -78.1814 -2159.1
1035600 -78.1753 -2161.55
1035700 -78.198 -2160
1035800 -78.1776 -2164.43
1035900 -78.2401 -2157.34
1036000 -78.2443 -2158.36
1036100 -78.2243 -2162.73
1036200 -78.2854 -2155.83
1036300 -78.3443 -2149.25
1036400 -78.2873 -2158.77
1036500 -78.3538 -2151.13
1036600 -78.3736 -2149.97
1036700 -78.3626 -2153.1
1036800 -78.3426 -2157.47
1036900 -78.3827 -2153.5
1037000 -78.3861 -2154.63
1037100 -78.4064 -2153.4
1037200 -78.4416 -2150.11
1037300 -78.4228 -2154.33
1037400 -78.4754 -2148.62
1037500 -78.4474 -2154.1
1037600 -78.4454 -2155.97
1037700 -78.4657 -2154.76
1037800 -78.4375 -2160.27
1037900 -78.4734 -2156.88
1038000 -78.5415 -2149.02
1038100 -78.5771 -2145.66
1038200 -78.5395 -2152.48
1038300 -78.5521 -2152.34
1038400 -78.5496 -2154.28
1038500 -78.581 -2151.52
1038600 -78.5425 -2158.46
1038700 -78.5402 -2160.38
1038800 -78.4911 -2168.8
1038900 -78.464 -2174.16
1039000 -78.4958 -2171.35
1039100 -78.4677 -2176.85
1039200 -78.5629 -2165.21
1039300 -78.594 -2162.49
1039400 -78.5737 -2166.92
1039500 -78.5689 -2169.18
1039600 -78.6011 -2166.3
1039700 -78.6067 -2167.11
1039800 -78.6218 -2166.62
1039900 -78.5827 -2173.65
1040000 -78.6566 -2164.98
1040100 -78.6275 -2170.63
1040200 -78.6239 -2172.72
1040300 -78.6124 -2175.91
1040400 -78.6295 -2175.14
1040500 -78.6154 -2178.69
1040600 -78.6849 -2170.63
1040700 -78.7664 -2160.91
1040800 -78.8286 -2153.86
1040900 -78.8754 -2148.97
1041000 -78.9005 -2147.06
1041100 -78.9059 -2147.91
1041200 -78.9653 -2141.26
1041300 -78.9383 -2146.61
1041400 -78.9198 -2150.78
1041500 -78.9364 -2150.07
1041600 -78.9611 -2148.23
1041700 -78.9712 -2148.43
1041800 -78.9764 -2149.3
1041900 -78.9433 -2155.51
1042000 -78.939 -2157.7
1042100 -78.989 -2152.35
1042200 -78.9878 -2154.11
1042300 -79.0111 -2152.47
1042400 -79.0519 -2148.4
1042500 -79.1244 -2139.93
1042600 -79.119 -2142.27
1042700 -79.109 -2145.26
1042800 -79.1308 -2143.83
1042900 -79.1121 -2148.02
1043000 -79.1527 -2143.98
1043100 -79.161 -2144.43
1043200 -79.1411 -2148.79
1043300 -79.1455 -2149.78
1043400 -79.1255 -2154.15
1043500 -79.1 -2159.29
1043600 -79.0274 -2170.98
1043700 -79.0209 -2173.49
1043800 -78.9916 -2179.16
1043900 -79.0586 -2171.44
1044000 -79.043 -2175.2
1044100 -79.0571 -2174.85
1044200 -79.0136 -2182.49
1044300 -79.0944 -2172.85
1044400 -79.1006 -2173.59
1044500 -79.1187 -2172.68
1044600 -79.1277 -2173.02
1044700 -79.1343 -2173.71
1044800 -79.1423 -2174.2
1044900 -79.0833 -2183.99
1045000 -79.134 -2178.55
1045100 -79.1272 -2181.09
1045200 -79.1196 -2183.74
1045300 -79.0743 -2191.63
1045400 -79.0233 -2200.31
1045500 -78.9998 -2205.18
1045600 -78.966 -2211.48
1045700 -78.9836 -2210.63
1045800 -78.9769 -2213.16
1045900 -78.9475 -2218.83
1046000 -78.9516 -2219.87
1046100 -78.8546 -2234.95
1046200 -78.83 -2239.96
1046300 -78.7704 -2249.84
1046400 -78.806 -2246.49
1046500 -78.8797 -2237.85
1046600 -78.8893 -2238.11
1046700 -78.9347 -2233.41
1046800 -78.9341 -2235.08
1046900 -79.0127 -2225.77
1047000 -79.0497 -2222.21
1047100 -79.0647 -2221.73
1047200 -79.0007 -2232.22
1047300 -79.0029 -2233.52
1047400 -79.014 -2233.57
1047500 -79.0561 -2229.32
1047600 -79.0322 -2234.24
1047700 -79.0259 -2236.71
1047800 -79.0243 -2238.54
1047900 -79.0398 -2237.97
1048000 -78.9868 -2246.94
1048100 -79.0826 -2235.23
1048200 -79.115 -2232.33
1048300 -79.1022 -2235.7
1048400 -79.1448 -2231.37
1048500 -79.1073 -2238.19
1048600 -79.1357 -2235.83
1048700 -79.1363 -2237.34
1048800 -79.166 -2234.82
1048900 -79.148 -2238.92
1049000 -79.1591 -2238.97
1049100 -79.1773 -2238.05
1049200 -79.2698 -2226.79
1049300 -79.2349 -2233.23
1049400 -79.3132 -2223.96
1049500 -79.3709 -2217.54
1049600 -79.3682 -2219.5
1049700 -79.4446 -2210.49
1049800 -79.4362 -2213.25
1049900 -79.4756 -2209.37
1050000 -79.5308 -2203.3
1050100 -79.5843 -2197.47
1050200 -79.568 -2201.33
1050300 -79.5376 -2207.15
1050400 -79.5837 -2202.35
1050500 -79.5446 -2209.37
1050600 -79.5041 -2216.6
1050700 -79.5155 -2216.62
1050800 -79.5005 -2220.3
1050900 -79.466 -2226.69
1051000 -79.4991 -2223.69
1051100 -79.5102 -2223.74
1051200 -79.522 -2223.71
1051300 -79.5387 -2222.98
1051400 -79.5065 -2229.06
1051500 -79.4779 -2234.63
1051600 -79.5527 -2225.83
1051700 -79.537 -2229.61
1051800 -79.5238 -2233.05
1051900 -79.5399 -2232.4
1052000 -79.5129 -2237.75
1052100 -79.4902 -2242.5
1052200 -79.5746 -2232.38
1052300 -79.5547 -2236.73
1052400 -79.5607 -2237.51
1052500 -79.6146 -2231.62
1052600 -79.6226 -2232.09
1052700 -79.606 -2236.01
1052800 -79.661 -2229.96
1052900 -79.6231 -2236.82
1053000 -79.6074 -2240.6
1053100 -79.6305 -2238.99
1053200 -79.5732 -2248.55
1053300 -79.5955 -2247.05
1053400 -79.5936 -2248.91
1053500 -79.5997 -2249.66
1053600 -79.6077 -2250.14
1053700 -79.6617 -2244.24
1053800 -79.681 -2243.16
1053900 -79.681 -2244.76
1054000 -79.677 -2246.91
1054100 -79.6761 -2248.63
1054200 -79.6777 -2250.01
1054300 -79.696 -2249.06
1054400 -79.7495 -2243.23
1054500 -79.7395 -2246.21
1054600 -79.7085 -2252.13
1054700 -79.6785 -2257.89
1054800 -79.7469 -2249.98
1054900 -79.8055 -2243.43
1055000 -79.838 -2240.52
1055100 -79.8452 -2241.11
1055200 -79.8841 -2237.31
1055300 -79.8312 -2246.26
1055400 -79.8739 -2241.91
1055500 -79.8934 -2240.81
1055600 -79.9387 -2236.11
1055700 -79.9201 -2240.29
1055800 -79.9305 -2240.45
1055900 -79.928 -2242.4
1056000 -79.9565 -2240.03
1056100 -80.0011 -2235.43
1056200 -79.9859 -2239.15
1056300 -80.0507 -2231.73
1056400 -80.0808 -2229.15
1056500 -80.0838 -2230.33
1056600 -80.0451 -2237.3
1056700 -80.0285 -2241.22
1056800 -80.093 -2233.85
1056900 -80.0846 -2236.62
1057000 -80.1589 -2227.89
1057100 -80.145 -2231.41
1057200 -80.1172 -2236.88
1057300 -80.1619 -2232.27
1057400 -80.176 -2231.91
1057500 -80.1558 -2236.31
1057600 -80.2418 -2225.95
1057700 -80.261 -2224.89
1057800 -80.193 -2235.93
1057900 -80.1813 -2239.16
1058000 -80.2113 -2236.59
1058100 -80.2552 -2232.08
1058200 -80.2863 -2229.36
1058300 -80.2377 -2237.71
1058400 -80.2231 -2241.34
1058500 -80.193 -2247.12
1058600 -80.2186 -2245.16
1058700 -80.1891 -2250.86
1058800 -80.2275 -2247.11
1058900 -80.2232 -2249.31
1059000 -80.2122 -2252.45
1059100 -80.2245 -2252.33
1059200 -80.2106 -2255.86
1059300 -80.1639 -2263.95
1059400 -80.2298 -2256.38
1059500 -80.29 -2249.61
1059600 -80.2694 -2254.08
1059700 -80.338 -2246.15
1059800 -80.362 -2244.41
1059900 -80.3866 -2242.58
1060000 -80.3632 -2247.44
1060100 -80.3983 -2244.16
1060200 -80.4102 -2244.1
1060300 -80.4307 -2242.85
1060400 -80.4067 -2247.79
1060500 -80.4279 -2246.44
1060600 -80.3751 -2255.37
1060700 -80.3579 -2259.36
1060800 -80.3695 -2259.34
1060900 -80.3682 -2261.12
1061000 -80.3435 -2266.15
1061100 -80.3644 -2264.84
1061200 -80.3742 -2265.08
1061300 -80.4041 -2262.52
1061400 -80.4518 -2257.49
1061500 -80.4178 -2263.82
1061600 -80.4134 -2266.04
1061700 -80.3936 -2270.38
1061800 -80.4232 -2267.86
1061900 -80.4819 -2261.31
1062000 -80.4553 -2266.6
1062100 -80.5181 -2259.47
1062200 -80.6143 -2247.7
1062300 -80.6514 -2244.15
1062400 -80.6609 -2244.42
1062500 -80.6506 -2247.46
1062600 -80.6289 -2252.06
1062700 -80.5934 -2258.6
1062800 -80.6509 -2252.2
1062900 -80.6632 -2252.1
1063000 -80.6185 -2259.9
1063100 -80.6274 -2260.26
1063200 -80.607 -2264.69
1063300 -80.5671 -2271.84
1063400 -80.5734 -2272.57
1063500 -80.586 -2272.4
1063600 -80.6203 -2269.24
1063700 -80.5975 -2274.01
1063800 -80.6083 -2274.11
1063900 -80.6522 -2269.59
1064000 -80.6316 -2274.06
1064100 -80.6749 -2269.64
1064200 -80.7109 -2266.25
1064300 -80.6701 -2273.51
1064400 -80.6486 -2278.09
1064500 -80.7226 -2269.4
1064600 -80.7594 -2265.89
1064700 -80.7807 -2264.53
1064800 -80.7949 -2264.16
1064900 -80.756 -2271.16
1065000 -80.7319 -2276.1
1065100 -80.747 -2275.61
1065200 -80.8227 -2266.69
1065300 -80.791 -2272.68
1065400 -80.8299 -2268.87
1065500 -80.9239 -2257.42
1065600 -80.9294 -2258.24
1065700 -80.9275 -2260.11
1065800 -80.8808 -2268.2
1065900 -80.7918 -2282.17
1066000 -80.7837 -2284.89
1066100 -80.7203 -2295.29
1066200 -80.7686 -2290.18
1066300 -80.8467 -2280.92
1066400 -80.902 -2274.84
1066500 -80.8824 -2279.16
1066600 -80.8966 -2278.79
1066700 -80.8859 -2281.87
1066800 -80.9707 -2271.68
1066900 -81.0027 -2268.84
1067000 -81.0317 -2266.41
1067100 -81.0526 -2265.1
1067200 -81.1017 -2259.87
1067300 -81.0378 -2270.36
1067400 -81.0617 -2268.63
1067500 -81.0599 -2270.48
1067600 -81.1195 -2263.8
1067700 -81.1469 -2261.58
1067800 -81.1185 -2267.13
1067900 -81.0959 -2271.86
1068000 -81.0727 -2276.69
1068100 -81.0894 -2275.96
1068200 -81.1285 -2272.13
1068300 -81.2111 -2262.25
1068400 -81.1961 -2265.93
1068500 -81.2784 -2256.1
1068600 -81.2758 -2258.05
1068700 -81.281 -2258.93
1068800 -81.1877 -2273.5
1068900 -81.1398 -2281.74
1069000 -81.1629 -2280.14
1069100 -81.1558 -2282.72
1069200 -81.2049 -2277.49
1069300 -81.2103 -2278.34
1069400 -81.2899 -2268.88
1069500 -81.3108 -2267.58
1069600 -81.3527 -2263.34
1069700 -81.3786 -2261.35
1069800 -81.337 -2268.73
1069900 -81.3497 -2268.57
1070000 -81.2638 -2282.1
1070100 -81.1899 -2293.97
1070200 -81.1749 -2297.65
1070300 -81.2309 -2291.45
1070400 -81.246 -2290.95
1070500 -81.2795 -2287.9
1070600 -81.3313 -2282.3
1070700 -81.3005 -2288.18
1070800 -81.2936 -2290.74
1070900 -81.2911 -2292.69
1071000 -81.2833 -2295.36
1071100 -81.2513 -2301.41
1071200 -81.2116 -2308.52
1071300 -81.1712 -2315.73
1071400 -81.1273 -2323.43
1071500 -81.1167 -2326.5
1071600 -81.1866 -2318.4
1071700 -81.1434 -2325.98
1071800 -81.1617 -2325.04
1071900 -81.1842 -2323.52
1072000 -81.1795 -2325.77
1072100 -81.1852 -2326.58
1072200 -81.1514 -2332.87
1072300 -81.179 -2330.64
1072400 -81.2071 -2328.32
1072500 -81.2331 -2326.31
1072600 -81.2393 -2327.04
1072700 -81.2463 -2327.67
1072800 -81.2874 -2323.55
1072900 -81.2557 -2329.56
1073000 -81.2684 -2329.39
1073100 -81.1876 -2342.23
1073200 -81.2078 -2341.01
1073300 -81.1951 -2344.38
1073400 -81.2093 -2344
1073500 -81.225 -2343.42
1073600 -81.2333 -2343.86
1073700 -81.2883 -2337.81
1073800 -81.3615 -2329.25
1073900 -81.405 -2324.79
1074000 -81.4221 -2324.01
1074100 -81.4095 -2327.37
1074200 -81.4685 -2320.76
1074300 -81.4766 -2321.23
1074400 -81.5027 -2319.21
1074500 -81.5409 -2315.5
1074600 -81.4426 -2330.76
1074700 -81.4251 -2334.78
1074800 -81.4301 -2335.69
1074900 -81.4617 -2332.9
1075000 -81.4407 -2337.41
1075100 -81.4542 -2337.14
1075200 -81.4771 -2335.55
1075300 -81.5033 -2333.51
1075400 -81.5351 -2330.68
1075500 -81.5237 -2333.87
1075600 -81.5333 -2334.13
1075700 -81.5116 -2338.74
1075800 -81.5417 -2336.16
1075900 -81.5814 -2332.24
1076000 -81.6335 -2326.6
1076100 -81.5838 -2335.1
1076200 -81.5469 -2341.83
1076300 -81.603 -2335.64
1076400 -81.5808 -2340.32
1076500 -81.573 -2343
1076600 -81.5745 -2344.38
1076700 -81.595 -2343.14
1076800 -81.6103 -2342.61
1076900 -81.6638 -2336.77
1077000 -81.6047 -2346.59
1077100 -81.5846 -2350.98
1077200 -81.5691 -2354.73
1077300 -81.5959 -2352.6
1077400 -81.6618 -2345.05
1077500 -81.628 -2351.34
1077600 -81.6162 -2354.57
1077700 -81.6241 -2355.07
1077800 -81.6214 -2357.04
1077900 -81.6012 -2361.45
1078000 -81.6193 -2360.53
1078100 -81.6064 -2363.92
1078200 -81.6309 -2362.12
1078300 -81.646 -2361.62
1078400 -81.6669 -2360.32
1078500 -81.6964 -2357.81
1078600 -81.6955 -2359.53
1078700 -81.679 -2363.43
1078800 -81.665 -2366.98
1078900 -81.7213 -2360.74
1079000 -81.7783 -2354.42
1079100 -81.8213 -2350.05
1079200 -81.8064 -2353.72
1079300 -81.8539 -2348.71
1079400 -81.849 -2350.99
1079500 -81.8593 -2351.15
1079600 -81.8833 -2349.43
1079700 -81.8747 -2352.21
1079800 -81.9054 -2349.54
1079900 -81.9389 -2346.49
1080000 -81.9475 -2346.89
1080100 -81.9593 -2346.84
1080200 -81.9815 -2345.36
1080300 -82.0063 -2343.52
1080400 -82.0395 -2340.5
1080500 -82.0562 -2339.78
1080600 -82.0196 -2346.45
1080700 -81.979 -2353.7
1080800 -81.9664 -2357.05
1080900 -81.9215 -2364.89
1081000 -81.9132 -2367.63
1081100 -81.9435 -2365.03
1081200 -81.9346 -2367.86
1081300 -81.9962 -2360.89
1081400 -82.0527 -2354.65
1081500 -82.0108 -2362.06
1081600 -82.0479 -2358.51
1081000 -81.9132 -2367.63
1081100 -81.9202 -2368.26
1081200 -81.9523 -2365.4
1081300 -82.002 -2360.09
1081400 -82.019 -2359.33
1081500 -82.0166 -2361.26
1081600 -82.0625 -2356.48
1081700 -81.9855 -2368.78
1081800 -81.98 -2371.13
1081900 -81.9955 -2370.59
1082000 -81.9141 -2383.5
1082100 -81.8828 -2389.44
1082200 -81.897 -2389.07
1082300 -81.8729 -2394.01
1082400 -81.8339 -2401.02
1082500 -81.8379 -2402.07
1082600 -81.8541 -2401.42
1082700 -81.7948 -2411.26
1082800 -81.7342 -2421.28
1082900 -81.766 -2418.45
1083000 -81.7639 -2420.34
1083100 -81.7618 -2422.24
1083200 -81.7305 -2428.18
1083300 -81.7319 -2429.58
1083400 -81.7572 -2427.67
1083500 -81.8175 -2420.88
1083600 -81.8402 -2419.32
1083700 -81.8608 -2418.06
1083800 -81.8921 -2415.31
1083900 -81.8473 -2423.14
1084000 -81.8563 -2423.48
1084100 -81.8621 -2424.27
1084200 -81.8637 -2425.65
1084300 -81.9031 -2421.78
1084400 -81.9042 -2423.22
1084500 -81.8251 -2435.81
1084600 -81.881 -2429.64
1084700 -81.9522 -2421.34
1084800 -81.968 -2420.75
1084900 -81.9509 -2424.72
1085000 -81.9457 -2427.04
1085100 -81.9712 -2425.1
1085200 -81.9559 -2428.82
1085300 -82.0023 -2423.97
1085400 -82.0038 -2425.36
1085500 -81.9796 -2430.33
1085600 -81.9656 -2433.87
1085700 -82.0167 -2428.37
1085800 -82.0158 -2430.09
1085900 -81.9784 -2436.88
1086000 -82.0191 -2432.82
1086100 -82.1099 -2421.8
1086200 -82.1058 -2423.97
1086300 -82.1149 -2424.31
1086400 -82.1325 -2423.46
1086500 -82.141 -2423.88
1086600 -82.2063 -2416.39
1086700 -82.1958 -2419.45
1086800 -82.1556 -2426.64
1086900 -82.2637 -2413.22
1087000 -82.2754 -2413.19
1087100 -82.2969 -2411.8
1087200 -82.3111 -2411.43
1087300 -82.3371 -2409.4
1087400 -82.3801 -2405.03
1087500 -82.3179 -2415.28
1087600 -82.3332 -2414.75
1087700 -82.3022 -2420.65
1087800 -82.2882 -2424.19
1087900 -82.3026 -2423.79
1088000 -82.3622 -2417.1
1088100 -82.3337 -2422.67
1088200 -82.3193 -2426.26
1088300 -82.2591 -2436.23
1088400 -82.2059 -2445.22
1088500 -82.203 -2447.22
1088600 -82.2338 -2444.54
1088700 -82.2554 -2443.14
1088800 -82.2565 -2444.58
1088900 -82.265 -2444.99
1089000 -82.2712 -2445.73
1089100 -82.3523 -2436.07
1089200 -82.3165 -2442.63
1089300 -82.3237 -2443.24
1089400 -82.3462 -2441.7
1089500 -82.3678 -2440.29
1089600 -82.3912 -2438.64
1089700 -82.3772 -2442.19
1089800 -82.3187 -2451.91
1089900 -82.347 -2449.57
1090000 -82.4173 -2441.41
1090100 -82.3794 -2448.28
1090200 -82.4165 -2444.71
1090300 -82.3966 -2449.08
1090400 -82.4365 -2445.13
1090500 -82.471 -2441.94
1090600 -82.4656 -2444.28
1090700 -82.4346 -2450.19
1090800 -82.4541 -2449.08
1090900 -82.4643 -2449.27
1091000 -82.4708 -2449.95
1091100 -82.5302 -2443.31
1091200 -82.5379 -2443.83
1091300 -82.5105 -2449.24
1091400 -82.5488 -2445.51
1091500 -82.5513 -2446.76
1091600 -82.5913 -2442.8
1091700 -82.5782 -2446.22
1091800 -82.5661 -2449.49
1091900 -82.5626 -2451.58
1092000 -82.5528 -2454.54
1092100 -82.5924 -2450.63
1092200 -82.6073 -2450.16
1092300 -82.6021 -2452.48
1092400 -82.7023 -2440.16
1092500 -82.7198 -2439.33
1092600 -82.7213 -2440.72
1092700 -82.7643 -2436.34
1092800 -82.7393 -2441.41
1092900 -82.6733 -2452.18
1093000 -82.6628 -2455.23
1093100 -82.6477 -2458.93
1093200 -82.6118 -2465.52
1093300 -82.6218 -2465.72
1093400 -82.5621 -2475.62
1093500 -82.5645 -2476.89
1093600 -82.6015 -2473.34
1093700 -82.631 -2470.84
1093800 -82.7001 -2462.84
1093900 -82.6698 -2468.64
1094000 -82.6822 -2468.51
1094100 -82.6627 -2472.83
1094200 -82.6553 -2475.45
1094300 -82.6643 -2475.81
1094400 -82.6689 -2476.77
1094500 -82.6328 -2483.37
1094600 -82.6275 -2485.71
1094700 -82.6837 -2479.5
1094800 -82.7372 -2473.66
1094900 -82.7537 -2472.97
1095000 -82.7965 -2468.62
1095100 -82.7644 -2474.68
1095200 -82.7681 -2475.75
1095300 -82.787 -2474.74
1095400 -82.7928 -2475.52
1095500 -82.8258 -2472.53
1095600 -82.852 -2470.49
1095700 -82.8432 -2473.31
1095800 -82.9183 -2464.47
1095900 -82.9042 -2468.04
1096000 -82.928 -2466.33
1096100 -82.9211 -2468.88
1096200 -82.9395 -2467.92
1096300 -82.8867 -2476.86
1096400 -82.8947 -2477.35
1096500 -82.9488 -2471.42
1096600 -82.9956 -2466.52
1096700 -83.0197 -2464.77
1096800 -83.0653 -2460.02
1096900 -83.0921 -2457.9
1097000 -83.0505 -2465.28
1097100 -83.0354 -2468.98
1097200 -83.0561 -2467.7
1097300 -83.0207 -2474.22
1097400 -82.9819 -2481.21
1097500 -82.9881 -2481.94
1097600 -83.0043 -2481.28
1097700 -83.0314 -2479.13
1097800 -83.049 -2478.28
1097900 -83.0805 -2475.49
1098000 -83.0807 -2477.06
1098100 -83.1168 -2473.65
1098200 -83.0955 -2478.21
1098300 -83.0272 -2489.29
1098400 -83.0857 -2482.77
1098500 -83.1061 -2481.53
1098600 -83.0884 -2485.58
1098700 -83.0482 -2492.77
1098800 -83.0774 -2490.32
1098900 -83.0936 -2489.66
1099000 -83.1054 -2489.61
1099100 -83.0775 -2495.08
1099200 -83.0971 -2493.96
1099300 -83.0613 -2500.54
1099400 -83.0467 -2504.17
1099500 -83.0646 -2503.27
1099600 -83.0706 -2504.04
1099700 -83.0489 -2508.65
1099800 -83.0682 -2507.57
1099900 -83.0806 -2507.44
1100000 -83.0528 -2512.91
1100100 -83.0214 -2518.86
1100200 -83.0421 -2517.59
1100300 -83.0285 -2521.07
1100400 -83.0056 -2525.85
1100500 -83.0313 -2523.88
1100600 -83.0214 -2526.86
1100700 -83.0343 -2526.66
1100800 -83.0931 -2520.09
1100900 -83.0977 -2521.05
1101000 -83.1245 -2518.92
1101100 -83.1166 -2521.62
1101200 -83.0538 -2531.94
1101300 -83.0781 -2530.16
1101400 -83.054 -2535.11
1101500 -83.0725 -2534.13
1101600 -83.1348 -2527.07
1101700 -83.1532 -2526.12
1101800 -83.1831 -2523.56
1101900 -83.158 -2528.65
1102000 -83.1714 -2528.38
1102100 -83.2427 -2520.07
1102200 -83.2617 -2519.03
1102300 -83.3118 -2513.67
1102400 -83.3427 -2510.97
1102500 -83.3269 -2514.76
1102600 -83.2964 -2520.6
1102700 -83.2605 -2527.19
1102800 -83.2234 -2533.94
1102900 -83.2467 -2532.3
1103000 -83.2151 -2538.3
1103100 -83.1854 -2544.02
1103200 -83.1621 -2548.85
1103300 -83.1766 -2548.44
1103400 -83.2095 -2545.46
1103500 -83.1994 -2548.46
1103600 -83.1353 -2558.97
1103700 -83.1039 -2564.93
1103800 -83.1332 -2562.46
1103900 -83.1363 -2563.63
1104000 -83.103 -2569.84
1104100 -83.1426 -2565.95
1104200 -83.1746 -2563.1
1104300 -83.177 -2564.36
1104400 -83.2023 -2562.44
1104500 -83.2422 -2558.49
1104600 -83.2158 -2563.76
1104700 -83.2023 -2567.24
1104800 -83.2137 -2567.25
1104900 -83.1716 -2574.7
1105000 -83.0878 -2587.94
1105100 -83.0913 -2589.05
1105200 -83.1131 -2587.62
1105300 -83.1309 -2586.74
1105400 -83.0909 -2593.91
1105500 -83.0732 -2597.96
1105600 -83.0684 -2600.23
1105700 -83.0661 -2602.14
1105800 -83.1214 -2596.05
1105900 -83.1164 -2598.34
1106000 -83.1511 -2595.12
1106100 -83.1625 -2595.13
1106200 -83.1779 -2594.59
1106300 -83.1742 -2596.71
1106400 -83.1723 -2598.57
1106500 -83.1094 -2608.91
1106600 -83.1407 -2606.16
1106700 -83.0811 -2616.04
1106800 -83.0563 -2621.08
1106900 -83.0897 -2618.04
1107000 -83.096 -2618.75
1107100 -83.1441 -2613.68
1107200 -83.1452 -2615.12
1107300 -83.0734 -2626.69
1107400 -83.0332 -2633.89
1107500 -83.0945 -2626.95
1107600 -83.0899 -2629.2
1107700 -83.078 -2632.45
1107800 -83.1061 -2630.15
1107900 -83.1537 -2625.12
1108000 -83.1864 -2622.18
1108100 -83.1199 -2633.02
1108200 -83.1353 -2632.48
1108300 -83.169 -2629.38
1108400 -83.2227 -2623.52
1108500 -83.263 -2619.53
1108600 -83.2752 -2619.43
1108700 -83.2986 -2617.78
1108800 -83.3019 -2618.91
1108900 -83.2683 -2625.19
1109000 -83.2984 -2622.6
1109100 -83.3166 -2621.66
1109200 -83.3072 -2624.56
1109300 -83.359 -2618.97
1109400 -83.3313 -2624.41
1109500 -83.266 -2635.09
1109600 -83.2187 -2643.26
1109700 -83.2621 -2638.82
1109800 -83.3131 -2633.34
1109900 -83.3696 -2627.08
1110000 -83.3488 -2631.57
1110100 -83.318 -2637.45
1110200 -83.298 -2641.83
1110300 -83.2857 -2645.14
1110400 -83.3218 -2641.72
1110500 -83.4124 -2630.72
1110600 -83.5071 -2619.17
1110700 -83.5585 -2613.62
1110800 -83.5941 -2610.27
1110900 -83.6059 -2610.23
1111000 -83.73 -2594.59
1111100 -83.7541 -2592.83
1111200 -83.7023 -2601.63
1111300 -83.7145 -2601.53
1111400 -83.71 -2603.75
1111500 -83.6846 -2608.89
1111600 -83.7355 -2603.4
1111700 -83.7028 -2609.55
1111800 -83.7454 -2605.23
1111900 -83.7625 -2604.45
1112000 -83.7422 -2608.87
1112100 -83.7167 -2614.02
1112200 -83.686 -2619.87
1112300 -83.7094 -2618.23
1112400 -83.7305 -2616.88
1112500 -83.7008 -2622.61
1112600 -83.7196 -2621.59
1112700 -83.6789 -2628.85
1112800 -83.6311 -2637.09
1112900 -83.6475 -2636.41
1113000 -83.7031 -2630.28
1113100 -83.6544 -2638.65
1113200 -83.7148 -2631.85
1113300 -83.6935 -2636.41
1113400 -83.7145 -2635.09
1113500 -83.7413 -2632.97
1113600 -83.7351 -2635.42
1113700 -83.7611 -2633.4
1113800 -83.708 -2642.38
1113900 -83.7466 -2638.61
1114000 -83.7465 -2640.23
1114100 -83.7363 -2643.25
1114200 -83.7259 -2646.29
1114300 -83.7808 -2640.26
1114400 -83.8233 -2635.95
1114500 -83.8612 -2632.28
1114600 -83.8441 -2636.25
1114700 -83.8285 -2640.02
1114800 -83.8176 -2643.14
1114900 -83.7771 -2650.36
1115000 -83.7567 -2654.79
1115100 -83.7401 -2658.7
1115200 -83.7878 -2653.67
1115300 -83.8406 -2647.94
1115400 -83.8385 -2649.82
1115500 -83.8687 -2647.22
1115600 -83.8768 -2647.69
1115700 -83.867 -2650.65
1115800 -83.8364 -2656.5
1115900 -83.8875 -2651
1116000 -83.8347 -2659.94
1116100 -83.787 -2668.16
1116200 -83.7551 -2674.2
1116300 -83.8073 -2668.53
1116400 -83.8312 -2666.81
1116500 -83.8272 -2668.97
1116600 -83.8902 -2661.81
1116700 -83.8987 -2662.23
1116800 -83.9295 -2659.54
1116900 -83.8846 -2667.38
1117000 -83.8564 -2672.9
1117100 -83.7983 -2682.56
1117200 -83.7912 -2685.16
1117300 -83.8213 -2682.57
1117400 -83.8226 -2683.98
1117500 -83.8174 -2686.31
1117600 -83.8242 -2686.96
1117700 -83.7895 -2693.38
1117800 -83.8343 -2688.76
1117900 -83.9099 -2679.85
1118000 -83.8993 -2682.92
1118100 -83.9205 -2681.58
1118200 -83.9164 -2683.73
1118300 -83.9683 -2678.12
1118400 -84.0155 -2673.16
1118500 -84.0255 -2673.38
1118600 -84.0182 -2675.98
1118700 -84.1529 -2658.87
1118800 -84.135 -2662.95
1118900 -84.1799 -2658.31
1119000 -84.2387 -2651.74
1119100 -84.2153 -2656.58
1119200 -84.2893 -2647.9
1119300 -84.2462 -2655.48
1119400 -84.1879 -2665.19
1119500 -84.1637 -2670.15
1119600 -84.1332 -2675.99
1119700 -84.1647 -2673.2
1119800 -84.1823 -2672.35
1119900 -84.1441 -2679.26
1120000 -84.0857 -2688.98
1120100 -84.0978 -2688.9
1120200 -84.086 -2692.14
1120300 -84.115 -2689.69
1120400 -84.1598 -2685.07
1120500 -84.1274 -2691.17
1120600 -84.0806 -2699.28
1120700 -84.0676 -2702.67
1120800 -83.9833 -2715.99
1120900 -84.0934 -2702.29
1121000 -84.1471 -2696.43
1121100 -84.137 -2699.43
1121200 -84.1362 -2701.14
1121300 -84.1896 -2695.31
1121400 -84.1734 -2699.16
1121500 -84.1958 -2697.65
1121600 -84.2287 -2694.67
1121700 -84.2739 -2690
1121800 -84.2461 -2695.45
1121900 -84.311 -2688.03
1122000 -84.2874 -2692.91
1122100 -84.342 -2686.92
1122200 -84.3817 -2683
1122300 -84.3661 -2686.77
1122400 -84.3653 -2688.48
1122500 -84.3424 -2693.25
1122600 -84.2995 -2700.82
1122700 -84.3065 -2701.45
1122800 -84.3073 -2702.93
1122900 -84.3259 -2701.95
1123000 -84.4301 -2689.06
1123100 -84.4468 -2688.33
1123200 -84.5 -2682.54
1123300 -84.4972 -2684.53
1123400 -84.4939 -2686.58
1123500 -84.4688 -2691.68
1123600 -84.4845 -2691.09
1123700 -84.5193 -2687.86
1123800 -84.569 -2682.54
1123900 -84.5937 -2680.71
1124000 -84.6125 -2679.7
1124100 -84.634 -2678.3
1124200 -84.6492 -2677.79
1124300 -84.6854 -2674.36
1124400 -84.6376 -2682.59
1124500 -84.6517 -2682.24
1124600 -84.6848 -2679.24
1124700 -84.6934 -2679.64
1124800 -84.7235 -2677.05
1124900 -84.7266 -2678.23
1125000 -84.8257 -2666.05
1125100 -84.7861 -2673.15
1125200 -84.8172 -2670.43
1125300 -84.8909 -2661.78
1125400 -84.9639 -2653.23
1125500 -84.9487 -2656.95
1125600 -84.9502 -2658.33
1125700 -84.9292 -2662.86
1125800 -84.9071 -2667.52
1125900 -84.924 -2666.78
1126000 -84.9076 -2670.65
1126100 -84.9369 -2668.17
1126200 -84.9677 -2665.5
1126300 -84.9881 -2664.26
1126400 -84.9423 -2672.21
1126500 -84.907 -2678.72
1126600 -84.9206 -2678.43
1126700 -84.8677 -2687.37
1126800 -84.8395 -2692.89
1126900 -84.8805 -2688.8
1127000 -84.8707 -2691.75
1127100 -84.8646 -2694.2
1127200 -84.915 -2688.79
1127300 -84.8684 -2696.87
1127400 -84.9015 -2693.86
1127500 -84.9203 -2692.85
1127600 -84.927 -2693.52
1127700 -84.9528 -2691.53
1127800 -84.9019 -2700.21
1127900 -84.9019 -2701.8
1128000 -84.9151 -2701.56
1128100 -84.9809 -2694.02
1128200 -84.9948 -2693.69
1128300 -85.0117 -2692.93
1128400 -85.0261 -2692.53
1128500 -85.0049 -2697.07
1128600 -84.9712 -2703.36
1128700 -85.0508 -2693.89
1128800 -85.0672 -2693.22
1128900 -85.0348 -2699.31
1129000 -84.9864 -2707.64
1129100 -85.0014 -2707.16
1129200 -84.9984 -2709.16
1129300 -85.0082 -2709.4
1129400 -85.0303 -2707.93
1129500 -85.0338 -2709.05
1129600 -84.9725 -2719.16
1129700 -84.9757 -2720.31
1129800 -85.0273 -2714.74
1129900 -85.0073 -2719.12
1130000 -85.0753 -2711.27
1130100 -85.0196 -2720.6
1130200 -85.0155 -2722.77
1130300 -85.0926 -2713.65
1130400 -85.1352 -2709.33
1130500 -85.153 -2708.46
1130600 -85.1898 -2704.94
1130700 -85.1711 -2709.14
1130800 -85.175 -2710.2
1130900 -85.2017 -2708.09
1131000 -85.2052 -2709.19
1131100 -85.1984 -2711.74
1131200 -85.1636 -2718.18
1131300 -85.1488 -2721.83
1131400 -85.1725 -2720.13
1131500 -85.1865 -2719.78
1131600 -85.1431 -2727.42
1131700 -85.195 -2721.8
1131800 -85.1279 -2732.72
1131900 -85.1478 -2731.56
1132000 -85.1204 -2736.97
1132100 -85.128 -2737.51
1132200 -85.1149 -2740.92
1132300 -85.1442 -2738.44
1132400 -85.1697 -2736.5
1132500 -85.1817 -2736.43
1132600 -85.1824 -2737.93
1132700 -85.2102 -2735.67
1132800 -85.1757 -2742.06
1132900 -85.2738 -2730.02
1133000 -85.3111 -2726.43
1133100 -85.2983 -2729.82
1133200 -85.3385 -2725.83
1133300 -85.3556 -2725.05
1133400 -85.4231 -2717.27
1133500 -85.4496 -2715.19
1133600 -85.4779 -2712.85
1133700 -85.4297 -2721.14
1133800 -85.4131 -2725.05
1133900 -85.3941 -2729.28
1134000 -85.4125 -2728.32
1134100 -85.393 -2732.64
1134200 -85.3725 -2737.09
1134300 -85.3796 -2737.69
1134400 -85.3147 -2748.31
1134500 -85.3453 -2745.66
1134600 -85.3345 -2748.76
1134700 -85.3598 -2746.83
1134800 -85.3479 -2750.08
1134900 -85.3489 -2751.55
1135000 -85.4134 -2744.18
1135100 -85.4135 -2745.77
1135200 -85.4034 -2748.77
1135300 -85.3633 -2755.94
1135400 -85.4444 -2746.27
1135500 -85.4528 -2746.69
1135600 -85.4835 -2744.03
1135700 -85.5139 -2741.4
1135800 -85.5522 -2737.68
1135900 -85.5576 -2738.52
1136000 -85.5154 -2745.99
1136100 -85.5495 -2742.85
1136200 -85.5444 -2745.16
1136300 -85.5825 -2741.46
1136400 -85.5813 -2743.23
1136500 -85.6177 -2739.77
1136600 -85.6017 -2743.59
1136700 -85.6393 -2739.96
1136800 -85.6478 -2740.38
1136900 -85.6539 -2741.13
1137000 -85.5956 -2750.83
1137100 -85.6184 -2749.26
1137200 -85.6276 -2749.57
1137300 -85.6374 -2749.81
1137400 -85.6587 -2748.45
1137500 -85.7155 -2742.15
1137600 -85.7283 -2741.98
1137700 -85.7509 -2740.44
1137800 -85.7464 -2742.65
1137900 -85.7646 -2741.73
1138000 -85.8092 -2737.12
1138100 -85.8237 -2736.71
1138200 -85.8502 -2734.63
1138300 -85.8073 -2742.18
1138400 -85.763 -2749.94
1138500 -85.7352 -2755.41
1138600 -85.8035 -2747.51
1138700 -85.7518 -2756.29
1138800 -85.7503 -2758.09
1138900 -85.8095 -2751.46
1139000 -85.7581 -2760.21
1139100 -85.7629 -2761.13
1139200 -85.7285 -2767.52
1139300 -85.7623 -2764.42
1139400 -85.7494 -2767.81
1139500 -85.7434 -2770.25
1139600 -85.7985 -2764.18
1139700 -85.7566 -2771.6
1139800 -85.7791 -2770.07
1139900 -85.7892 -2770.27
1140000 -85.7827 -2772.76
1140100 -85.7979 -2772.25
1140200 -85.8469 -2767.05
1140300 -85.7948 -2775.88
1140400 -85.8365 -2771.68
1140500 -85.8672 -2769.01
1140600 -85.9241 -2762.71
1140700 -85.9689 -2758.08
1140800 -85.9508 -2762.2
1140900 -86.0242 -2753.59
1141000 -86.0833 -2746.98
1141100 -86.1305 -2742.02
1141200 -86.1193 -2745.17
1141300 -86.1602 -2741.08
1141400 -86.1665 -2741.81
1141500 -86.1577 -2744.63
1141600 -86.1191 -2751.6
1141700 -86.1076 -2754.79
1141800 -86.0635 -2762.52
1141900 -86.0532 -2765.55
1142000 -86.0971 -2761.03
1142100 -86.0858 -2764.21
1142200 -86.073 -2767.58
1142300 -86.083 -2767.79
1142400 -86.0927 -2768.05
1142500 -86.0574 -2774.55
1142600 -86.0586 -2775.98
1142700 -86.0644 -2776.78
1142800 -86.0517 -2780.14
1142900 -86.0518 -2781.72
1143000 -85.9917 -2791.67
1143100 -85.9569 -2798.11
1143200 -85.9219 -2804.56
1143300 -85.9552 -2801.53
1143400 -85.9296 -2806.69
1143500 -85.9388 -2807.01
1143600 -85.931 -2809.7
1143700 -85.9453 -2809.3
1143800 -85.9574 -2809.21
1143900 -85.9336 -2814.13
1144000 -85.9306 -2816.14
1144100 -85.9238 -2818.68
1144200 -85.9273 -2819.79
1144300 -85.9206 -2822.32
1144400 -85.9652 -2817.73
1144500 -85.9219 -2825.34
1144600 -85.9373 -2824.79
1144700 -85.9619 -2822.97
1144800 -85.9911 -2820.51
1144900 -85.9549 -2827.14
1145000 -85.9519 -2829.16
1145100 -85.9504 -2830.96
1145200 -86.0061 -2824.83
1145300 -86.0441 -2821.14
1145400 -86.0526 -2821.56
1145500 -86.0398 -2824.94
1145600 -86.0562 -2824.26
1145700 -85.9961 -2834.2
1145800 -86.0596 -2826.98
1145900 -86.0998 -2822.99
1146000 -86.0735 -2828.24
1146100 -86.0813 -2828.75
1146200 -86.1222 -2824.67
1146300 -86.1288 -2825.35
1146400 -86.1209 -2828.04
1146500 -86.1352 -2827.65
1146600 -86.2371 -2815.09
1146700 -86.2835 -2810.24
1146800 -86.3025 -2809.21
1146900 -86.2766 -2814.4
1147000 -86.2497 -2819.74
1147100 -86.186 -2830.18
1147200 -86.2235 -2826.57
1147300 -86.2854 -2819.57
1147400 -86.3072 -2818.13
1147500 -86.3121 -2819.06
1147600 -86.3614 -2813.81
1147700 -86.3327 -2819.39
1147800 -86.3122 -2823.83
1147900 -86.3314 -2822.76
1148000 -86.3329 -2824.16
1148100 -86.312 -2828.66
1148200 -86.3668 -2822.65
1148300 -86.3837 -2821.89
1148400 -86.3767 -2824.46
1148500 -86.426 -2819.2
1148600 -86.4853 -2812.57
1148700 -86.4515 -2818.86
1148800 -86.4021 -2827.32
1148900 -86.3799 -2832
1149000 -86.3312 -2840.38
1149100 -86.3091 -2845.04
1149200 -86.2964 -2848.4
1149300 -86.3437 -2843.43
1149400 -86.3343 -2846.34
1149500 -86.37 -2842.97
1149600 -86.452 -2833.17
1149700 -86.4821 -2830.59
1149800 -86.5103 -2828.27
1149900 -86.5042 -2830.72
1150000 -86.4783 -2835.91
1150100 -86.5231 -2831.28
1150200 -86.5451 -2829.83
1150300 -86.6112 -2822.24
1150400 -86.6105 -2823.93
1150500 -86.5469 -2834.37
1150600 -86.5702 -2832.73
1150700 -86.577 -2833.38
1150800 -86.5805 -2834.49
1150900 -86.5266 -2843.59
1151000 -86.5614 -2840.34
1151100 -86.5974 -2836.94
1151200 -86.6176 -2835.73
1151300 -86.631 -2835.46
1151400 -86.6102 -2839.96
1151500 -86.6021 -2842.68
1151600 -86.5947 -2845.3
1151700 -86.6765 -2835.54
1151800 -86.764 -2824.98
1151900 -86.7782 -2824.6
1152000 -86.7711 -2827.18
1152100 -86.7412 -2832.93
1152200 -86.7542 -2832.72
1152300 -86.7252 -2838.36
1152400 -86.7215 -2840.47
1152500 -86.6962 -2845.58
1152600 -86.757 -2838.73
1152700 -86.8606 -2825.94
1152800 -86.9156 -2819.89
1152900 -86.9534 -2816.23
1153000 -86.8601 -2830.79
1153100 -86.8113 -2839.18
1153200 -86.8826 -2830.86
1153300 -86.9012 -2829.88
1153400 -86.8689 -2835.97
1153500 -86.8393 -2841.68
1153600 -86.8494 -2841.87
1153700 -86.8386 -2844.96
1153800 -86.8909 -2839.29
1153900 -86.9391 -2834.21
1154000 -86.9357 -2836.27
1154100 -86.8943 -2843.62
1154200 -86.8733 -2848.14
1154300 -86.9182 -2843.5
1154400 -87.0261 -2830.11
1154500 -87.0333 -2830.7
1154600 -87.0728 -2826.8
1154700 -87.0459 -2832.15
1154800 -87.029 -2836.09
1154900 -86.9443 -2849.47
1155000 -87.0041 -2842.74
1155100 -86.9483 -2852.1
1155200 -86.9305 -2856.18
1155300 -86.8854 -2864.04
1155400 -86.9379 -2858.33
1155500 -86.9533 -2857.8
1155600 -86.9756 -2856.3
1155700 -86.994 -2855.33
1155800 -87.007 -2855.12
1155900 -87.0488 -2850.91
1156000 -87.0851 -2847.47
1156100 -87.0574 -2852.91
1156200 -87.1389 -2843.19
1156300 -87.1711 -2840.31
1156400 -87.1787 -2840.85
1156500 -87.2084 -2838.33
1156600 -87.2067 -2840.16
1156700 -87.2464 -2836.25
1156800 -87.2384 -2838.95
1156900 -87.2346 -2841.08
1157000 -87.2331 -2842.88
1157100 -87.1946 -2849.83
1157200 -87.2414 -2844.93
1157300 -87.2611 -2843.79
1157400 -87.2368 -2848.77
1157500 -87.2268 -2851.75
1157600 -87.2653 -2848
1157700 -87.2519 -2851.46
1157800 -87.2248 -2856.83
1157900 -87.2179 -2859.39
1158000 -87.255 -2855.82
1158100 -87.3037 -2850.66
1158200 -87.3299 -2848.61
1158300 -87.3053 -2853.63
1158400 -87.2741 -2859.56
1158500 -87.282 -2860.06
1158600 -87.2582 -2864.97
1158700 -87.3207 -2857.88
1158800 -87.3947 -2849.2
1158900 -87.4012 -2849.9
1159000 -87.439 -2846.23
1159100 -87.4564 -2845.42
1159200 -87.4358 -2849.87
1159300 -87.4259 -2852.85
1159400 -87.3557 -2864.21
1159500 -87.2964 -2874.05
1159600 -87.2898 -2876.56
1159700 -87.3009 -2876.62
1159800 -87.3462 -2871.91
1159900 -87.3594 -2871.68
1160000 -87.3791 -2870.55
1160100 -87.3709 -2873.28
1160200 -87.3126 -2882.98
1160300 -87.2782 -2889.35
1160400 -87.2827 -2890.32
1160500 -87.2708 -2893.58
1160600 -87.2438 -2898.92
1160700 -87.2409 -2900.93
1160800 -87.2322 -2903.74
1160900 -87.2572 -2901.86
1161000 -87.2874 -2899.26
1161100 -87.2957 -2899.7
1161200 -87.3181 -2898.19
1161300 -87.3211 -2899.38
1161400 -87.3184 -2901.34
1161500 -87.3359 -2900.52
1161600 -87.3461 -2900.69
1161700 -87.3542 -2901.17
1161800 -87.337 -2905.15
1161900 -87.3078 -2910.81
1162000 -87.3094 -2912.19
1162100 -87.3511 -2907.98
1162200 -87.3249 -2913.23
1162300 -87.3342 -2913.53
1162400 -87.3144 -2917.89
1162500 -87.3396 -2915.97
1162600 -87.2635 -2928.15
1162700 -87.2904 -2926.01
1162800 -87.4059 -2911.55
1162900 -87.423 -2910.77
1163000 -87.4276 -2911.74
1163100 -87.3778 -2920.25
1163200 -87.3674 -2923.3
1163300 -87.3357 -2929.31
1163400 -87.3462 -2929.44
1163500 -87.3867 -2925.42
1163600 -87.4017 -2924.92
1163700 -87.4166 -2924.45
1163800 -87.4934 -2915.38
1163900 -87.5541 -2908.55
1164000 -87.5235 -2914.39
1164100 -87.5241 -2915.9
1164200 -87.5666 -2911.6
1164300 -87.5166 -2920.15
1164400 -87.527 -2920.3
1164500 -87.5589 -2917.46
1164600 -87.5879 -2915.04
1164700 -87.5774 -2918.09
1164800 -87.5779 -2919.62
1164900 -87.5859 -2920.11
1165000 -87.5476 -2927.02
1165100 -87.5726 -2925.15
1165200 -87.6036 -2922.44
1165300 -87.5648 -2929.43
1165400 -87.5467 -2933.55
1165500 -87.5632 -2932.85
1165600 -87.6086 -2928.14
1165700 -87.6788 -2919.98
1165800 -87.7289 -2914.62
1165900 -87.7731 -2910.07
1166000 -87.7501 -2914.86
1166100 -87.7837 -2911.79
1166200 -87.7936 -2912.02
1166300 -87.8426 -2906.81
1166400 -87.8169 -2911.98
1166500 -87.8441 -2909.8
1166600 -87.8904 -2904.95
1166700 -87.9219 -2902.18
1166800 -87.8992 -2906.94
1166900 -87.9417 -2902.63
1167000 -87.881 -2912.66
1167100 -87.9089 -2910.38
1167200 -87.8999 -2913.22
1167300 -87.8861 -2916.74
1167400 -87.8682 -2920.83
1167500 -87.8498 -2924.98
1167600 -87.8793 -2922.49
1167700 -87.8916 -2922.37
1167800 -87.8606 -2928.27
1167900 -87.8491 -2931.48
1168000 -87.8889 -2927.54
1168100 -87.8914 -2928.79
1168200 -87.8264 -2939.42
1168300 -87.8239 -2941.37
1168400 -87.7884 -2947.89
1168500 -87.8142 -2945.91
1168600 -87.8153 -2947.35
1168700 -87.9096 -2935.85
1168800 -87.9601 -2930.43
1168900 -87.9447 -2934.17
1169000 -87.9391 -2936.55
1169100 -87.9691 -2933.97
1169200 -87.9062 -2944.31
1169300 -87.8897 -2948.21
1169400 -87.9378 -2943.11
1169500 -87.9927 -2937.09
1169600 -88.0318 -2933.25
1169700 -87.9802 -2942.01
1169800 -87.9963 -2941.37
1169900 -87.92 -2953.59
1170000 -87.9804 -2946.79
1170100 -87.953 -2952.19
1170200 -87.9697 -2951.46
1170300 -87.9377 -2957.51
1170400 -87.9077 -2963.28
1170500 -87.922 -2962.89
1170600 -87.955 -2959.9
1170700 -88.0082 -2954.1
1170800 -87.983 -2959.2
1170900 -87.9527 -2965.02
1171000 -87.9912 -2961.26
1171100 -87.9833 -2963.96
1171200 -88.0205 -2960.39
1171300 -88.0332 -2960.22
1171400 -87.9896 -2967.88
1171500 -87.9114 -2980.35
1171600 -88.0054 -2968.88
1171700 -87.9801 -2974
1171800 -87.9433 -2980.71
1171900 -87.9011 -2988.17
1172000 -87.873 -2993.68
1172100 -87.9534 -2984.1
1172200 -87.8922 -2994.2
1172300 -87.8386 -3003.24
1172400 -87.8653 -3001.14
1172500 -87.8732 -3001.63
1172600 -87.8139 -3011.47
1172700 -87.7883 -3016.62
1172800 -87.8048 -3015.94
1172900 -87.854 -3010.69
1173000 -87.911 -3004.37
1173100 -87.9682 -2998.02
1173200 -87.9594 -3000.85
1173300 -87.9705 -3000.9
1173400 -87.9456 -3005.96
1173500 -87.9501 -3006.92
1173600 -87.9619 -3006.89
1173700 -87.9375 -3011.87
1173800 -87.9232 -3015.46
1173900 -87.9476 -3013.67
1174000 -87.9634 -3013.07
1174100 -87.9588 -3015.3
1174200 -87.9097 -3023.73
1174300 -87.8947 -3027.41
1174400 -87.8835 -3030.57
1174500 -87.9244 -3026.48
1174600 -87.9415 -3025.7
1174700 -87.9468 -3026.56
1174800 -87.9404 -3029.05
1174900 -87.9879 -3024.04
1175000 -87.9871 -3025.76
1175100 -88.0487 -3018.79
1175200 -88.0412 -3021.44
1175300 -88.0236 -3025.47
1175400 -88.056 -3022.58
1175500 -88.0604 -3023.56
1175600 -88.1155 -3017.5
1175700 -88.0883 -3022.89
1175800 -88.0206 -3033.88
1175900 -88.0454 -3032.03
1176000 -88.0821 -3028.53
1176100 -88.0686 -3032
1176200 -88.1015 -3029.03
1176300 -88.0942 -3031.65
1176400 -88.0433 -3040.32
1176500 -88.0349 -3043.09
1176600 -88.0086 -3048.33
1176700 -88.0615 -3042.58
1176800 -88.0637 -3043.88
1176900 -87.9971 -3054.73
1176000 -88.0821 -3028.53
1176100 -88.1097 -3026.3
1176200 -88.1015 -3029.03
1176300 -88.1718 -3020.86
1176400 -88.1715 -3022.51
1176500 -88.2061 -3019.3
1176600 -88.2158 -3019.54
1176700 -88.1943 -3024.13
1176800 -88.2175 -3022.51
1176900 -88.2347 -3021.71
1177000 -88.2472 -3021.57
1177100 -88.2671 -3020.41
1177200 -88.2979 -3017.72
1177300 -88.3417 -3013.23
1177400 -88.3656 -3011.51
1177500 -88.3996 -3008.38
1177600 -88.4034 -3009.46
1177700 -88.371 -3015.55
1177800 -88.3519 -3019.8
1177900 -88.3697 -3018.93
1178000 -88.3885 -3017.92
1178100 -88.4284 -3013.97
1178200 -88.5006 -3005.53
1178300 -88.4723 -3011.07
1178400 -88.4769 -3012.02
1178500 -88.4905 -3011.74
1178600 -88.5194 -3009.32
1178700 -88.5587 -3005.45
1178800 -88.535 -3010.34
1178900 -88.4354 -3025.78
1179000 -88.4715 -3022.36
1179100 -88.4584 -3025.78
1179200 -88.4388 -3030.11
1179300 -88.4305 -3032.85
1179400 -88.4429 -3032.74
1179500 -88.4237 -3037
1179600 -88.4982 -3028.24
1179700 -88.6044 -3015.09
1179800 -88.6098 -3015.93
1179900 -88.5691 -3023.18
1180000 -88.5584 -3026.27
1180100 -88.5989 -3022.25
1180200 -88.5985 -3023.89
1180300 -88.5836 -3027.56
1180400 -88.6084 -3025.71
1180500 -88.5775 -3031.61
1180600 -88.6159 -3027.87
1180700 -88.636 -3026.68
1180800 -88.5881 -3034.93
1180900 -88.6374 -3029.67
1181000 -88.613 -3034.66
1181100 -88.6067 -3037.13
1181200 -88.6423 -3033.79
1181300 -88.6333 -3036.64
1181400 -88.6452 -3036.59
1181500 -88.6455 -3038.13
1181600 -88.6196 -3043.33
1181700 -88.6377 -3042.42
1181800 -88.7004 -3035.3
1181900 -88.6921 -3038.05
1182000 -88.7165 -3036.27
1182100 -88.7471 -3033.61
1182200 -88.7782 -3030.88
1182300 -88.8113 -3027.88
1182400 -88.7782 -3034.08
1182500 -88.7847 -3034.77
1182600 -88.7496 -3041.25
1182700 -88.7643 -3040.8
1182800 -88.8454 -3031.13
1182900 -88.8187 -3036.44
1183000 -88.8153 -3038.52
1183100 -88.799 -3042.38
1183200 -88.8097 -3042.49
1183300 -88.8667 -3036.16
1183400 -88.8553 -3039.35
1183500 -88.8453 -3042.33
1183600 -88.7902 -3051.59
1183700 -88.8335 -3047.17
1183800 -88.8547 -3045.82
1183900 -88.8312 -3050.69
1184000 -88.7936 -3057.51
1184100 -88.795 -3058.9
1184200 -88.8071 -3058.83
1184300 -88.8219 -3058.37
1184400 -88.807 -3062.03
1184500 -88.7867 -3066.46
1184600 -88.7418 -3074.29
1184700 -88.7301 -3077.51
1184800 -88.6758 -3086.67
1184900 -88.7325 -3080.38
1185000 -88.7761 -3075.92
1185100 -88.8482 -3067.5
1185200 -88.8338 -3071.1
1185300 -88.7677 -3081.89
1185400 -88.7429 -3086.92
1185500 -88.7539 -3087
1185600 -88.7924 -3083.25
1185700 -88.812 -3082.11
1185800 -88.8636 -3076.55
1185900 -88.9012 -3072.92
1186000 -88.8524 -3081.29
1186100 -88.9012 -3076.12
1186200 -88.9053 -3077.14
1186300 -88.9498 -3072.55
1186400 -88.9555 -3073.36
1186500 -88.914 -3080.73
1186600 -88.9287 -3080.28
1186700 -88.9494 -3079
1186800 -88.913 -3085.67
1186900 -88.8725 -3092.88
1187000 -88.8617 -3095.98
1187100 -88.8551 -3098.5
1187200 -88.8451 -3101.49
1187300 -88.8637 -3100.5
1187400 -88.8375 -3105.75
1187500 -88.8695 -3102.89
1187600 -88.8941 -3101.07
1187700 -88.845 -3109.49
1187800 -88.8184 -3114.78
1187900 -88.8233 -3115.7
1188000 -88.8213 -3117.58
1188100 -88.787 -3123.94
1188200 -88.8554 -3116.03
1188300 -88.9348 -3106.61
1188400 -88.9224 -3109.93
1188500 -88.9479 -3107.98
1188600 -88.9184 -3113.68
1188700 -88.9245 -3114.42
1188800 -88.9174 -3117.01
1188900 -88.9296 -3116.91
1189000 -88.9717 -3112.67
1189100 -88.9913 -3111.54
1189200 -89.0089 -3110.68
1189300 -89.0096 -3112.19
1189400 -89.0199 -3112.36
1189500 -89.0985 -3103.03
1189600 -89.2122 -3088.82
1189700 -89.2401 -3086.55
1189800 -89.1612 -3099.12
1189900 -89.1352 -3104.32
1190000 -89.1546 -3103.22
1190100 -89.1393 -3106.94
1190200 -89.2113 -3098.54
1190300 -89.2455 -3095.39
1190400 -89.2844 -3091.58
1190500 -89.2975 -3091.35
1190600 -89.3823 -3081.18
1190700 -89.3372 -3089.04
1190800 -89.2644 -3100.75
1190900 -89.293 -3098.37
1191000 -89.3061 -3098.16
1191100 -89.3039 -3100.06
1191200 -89.3667 -3092.92
1191300 -89.3286 -3099.82
1191400 -89.3368 -3100.28
1191500 -89.3389 -3101.59
1191600 -89.3312 -3104.25
1191700 -89.3449 -3103.95
1191800 -89.3405 -3106.16
1191900 -89.3286 -3109.41
1192000 -89.3095 -3113.65
1192100 -89.301 -3116.44
1192200 -89.3522 -3110.92
1192300 -89.4126 -3104.13
1192400 -89.4032 -3107.04
1192500 -89.3929 -3110.06
1192600 -89.4078 -3109.59
1192700 -89.3717 -3116.21
1192800 -89.4086 -3112.67
1192900 -89.4021 -3115.18
1193000 -89.4621 -3108.43
1193100 -89.5084 -3103.6
1193200 -89.4865 -3108.24
1193300 -89.5669 -3098.67
1193400 -89.4626 -3114.75
1193500 -89.4582 -3116.96
1193600 -89.4887 -3114.32
1193700 -89.4471 -3121.7
1193800 -89.4451 -3123.58
1193900 -89.4128 -3129.67
1194000 -89.3573 -3138.97
1194100 -89.3734 -3138.33
1194200 -89.4184 -3133.68
1194300 -89.4261 -3134.21
1194400 -89.44 -3133.88
1194500 -89.4416 -3135.25
1194600 -89.4617 -3134.05
1194700 -89.4574 -3136.25
1194800 -89.4229 -3142.65
1194900 -89.4419 -3141.6
1195000 -89.4621 -3140.4
1195100 -89.4407 -3144.97
1195200 -89.4098 -3150.86
1195300 -89.4473 -3147.24
1195400 -89.4591 -3147.21
1195500 -89.4267 -3153.31
1195600 -89.4248 -3155.17
1195700 -89.4706 -3150.41
1195800 -89.4947 -3148.65
1195900 -89.4474 -3156.83
1196000 -89.4756 -3154.5
1196100 -89.4663 -3157.39
1196200 -89.4616 -3159.64
1196300 -89.4557 -3162.06
1196400 -89.4648 -3162.39
1196500 -89.4259 -3169.4
1196600 -89.405 -3173.89
1196700 -89.4112 -3174.63
1196800 -89.4148 -3175.73
1196900 -89.4697 -3169.71
1197000 -89.4337 -3176.3
1197100 -89.4029 -3182.18
1197200 -89.4361 -3179.16
1197300 -89.4547 -3178.17
1197400 -89.4586 -3179.23
1197500 -89.477 -3178.28
1197600 -89.5026 -3176.32
1197700 -89.5865 -3166.26
1197800 -89.6312 -3161.64
1197900 -89.6357 -3162.62
1198000 -89.6092 -3167.9
1198100 -89.6313 -3166.42
1198200 -89.6153 -3170.25
1198300 -89.6081 -3172.85
1198400 -89.6384 -3170.23
1198500 -89.6659 -3168.01
1198600 -89.6801 -3167.63
1198700 -89.7112 -3164.91
1198800 -89.7433 -3162.04
1198900 -89.7709 -3159.81
1199000 -89.7211 -3168.33
1199100 -89.7261 -3169.22
1199200 -89.7254 -3170.92
1199300 -89.7323 -3171.56
1199400 -89.756 -3169.86
1199500 -89.8037 -3164.84
1199600 -89.8027 -3166.58
1199700 -89.7655 -3173.35
1199800 -89.7759 -3173.5
1199900 -89.8681 -3162.28
1200000 -89.9809 -3148.21
1200100 -89.9679 -3151.61
1200200 -89.9009 -3162.52
1200300 -89.8984 -3164.46
1200400 -89.8262 -3176.09
1200500 -89.7747 -3184.85
1200600 -89.7745 -3186.48
1200700 -89.7444 -3192.26
1200800 -89.6891 -3201.54
1200900 -89.7044 -3201.01
1201000 -89.7701 -3193.48
1201100 -89.7761 -3194.24
1201200 -89.8185 -3189.95
1201300 -89.8671 -3184.79
1201400 -89.9332 -3177.21
1201500 -89.9666 -3174.16
1201600 -89.9883 -3172.74
1201700 -90.0067 -3171.79
1201800 -90.0517 -3167.13
1201900 -90.0603 -3167.54
1202000 -90.0514 -3170.37
1202100 -90.0515 -3171.95
1202200 -90.0099 -3179.34
1202300 -90.0221 -3179.23
1202400 -89.9968 -3184.35
1202500 -90.0098 -3184.14
1202600 -90.0283 -3183.17
1202700 -90.0048 -3188.03
1202800 -89.9176 -3201.75
1202900 -89.9262 -3202.15
1203000 -89.9272 -3203.6
1203100 -89.9427 -3203.05
1203200 -89.989 -3198.21
1203300 -90.0431 -3192.3
1203400 -90.0004 -3199.82
1203500 -89.999 -3201.61
1203600 -90.0558 -3195.33
1203700 -90.1113 -3189.22
1203800 -90.0741 -3195.98
1203900 -90.0568 -3199.98
1204000 -90.1105 -3194.12
1204100 -90.0534 -3203.65
1204200 -90.0605 -3204.27
1204300 -90.1018 -3200.12
1204400 -90.105 -3201.28
1204500 -90.0643 -3208.52
1204600 -90.0248 -3215.61
1204700 -90.009 -3219.4
1204800 -90.0163 -3219.99
1204900 -90.0593 -3215.61
1205000 -90.0982 -3211.8
1205100 -90.1098 -3211.79
1205200 -90.1891 -3202.37
1205300 -90.1618 -3207.77
1205400 -90.1812 -3206.66
1205500 -90.202 -3205.37
1205600 -90.1892 -3208.75
1205700 -90.2131 -3207.03
1205800 -90.2276 -3206.61
1205900 -90.2609 -3203.58
1206000 -90.3059 -3198.92
1206100 -90.3447 -3195.14
1206200 -90.2449 -3210.6
1206300 -90.2814 -3207.12
1206400 -90.2712 -3210.15
1206500 -90.2466 -3215.16
1206600 -90.2286 -3219.25
1206700 -90.2642 -3215.9
1206800 -90.2574 -3218.45
1206900 -90.2897 -3215.55
1207000 -90.2432 -3223.62
1207100 -90.2652 -3222.15
1207200 -90.2956 -3219.53
1207300 -90.2744 -3224.08
1207400 -90.2424 -3230.12
1207500 -90.2357 -3232.65
1207600 -90.2744 -3228.87
1207700 -90.2836 -3229.19
1207800 -90.2611 -3233.92
1207900 -90.2571 -3236.07
1208000 -90.3139 -3229.77
1208100 -90.3378 -3228.05
1208200 -90.372 -3224.9
1208300 -90.3802 -3225.35
1208400 -90.3925 -3225.24
1208500 -90.3771 -3228.98
1208600 -90.3864 -3229.28
1208700 -90.3428 -3236.95
1208800 -90.3625 -3235.81
1208900 -90.3414 -3240.34
1209000 -90.3487 -3240.92
1209100 -90.3842 -3237.58
1209200 -90.4206 -3234.13
1209300 -90.4229 -3235.4
1209400 -90.3314 -3249.71
1209500 -90.3789 -3244.71
1209600 -90.3821 -3245.87
1209700 -90.3264 -3255.2
1209800 -90.3074 -3259.43
1209900 -90.3088 -3260.85
1210000 -90.3432 -3257.66
1210100 -90.4366 -3246.28
1210200 -90.458 -3244.9
1210300 -90.4645 -3245.6
1210400 -90.4958 -3242.85
1210500 -90.5102 -3242.45
1210600 -90.4572 -3251.41
1210700 -90.4645 -3252
1210800 -90.4824 -3251.1
1210900 -90.4627 -3255.44
1211000 -90.4469 -3259.23
1211100 -90.5162 -3251.2
1211200 -90.4682 -3259.47
1211300 -90.4799 -3259.44
1211400 -90.5052 -3257.52
1211500 -90.528 -3255.96
1211600 -90.5343 -3256.67
1211700 -90.5858 -3251.12
1211800 -90.5993 -3250.85
1211900 -90.618 -3249.84
1212000 -90.6382 -3248.62
1212100 -90.6165 -3253.24
1212200 -90.5907 -3258.43
1212300 -90.5804 -3261.46
1212400 -90.6387 -3254.95
1212500 -90.6989 -3248.19
1212600 -90.7317 -3245.23
1212700 -90.7402 -3245.64
1212800 -90.7558 -3245.07
1212900 -90.7433 -3248.4
1213000 -90.7831 -3244.47
1213100 -90.8114 -3242.15
1213200 -90.7917 -3246.48
1213300 -90.8454 -3240.61
1213400 -90.8843 -3236.81
1213500 -90.9366 -3231.14
1213600 -90.9732 -3227.65
1213700 -91.0005 -3225.46
1213800 -91.0062 -3226.26
1213900 -90.9715 -3232.67
1214000 -90.9736 -3233.99
1214100 -90.9868 -3233.75
1214200 -90.9729 -3237.28
1214300 -90.9119 -3247.35
1214400 -90.898 -3250.89
1214500 -90.9006 -3252.12
1214600 -90.9422 -3247.93
1214700 -90.9412 -3249.68
1214800 -90.8953 -3257.65
1214900 -90.917 -3256.23
1215000 -90.9069 -3259.24
1215100 -90.9088 -3260.57
1215200 -90.9074 -3262.37
1215300 -90.916 -3262.76
1215400 -90.8872 -3268.37
1215500 -90.8619 -3273.48
1215600 -90.8868 -3271.62
1215700 -90.9001 -3271.36
1215800 -90.97 -3263.24
1215900 -91.0183 -3258.14
1216000 -90.9693 -3266.54
1216100 -90.9662 -3268.57
1216200 -90.9174 -3276.95
1216300 -90.9277 -3277.11
1216400 -90.9585 -3274.44
1216500 -90.9185 -3281.59
1216600 -90.9317 -3281.35
1216700 -90.9527 -3280.04
1216800 -90.9796 -3277.9
1216900 -90.9841 -3278.87
1217000 -90.9746 -3281.78
1217100 -91.0414 -3274.1
1217200 -91.0823 -3270.01
1217300 -91.0862 -3271.07
1217400 -91.1155 -3268.6
1217500 -91.1485 -3265.61
1217600 -91.0627 -3279.14
1217700 -91.0439 -3283.34
1217800 -91.0544 -3283.49
1217900 -91.1654 -3269.65
1218000 -91.1646 -3271.36
1218100 -91.1057 -3281.14
1218200 -91.1387 -3278.16
1218300 -91.1959 -3271.8
1218400 -91.1753 -3276.27
1218500 -91.1863 -3276.35
1218600 -91.1533 -3282.52
1218700 -91.1796 -3280.47
1218800 -91.1983 -3279.47
1218900 -91.2144 -3278.83
1219000 -91.2633 -3273.63
1219100 -91.2094 -3282.72
1219200 -91.2124 -3283.9
1219300 -91.195 -3287.91
1219400 -91.2356 -3283.87
1219500 -91.2165 -3288.13
1219600 -91.1561 -3298.12
1219700 -91.1499 -3300.58
1219800 -91.1959 -3295.78
1219900 -91.1755 -3300.2
1220000 -91.2286 -3294.43
1220100 -91.2016 -3299.78
1220200 -91.1752 -3305.05
1220300 -91.1635 -3308.28
1220400 -91.1757 -3308.17
1220500 -91.2068 -3305.45
1220600 -91.2319 -3303.57
1220700 -91.1792 -3312.48
1220800 -91.1692 -3315.47
1220900 -91.127 -3322.94
1221000 -91.0845 -3330.44
1221100 -91.1153 -3327.75
1221200 -91.1409 -3325.79
1221300 -91.1448 -3326.85
1221400 -91.1746 -3324.31
1221500 -91.147 -3329.74
1221600 -91.1753 -3327.4
1221700 -91.1845 -3327.73
1221800 -91.195 -3327.86
1221900 -91.2522 -3321.52
1222000 -91.2743 -3320.04
1222100 -91.2119 -3330.3
1222200 -91.2447 -3327.35
1222300 -91.3099 -3319.88
1222400 -91.3178 -3320.39
1222500 -91.3813 -3313.16
1222600 -91.4002 -3312.13
1222700 -91.3684 -3318.15
1222800 -91.3871 -3317.15
1222900 -91.3758 -3320.31
1223000 -91.3531 -3325.07
1223100 -91.3676 -3324.66
1223200 -91.3169 -3333.29
1223300 -91.325 -3333.76
1223400 -91.3608 -3330.39
1223500 -91.3676 -3331.04
1223600 -91.3863 -3330.05
1223700 -91.4225 -3326.61
1223800 -91.476 -3320.77
1223900 -91.5053 -3318.3
1224000 -91.5266 -3316.94
1224100 -91.5214 -3319.27
1224200 -91.6243 -3306.57
1224300 -91.622 -3308.47
1224400 -91.6291 -3309.09
1224500 -91.6523 -3307.46
1224600 -91.6943 -3303.22
1224700 -91.6893 -3305.51
1224800 -91.673 -3309.38
1224900 -91.6441 -3315
1225000 -91.5928 -3323.72
1225100 -91.5521 -3330.98
1225200 -91.5805 -3328.63
1225300 -91.5946 -3328.27
1225400 -91.644 -3323.01
1225500 -91.6958 -3317.4
1225600 -91.7726 -3308.33
1225700 -91.7898 -3307.54
1225800 -91.7984 -3307.94
1225900 -91.7757 -3312.68
1226000 -91.7932 -3311.85
1226100 -91.7985 -3312.72
1226200 -91.8411 -3308.39
1226300 -91.8372 -3310.53
1226400 -91.8531 -3309.92
1226500 -91.83 -3314.73
1226600 -91.8556 -3312.77
1226700 -91.8964 -3308.7
1226800 -91.9448 -3303.57
1226900 -91.9437 -3305.32
1227000 -91.9621 -3304.36
1227100 -92.0114 -3299.11
1227200 -91.9381 -3310.9
1227300 -92.0062 -3303.03
1227400 -92.0278 -3301.63
1227500 -91.9707 -3311.16
1227600 -91.994 -3309.52
1227700 -91.9517 -3317
1227800 -91.9155 -3323.62
1227900 -91.9163 -3325.11
1228000 -91.9197 -3326.24
1228100 -91.9391 -3325.15
1228200 -91.9458 -3325.8
1228300 -91.9399 -3328.23
1228400 -91.922 -3332.3
1228500 -91.9218 -3333.94
1228600 -91.9375 -3333.36
1228700 -91.9088 -3338.94
1228800 -91.9506 -3334.73
1228900 -91.938 -3338.08
1229000 -91.9394 -3339.49
1229100 -91.9439 -3340.45
1229200 -92.0086 -3333.07
1229300 -92.0895 -3323.41
1229400 -92.0853 -3325.61
1229500 -92.1061 -3324.31
1229600 -92.1008 -3326.64
1229700 -92.1179 -3325.87
1229800 -92.0942 -3330.76
1229900 -92.1139 -3329.61
1230000 -92.1436 -3327.09
1230100 -92.1582 -3326.65
1230200 -92.2312 -3318.11
1230300 -92.2768 -3313.36
1230400 -92.2641 -3316.73
1230500 -92.263 -3318.49
1230600 -92.2909 -3316.21
1230700 -92.3508 -3309.48
1230800 -92.3243 -3314.77
1230900 -92.3306 -3315.49
1231000 -92.3815 -3310.01
1231100 -92.4257 -3305.46
1231200 -92.3601 -3316.17
1231300 -92.4035 -3311.74
1231400 -92.3283 -3323.79
1231500 -92.3393 -3323.86
1231600 -92.3235 -3327.66
1231700 -92.3513 -3325.39
1231800 -92.3151 -3332.02
1231900 -92.2865 -3337.59
1232000 -92.2868 -3339.14
1232100 -92.2823 -3341.37
1232200 -92.2631 -3345.63
1232300 -92.3234 -3338.85
1232400 -92.4085 -3328.63
1232500 -92.3739 -3335.03
1232600 -92.3834 -3335.31
1232700 -92.4286 -3330.63
1232800 -92.4239 -3332.88
1232900 -92.4368 -3332.69
1233000 -92.4416 -3333.62
1233100 -92.4613 -3332.48
1233200 -92.4173 -3340.2
1233300 -92.3857 -3346.18
1233400 -92.4543 -3338.24
1233500 -92.5107 -3332
1233600 -92.5466 -3328.61
1233700 -92.5799 -3325.58
1233800 -92.5716 -3328.33
1233900 -92.6233 -3322.75
1234000 -92.6082 -3326.45
1234100 -92.6001 -3329.17
1234200 -92.5583 -3336.58
1234300 -92.5659 -3337.12
1234400 -92.529 -3343.84
1234500 -92.5477 -3342.85
1234600 -92.5806 -3339.87
1234700 -92.6026 -3338.41
1234800 -92.6176 -3337.92
1234900 -92.6737 -3331.73
1235000 -92.6519 -3336.36
1235100 -92.6488 -3338.38
1235200 -92.6097 -3345.41
1235300 -92.6179 -3345.87
1235400 -92.5909 -3351.22
1235500 -92.6114 -3349.97
1235600 -92.5501 -3360.08
1235700 -92.6042 -3354.17
1235800 -92.6091 -3355.09
1235900 -92.605 -3357.25
1236000 -92.6724 -3349.49
1236100 -92.6512 -3354.02
1236200 -92.6834 -3351.15
1236300 -92.7587 -3342.28
1236400 -92.7715 -3342.11
1236500 -92.8201 -3336.95
1236600 -92.858 -3333.28
1236700 -92.7578 -3348.81
1236800 -92.8027 -3344.16
1236900 -92.791 -3347.39
1237000 -92.7943 -3348.53
1237100 -92.8244 -3345.94
1237200 -92.8584 -3342.82
1237300 -92.8704 -3342.75
1237400 -92.9236 -3336.95
1237500 -92.8904 -3343.16
1237600 -92.9245 -3340.03
1237700 -92.9431 -3339.04
1237800 -92.9641 -3337.71
1237900 -92.9519 -3341.01
1238000 -93.0025 -3335.58
1238100 -93.0222 -3334.43
1238200 -93.0467 -3332.63
1238300 -93.0198 -3337.97
1238400 -93.0374 -3337.12
1238500 -93.0348 -3339.07
1238600 -93.0182 -3342.98
1238700 -92.9904 -3348.44
1238800 -93.0103 -3347.27
1238900 -93.0199 -3347.54
1239000 -93.0397 -3346.39
1239100 -93.0424 -3347.61
1239200 -93.0755 -3344.61
1239300 -93.1199 -3340.04
1239400 -93.1363 -3339.36
1239500 -93.1724 -3335.94
1239600 -93.1578 -3339.56
1239700 -93.1718 -3339.21
1239800 -93.1797 -3339.72
1239900 -93.249 -3331.69
1240000 -93.287 -3328
1240100 -93.3276 -3323.96
1240200 -93.3276 -3325.56
1240300 -93.3848 -3319.21
1240400 -93.3739 -3322.32
1240500 -93.405 -3319.6
1240600 -93.3998 -3321.91
1240700 -93.3956 -3324.1
1240800 -93.3978 -3325.39
1240900 -93.4214 -3323.71
1241000 -93.4073 -3327.27
1241100 -93.3892 -3331.38
1241200 -93.3538 -3337.9
1241300 -93.3733 -3336.79
1241400 -93.3761 -3337.99
1241500 -93.3952 -3336.93
1241600 -93.4097 -3336.52
1241700 -93.3346 -3348.55
1241800 -93.3304 -3350.73
1241900 -93.3425 -3350.65
1242000 -93.3168 -3355.82
1242100 -93.2438 -3367.56
1242200 -93.2015 -3375.05
1242300 -93.2131 -3375.03
1242400 -93.2234 -3375.2
1242500 -93.2092 -3378.77
1242600 -93.2459 -3375.26
1242700 -93.223 -3380.04
1242800 -93.2897 -3372.38
1242900 -93.2776 -3375.65
1243000 -93.3252 -3370.64
1243100 -93.3217 -3372.72
1243200 -93.3078 -3376.25
1243300 -93.283 -3381.29
1243400 -93.2764 -3383.8
1243500 -93.3374 -3376.93
1243600 -93.3396 -3378.22
1243700 -93.357 -3377.41
1243800 -93.3775 -3376.15
1243900 -93.3642 -3379.6
1244000 -93.4329 -3371.66
1244100 -93.4119 -3376.16
1244200 -93.4224 -3376.3
1244300 -93.4504 -3374.02
1244400 -93.4915 -3369.9
1244500 -93.4647 -3375.21
1244600 -93.435 -3380.94
1244700 -93.4955 -3374.14
1244800 -93.4903 -3376.46
1244900 -93.5168 -3374.38
1245000 -93.5486 -3371.56
1245100 -93.5877 -3367.72
1245200 -93.5391 -3376.07
1245300 -93.566 -3373.93
1245400 -93.5761 -3374.12
1245500 -93.5166 -3383.98
1245600 -93.5167 -3385.58
1245700 -93.5045 -3388.87
1245800 -93.5705 -3381.29
1245900 -93.6029 -3378.39
1246000 -93.6473 -3373.81
1246100 -93.6121 -3380.31
1246200 -93.5743 -3387.15
1246300 -93.6039 -3384.64
1246400 -93.6015 -3386.57
1246500 -93.6023 -3388.06
1246600 -93.6491 -3383.16
1246700 -93.6569 -3383.68
1246800 -93.6526 -3385.86
1246900 -93.6193 -3392.09
1247000 -93.7232 -3379.25
1247100 -93.7529 -3376.72
1247200 -93.7427 -3379.74
1247300 -93.7671 -3377.94
1247400 -93.7819 -3377.48
1247500 -93.7391 -3385.03
1247600 -93.7392 -3386.61
1247700 -93.7639 -3384.78
1247800 -93.7628 -3386.53
1247900 -93.7649 -3387.85
1248000 -93.7845 -3386.71
1248100 -93.7864 -3388.05
1248200 -93.769 -3392.06
1248300 -93.7749 -3392.84
1248400 -93.7451 -3398.58
1248500 -93.8102 -3391.13
1248600 -93.8483 -3387.44
1248700 -93.8288 -3391.74
1248800 -93.7562 -3403.43
1248900 -93.7787 -3401.9
1249000 -93.7625 -3405.75
1249100 -93.772 -3406.02
1249200 -93.7627 -3408.92
1249300 -93.7166 -3416.93
1249400 -93.7093 -3419.54
1249500 -93.7208 -3419.54
1249600 -93.7424 -3418.13
1249700 -93.7369 -3420.5
1249800 -93.8073 -3412.31
1249900 -93.887 -3402.83
1250000 -93.8836 -3404.9
1250100 -93.9018 -3403.98
1250200 -93.8923 -3406.89
1250300 -93.9796 -3396.35
1250400 -93.9591 -3400.81
1250500 -93.9927 -3397.74
1250600 -93.9752 -3401.76
1250700 -94.015 -3397.83
1250800 -94.0342 -3396.76
1250900 -94.0462 -3396.69
1251000 -94.0613 -3396.2
1251100 -94.018 -3403.8
1251200 -94.0303 -3403.69
1251300 -94.0168 -3407.16
1251400 -94.1073 -3396.19
1251500 -94.1278 -3394.94
1251600 -94.1663 -3391.18
1251700 -94.1655 -3392.9
1251800 -94.159 -3395.4
1251900 -94.0919 -3406.32
1252000 -94.1116 -3405.18
1252100 -94.0746 -3411.91
1252200 -94.0635 -3415.06
1252300 -94.0298 -3421.34
1252400 -94.1386 -3407.82
1252500 -94.0897 -3416.22
1252600 -94.1357 -3411.41
1252700 -94.1252 -3414.48
1252800 -94.1101 -3418.18
1252900 -94.0889 -3422.72
1253000 -94.1128 -3421
1253100 -94.145 -3418.11
1253200 -94.1073 -3424.95
1253300 -94.0878 -3429.27
1253400 -94.1419 -3423.34
1253500 -94.0711 -3434.78
1253600 -94.068 -3436.8
1253700 -94.0599 -3439.53
1253800 -94.0877 -3437.26
1253900 -94.0827 -3439.56
1254000 -94.0882 -3440.39
1254100 -94.1235 -3437.09
1254200 -94.1527 -3434.63
1254300 -94.1456 -3437.2
1254400 -94.1211 -3442.21
1254500 -94.0852 -3448.8
1254600 -94.0826 -3450.76
1254700 -94.0676 -3454.45
1254800 -94.0966 -3452.01
1254900 -94.0852 -3455.19
1255000 -94.0679 -3459.19
1255100 -94.1676 -3446.93
1255200 -94.1822 -3446.51
1255300 -94.1636 -3450.68
1255400 -94.1547 -3453.53
1255500 -94.1706 -3452.91
1255600 -94.0676 -3468.83
1255700 -94.0954 -3466.56
1255800 -94.1815 -3456.19
1255900 -94.2148 -3453.16
1256000 -94.2075 -3455.78
1256100 -94.2134 -3456.55
1256200 -94.2283 -3456.08
1256300 -94.1856 -3463.61
1256400 -94.1571 -3469.17
1256500 -94.1649 -3469.68
1256600 -94.1964 -3466.91
1256700 -94.1635 -3473.08
1256800 -94.2041 -3469.03
1256900 -94.3011 -3457.15
1257000 -94.2762 -3462.21
1257100 -94.3134 -3458.64
1257200 -94.2457 -3469.64
1257300 -94.2511 -3470.49
1257400 -94.2434 -3473.16
1257500 -94.1971 -3481.19
1257600 -94.232 -3477.93
1257700 -94.2717 -3474.02
1257800 -94.2814 -3474.27
1257900 -94.3254 -3469.75
1258000 -94.2525 -3481.49
1258100 -94.2789 -3479.41
1258200 -94.3332 -3473.47
1258300 -94.3501 -3472.72
1258400 -94.4019 -3467.11
1258500 -94.3497 -3475.97
1258600 -94.294 -3485.3
1258700 -94.327 -3482.31
1258800 -94.3172 -3485.28
1258900 -94.3268 -3485.53
1259000 -94.302 -3490.59
1259100 -94.2933 -3493.38
1259200 -94.294 -3494.89
1259300 -94.2872 -3497.44
1259400 -94.334 -3492.53
1259500 -94.3538 -3491.37
1259600 -94.3633 -3491.65
1259700 -94.386 -3490.1
1259800 -94.3869 -3491.58
1259900 -94.3884 -3492.96
1260000 -94.382 -3495.44
1260100 -94.3931 -3495.5
1260200 -94.434 -3491.42
1260300 -94.4128 -3495.96
1260400 -94.3969 -3499.77
1260500 -94.4271 -3497.16
1260600 -94.4146 -3500.5
1260700 -94.4338 -3499.44
1260800 -94.4604 -3497.34
1260900 -94.488 -3495.09
1261000 -94.5046 -3494.39
1261100 -94.5177 -3494.18
1261200 -94.4993 -3498.32
1261300 -94.5335 -3495.16
1261400 -94.5964 -3488.03
1261500 -94.5703 -3493.26
1261600 -94.6106 -3489.25
1261700 -94.5747 -3495.83
1261800 -94.5671 -3498.49
1261900 -94.5989 -3495.67
1262000 -94.5367 -3505.91
1262100 -94.5505 -3505.6
1262200 -94.5665 -3504.97
1262300 -94.6019 -3501.65
1262400 -94.5838 -3505.75
1262500 -94.5376 -3513.78
1262600 -94.5176 -3518.16
1262700 -94.5021 -3521.9
1262800 -94.5246 -3520.37
1262900 -94.5965 -3511.99
1263000 -94.6397 -3507.58
1263100 -94.5767 -3517.93
1263200 -94.5894 -3517.76
1263300 -94.6069 -3516.93
1263400 -94.6026 -3519.12
1263500 -94.6561 -3513.29
1263600 -94.682 -3511.29
1263700 -94.7238 -3507.08
1263800 -94.7411 -3506.28
1263900 -94.8213 -3496.72
1264000 -94.8435 -3495.25
1264100 -94.8619 -3494.27
1264200 -94.856 -3496.7
1264300 -94.8536 -3498.63
1264400 -94.8103 -3506.24
1264500 -94.8822 -3497.85
1264600 -94.9285 -3493.01
1264700 -94.9288 -3494.57
1264800 -94.8475 -3507.47
1264900 -94.8378 -3510.42
1265000 -94.8122 -3515.57
1265100 -94.7606 -3524.34
1265200 -94.7603 -3525.98
1265300 -94.828 -3518.16
1265400 -94.8256 -3520.1
1265500 -94.8449 -3519.02
1265600 -94.8649 -3517.83
1265700 -94.9206 -3511.7
1265800 -94.9599 -3507.82
1265900 -94.9847 -3505.98
1266000 -94.9944 -3506.23
1266100 -95.0325 -3502.53
1266200 -95.0373 -3503.47
1266300 -95.0621 -3501.62
1266400 -95.0738 -3501.59
1266500 -95.0942 -3500.35
1266600 -95.0929 -3502.14
1266700 -95.1075 -3501.7
1266800 -95.1463 -3497.9
1266900 -95.2087 -3490.83
1267000 -95.2862 -3481.67
1267100 -95.2815 -3483.92
1267200 -95.2436 -3490.78
1267300 -95.2496 -3491.54
1267400 -95.2496 -3493.13
1267500 -95.2698 -3491.93
1267600 -95.2547 -3495.63
1267700 -95.249 -3498.02
1267800 -95.3199 -3489.76
1267900 -95.2991 -3494.26
1268000 -95.3439 -3489.62
1268100 -95.2893 -3498.81
1268200 -95.2811 -3501.54
1268300 -95.2659 -3505.26
1268400 -95.3167 -3499.79
1268500 -95.3222 -3500.63
1268600 -95.3641 -3496.41
1268700 -95.3988 -3493.18
1268800 -95.4212 -3491.67
1268900 -95.417 -3493.85
1269000 -95.4533 -3490.4
1269100 -95.3676 -3503.91
1269200 -95.3485 -3508.16
1269300 -95.3698 -3506.79
1269400 -95.4198 -3501.44
1269500 -95.4382 -3500.49
1269600 -95.4933 -3494.43
1269700 -95.4348 -3504.17
1269800 -95.4573 -3502.62
1269900 -95.4315 -3507.81
1270000 -95.462 -3505.18
1270100 -95.4283 -3511.46
1270200 -95.4085 -3515.8
1270300 -95.419 -3515.95
1270400 -95.4678 -3510.77
1270500 -95.5148 -3505.83
1270600 -95.4769 -3512.69
1270700 -95.4672 -3515.64
1270800 -95.4219 -3523.53
1270900 -95.4354 -3523.25
1271000 -95.4118 -3528.12
1271100 -95.4118 -3529.73
1271200 -95.3765 -3536.23
1271300 -95.3846 -3536.7
1271400 -95.3625 -3541.37
1271500 -95.406 -3536.92
1271600 -95.4983 -3525.7
1271700 -95.4832 -3529.39
1271800 -95.4933 -3529.59
1271900 -95.4926 -3531.28
1272000 -95.5328 -3527.3
1272100 -95.5292 -3529.39
1272200 -95.5477 -3528.43
1272300 -95.504 -3536.09
1272400 -95.4865 -3540.12
1272500 -95.4725 -3543.67
1272600 -95.5198 -3538.7
1272700 -95.565 -3534.01
1272800 -95.5848 -3532.86
1272900 -95.581 -3534.98
1273000 -95.6154 -3531.8
1273100 -95.6306 -3531.28
1273200 -95.6898 -3524.66
1273300 -95.6392 -3533.29
1273400 -95.6119 -3538.67
1273500 -95.5935 -3542.83
1273600 -95.5728 -3547.31
1273700 -95.5629 -3550.28
1273800 -95.6018 -3546.47
1273900 -95.6002 -3548.29
1274000 -95.5893 -3551.41
1274100 -95.5927 -3552.54
1274200 -95.6168 -3550.78
1274300 -95.6721 -3544.69
1274400 -95.6403 -3550.71
1274500 -95.6059 -3557.09
1274600 -95.6771 -3548.79
1274700 -95.7704 -3537.43
1274800 -95.7773 -3538.06
1274900 -95.7884 -3538.12
1275000 -95.7 -3552.01
1275100 -95.7062 -3552.75
1275200 -95.7817 -3543.84
1275300 -95.8219 -3539.86
1275400 -95.8401 -3538.93
1275500 -95.8142 -3544.12
1275600 -95.8183 -3545.15
1275700 -95.8405 -3543.67
1275800 -95.7963 -3551.41
1275900 -95.7905 -3553.81
1276000 -95.7974 -3554.45
1276100 -95.8061 -3554.84
1276200 -95.8525 -3549.98
1276300 -95.823 -3555.69
1276400 -95.8429 -3554.51
1276500 -95.8255 -3558.53
1276600 -95.8831 -3552.13
1276700 -95.9432 -3545.37
1276800 -95.968 -3543.52
1276900 -96.0126 -3538.93
1277000 -96.0732 -3532.11
1277100 -96.0888 -3531.54
1277200 -96.0787 -3534.54
1277300 -96.1248 -3529.73
1277400 -96.1262 -3531.14
1277500 -96.052 -3543.04
1277600 -96.042 -3546.03
1277700 -96.0956 -3540.18
1277000 -96.0732 -3532.11
1277100 -96.0527 -3536.55
1277200 -96.0724 -3535.42
1277300 -96.1024 -3532.84
1277400 -96.1651 -3525.73
1277500 -96.1717 -3526.41
1277600 -96.2231 -3520.86
1277700 -96.2418 -3519.86
1277800 -96.2891 -3514.89
1277900 -96.2981 -3515.23
1278000 -96.2958 -3517.15
1278100 -96.2814 -3520.75
1278200 -96.2453 -3527.37
1278300 -96.2158 -3533.06
1278400 -96.2302 -3532.66
1278500 -96.1759 -3541.8
1278600 -96.166 -3544.78
1278700 -96.1302 -3551.35
1278800 -96.1514 -3550.01
1278900 -96.1438 -3552.66
1279000 -96.2196 -3543.73
1279100 -96.2469 -3541.52
1279200 -96.2132 -3547.81
1279300 -96.2364 -3546.18
1279400 -96.2453 -3546.54
1279500 -96.3166 -3538.23
1279600 -96.3322 -3537.67
1279700 -96.3613 -3535.21
1279800 -96.3963 -3531.96
1279900 -96.3408 -3541.26
1280000 -96.3199 -3545.77
1280100 -96.2739 -3553.75
1280200 -96.2884 -3553.34
1280300 -96.2929 -3554.31
1280400 -96.2951 -3555.6
1280500 -96.2945 -3557.28
1280600 -96.2934 -3559.03
1280700 -96.3095 -3558.4
1280800 -96.3573 -3553.35
1280900 -96.3175 -3560.48
1281000 -96.2894 -3565.99
1281100 -96.2778 -3569.19
1281200 -96.2895 -3569.17
1281300 -96.3143 -3567.32
1281400 -96.3857 -3558.99
1281500 -96.3762 -3561.91
1281600 -96.4478 -3553.57
1281700 -96.3995 -3561.87
1281800 -96.4005 -3563.32
1281900 -96.4018 -3564.74
1282000 -96.4552 -3558.92
1282100 -96.4414 -3562.44
1282200 -96.3818 -3572.31
1282300 -96.4067 -3570.45
1282400 -96.4304 -3568.76
1282500 -96.4075 -3573.54
1282600 -96.4868 -3564.13
1282700 -96.4739 -3567.51
1282800 -96.4958 -3566.07
1282900 -96.5789 -3556.11
1283000 -96.5983 -3555.02
1283100 -96.5535 -3562.84
1283200 -96.4603 -3577.39
1283300 -96.4897 -3574.91
1283400 -96.4937 -3575.94
1283500 -96.4979 -3576.96
1283600 -96.5288 -3574.26
1283700 -96.5585 -3571.73
1283800 -96.5604 -3573.06
1283900 -96.5046 -3582.43
1284000 -96.4911 -3585.9
1284100 -96.529 -3582.23
1284200 -96.5153 -3585.73
1284300 -96.5236 -3586.17
1284400 -96.5239 -3587.73
1284500 -96.5052 -3591.93
1284600 -96.4399 -3602.6
1284700 -96.432 -3605.29
1284800 -96.4455 -3605.01
1284900 -96.424 -3609.59
1285000 -96.4408 -3608.86
1285100 -96.4521 -3608.89
1285200 -96.4998 -3603.86
1285300 -96.4768 -3608.65
1285400 -96.4637 -3612.08
1285500 -96.3954 -3623.17
1285600 -96.3572 -3630.07
1285700 -96.4256 -3622.16
1285800 -96.3671 -3631.89
1285900 -96.3216 -3639.81
1286000 -96.3276 -3640.58
1286100 -96.2922 -3647.09
1286200 -96.2979 -3647.9
1286300 -96.2556 -3655.38
1286400 -96.2714 -3654.78
1286500 -96.2836 -3654.67
1286600 -96.3155 -3651.84
1286700 -96.3488 -3648.81
1286800 -96.2573 -3663.13
1286900 -96.2998 -3658.82
1287000 -96.3204 -3657.55
1287100 -96.3285 -3658.03
1287200 -96.3889 -3651.24
1287300 -96.4478 -3644.64
1287400 -96.5164 -3636.71
1287500 -96.5783 -3629.71
1287600 -96.5516 -3635.01
1287700 -96.5797 -3632.72
1287800 -96.6286 -3627.51
1287900 -96.6803 -3621.93
1288000 -96.681 -3623.43
1288100 -96.6924 -3623.44
1288200 -96.7577 -3615.97
1288300 -96.7471 -3619.03
1288400 -96.7359 -3622.19
1288500 -96.7556 -3621.04
1288600 -96.735 -3625.51
1288700 -96.7331 -3627.38
1288800 -96.7463 -3627.14
1288900 -96.7217 -3632.15
1289000 -96.7543 -3629.23
1289100 -96.7008 -3638.25
1289200 -96.7384 -3634.63
1289300 -96.7205 -3638.72
1289400 -96.7152 -3641.04
1289500 -96.7404 -3639.14
1289600 -96.6983 -3646.6
1289700 -96.6771 -3651.14
1289800 -96.7436 -3643.5
1289900 -96.7138 -3649.24
1290000 -96.7457 -3646.4
1290100 -96.7766 -3643.7
1290200 -96.7714 -3646.02
1290300 -96.7923 -3644.72
1290400 -96.7443 -3652.98
1290500 -96.8097 -3645.5
1290600 -96.7679 -3652.9
1290700 -96.7436 -3657.88
1290800 -96.7561 -3657.73
1290900 -96.6847 -3669.25
1291000 -96.6572 -3674.67
1291100 -96.6902 -3671.69
1291200 -96.6971 -3672.33
1291300 -96.7593 -3665.28
1291400 -96.805 -3660.54
1291500 -96.8284 -3658.88
1291600 -96.8286 -3660.44
1291700 -96.816 -3663.8
1291800 -96.8495 -3660.74
1291900 -96.8568 -3661.33
1292000 -96.8379 -3665.54
1292100 -96.9105 -3657.05
1292200 -96.9126 -3658.36
1292300 -96.8874 -3663.46
1292400 -96.8561 -3669.4
1292500 -96.8641 -3669.9
1292600 -96.8418 -3674.59
1292700 -96.88 -3670.88
1292800 -96.8507 -3676.55
1292900 -96.853 -3677.83
1293000 -96.8516 -3679.62
1293100 -96.8762 -3677.8
1293200 -96.8857 -3678.07
1293300 -96.8355 -3686.65
1293400 -96.8741 -3682.89
1293500 -96.9002 -3680.86
1293600 -96.9285 -3678.52
1293700 -96.9254 -3680.55
1293800 -96.9256 -3682.13
1293900 -96.961 -3678.81
1294000 -96.8991 -3689.01
1294100 -96.9228 -3687.31
1294200 -96.9042 -3691.49
1294300 -96.858 -3699.51
1294400 -96.9297 -3691.15
1294500 -96.9778 -3686.05
1294600 -96.984 -3686.79
1294700 -96.9212 -3697.12
1294800 -96.941 -3695.96
1294900 -96.975 -3692.84
1295000 -96.8929 -3705.85
1295100 -96.8812 -3709.07
1295200 -96.9435 -3702.01
1295300 -96.9968 -3696.2
1295400 -96.9864 -3699.25
1295500 -96.9577 -3704.83
1295600 -96.9642 -3705.52
1295700 -96.9813 -3704.74
1295800 -97.0327 -3699.2
1295900 -97.0099 -3703.97
1296000 -97.0311 -3702.62
1296100 -97.0569 -3700.63
1296200 -97.0519 -3702.93
1296300 -97.0517 -3704.55
1296400 -97.0921 -3700.54
1296500 -97.199 -3687.28
1296600 -97.1871 -3690.54
1296700 -97.1552 -3696.57
1296800 -97.1679 -3696.4
1296900 -97.1588 -3699.26
1297000 -97.1769 -3698.34
1297100 -97.1758 -3700.1
1297200 -97.1806 -3701.02
1297300 -97.1887 -3701.49
1297400 -97.2504 -3694.51
1297500 -97.2787 -3692.19
1297600 -97.248 -3698.05
1297700 -97.219 -3703.68
1297800 -97.2644 -3698.96
1297900 -97.269 -3699.93
1298000 -97.3134 -3695.35
1298100 -97.2413 -3706.97
1298200 -97.2287 -3710.32
1298300 -97.2475 -3709.31
1298400 -97.3013 -3703.43
1298500 -97.2961 -3705.75
1298600 -97.3095 -3705.48
1298700 -97.2907 -3709.69
1298800 -97.246 -3717.51
1298900 -97.3093 -3710.31
1299000 -97.2861 -3715.12
1299100 -97.2619 -3720.09
1299200 -97.3172 -3714.01
1299300 -97.3035 -3717.51
1299400 -97.3579 -3711.55
1299500 -97.3707 -3711.37
1299600 -97.3537 -3715.33
1299700 -97.3477 -3717.75
1299800 -97.3942 -3712.88
1299900 -97.4608 -3705.23
1300000 -97.4819 -3703.9
1300100 -97.4923 -3704.05
1300200 -97.5556 -3696.85
1300300 -97.6034 -3691.81
1300400 -97.6849 -3682.08
1300500 -97.6718 -3685.5
1300600 -97.6598 -3688.77
1300700 -97.6339 -3693.96
1300800 -97.6599 -3691.95
1300900 -97.625 -3698.4
1301000 -97.6644 -3694.52
1301100 -97.7025 -3690.83
1301200 -97.7336 -3688.1
1301300 -97.7298 -3690.22
1301400 -97.7173 -3693.56
1301500 -97.7094 -3696.25
1301600 -97.7238 -3695.85
1301700 -97.7578 -3692.73
1301800 -97.7388 -3696.97
1301900 -97.7796 -3692.89
1302000 -97.8223 -3688.56
1302100 -97.8096 -3691.92
1302200 -97.8568 -3686.97
1302300 -97.8691 -3686.84
1302400 -97.9088 -3682.92
1302500 -97.9244 -3682.36
1302600 -97.9703 -3677.59
1302700 -97.9933 -3675.98
1302800 -98.0682 -3667.17
1302900 -98.0786 -3667.32
1303000 -98.0506 -3672.81
1303100 -98.0646 -3672.46
1303200 -98.0329 -3678.47
1303300 -98.0751 -3674.2
1303400 -98.1139 -3670.41
1303500 -98.1019 -3673.67
1303600 -98.166 -3666.37
1303700 -98.1461 -3670.73
1303800 -98.1528 -3671.4
1303900 -98.0794 -3683.19
1304000 -98.0417 -3690.03
1304100 -98.0918 -3684.67
1304200 -98.0967 -3685.59
1304300 -98.1412 -3681
1304400 -98.1194 -3685.63
1304500 -98.1354 -3684.99
1304600 -98.0926 -3692.54
1304700 -98.1355 -3688.19
1304800 -98.1617 -3686.14
1304900 -98.1859 -3684.38
1305000 -98.1195 -3695.2
1305100 -98.1053 -3698.77
1305200 -98.1248 -3697.66
1305300 -98.1624 -3694.03
1305400 -98.1563 -3696.48
1305500 -98.1825 -3694.44
1305600 -98.1427 -3701.56
1305700 -98.1821 -3697.69
1305800 -98.2579 -3688.76
1305900 -98.2924 -3685.56
1306000 -98.353 -3678.74
1306100 -98.4437 -3667.72
1306200 -98.4252 -3671.9
1306300 -98.4579 -3668.95
1306400 -98.423 -3675.4
1306500 -98.5161 -3664.07
1306600 -98.5042 -3667.31
1306700 -98.5165 -3667.19
1306800 -98.5639 -3662.21
1306900 -98.5371 -3667.54
1307000 -98.5173 -3671.88
1307100 -98.5262 -3672.24
1307200 -98.5365 -3672.41
1307300 -98.4518 -3685.78
1307400 -98.433 -3689.98
1307500 -98.456 -3688.39
1307600 -98.4361 -3692.76
1307700 -98.4093 -3698.08
1307800 -98.4337 -3696.29
1307900 -98.5016 -3688.45
1308000 -98.452 -3696.93
1308100 -98.4785 -3694.85
1308200 -98.4862 -3695.38
1308300 -98.4619 -3700.36
1308400 -98.4772 -3699.83
1308500 -98.4556 -3704.43
1308600 -98.4378 -3708.5
1308700 -98.4732 -3705.18
1308800 -98.4624 -3708.27
1308900 -98.4551 -3710.89
1309000 -98.5304 -3702.02
1309100 -98.6205 -3691.1
1309200 -98.6842 -3683.85
1309300 -98.7529 -3675.9
1309400 -98.7244 -3681.46
1309500 -98.6586 -3692.19
1309600 -98.677 -3691.24
1309700 -98.7179 -3687.16
1309800 -98.6981 -3691.5
1309900 -98.6222 -3703.65
1310000 -98.6535 -3700.9
1310100 -98.6009 -3709.81
1310200 -98.6126 -3709.78
1310300 -98.6232 -3709.9
1310400 -98.6274 -3710.91
1310500 -98.741 -3696.73
1310600 -98.753 -3696.66
1310700 -98.7157 -3703.45
1310800 -98.7302 -3703.02
1310900 -98.7315 -3704.44
1311000 -98.7784 -3699.53
1311100 -98.7838 -3700.37
1311200 -98.8208 -3696.82
1311300 -98.8492 -3694.48
1311400 -98.8708 -3693.07
1311500 -98.8599 -3696.19
1311600 -98.8327 -3701.57
1311700 -98.8525 -3700.42
1311800 -98.8304 -3705.07
1311900 -98.8174 -3708.48
1312000 -98.767 -3717.09
1312100 -98.7699 -3718.28
1312200 -98.699 -3729.74
1312300 -98.7324 -3726.68
1312400 -98.7601 -3724.44
1312500 -98.777 -3723.69
1312600 -98.7885 -3723.69
1312700 -98.812 -3722.01
1312800 -98.8212 -3722.34
1312900 -98.7999 -3726.89
1313000 -98.8325 -3723.96
1313100 -98.8408 -3724.41
1313200 -98.8377 -3726.43
1313300 -98.8049 -3732.6
1313400 -98.7859 -3736.83
1313500 -98.8245 -3733.06
1313600 -98.8022 -3737.76
1313700 -98.8752 -3729.21
1313800 -98.9787 -3716.44
1313900 -98.9353 -3724.06
1314000 -98.9123 -3728.86
1314100 -98.8468 -3739.56
1314200 -98.8473 -3741.08
1314300 -98.8767 -3738.6
1314400 -98.8834 -3739.26
1314500 -98.9137 -3736.65
1314600 -98.8761 -3743.47
1314700 -98.9122 -3740.05
1314800 -98.8879 -3745.02
1314900 -98.857 -3750.92
1315000 -98.8524 -3753.16
1315100 -98.8162 -3759.78
1315200 -98.824 -3760.3
1315300 -98.7882 -3766.87
1315400 -98.8525 -3759.54
1315500 -98.8684 -3758.92
1315600 -98.893 -3757.1
1315700 -98.9559 -3749.96
1315800 -98.9538 -3751.85
1315900 -98.9646 -3751.96
1316000 -99.0195 -3745.92
1316100 -99.0943 -3737.12
1316200 -99.1373 -3732.75
1316300 -99.1144 -3737.52
1316400 -99.1801 -3729.99
1316500 -99.2083 -3727.67
1316600 -99.2374 -3725.23
1316700 -99.2063 -3731.14
1316800 -99.1852 -3735.68
1316900 -99.1388 -3743.73
1317000 -99.0772 -3753.88
1317100 -99.0666 -3756.95
1317200 -99.089 -3755.44
1317300 -99.0978 -3755.81
1317400 -99.131 -3752.79
1317500 -99.1702 -3748.95
1317600 -99.1524 -3753.02
1317700 -99.1875 -3749.75
1317800 -99.2191 -3746.95
1317900 -99.2678 -3741.78
1318000 -99.2785 -3741.9
1318100 -99.2295 -3750.3
1318200 -99.2796 -3744.94
1318300 -99.2871 -3745.49
1318400 -99.2888 -3746.85
1318500 -99.2715 -3750.85
1318600 -99.2549 -3754.75
1318700 -99.3015 -3749.89
1318800 -99.3039 -3751.14
1318900 -99.33 -3749.11
1319000 -99.3149 -3752.81
1319100 -99.3801 -3745.35
1319200 -99.4115 -3742.58
1319300 -99.4101 -3744.37
1319400 -99.4656 -3738.26
1319500 -99.503 -3734.67
1319600 -99.4789 -3739.6
1319700 -99.5282 -3734.36
1319800 -99.5504 -3732.87
1319900 -99.5162 -3739.22
1320000 -99.5487 -3736.3
1320100 -99.5344 -3739.89
1320200 -99.5526 -3738.96
1320300 -99.5644 -3738.91
1320400 -99.4845 -3751.62
1320500 -99.4632 -3756.18
1320600 -99.5706 -3742.85
1320700 -99.6014 -3740.16
1320800 -99.5994 -3742.05
1320900 -99.6677 -3734.15
1321000 -99.6376 -3739.93
1321100 -99.6406 -3741.1
1321200 -99.6449 -3742.11
1321300 -99.6565 -3742.09
1321400 -99.6627 -3742.84
1321500 -99.6865 -3741.13
1321600 -99.7542 -3733.31
1321700 -99.7571 -3734.52
1321800 -99.7422 -3738.18
1321900 -99.7329 -3741.06
1322000 -99.7576 -3739.24
1322100 -99.7489 -3742.04
1322200 -99.7419 -3744.61
1322300 -99.7432 -3746.03
1322400 -99.7541 -3746.12
1322500 -99.7868 -3743.17
1322600 -99.7292 -3752.77
1322700 -99.7284 -3754.48
1322800 -99.6679 -3764.49
1322900 -99.7081 -3760.5
1323000 -99.717 -3760.86
1323100 -99.7724 -3754.76
1323200 -99.7536 -3758.97
1323300 -99.7426 -3762.1
1323400 -99.7217 -3766.6
1323500 -99.6884 -3772.82
1323600 -99.6329 -3782.13
1323700 -99.7012 -3774.23
1323800 -99.7771 -3765.29
1323900 -99.7504 -3770.59
1324000 -99.8147 -3763.26
1324100 -99.8014 -3766.71
1324200 -99.8183 -3765.96
1324300 -99.8832 -3758.53
1324400 -99.857 -3763.78
1324500 -99.8624 -3764.63
1324600 -99.8081 -3773.77
1324700 -99.857 -3768.58
1324800 -99.8591 -3769.88
1324900 -99.8151 -3777.58
1325000 -99.7841 -3783.49
1325100 -99.8294 -3778.8
1325200 -99.848 -3777.8
1325300 -99.8961 -3772.73
1325400 -99.8799 -3776.57
1325500 -99.8849 -3777.48
1325600 -99.8887 -3778.55
1325700 -99.8667 -3783.21
1325800 -99.8189 -3791.44
1325900 -99.8144 -3793.66
1326000 -99.7947 -3798.01
1326100 -99.8246 -3795.45
1326200 -99.8256 -3796.9
1326300 -99.7633 -3807.16
1326400 -99.8257 -3800.09
1326500 -99.8658 -3796.12
1326600 -99.8678 -3797.43
1326700 -99.8752 -3798.01
1326800 -99.8672 -3800.71
1326900 -99.8442 -3805.5
1327000 -99.8893 -3800.84
1327100 -99.9522 -3793.69
1327200 -99.9393 -3797.08
1327300 -99.9731 -3793.98
1327400 -99.9766 -3795.1
1327500 -99.9474 -3800.76
1327600 -99.9964 -3795.54
1327700 -99.9882 -3798.28
1327800 -100.022 -3795.18
1327900 -100.018 -3797.34
1328000 -100.003 -3801.08
1328100 -99.9731 -3806.77
1328200 -99.9631 -3809.75
1328300 -100.007 -3805.27
1328400 -100 -3807.82
1328500 -100.1 -3795.46
1328600 -100.118 -3794.65
1328700 -100.103 -3798.33
1328800 -100.074 -3803.91
1328900 -100.116 -3799.63
1329000 -100.17 -3793.83
1329100 -100.189 -3792.78
1329200 -100.219 -3790.11
1329300 -100.265 -3785.43
1329400 -100.231 -3791.65
1329500 -100.23 -3793.46
1329600 -100.247 -3792.63
1329700 -100.241 -3795.04
1329800 -100.245 -3796.21
1329900 -100.232 -3799.6
1330000 -100.251 -3798.47
1330100 -100.228 -3803.29
1330200 -100.194 -3809.62
1330300 -100.187 -3812.15
1330400 -100.224 -3808.62
1330500 -100.26 -3805.3
1330600 -100.197 -3815.56
1330700 -100.19 -3818.15
1330800 -100.16 -3823.88
1330900 -100.121 -3830.95
1331000 -100.14 -3829.85
1331100 -100.179 -3826.09
1331200 -100.172 -3828.73
1331300 -100.183 -3828.73
1331400 -100.211 -3826.5
1331500 -100.209 -3828.33
1331600 -100.201 -3831.04
1331700 -100.311 -3817.3
1331800 -100.336 -3815.45
1331900 -100.366 -3812.88
1332000 -100.464 -3800.88
1332100 -100.459 -3803.18
1332200 -100.456 -3805.16
1332300 -100.432 -3810.13
1332400 -100.394 -3817.03
1332500 -100.357 -3823.71
1332600 -100.364 -3824.42
1332700 -100.309 -3833.54
1332800 -100.311 -3834.9
1332900 -100.35 -3831.07
1333000 -100.282 -3842.22
1333100 -100.307 -3840.3
1333200 -100.311 -3841.36
1333300 -100.305 -3843.71
1333400 -100.349 -3839.19
1333500 -100.312 -3846.02
1333600 -100.363 -3840.54
1333700 -100.344 -3844.72
1333800 -100.288 -3854.12
1333900 -100.31 -3852.68
1334000 -100.354 -3848.06
1334100 -100.403 -3842.86
1334200 -100.379 -3847.9
1334300 -100.364 -3851.46
1334400 -100.389 -3849.65
1334500 -100.342 -3857.78
1334600 -100.332 -3860.72
1334700 -100.252 -3873.42
1334800 -100.246 -3875.96
1334900 -100.293 -3870.99
1335000 -100.269 -3875.94
1335100 -100.293 -3874.14
1335200 -100.293 -3875.8
1335300 -100.29 -3877.81
1335400 -100.37 -3868.32
1335500 -100.398 -3865.99
1335600 -100.458 -3859.2
1335700 -100.492 -3856.08
1335800 -100.546 -3850.23
1335900 -100.595 -3844.93
1336000 -100.629 -3841.92
1336100 -100.628 -3843.6
1336200 -100.649 -3842.24
1336300 -100.706 -3835.9
1336400 -100.723 -3835.24
1336500 -100.674 -3843.56
1336600 -100.69 -3843
1336700 -100.713 -3841.43
1336800 -100.732 -3840.35
1336900 -100.749 -3839.61
1337000 -100.735 -3843.08
1337100 -100.759 -3841.37
1337200 -100.791 -3838.57
1337300 -100.786 -3840.79
1337400 -100.801 -3840.34
1337500 -100.857 -3834.22
1337600 -100.811 -3842.1
1337700 -100.825 -3841.86
1337800 -100.879 -3835.93
1337900 -100.977 -3823.94
1338000 -100.949 -3829.31
1338100 -100.946 -3831.45
1338200 -100.904 -3838.86
1338300 -100.904 -3840.42
1338400 -100.903 -3842.13
1338500 -100.885 -3846.29
1338600 -100.902 -3845.5
1338700 -100.868 -3851.8
1338800 -100.893 -3849.94
1338900 -100.851 -3857.32
1339000 -100.916 -3849.95
1339100 -100.872 -3857.59
1339200 -100.86 -3860.86
1339300 -100.879 -3859.81
1339400 -100.912 -3856.87
1339500 -100.85 -3867.09
1339600 -100.922 -3858.68
1339700 -100.921 -3860.49
1339800 -100.913 -3863.08
1339900 -100.858 -3872.43
1340000 -100.866 -3872.87
1340100 -100.852 -3876.42
1340200 -100.812 -3883.55
1340300 -100.814 -3884.86
1340400 -100.756 -3894.59
1340500 -100.778 -3893.06
1340600 -100.758 -3897.47
1340700 -100.754 -3899.64
1340800 -100.777 -3897.96
1340900 -100.756 -3902.53
1341000 -100.838 -3892.7
1341100 -100.893 -3886.63
1341200 -100.933 -3882.74
1341300 -101.041 -3869.32
1341400 -101.09 -3864.05
1341500 -101.063 -3869.46
1341600 -101.09 -3867.25
1341700 -101.058 -3873.33
1341800 -101.039 -3877.52
1341900 -100.998 -3884.83
1342000 -101.028 -3882.31
1342100 -101.058 -3879.72
1342200 -101.057 -3881.44
1342300 -101.05 -3884.04
1342400 -101.067 -3883.21
1342500 -101.103 -3879.82
1342600 -101.08 -3884.69
1342700 -101.09 -3884.9
1342800 -101.102 -3884.83
1342900 -101.085 -3888.8
1343000 -101.109 -3886.97
1343100 -101.142 -3884.09
1343200 -101.023 -3902.2
1343300 -101.028 -3903.13
1343400 -101.041 -3902.88
1343500 -101.022 -3907.16
1343600 -101.006 -3910.96
1343700 -100.97 -3917.53
1343800 -100.957 -3920.98
1343900 -100.982 -3919.11
1344000 -101.016 -3915.97
1344100 -101.043 -3913.73
1344200 -101.04 -3915.86
1344300 -101.042 -3917.11
1344400 -101.056 -3916.7
1344500 -101.076 -3915.65
1344600 -101.117 -3911.53
1344700 -101.178 -3904.61
1344800 -101.181 -3905.85
1344900 -101.198 -3905.08
1345000 -101.161 -3911.73
1345100 -101.16 -3913.44
1345200 -101.162 -3914.77
1345300 -101.189 -3912.69
1345400 -101.155 -3918.98
1345500 -101.137 -3923.02
1345600 -101.095 -3930.47
1345700 -101.122 -3928.35
1345800 -101.148 -3926.31
1345900 -101.16 -3926.33
1346000 -101.15 -3929.25
1346100 -101.139 -3932.47
1346200 -101.127 -3935.6
1346300 -101.121 -3938.09
1346400 -101.162 -3933.96
1346500 -101.144 -3938.14
1346600 -101.083 -3948.17
1346700 -101.108 -3946.25
1346800 -101.143 -3943.05
1346900 -101.191 -3937.91
1347000 -101.183 -3940.71
1347100 -101.146 -3947.39
1347200 -101.139 -3949.92
1347300 -101.101 -3956.92
1347400 -101.097 -3959
1347500 -101.117 -3957.8
1347600 -101.159 -3953.66
1347700 -101.225 -3945.96
1347800 -101.229 -3947.01
1347900 -101.254 -3945.24
1348000 -101.222 -3951.23
1348100 -101.236 -3950.89
1348200 -101.242 -3951.6
1348300 -101.208 -3958
1348400 -101.253 -3953.38
1348500 -101.23 -3958.16
1348600 -101.233 -3959.24
1348700 -101.24 -3959.93
1348800 -101.277 -3956.4
1348900 -101.324 -3951.4
1349000 -101.375 -3945.89
1349100 -101.375 -3947.55
1349200 -101.322 -3956.5
1349300 -101.325 -3957.71
1349400 -101.381 -3951.54
1349500 -101.39 -3951.79
1349600 -101.401 -3951.96
1349700 -101.42 -3950.91
1349800 -101.416 -3953.03
1349900 -101.459 -3948.68
1350000 -101.541 -3938.9
1350100 -101.568 -3936.65
1350200 -101.566 -3938.53
1350300 -101.579 -3938.38
1350400 -101.529 -3946.87
1350500 -101.56 -3944.18
1350600 -101.599 -3940.34
1350700 -101.591 -3943.05
1350800 -101.577 -3946.62
1350900 -101.541 -3953.26
1351000 -101.555 -3952.95
1351100 -101.587 -3949.99
1351200 -101.562 -3955.14
1351300 -101.472 -3969.24
1351400 -101.536 -3961.89
1351500 -101.506 -3967.71
1351600 -101.494 -3970.92
1351700 -101.515 -3969.59
1351800 -101.541 -3967.59
1351900 -101.537 -3969.75
1352000 -101.524 -3973.15
1352100 -101.494 -3978.99
1352200 -101.533 -3975.18
1352300 -101.507 -3980.33
1352400 -101.57 -3973.19
1352500 -101.56 -3976.14
1352600 -101.599 -3972.37
1352700 -101.518 -3985.14
1352800 -101.553 -3981.95
1352900 -101.578 -3980
1353000 -101.543 -3986.46
1353100 -101.601 -3980.08
1353200 -101.631 -3977.49
1353300 -101.646 -3976.95
1353400 -101.694 -3971.97
1353500 -101.682 -3975.24
1353600 -101.678 -3977.28
1353700 -101.658 -3981.7
1353800 -101.66 -3982.99
1353900 -101.67 -3983.25
1354000 -101.711 -3979.13
1354100 -101.623 -3992.93
1354200 -101.607 -3996.83
1354300 -101.641 -3993.73
1354400 -101.678 -3990.15
1354500 -101.733 -3984.03
1354600 -101.669 -3994.57
1354700 -101.739 -3986.52
1354800 -101.781 -3982.19
1354900 -101.758 -3986.98
1355000 -101.707 -3995.69
1355100 -101.732 -3993.78
1355200 -101.75 -3992.86
1355300 -101.808 -3986.52
1355400 -101.803 -3988.71
1355500 -101.793 -3991.7
1355600 -101.849 -3985.57
1355700 -101.821 -3991.02
1355800 -101.842 -3989.7
1355900 -101.888 -3984.98
1356000 -101.848 -3992.03
1356100 -101.864 -3991.46
1356200 -101.867 -3992.65
1356300 -101.915 -3987.51
1356400 -101.903 -3990.86
1356500 -101.916 -3990.6
1356600 -101.896 -3995
1356700 -101.923 -3992.89
1356800 -101.928 -3993.69
1356900 -101.923 -3996.07
1357000 -101.942 -3994.98
1357100 -102.01 -3987.11
1357200 -102.097 -3976.65
1357300 -102.087 -3979.61
1357400 -102.146 -3973.03
1357500 -102.143 -3975
1357600 -102.151 -3975.6
1357700 -102.118 -3981.72
1357800 -102.101 -3985.66
1357900 -102.073 -3991.23
1358000 -102.036 -3997.86
1358100 -102.057 -3996.61
1358200 -102.072 -3996.06
1358300 -102.093 -3994.84
1358400 -102.124 -3992.12
1358500 -102.13 -3992.9
1358600 -102.115 -3996.55
1358700 -102.134 -3995.55
1358800 -102.123 -3998.64
1358900 -102.193 -3990.47
1359000 -102.21 -3989.74
1359100 -102.259 -3984.56
1359200 -102.248 -3987.62
1359300 -102.228 -3992.07
1359400 -102.173 -4001.29
1359500 -102.142 -4007.21
1359600 -102.151 -4007.48
1359700 -102.148 -4009.56
1359800 -102.202 -4003.68
1359900 -102.266 -3996.39
1360000 -102.237 -4001.92
1360100 -102.204 -4008.2
1360200 -102.18 -4013.13
1360300 -102.234 -4007.19
1360400 -102.198 -4013.82
1360500 -102.246 -4008.7
1360600 -102.291 -4004.02
1360700 -102.249 -4011.52
1360800 -102.268 -4010.4
1360900 -102.279 -4010.53
1361000 -102.311 -4007.69
1361100 -102.339 -4005.39
1361200 -102.305 -4011.71
1361300 -102.337 -4008.84
1361400 -102.365 -4006.47
1361500 -102.338 -4011.87
1361600 -102.348 -4012.05
1361700 -102.353 -4013.01
1361800 -102.347 -4015.36
1361900 -102.343 -4017.6
1362000 -102.352 -4018
1362100 -102.355 -4019.14
1362200 -102.32 -4025.64
1362300 -102.352 -4022.76
1362400 -102.396 -4018.22
1362500 -102.42 -4016.41
1362600 -102.396 -4021.42
1362700 -102.416 -4020.22
1362800 -102.411 -4022.47
1362900 -102.437 -4020.46
1363000 -102.413 -4025.44
1363100 -102.371 -4032.91
1363200 -102.43 -4026.33
1363300 -102.461 -4023.51
1363400 -102.441 -4027.94
1363500 -102.488 -4022.98
1363600 -102.506 -4022.15
1363700 -102.563 -4015.78
1363800 -102.552 -4018.83
1363900 -102.541 -4022.02
1364000 -102.546 -4022.97
1364100 -102.601 -4016.89
1364200 -102.635 -4013.82
1364300 -102.7 -4006.37
1364400 -102.742 -4002.14
1364500 -102.797 -3996.08
1364600 -102.816 -3995.03
1364700 -102.832 -3994.34
1364800 -102.906 -3985.68
1364900 -102.87 -3992.26
1365000 -102.863 -3994.91
1365100 -102.875 -3994.76
1365200 -102.835 -4001.91
1365300 -102.833 -4003.87
1365400 -102.833 -4005.44
1365500 -102.829 -4007.63
1365600 -102.805 -4012.46
1365700 -102.79 -4016.25
1365800 -102.759 -4022.04
1365900 -102.778 -4021.08
1366000 -102.773 -4023.36
1366100 -102.821 -4018.22
1366200 -102.847 -4016.19
1366300 -102.898 -4010.77
1366400 -102.921 -4009.2
1366500 -102.965 -4004.71
1366600 -102.959 -4007.07
1366700 -102.914 -4014.9
1366800 -102.883 -4020.91
1366900 -102.857 -4026.06
1367000 -102.879 -4024.59
1367100 -102.9 -4023.32
1367200 -102.876 -4028.2
1367300 -102.838 -4035.13
1367400 -102.836 -4036.91
1367500 -102.858 -4035.5
1367600 -102.827 -4041.43
1367700 -102.794 -4047.59
1367800 -102.835 -4043.47
1367900 -102.844 -4043.9
1368000 -102.816 -4049.36
1368100 -102.778 -4056.24
1368200 -102.759 -4060.49
1368300 -102.684 -4072.48
1368400 -102.733 -4067.33
1368500 -102.752 -4066.21
1368600 -102.756 -4067.3
1368700 -102.775 -4066.2
1368800 -102.744 -4072.12
1368900 -102.819 -4063.31
1369000 -102.913 -4051.79
1369100 -102.856 -4061.31
1369200 -102.892 -4057.89
1369300 -102.885 -4060.55
1369400 -102.857 -4065.95
1369500 -102.909 -4060.42
1369600 -102.914 -4061.27
1369700 -102.948 -4058.17
1369800 -102.931 -4062.16
1369900 -102.941 -4062.34
1370000 -103.006 -4054.95
1370100 -103 -4057.33
1370200 -103.013 -4057.09
1370300 -103.005 -4059.79
1370400 -103.042 -4056.34
1370500 -103.05 -4056.71
1370600 -103.015 -4063.28
1370700 -103.033 -4062.37
1370800 -102.981 -4071.09
1370900 -102.957 -4076.06
1371000 -102.887 -4087.37
1371100 -102.908 -4086.13
1371200 -102.897 -4089.17
1371300 -102.91 -4088.99
1371400 -102.926 -4088.41
1371500 -102.962 -4084.93
1371600 -102.965 -4086.21
1371700 -102.941 -4091.15
1371800 -102.942 -4092.52
1371900 -102.958 -4091.9
1372000 -102.88 -4104.4
1372100 -102.889 -4104.74
1372200 -102.879 -4107.71
1372300 -102.924 -4103.04
1372400 -102.948 -4101.31
1372500 -102.989 -4097.14
1372600 -103.006 -4096.43
1372700 -103.066 -4089.7
1372800 -103.063 -4091.77
1372900 -103.105 -4087.54
1373000 -103.12 -4086.99
1373100 -103.183 -4079.8
1373200 -103.197 -4079.5
1373300 -103.197 -4081.03
1373400 -103.237 -4077.06
1373500 -103.241 -4078.12
1373600 -103.258 -4077.35
1373700 -103.324 -4069.78
1373800 -103.327 -4070.98
1373900 -103.317 -4073.96
1374000 -103.295 -4078.64
1374100 -103.258 -4085.44
1374200 -103.233 -4090.47
1374300 -103.283 -4085.15
1374400 -103.262 -4089.65
1374500 -103.233 -4095.25
1374600 -103.305 -4086.79
1374700 -103.329 -4085.05
1374800 -103.363 -4082.06
1374900 -103.332 -4087.84
1375000 -103.328 -4090.02
1375100 -103.308 -4094.39
1375200 -103.346 -4090.68
1375300 -103.351 -4091.58
1375400 -103.329 -4096.32
1375500 -103.35 -4095.05
1375600 -103.352 -4096.28
1375700 -103.339 -4099.64
1375800 -103.439 -4087.34
1375900 -103.418 -4091.94
1376000 -103.45 -4089.08
1376100 -103.423 -4094.43
1376200 -103.45 -4092.23
1376300 -103.475 -4090.39
1376400 -103.438 -4097.07
1376500 -103.468 -4094.6
1376600 -103.444 -4099.56
1376700 -103.415 -4105.19
1376800 -103.387 -4110.6
1376900 -103.368 -4114.87
1377000 -103.427 -4108.21
1377100 -103.368 -4118.05
1377200 -103.342 -4123.19
1377300 -103.336 -4125.64
1377400 -103.392 -4119.56
1377500 -103.377 -4123.15
1377600 -103.393 -4122.6
1377700 -103.381 -4125.84
1377800 -103.356 -4130.84
1377900 -103.331 -4135.98
1378000 -103.333 -4137.36
1378100 -103.341 -4137.84
1378200 -103.328 -4141.24
1378300 -103.332 -4142.28
1378400 -103.389 -4135.88
1378500 -103.425 -4132.47
1378600 -103.443 -4131.57
1378700 -103.425 -4135.69
1378800 -103.367 -4145.31
1378900 -103.423 -4139.13
1379000 -103.427 -4140.28
1379100 -103.478 -4134.79
1379200 -103.457 -4139.28
1379300 -103.443 -4142.75
1379400 -103.423 -4147.19
1379500 -103.404 -4151.4
1379600 -103.358 -4159.44
1379700 -103.307 -4168.04
1379800 -103.356 -4162.93
1379900 -103.361 -4163.77
1380000 -103.35 -4166.84
1380100 -103.313 -4173.7
1380200 -103.333 -4172.42
1380300 -103.328 -4174.73
1380400 -103.305 -4179.55
1380500 -103.265 -4186.63
1380600 -103.282 -4185.91
1380700 -103.264 -4190
1380800 -103.278 -4189.64
1380900 -103.272 -4192.1
1381000 -103.277 -4193.03
1381100 -103.324 -4188.14
1381200 -103.328 -4189.14
1381300 -103.336 -4189.65
1381400 -103.291 -4197.42
1381500 -103.269 -4202.18
1381600 -103.319 -4196.77
1381700 -103.354 -4193.44
1381800 -103.302 -4202.37
1381900 -103.318 -4201.74
1382000 -103.289 -4207.35
1382100 -103.312 -4205.69
1382200 -103.345 -4202.77
1382300 -103.354 -4203.11
1382400 -103.383 -4200.67
1382500 -103.391 -4201.14
1382600 -103.409 -4200.22
1382700 -103.379 -4206.05
1382800 -103.422 -4201.6
1382900 -103.373 -4210.06
1383000 -103.483 -4196.38
1383100 -103.495 -4196.29
1383200 -103.507 -4196.24
1383300 -103.514 -4196.78
1383400 -103.537 -4195.28
1383500 -103.495 -4202.64
1383600 -103.439 -4212.09
1383700 -103.454 -4211.54
1383800 -103.458 -4212.64
1383900 -103.48 -4211.1
1384000 -103.5 -4209.96
1384100 -103.495 -4212.33
1384200 -103.528 -4209.26
1384300 -103.513 -4212.97
1384400 -103.564 -4207.51
1384500 -103.505 -4217.28
1384600 -103.465 -4224.46
1384700 -103.493 -4222.12
1384800 -103.452 -4229.37
1384900 -103.461 -4229.79
1385000 -103.486 -4227.9
1385100 -103.525 -4224.14
1385200 -103.537 -4223.99
1385300 -103.593 -4217.86
1385400 -103.625 -4214.96
1385500 -103.614 -4218.05
1385600 -103.63 -4217.48
1385700 -103.601 -4223.16
1385800 -103.632 -4220.42
1385900 -103.56 -4231.93
1386000 -103.573 -4231.79
1386100 -103.563 -4234.75
1386200 -103.541 -4239.47
1386300 -103.565 -4237.65
1386400 -103.558 -4240.2
1386500 -103.637 -4230.82
1386600 -103.647 -4231.11
1386700 -103.633 -4234.68
1386800 -103.67 -4231.16
1386900 -103.637 -4237.33
1387000 -103.64 -4238.42
1387100 -103.656 -4237.8
1387200 -103.647 -4240.62
1387300 -103.639 -4243.35
1387400 -103.646 -4244.08
1387500 -103.625 -4248.48
1387600 -103.655 -4246
1387700 -103.691 -4242.49
1387800 -103.63 -4252.69
1387900 -103.632 -4253.9
1388000 -103.655 -4252.35
1388100 -103.715 -4245.63
1388200 -103.65 -4256.29
1388300 -103.686 -4252.82
1388400 -103.685 -4254.63
1388500 -103.701 -4253.91
1388600 -103.743 -4249.67
1388700 -103.767 -4247.91
1388800 -103.872 -4234.99
1388900 -103.831 -4242.28
1389000 -103.883 -4236.69
1389100 -103.916 -4233.67
1389200 -103.939 -4232.09
1389300 -103.98 -4228.01
1389400 -104.064 -4217.85
1389500 -104.099 -4214.69
1389600 -104.122 -4213.09
1389700 -104.192 -4204.94
1389800 -104.075 -4222.74
1389900 -104.061 -4226.27
1390000 -104.145 -4216.21
1390100 -104.118 -4221.55
1390200 -104.155 -4217.98
1390300 -104.203 -4213.02
1390400 -104.255 -4207.28
1390500 -104.253 -4209.23
1390600 -104.166 -4222.93
1390700 -104.185 -4221.86
1390800 -104.203 -4220.9
1390900 -104.187 -4224.72
1391000 -104.189 -4226.07
1391100 -104.168 -4230.61
1391200 -104.231 -4223.5
1391300 -104.256 -4221.54
1391400 -104.262 -4222.37
1391500 -104.249 -4225.74
1391600 -104.226 -4230.47
1391700 -104.232 -4231.24
1391800 -104.249 -4230.48
1391900 -104.292 -4226.18
1392000 -104.247 -4234.08
1392100 -104.203 -4241.74
1392200 -104.227 -4240.05
1392300 -104.206 -4244.47
1392400 -104.226 -4243.38
1392500 -104.223 -4245.3
1392600 -104.255 -4242.55
1392700 -104.32 -4235.04
1392800 -104.286 -4241.32
1392900 -104.284 -4243.24
1393000 -104.31 -4241.22
1393100 -104.312 -4242.62
1393200 -104.315 -4243.77
1393300 -104.337 -4242.33
1393400 -104.301 -4248.85
1393500 -104.31 -4249.27
1393600 -104.304 -4251.63
1393700 -104.274 -4257.46
1393800 -104.277 -4258.63
1393900 -104.312 -4255.29
1394000 -104.323 -4255.45
1394100 -104.358 -4252.1
1394200 -104.378 -4250.94
1394300 -104.35 -4256.49
1394400 -104.348 -4258.34
1394500 -104.355 -4258.97
1394600 -104.353 -4260.84
1394700 -104.338 -4264.45
1394800 -104.381 -4260.18
1394900 -104.414 -4257.17
1395000 -104.493 -4247.8
1395100 -104.438 -4256.99
1395200 -104.425 -4260.47
1395300 -104.411 -4263.94
1395400 -104.39 -4268.45
1395500 -104.414 -4266.76
1395600 -104.411 -4268.8
1395700 -104.45 -4264.87
1395800 -104.443 -4267.55
1395900 -104.456 -4267.23
1396000 -104.433 -4272.08
1396100 -104.436 -4273.29
1396200 -104.458 -4271.79
1396300 -104.448 -4274.82
1396400 -104.522 -4266.1
1396500 -104.554 -4263.27
1396600 -104.578 -4261.53
1396700 -104.567 -4264.64
1396800 -104.589 -4263.16
1396900 -104.583 -4265.58
1397000 -104.557 -4270.8
1397100 -104.6 -4266.44
1397200 -104.622 -4265.06
1397300 -104.597 -4270.02
1397400 -104.568 -4275.76
1397500 -104.656 -4265.14
1397600 -104.658 -4266.37
1397700 -104.692 -4263.31
1397800 -104.722 -4260.76
1397900 -104.696 -4265.88
1398000 -104.697 -4267.33
1398100 -104.746 -4262.18
1398200 -104.728 -4266.23
1398300 -104.707 -4270.83
1398400 -104.679 -4276.21
1398500 -104.652 -4281.6
1398600 -104.58 -4293.26
1398700 -104.6 -4291.98
1398800 -104.598 -4293.89
1398900 -104.602 -4295.01
1399000 -104.642 -4290.95
1399100 -104.592 -4299.52
1399200 -104.585 -4302.09
1399300 -104.649 -4294.87
1399400 -104.668 -4293.75
1399500 -104.67 -4295.15
1399600 -104.646 -4300.02
1399700 -104.655 -4300.35
1399800 -104.714 -4293.7
1399900 -104.781 -4286.04
1400000 -104.723 -4295.73
1400100 -104.739 -4295.05
1400200 -104.728 -4298.2
1400300 -104.707 -4302.74
1400400 -104.751 -4298.18
1400500 -104.769 -4297.24
1400600 -104.735 -4303.63
1400700 -104.694 -4310.91
1400800 -104.714 -4309.72
1400900 -104.65 -4320.18
1401000 -104.685 -4316.92
1401100 -104.765 -4307.49
1401200 -104.754 -4310.6
1401300 -104.717 -4317.34
1401400 -104.712 -4319.54
1401500 -104.758 -4314.77
1401600 -104.778 -4313.59
1401700 -104.791 -4313.44
1401800 -104.791 -4314.99
1401900 -104.833 -4310.73
1402000 -104.87 -4307.22
1402100 -104.896 -4305.25
1402200 -104.889 -4307.76
1402300 -104.856 -4313.97
1402400 -104.901 -4309.28
1402500 -104.889 -4312.52
1402600 -104.945 -4306.42
1402700 -104.929 -4310.28
1402800 -104.971 -4305.94
1402900 -105.052 -4296.31
1403000 -105.022 -4302.13
1403100 -105.021 -4303.81
1403200 -105.052 -4301.08
1403300 -105.047 -4303.45
1403400 -105.137 -4292.44
1403500 -105.112 -4297.6
1403600 -105.101 -4300.73
1403700 -105.099 -4302.57
1403800 -105.117 -4301.75
1403900 -105.163 -4296.88
1404000 -105.138 -4301.93
1404100 -105.185 -4297.04
1404200 -105.121 -4307.49
1404300 -105.092 -4313.1
1404400 -105.122 -4310.64
1404500 -105.139 -4309.81
1404600 -105.06 -4322.39
1404700 -105.058 -4324.28
1404800 -105.067 -4324.55
1404900 -105.135 -4316.76
1405000 -105.126 -4319.56
1405100 -105.153 -4317.44
1405200 -105.178 -4315.63
1405300 -105.139 -4322.58
1405400 -105.128 -4325.77
1405500 -105.178 -4320.35
1405600 -105.237 -4313.83
1405700 -105.227 -4316.75
1405800 -105.273 -4311.97
1405900 -105.251 -4316.65
1406000 -105.27 -4315.56
1406100 -105.274 -4316.61
1406200 -105.23 -4324.27
1406300 -105.253 -4322.69
1406400 -105.184 -4333.85
1406500 -105.207 -4332.37
1406600 -105.181 -4337.52
1406700 -105.15 -4343.42
1406800 -105.135 -4347.12
1406900 -105.137 -4348.4
1407000 -105.159 -4346.93
1407100 -105.137 -4351.7
1407200 -105.185 -4346.54
1407300 -105.272 -4336.07
1407400 -105.319 -4331.12
1407500 -105.364 -4326.49
1407600 -105.369 -4327.39
1407700 -105.374 -4328.3
1407800 -105.393 -4327.21
1407900 -105.445 -4321.69
1408000 -105.448 -4322.84
1408100 -105.445 -4324.83
1408200 -105.451 -4325.58
1408300 -105.468 -4324.82
1408400 -105.44 -4330.26
1408500 -105.408 -4336.4
1408600 -105.462 -4330.4
1408700 -105.441 -4334.95
1408800 -105.509 -4327.16
1408900 -105.489 -4331.45
1409000 -105.505 -4330.91
1409100 -105.514 -4331.28
1409200 -105.582 -4323.35
1409300 -105.621 -4319.56
1409400 -105.619 -4321.37
1409500 -105.656 -4317.93
1409600 -105.658 -4319.15
1409700 -105.657 -4320.98
1409800 -105.667 -4321.19
1409900 -105.67 -4322.37
1410000 -105.711 -4318.17
1410100 -105.75 -4314.44
1410200 -105.748 -4316.31
1410300 -105.799 -4310.72
1410400 -105.794 -4313.11
1410500 -105.824 -4310.53
1410600 -105.803 -4315.02
1410700 -105.792 -4318.14
1410800 -105.805 -4318.01
1410900 -105.856 -4312.49
1411000 -105.849 -4314.99
1411100 -105.882 -4311.98
1411200 -105.895 -4311.84
1411300 -105.925 -4309.23
1411400 -105.971 -4304.48
1411500 -105.998 -4302.33
1411600 -105.988 -4305.23
1411700 -106.013 -4303.47
1411800 -106.005 -4306.07
1411900 -106.016 -4306.19
1412000 -105.989 -4311.49
1412100 -106.039 -4306.18
1412200 -106.079 -4302.25
1412300 -106.03 -4310.65
1412400 -106.025 -4312.91
1412500 -106.024 -4314.61
1412600 -105.976 -4322.87
1412700 -105.952 -4327.93
1412800 -105.975 -4326.25
1412900 -106 -4324.41
1413000 -106.029 -4321.99
1413100 -106.051 -4320.57
1413200 -105.972 -4333.11
1413300 -106.022 -4327.76
1413400 -106.107 -4317.47
1413500 -106.11 -4318.65
1413600 -106.093 -4322.6
1413700 -106.097 -4323.76
1413800 -106.093 -4325.82
1413900 -106.12 -4323.68
1414000 -106.146 -4321.75
1414100 -106.143 -4323.67
1414200 -106.213 -4315.63
1414300 -106.242 -4313.19
1414400 -106.268 -4311.08
1414500 -106.276 -4311.56
1414600 -106.284 -4312.11
1414700 -106.253 -4317.95
1414800 -106.25 -4319.99
1414900 -106.271 -4318.74
1415000 -106.382 -4304.93
1415100 -106.37 -4308.11
1415200 -106.331 -4315.18
1415300 -106.381 -4309.79
1415400 -106.396 -4309.34
1415500 -106.425 -4306.91
1415600 -106.409 -4310.66
1415700 -106.351 -4320.35
1415800 -106.378 -4318.21
1415900 -106.444 -4310.64
1416000 -106.432 -4313.94
1416100 -106.495 -4306.73
1416200 -106.524 -4304.27
1416300 -106.561 -4300.77
1416400 -106.528 -4307.01
1416500 -106.551 -4305.35
1416600 -106.501 -4313.97
1416700 -106.53 -4311.48
1416800 -106.597 -4303.77
1416900 -106.569 -4309.22
1417000 -106.578 -4309.57
1417100 -106.611 -4306.63
1417200 -106.658 -4301.65
1417300 -106.692 -4298.58
1417400 -106.727 -4295.27
1417500 -106.77 -4290.98
1417600 -106.806 -4287.5
1417700 -106.853 -4282.51
1417800 -106.912 -4275.99
1417900 -106.841 -4287.45
1418000 -106.868 -4285.23
1418100 -106.849 -4289.56
1418200 -106.753 -4304.52
1418300 -106.789 -4301.08
1418400 -106.743 -4308.98
1418500 -106.674 -4320.28
1418600 -106.711 -4316.65
1418700 -106.717 -4317.41
1418800 -106.827 -4303.82
1418900 -106.849 -4302.36
1419000 -106.839 -4305.28
1419100 -106.814 -4310.43
1419200 -106.823 -4310.65
1419300 -106.827 -4311.74
1419400 -106.761 -4322.57
1419500 -106.752 -4325.44
1419600 -106.727 -4330.41
1419700 -106.694 -4336.63
1419800 -106.753 -4330.03
1419900 -106.786 -4326.99
1420000 -106.838 -4321.43
1420100 -106.817 -4325.89
1420200 -106.776 -4333.29
1420300 -106.736 -4340.36
1420400 -106.761 -4338.47
1420500 -106.777 -4337.88
1420600 -106.792 -4337.35
1420700 -106.813 -4336.14
1420800 -106.872 -4329.47
1420900 -106.911 -4325.61
1421000 -106.9 -4328.79
1421100 -106.923 -4327.12
1421200 -106.969 -4322.43
1421300 -106.939 -4328.1
1421400 -106.894 -4335.96
1421500 -106.903 -4336.37
1421600 -106.885 -4340.45
1421700 -106.924 -4336.68
1421800 -106.931 -4337.27
1421900 -106.92 -4340.35
1422000 -106.894 -4345.58
1422100 -106.896 -4346.87
1422200 -106.894 -4348.72
1422300 -106.866 -4354.25
1422400 -106.92 -4348.38
1422500 -106.87 -4356.93
1422600 -106.864 -4359.35
1422700 -106.887 -4357.77
1422800 -106.883 -4359.91
1422900 -106.861 -4364.58
1423000 -106.859 -4366.51
1423100 -106.833 -4371.66
1423200 -106.941 -4358.28
1423300 -106.909 -4364.27
1423400 -106.917 -4364.72
1423500 -106.928 -4364.86
1423600 -106.965 -4361.27
1423700 -106.941 -4366.2
1423800 -106.942 -4367.66
1423900 -106.937 -4369.96
1424000 -106.964 -4367.78
1424100 -106.988 -4366.11
1424200 -106.945 -4373.67
1424300 -106.998 -4367.9
1424400 -107.021 -4366.23
1424500 -106.974 -4374.45
1424600 -106.968 -4376.92
1424700 -106.998 -4374.23
1424800 -107.034 -4370.84
1424900 -107.041 -4371.49
1425000 -107.045 -4372.61
1425100 -107.008 -4379.28
1425200 -107.04 -4376.45
1425300 -107.047 -4377.13
1425400 -107.07 -4375.44
1425500 -107.1 -4372.83
1425600 -107.105 -4373.79
1425700 -107.097 -4376.56
1425800 -107.12 -4374.9
1425900 -107.136 -4374.27
1426000 -107.144 -4374.82
1426100 -107.128 -4378.55
1426200 -107.184 -4372.47
1426300 -107.161 -4377.15
1426400 -107.21 -4371.99
1426500 -107.245 -4368.7
1426600 -107.216 -4374.35
1426700 -107.198 -4378.44
1426800 -107.195 -4380.49
1426900 -107.211 -4379.86
1427000 -107.223 -4379.8
1427100 -107.199 -4384.74
1427200 -107.23 -4382.06
1427300 -107.296 -4374.43
1427400 -107.352 -4368.26
1427500 -107.386 -4365.12
1427600 -107.361 -4370.24
1427700 -107.381 -4369.05
1427800 -107.449 -4361.14
1427900 -107.395 -4370.23
1428000 -107.366 -4375.95
1428100 -107.314 -4384.69
1428200 -107.315 -4386.18
1428300 -107.307 -4388.85
1428400 -107.29 -4392.8
1428500 -107.298 -4393.34
1428600 -107.305 -4393.89
1428700 -107.305 -4395.59
1428800 -107.251 -4404.66
1428900 -107.242 -4407.55
1429000 -107.247 -4408.41
1429100 -107.331 -4398.28
1429200 -107.342 -4398.34
1429300 -107.336 -4400.9
1429400 -107.407 -4392.57
1429500 -107.409 -4393.9
1429600 -107.424 -4393.4
1429700 -107.432 -4393.83
1429800 -107.428 -4396.05
1429900 -107.432 -4397.06
1430000 -107.438 -4397.84
1430100 -107.431 -4400.41
1430200 -107.425 -4402.84
1430300 -107.428 -4404.06
1430400 -107.359 -4415.15
1430500 -107.387 -4412.95
1430600 -107.344 -4420.55
1430700 -107.373 -4418.1
1430800 -107.374 -4419.46
1430900 -107.393 -4418.48
1431000 -107.395 -4419.74
1431100 -107.404 -4420.18
1431200 -107.466 -4413.17
1431300 -107.433 -4419.25
1431400 -107.48 -4414.4
1431500 -107.431 -4422.81
1431600 -107.457 -4420.8
1431700 -107.449 -4423.46
1431800 -107.519 -4415.31
1431900 -107.504 -4418.98
1432000 -107.548 -4414.53
1432100 -107.567 -4413.42
1432200 -107.557 -4416.49
1432300 -107.548 -4419.27
1432400 -107.528 -4423.62
1432500 -107.539 -4423.75
1432600 -107.475 -4434.26
1432700 -107.437 -4441.19
1432800 -107.432 -4443.38
1432900 -107.466 -4440.31
1433000 -107.449 -4444.32
1433100 -107.42 -4449.91
1433200 -107.453 -4446.84
1433300 -107.454 -4448.29
1433400 -107.471 -4447.56
1433500 -107.461 -4450.6
1433600 -107.501 -4446.6
1433700 -107.536 -4443.33
1433800 -107.554 -4442.4
1433900 -107.592 -4438.74
1434000 -107.594 -4440.13
1434100 -107.589 -4442.32
1434200 -107.632 -4438.01
1434300 -107.602 -4443.75
1434400 -107.573 -4449.44
1434500 -107.611 -4445.64
1434600 -107.624 -4445.52
1434700 -107.695 -4437.17
1434800 -107.732 -4433.7
1434900 -107.7 -4439.71
1435000 -107.706 -4440.55
1435100 -107.76 -4434.63
1435200 -107.766 -4435.3
1435300 -107.729 -4442.14
1435400 -107.709 -4446.46
1435500 -107.73 -4445.2
1435600 -107.715 -4448.89
1435700 -107.707 -4451.59
1435800 -107.726 -4450.55
1435900 -107.693 -4456.66
1436000 -107.676 -4460.69
1436100 -107.629 -4468.82
1436200 -107.634 -4469.62
1436300 -107.643 -4470.07
1436400 -107.649 -4470.74
1436500 -107.657 -4471.31
1436600 -107.64 -4475.19
1436700 -107.702 -4468.18
1436800 -107.742 -4464.27
1436900 -107.782 -4460.33
1437000 -107.733 -4468.77
1437100 -107.713 -4473.15
1437200 -107.758 -4468.5
1437300 -107.725 -4474.66
1437400 -107.727 -4475.88
1437500 -107.76 -4472.96
1437600 -107.844 -4462.86
1437700 -107.776 -4473.98
1437800 -107.779 -4475.16
1437900 -107.751 -4480.6
1438000 -107.733 -4484.69
1438100 -107.75 -4483.96
1438200 -107.794 -4479.37
1438300 -107.764 -4485.21
1438400 -107.795 -4482.51
1438500 -107.844 -4477.32
1438600 -107.845 -4478.74
1438700 -107.806 -4485.7
1438800 -107.869 -4478.59
1438900 -107.847 -4483.19
1439000 -107.888 -4479.2
1439100 -107.877 -4482.31
1439200 -107.885 -4482.76
1439300 -107.878 -4485.34
1439400 -107.882 -4486.37
1439500 -107.891 -4486.71
1439600 -107.844 -4494.81
1439700 -107.814 -4500.62
1439800 -107.833 -4499.61
1439900 -107.814 -4503.85
1440000 -107.803 -4506.97
1440100 -107.868 -4499.49
1440200 -107.918 -4494.18
1440300 -107.93 -4494.09
1440400 -107.946 -4493.44
1440500 -107.948 -4494.75
1440600 -107.933 -4498.42
1440700 -107.867 -4509.17
1440800 -107.898 -4506.49
1440900 -107.864 -4512.9
1441000 -107.825 -4519.78
1441100 -107.816 -4522.64
1441200 -107.902 -4512.41
1441300 -107.872 -4518.11
1441400 -107.895 -4516.45
1441500 -107.938 -4512.2
1441600 -107.944 -4512.96
1441700 -107.914 -4518.67
1441800 -107.944 -4516.07
1441900 -107.954 -4516.3
1442000 -107.896 -4525.92
1442100 -107.909 -4525.72
1442200 -107.902 -4528.33
1442300 -107.901 -4530.05
1442400 -107.917 -4529.42
1442500 -107.911 -4531.91
1442600 -107.935 -4530.1
1442700 -107.948 -4529.99
1442800 -107.964 -4529.23
1442900 -107.947 -4533.23
1443000 -107.929 -4537.33
1443100 -107.939 -4537.62
1443200 -107.966 -4535.45
1443300 -107.949 -4539.4
1443400 -107.952 -4540.56
1443500 -107.963 -4540.67
1443600 -107.996 -4537.65
1443700 -107.997 -4539.1
1443800 -108.007 -4539.34
1443900 -108.026 -4538.26
1444000 -107.998 -4543.68
1444100 -108.034 -4540.34
1444200 -108.044 -4540.58
1444300 -107.996 -4548.81
1444400 -107.996 -4550.45
1444500 -107.957 -4557.38
1444600 -107.909 -4565.69
1444700 -107.945 -4562.33
1444800 -107.946 -4563.79
1444900 -107.976 -4561.17
1445000 -107.954 -4565.8
1445100 -107.957 -4567.08
1445200 -107.985 -4564.77
1445300 -107.986 -4566.19
1445400 -107.983 -4568.26
1445500 -108.048 -4560.81
1445600 -108.023 -4565.84
1445700 -107.988 -4572.26
1445800 -108.041 -4566.55
1445900 -108.031 -4569.5
1446000 -108.072 -4565.48
1446100 -108.07 -4567.27
1446200 -108.111 -4563.26
1446300 -108.101 -4566.12
1446400 -108.129 -4563.94
1446500 -108.11 -4568.2
1446600 -108.136 -4566.11
1446700 -108.147 -4566.24
1446800 -108.141 -4568.67
1446900 -108.054 -4582.26
1447000 -108.094 -4578.36
1447100 -108.115 -4576.97
1447200 -108.143 -4574.78
1447300 -108.141 -4576.64
1447400 -108.116 -4581.63
1447500 -108.145 -4579.25
1447600 -108.186 -4575.08
1447700 -108.192 -4575.88
1447800 -108.214 -4574.47
1447900 -108.223 -4574.85
1448000 -108.274 -4569.33
1448100 -108.27 -4571.4
1448200 -108.298 -4569.18
1448300 -108.297 -4570.93
1448400 -108.312 -4570.49
1448500 -108.32 -4570.89
1448600 -108.254 -4581.63
1448700 -108.23 -4586.66
1448800 -108.21 -4591
1448900 -108.308 -4578.93
1449000 -108.37 -4572.02
1449100 -108.349 -4576.46
1449200 -108.412 -4569.36
1449300 -108.444 -4566.45
1449400 -108.46 -4565.87
1449500 -108.434 -4571.01
1449600 -108.427 -4573.58
1449700 -108.41 -4577.65
1449800 -108.471 -4570.69
1449900 -108.477 -4571.43
1450000 -108.498 -4570.15
1450100 -108.482 -4573.91
1450200 -108.548 -4566.39
1450300 -108.599 -4560.85
1450400 -108.513 -4574.52
1450500 -108.518 -4575.32
1450600 -108.515 -4577.41
1450700 -108.603 -4566.79
1450800 -108.634 -4564.01
1450900 -108.649 -4563.52
1451000 -108.617 -4569.56
1451100 -108.616 -4571.37
1451200 -108.625 -4571.61
1451300 -108.658 -4568.69
1451400 -108.572 -4582.21
1451500 -108.583 -4582.31
1451600 -108.616 -4579.29
1451700 -108.607 -4582.17
1451800 -108.626 -4581.14
1451900 -108.57 -4590.56
1452000 -108.595 -4588.6
1452100 -108.538 -4598.18
1452200 -108.555 -4597.36
1452300 -108.605 -4592.07
1452400 -108.611 -4592.74
1452500 -108.584 -4598.19
1452600 -108.603 -4597.06
1452700 -108.609 -4597.91
1452800 -108.608 -4599.6
1452900 -108.578 -4605.33
1453000 -108.537 -4612.72
1453100 -108.527 -4615.68
1453200 -108.537 -4615.87
1453300 -108.56 -4614.27
1453400 -108.603 -4609.9
1453500 -108.636 -4606.92
1453600 -108.635 -4608.64
1453700 -108.657 -4607.13
1453800 -108.659 -4608.49
1453900 -108.693 -4605.43
1454000 -108.707 -4604.98
1454100 -108.686 -4609.54
1454200 -108.701 -4609.04
1454300 -108.716 -4608.52
1454400 -108.696 -4613
1454500 -108.651 -4620.84
1454600 -108.728 -4611.7
1454700 -108.714 -4615.25
1454800 -108.654 -4625.17
1454900 -108.684 -4622.66
1455000 -108.69 -4623.42
1455100 -108.79 -4611.02
1455200 -108.757 -4617.25
1455300 -108.811 -4611.35
1455400 -108.781 -4617.07
1455500 -108.736 -4624.94
1455600 -108.791 -4618.93
1455700 -108.767 -4623.88
1455800 -108.791 -4622.06
1455900 -108.824 -4619.13
1456000 -108.818 -4621.51
1456100 -108.824 -4622.35
1456200 -108.775 -4630.72
1456300 -108.703 -4642.34
1456400 -108.647 -4651.71
1456500 -108.659 -4651.7
1456600 -108.724 -4644.24
1456700 -108.831 -4630.98
1456800 -108.837 -4631.71
1456900 -108.87 -4628.77
1457000 -108.856 -4632.26
1457100 -108.836 -4636.65
1457200 -108.888 -4631.08
1457300 -108.913 -4629.11
1457400 -108.929 -4628.57
1457500 -108.954 -4626.7
1457600 -108.906 -4634.96
1457700 -108.934 -4632.57
1457800 -108.925 -4635.46
1457900 -108.889 -4642.1
1458000 -108.871 -4646.18
1458100 -108.894 -4644.53
1458200 -108.925 -4641.85
1458300 -108.928 -4642.99
1458400 -108.927 -4644.82
1458500 -108.948 -4643.42
1458600 -108.933 -4647.14
1458700 -108.939 -4647.9
1458800 -108.937 -4649.75
1458900 -108.94 -4650.92
1459000 -108.942 -4652.25
1459100 -108.933 -4655.11
1459200 -108.942 -4655.49
1459300 -108.978 -4652.07
1459400 -108.929 -4660.4
1459500 -108.998 -4652.47
1459600 -109.033 -4649.24
1459700 -109.025 -4651.92
1459800 -108.969 -4661.25
1459900 -109.011 -4657.09
1460000 -108.997 -4660.59
1460100 -108.946 -4669.35
1460200 -109.006 -4662.54
1460300 -109.01 -4663.64
1460400 -109.035 -4661.68
1460500 -109.065 -4659.16
1460600 -109.034 -4665.03
1460700 -109.028 -4667.42
1460800 -108.986 -4674.87
1460900 -109.021 -4671.63
1461000 -109.05 -4669.27
1461100 -109.033 -4673.23
1461200 -109.067 -4670.09
1461300 -109.108 -4666.02
1461400 -109.075 -4672.12
1461500 -109.112 -4668.58
1461600 -109.187 -4659.78
1461700 -109.209 -4658.28
1461800 -109.22 -4658.41
1461900 -109.257 -4654.82
1462000 -109.236 -4659.33
1462100 -109.2 -4665.89
1462200 -109.208 -4666.4
1462300 -109.218 -4666.72
1462400 -109.206 -4669.96
1462500 -109.19 -4673.8
1462600 -109.267 -4664.62
1462700 -109.234 -4670.85
1462800 -109.224 -4673.85
1462900 -109.227 -4674.95
1463000 -109.144 -4688.13
1463100 -109.176 -4685.26
1463200 -109.168 -4688.02
1463300 -109.204 -4684.58
1463400 -109.268 -4677.3
1463500 -109.247 -4681.83
1463600 -109.303 -4675.64
1463700 -109.312 -4676
1463800 -109.288 -4680.89
1463900 -109.315 -4678.81
1464000 -109.236 -4691.39
1464100 -109.268 -4688.5
1464200 -109.258 -4691.43
1464300 -109.24 -4695.51
1464400 -109.28 -4691.57
1464500 -109.277 -4693.6
1464600 -109.227 -4702.19
1464700 -109.293 -4694.59
1464800 -109.283 -4697.63
1464900 -109.268 -4701.26
1465000 -109.341 -4692.65
1465100 -109.397 -4686.49
1465200 -109.402 -4687.4
1465300 -109.37 -4693.44
1465400 -109.366 -4695.69
1465500 -109.418 -4690.05
1465600 -109.466 -4684.88
1465700 -109.505 -4681.09
1465800 -109.508 -4682.33
1465900 -109.53 -4680.83
1466000 -109.57 -4676.9
1466100 -109.63 -4670.12
1466200 -109.604 -4675.34
1466300 -109.607 -4676.52
1466400 -109.596 -4679.62
1466500 -109.687 -4668.56
1466600 -109.678 -4671.48
1466700 -109.628 -4679.98
1466800 -109.636 -4680.42
1466900 -109.684 -4675.44
1467000 -109.616 -4686.49
1467100 -109.66 -4681.96
1467200 -109.676 -4681.38
1467300 -109.705 -4678.94
1467400 -109.748 -4674.57
1467500 -109.778 -4671.96
1467600 -109.807 -4669.55
1467700 -109.765 -4676.99
1467800 -109.764 -4678.7
1467900 -109.797 -4675.65
1468000 -109.795 -4677.51
1468100 -109.781 -4681.14
1468200 -109.777 -4683.25
1468300 -109.807 -4680.68
1468400 -109.794 -4684.05
1468500 -109.845 -4678.65
1468600 -109.89 -4673.9
1468700 -109.959 -4666.02
1468800 -109.972 -4665.8
1468900 -109.958 -4669.28
1469000 -109.933 -4674.33
1469100 -109.93 -4676.42
1469200 -109.946 -4675.77
1469300 -109.952 -4676.54
1469400 -109.958 -4677.3
1469500 -109.953 -4679.52
1469600 -109.983 -4676.95
1469700 -109.981 -4678.85
1469800 -110.015 -4675.82
1469900 -109.96 -4685.02
1470000 -109.968 -4685.55
1470100 -109.969 -4686.96
1470200 -109.943 -4692.09
1470300 -109.96 -4691.34
1470400 -110.007 -4686.52
1470500 -110.035 -4684.13
1470600 -109.98 -4693.44
1470700 -109.947 -4699.63
1470800 -110.003 -4693.39
1470900 -110.026 -4691.83
1471000 -110.028 -4693.11
1471100 -110.107 -4683.77
1471200 -110.111 -4684.76
1471300 -110.137 -4682.84
1471400 -110.045 -4697.19
1471500 -110.085 -4693.18
1471600 -110.046 -4700.23
1471700 -110.001 -4708
1471800 -110.037 -4704.61
1471900 -110.101 -4697.32
1472000 -110.148 -4692.43
1472100 -110.154 -4693.24
1472200 -110.217 -4686.07
1472300 -110.148 -4697.29
1472400 -110.117 -4703.08
1472500 -110.063 -4712.18
1472600 -110.042 -4716.75
1472700 -110.041 -4718.44
1472800 -110.054 -4718.31
1472900 -110.007 -4726.45
1473000 -110.045 -4722.78
1473100 -110.054 -4723.08
1473200 -110.167 -4709.01
1473300 -110.157 -4711.9
1473400 -110.16 -4713.09
1473500 -110.243 -4703.16
1473600 -110.238 -4705.48
1473700 -110.31 -4697.06
1473800 -110.26 -4705.6
1473900 -110.235 -4710.68
1474000 -110.19 -4718.58
1474100 -110.183 -4721.17
1474200 -110.174 -4724.02
1474300 -110.21 -4720.63
1474400 -110.281 -4712.3
1474500 -110.289 -4712.78
1474600 -110.194 -4727.53
1474700 -110.21 -4726.95
1474800 -110.248 -4723.34
1474900 -110.291 -4718.93
1475000 -110.26 -4724.75
1475100 -110.223 -4731.52
1475200 -110.238 -4731.1
1475300 -110.271 -4728.06
1475400 -110.362 -4717.08
1475500 -110.388 -4715
1475600 -110.407 -4714.03
1475700 -110.441 -4710.81
1475800 -110.494 -4705.03
1475900 -110.563 -4697.13
1476000 -110.511 -4705.89
1476100 -110.484 -4711.31
1476200 -110.505 -4709.97
1476300 -110.501 -4712.09
1476400 -110.574 -4703.48
1476500 -110.567 -4706.08
1476600 -110.599 -4703.3
1476700 -110.644 -4698.62
1476800 -110.727 -4688.75
1476900 -110.753 -4686.73
1477000 -110.706 -4694.77
1477100 -110.754 -4689.7
1477200 -110.762 -4690.23
1477300 -110.768 -4690.93
1477400 -110.805 -4687.37
1477500 -110.799 -4689.92
1477600 -110.74 -4699.6
1477700 -110.726 -4703.2
1477800 -110.692 -4709.57
1477900 -110.636 -4718.86
1478000 -110.66 -4717.22
1478100 -110.674 -4716.8
1478200 -110.62 -4725.96
1478300 -110.594 -4731.15
1478400 -110.639 -4726.47
1478500 -110.628 -4729.54
1478600 -110.653 -4727.66
1478700 -110.675 -4726.2
1478800 -110.687 -4726.14
1478900 -110.687 -4727.82
1479000 -110.753 -4720.21
1479100 -110.797 -4715.7
1479200 -110.8 -4716.89
1479300 -110.817 -4716.14
1479400 -110.843 -4714.07
1479500 -110.864 -4712.8
1479600 -110.837 -4718.11
1479700 -110.862 -4716.29
1479800 -110.911 -4711.04
1479900 -110.925 -4710.65
1480000 -110.969 -4706.14
1480100 -110.935 -4712.54
1480200 -110.95 -4712.09
1480300 -110.953 -4713.18
1480400 -111.034 -4703.54
1480500 -111.033 -4705.34
1480600 -110.978 -4714.58
1480700 -110.965 -4717.94
1480800 -110.965 -4719.47
1480900 -110.977 -4719.39
1481000 -110.93 -4727.62
1481100 -110.932 -4728.96
1481200 -110.871 -4738.94
1481300 -110.837 -4745.33
1481400 -110.832 -4747.62
1481500 -110.822 -4750.63
1481600 -110.836 -4750.2
1481700 -110.834 -4752.12
1481800 -110.826 -4754.87
1481900 -110.789 -4761.55
1482000 -110.824 -4758.28
1482100 -110.835 -4758.35
1482200 -110.875 -4754.4
1482300 -110.793 -4767.41
1482400 -110.858 -4759.99
1482500 -110.864 -4760.73
1482600 -110.853 -4763.8
1482700 -110.909 -4757.69
1482800 -110.929 -4756.48
1482900 -110.944 -4756.03
1483000 -110.89 -4765.1
1483100 -110.863 -4770.42
1483200 -110.874 -4770.58
1483300 -110.926 -4764.92
1483400 -110.991 -4757.5
1483500 -111.004 -4757.24
1483600 -111.049 -4752.56
1483700 -111.052 -4753.75
1483800 -111.102 -4748.42
1483900 -111.045 -4757.99
1484000 -111.078 -4754.96
1484100 -111.083 -4755.8
1484200 -111.041 -4763.26
1484300 -111.033 -4766.05
1484400 -111.054 -4764.73
1484500 -111.111 -4758.37
1484600 -111.131 -4757.23
1484700 -111.179 -4752.08
1484800 -111.156 -4756.94
1484900 -111.14 -4760.71
1485000 -111.136 -4762.95
1485100 -111.174 -4759.25
1485200 -111.152 -4763.91
1485300 -111.23 -4754.67
1485400 -111.211 -4758.79
1485500 -111.239 -4756.6
1485600 -111.279 -4752.61
1485700 -111.308 -4750.15
1485800 -111.255 -4759.1
1485900 -111.238 -4763.08
1486000 -111.27 -4760.3
1486100 -111.301 -4757.56
1486200 -111.288 -4760.98
1486300 -111.275 -4764.32
1486400 -111.265 -4767.35
1486500 -111.213 -4776.11
1486600 -111.231 -4775.25
1486700 -111.288 -4768.91
1486800 -111.279 -4771.79
1486900 -111.247 -4777.88
1487000 -111.251 -4778.91
1487100 -111.284 -4775.89
1487200 -111.258 -4781.14
1487300 -111.257 -4782.85
1487400 -111.225 -4788.8
1487500 -111.245 -4787.66
1487600 -111.251 -4788.43
1487700 -111.278 -4786.32
1487800 -111.262 -4790.1
1487900 -111.191 -4801.51
1488000 -111.201 -4801.81
1488100 -111.24 -4797.92
1488200 -111.257 -4797.18
1488300 -111.269 -4797.13
1488400 -111.229 -4804.24
1488500 -111.229 -4805.95
1488600 -111.243 -4805.51
1488700 -111.261 -4804.67
1488800 -111.319 -4798.13
1488900 -111.291 -4803.71
1489000 -111.316 -4801.83
1489100 -111.32 -4802.78
1489200 -111.311 -4805.73
1489300 -111.323 -4805.58
1489400 -111.303 -4809.98
1489500 -111.239 -4820.54
1489600 -111.304 -4812.99
1489700 -111.373 -4805.03
1489800 -111.382 -4805.34
1489900 -111.388 -4806.21
1490000 -111.41 -4804.76
1490100 -111.411 -4806.12
1490200 -111.424 -4805.95
1490300 -111.439 -4805.46
1490400 -111.44 -4806.98
1490500 -111.469 -4804.45
1490600 -111.41 -4814.28
1490700 -111.505 -4802.68
1490800 -111.547 -4798.39
1490900 -111.553 -4799.19
1491000 -111.567 -4798.9
1491100 -111.624 -4792.5
1491200 -111.701 -4783.44
1491300 -111.701 -4785.07
1491400 -111.647 -4794.08
1491500 -111.666 -4793.16
1491600 -111.633 -4799.29
1491700 -111.638 -4800.13
1491800 -111.676 -4796.58
1491900 -111.607 -4807.73
1492000 -111.604 -4809.65
1492100 -111.657 -4803.96
1492200 -111.688 -4801.28
1492300 -111.681 -4803.81
1492400 -111.678 -4805.86
1492500 -111.678 -4807.44
1492600 -111.68 -4808.78
1492700 -111.661 -4813.03
1492800 -111.634 -4818.26
1492900 -111.625 -4821.22
1493000 -111.669 -4816.69
1493100 -111.67 -4818.06
1493200 -111.621 -4826.49
1493300 -111.565 -4835.95
1493400 -111.557 -4838.65
1493500 -111.534 -4843.36
1493600 -111.603 -4835.36
1493700 -111.68 -4826.26
1493800 -111.714 -4823.14
1493900 -111.715 -4824.6
1494000 -111.683 -4830.63
1494100 -111.695 -4830.69
1494200 -111.691 -4832.74
1494300 -111.728 -4829.27
1494400 -111.762 -4826.11
1494500 -111.734 -4831.65
1494600 -111.754 -4830.38
1494700 -111.768 -4830.03
1494800 -111.792 -4828.31
1494900 -111.865 -4819.84
1495000 -111.858 -4822.37
1495100 -111.905 -4817.4
1495200 -111.916 -4817.44
1495300 -111.928 -4817.49
1495400 -111.966 -4813.74
1495500 -111.991 -4811.88
1495600 -111.957 -4818.15
1495700 -111.981 -4816.4
1495800 -111.946 -4822.92
1495900 -111.959 -4822.64
1496000 -111.978 -4821.61
1496100 -112.017 -4817.87
1496200 -111.993 -4822.71
1496300 -112.03 -4819.25
1496400 -112.071 -4815.12
1496500 -112.102 -4812.35
1496600 -112.161 -4805.79
1496700 -112.204 -4801.48
1496800 -112.223 -4800.37
1496900 -112.231 -4800.94
1497000 -112.233 -4802.19
1497100 -112.262 -4799.79
1497200 -112.284 -4798.33
1497300 -112.269 -4801.99
1497400 -112.288 -4800.94
1497500 -112.341 -4795.17
1497600 -112.344 -4796.34
1497700 -112.346 -4797.66
1497800 -112.368 -4796.25
1497900 -112.377 -4796.57
1498000 -112.396 -4795.48
1498100 -112.391 -4797.82
1498200 -112.431 -4793.85
1498300 -112.468 -4790.28
1498400 -112.43 -4797.25
1498500 -112.425 -4799.47
1498600 -112.434 -4799.86
1498700 -112.387 -4807.93
1498800 -112.363 -4812.88
1498900 -112.418 -4806.84
1499000 -112.377 -4814.19
1499100 -112.352 -4819.21
1499200 -112.373 -4817.92
1499300 -112.376 -4819.03
1499400 -112.388 -4818.98
1499500 -112.437 -4813.87
1499600 -112.507 -4805.75
1499700 -112.557 -4800.34
1499800 -112.581 -4798.66
1499900 -112.532 -4807.04
1500000 -112.507 -4812.03
1500100 -112.539 -4809.28
1500200 -112.528 -4812.38
1500300 -112.54 -4812.25
1500400 -112.614 -4803.59
1500500 -112.655 -4799.44
1500600 -112.577 -4811.94
1500700 -112.532 -4819.77
1500800 -112.582 -4814.43
1500900 -112.569 -4817.89
1501000 -112.599 -4815.33
1501100 -112.612 -4815.13
1501200 -112.598 -4818.66
1501300 -112.613 -4818.19
1501400 -112.726 -4803.99
1501500 -112.814 -4793.44
1501600 -112.769 -4801.19
1501700 -112.738 -4807.19
1501800 -112.763 -4805.3
1501900 -112.751 -4808.56
1502000 -112.758 -4809.17
1502100 -112.781 -4807.55
1502200 -112.731 -4816.09
1502300 -112.748 -4815.29
1502400 -112.778 -4812.83
1502500 -112.784 -4813.49
1502600 -112.768 -4817.38
1502700 -112.774 -4818.14
1502800 -112.834 -4811.36
1502900 -112.839 -4812.25
1503000 -112.829 -4815.24
1503100 -112.81 -4819.57
1503200 -112.848 -4815.8
1503300 -112.884 -4812.42
1503400 -112.899 -4811.92
1503500 -112.913 -4811.53
1503600 -112.95 -4808.01
1503700 -112.976 -4806.08
1503800 -113.013 -4802.43
1503900 -113.018 -4803.42
1504000 -113.054 -4799.92
1504100 -113.096 -4795.77
1504200 -113.049 -4803.91
1504300 -113.036 -4807.34
1504400 -113.134 -4795.27
1504500 -113.111 -4800.08
1504600 -113.123 -4800.01
1504700 -113.081 -4807.47
1504800 -113.131 -4802.12
1504900 -113.123 -4804.84
1505000 -113.1 -4809.64
1505100 -113.11 -4809.81
1505200 -113.087 -4814.61
1505300 -113.118 -4811.86
1505400 -113.151 -4808.81
1505500 -113.15 -4810.55
1505600 -113.121 -4816.17
1505700 -113.081 -4823.41
1505800 -113.119 -4819.7
1505900 -113.119 -4821.36
1506000 -113.087 -4827.34
1506100 -113.073 -4830.87
1506200 -113.055 -4835.06
1506300 -113.114 -4828.35
1506400 -113.109 -4830.68
1506500 -113.135 -4828.61
1506600 -113.132 -4830.69
1506700 -113.144 -4830.69
1506800 -113.108 -4837.19
1506900 -113.148 -4833.32
1507000 -113.184 -4829.8
1507100 -113.179 -4832.19
1507200 -113.144 -4838.68
1507300 -113.194 -4833.22
1507400 -113.198 -4834.29
1507500 -113.258 -4827.58
1507600 -113.21 -4835.89
1507700 -113.271 -4828.89
1507800 -113.286 -4828.54
1507900 -113.313 -4826.33
1508000 -113.378 -4818.91
1508100 -113.388 -4819.06
1508200 -113.384 -4821.22
1508300 -113.369 -4824.91
1508400 -113.389 -4823.72
1508500 -113.384 -4825.99
1508600 -113.451 -4818.37
1508700 -113.464 -4818.08
1508800 -113.436 -4823.57
1508900 -113.507 -4815.29
1509000 -113.456 -4824.03
1509100 -113.423 -4830.15
1509200 -113.375 -4838.5
1509300 -113.411 -4835.13
1509400 -113.428 -4834.28
1509500 -113.47 -4830.12
1509600 -113.466 -4832.28
1509700 -113.443 -4837.09
1509800 -113.477 -4833.91
1509900 -113.463 -4837.43
1510000 -113.473 -4837.66
1510100 -113.5 -4835.42
1510200 -113.49 -4838.49
1510300 -113.502 -4838.41
1510400 -113.518 -4837.79
1510500 -113.515 -4839.77
1510600 -113.455 -4849.7
1510700 -113.455 -4851.31
1510800 -113.488 -4848.29
1510900 -113.588 -4836.04
1511000 -113.596 -4836.55
1511100 -113.588 -4839.26
1511200 -113.613 -4837.3
1511300 -113.499 -4854.8
1511400 -113.465 -4861.13
1511500 -113.486 -4859.74
1511600 -113.536 -4854.51
1511700 -113.579 -4850.08
1511800 -113.58 -4851.53
1511900 -113.544 -4858.13
1512000 -113.593 -4852.95
1512100 -113.606 -4852.69
1512200 -113.66 -4846.76
1512300 -113.671 -4846.87
1512400 -113.622 -4855.32
1512500 -113.676 -4849.4
1512600 -113.646 -4855.14
1512700 -113.642 -4857.28
1512800 -113.667 -4855.38
1512900 -113.707 -4851.44
1513000 -113.734 -4849.35
1513100 -113.694 -4856.52
1513200 -113.745 -4851.05
1513300 -113.753 -4851.53
1513400 -113.741 -4854.79
1513500 -113.671 -4866.01
1513600 -113.701 -4863.45
1513700 -113.687 -4867.07
1513800 -113.664 -4871.88
1513900 -113.767 -4859.06
1514000 -113.765 -4860.93
1514100 -113.791 -4858.92
1514200 -113.841 -4853.61
1514300 -113.783 -4863.24
1514400 -113.8 -4862.55
1514500 -113.766 -4868.86
1514600 -113.806 -4864.89
1514700 -113.8 -4867.28
1514800 -113.797 -4869.32
1514900 -113.827 -4866.81
1515000 -113.867 -4862.77
1515100 -113.81 -4872.25
1515200 -113.836 -4870.33
1515300 -113.802 -4876.59
1515400 -113.841 -4872.84
1515500 -113.832 -4875.68
1515600 -113.841 -4876
1515700 -113.835 -4878.41
1515800 -113.898 -4871.25
1515900 -113.938 -4867.29
1516000 -114.05 -4853.32
1516100 -114.091 -4849.19
1516200 -114.072 -4853.42
1516300 -114.062 -4856.43
1516400 -114.05 -4859.68
1516500 -114.09 -4855.84
1516600 -114.065 -4860.81
1516700 -114.122 -4854.55
1516800 -114.163 -4850.45
1516900 -114.161 -4852.33
1517000 -114.194 -4849.34
1517100 -114.118 -4861.54
1517200 -114.17 -4855.85
1517300 -114.151 -4860.09
1517400 -114.185 -4856.9
1517500 -114.219 -4853.83
1517600 -114.243 -4852.09
1517700 -114.35 -4838.77
1517800 -114.299 -4847.52
1517900 -114.308 -4847.81
1518000 -114.288 -4852.26
1518100 -114.332 -4847.66
1518200 -114.287 -4855.52
1518300 -114.258 -4861.25
1518400 -114.17 -4875.02
1518500 -114.177 -4875.67
1518600 -114.174 -4877.69
1518700 -114.186 -4877.54
1518800 -114.227 -4873.51
1518900 -114.21 -4877.42
1519000 -114.177 -4883.66
1519100 -114.143 -4889.98
1519200 -114.155 -4889.93
1519300 -114.148 -4892.52
1519400 -114.136 -4895.71
1519500 -114.179 -4891.28
1519600 -114.229 -4885.95
1519700 -114.201 -4891.53
1519800 -114.24 -4887.63
1519900 -114.307 -4879.94
1520000 -114.329 -4878.47
1520100 -114.257 -4890.16
1520200 -114.238 -4894.34
1520300 -114.252 -4893.98
1520400 -114.247 -4896.28
1520500 -114.196 -4905.02
1520600 -114.189 -4907.56
1520700 -114.249 -4900.77
1520800 -114.215 -4907.06
1520900 -114.126 -4921.08
1521000 -114.095 -4926.96
1521100 -114.086 -4929.9
1521200 -114.073 -4933.29
1521300 -114.094 -4931.97
1521400 -114.154 -4925.12
1521500 -114.186 -4922.33
1521600 -114.225 -4918.47
1521700 -114.205 -4922.83
1521800 -114.273 -4915.04
1521900 -114.244 -4920.61
1522000 -114.283 -4916.79
1522100 -114.276 -4919.36
1522200 -114.223 -4928.41
1522300 -114.205 -4932.49
1522400 -114.221 -4931.89
1522500 -114.242 -4930.55
1522600 -114.255 -4930.32
1522700 -114.263 -4930.8
1522800 -114.361 -4918.74
1522900 -114.408 -4913.81
1523000 -114.465 -4907.55
1523100 -114.45 -4911.18
1523200 -114.437 -4914.64
1523300 -114.482 -4909.92
1523400 -114.527 -4905.29
1523500 -114.564 -4901.75
1523600 -114.58 -4901.12
1523700 -114.575 -4903.47
1523800 -114.578 -4904.59
1523900 -114.573 -4906.88
1524000 -114.535 -4913.78
1524100 -114.554 -4912.72
1524200 -114.596 -4908.48
1524300 -114.605 -4908.89
1524400 -114.569 -4915.53
1524500 -114.597 -4913.18
1524600 -114.599 -4914.46
1524700 -114.635 -4911.06
1524800 -114.708 -4902.57
1524900 -114.688 -4906.91
1525000 -114.701 -4906.69
1525100 -114.695 -4909.13
1525200 -114.734 -4905.36
1525300 -114.677 -4914.83
1525400 -114.628 -4923.27
1525500 -114.655 -4921.1
1525600 -114.668 -4920.88
1525700 -114.745 -4911.71
1525800 -114.787 -4907.56
1525900 -114.767 -4911.87
1526000 -114.699 -4922.92
1526100 -114.652 -4931.13
1526200 -114.672 -4929.91
1526300 -114.668 -4932.06
1526400 -114.688 -4930.95
1526500 -114.64 -4939.18
1526600 -114.674 -4936.07
1526700 -114.704 -4933.47
1526800 -114.727 -4931.83
1526900 -114.706 -4936.35
1527000 -114.744 -4932.74
1527100 -114.795 -4927.19
1527200 -114.771 -4932.11
1527300 -114.815 -4927.61
1527400 -114.854 -4923.87
1527500 -114.893 -4919.92
1527600 -114.833 -4929.84
1527700 -114.884 -4924.48
1527800 -114.854 -4930.15
1527900 -114.892 -4926.5
1528000 -114.911 -4925.45
1528100 -114.945 -4922.4
1528200 -114.932 -4925.72
1528300 -114.91 -4930.41
1528400 -114.937 -4928.19
1528500 -114.935 -4930.11
1528600 -114.911 -4935.09
1528700 -115.019 -4921.68
1528800 -115.042 -4920.01
1528900 -115.067 -4918.2
1529000 -115.11 -4913.78
1529100 -115.045 -4924.37
1529200 -114.992 -4933.32
1529300 -114.983 -4936.22
1529400 -114.909 -4948.17
1529500 -114.908 -4949.83
1529600 -114.958 -4944.52
1529700 -114.913 -4952.29
1529800 -114.931 -4951.47
1529900 -114.978 -4946.49
1530000 -115.045 -4938.79
1530100 -114.97 -4950.84
1530200 -115.05 -4941.32
1530300 -115.008 -4948.77
1530400 -115.056 -4943.72
1530500 -115.046 -4946.71
1530600 -115.052 -4947.42
1530700 -115.02 -4953.52
1530800 -115.009 -4956.54
1530900 -115.089 -4947.07
1531000 -115.056 -4953.2
1531100 -115.084 -4950.91
1531200 -115.114 -4948.42
1531300 -115.123 -4948.72
1531400 -115.145 -4947.33
1531500 -115.157 -4947.26
1531600 -115.201 -4942.74
1531700 -115.185 -4946.45
1531800 -115.219 -4943.33
1531900 -115.199 -4947.78
1532000 -115.185 -4951.26
1532100 -115.282 -4939.45
1532200 -115.261 -4943.95
1532300 -115.258 -4945.94
1532400 -115.259 -4947.43
1532500 -115.302 -4943.07
1532600 -115.377 -4934.26
1532700 -115.407 -4931.63
1532800 -115.45 -4927.23
1532900 -115.428 -4931.91
1533000 -115.455 -4929.75
1533100 -115.494 -4925.98
1533200 -115.497 -4927.13
1533300 -115.539 -4922.84
1533400 -115.5 -4929.85
1533500 -115.46 -4937.12
1533600 -115.412 -4945.31
1533700 -115.387 -4950.39
1533800 -115.431 -4945.83
1533900 -115.43 -4947.65
1534000 -115.472 -4943.46
1534100 -115.425 -4951.58
1534200 -115.436 -4951.63
1534300 -115.437 -4953
1534400 -115.458 -4951.79
1534500 -115.464 -4952.47
1534600 -115.451 -4955.89
1534700 -115.479 -4953.57
1534800 -115.482 -4954.79
1534900 -115.567 -4944.62
1535000 -115.549 -4948.63
1535100 -115.513 -4955.32
1535200 -115.486 -4960.62
1535300 -115.49 -4961.63
1535400 -115.526 -4958.32
1535500 -115.523 -4960.29
1535600 -115.446 -4972.57
1535700 -115.407 -4979.54
1535800 -115.385 -4984.19
1535900 -115.367 -4988.4
1536000 -115.375 -4988.79
1536100 -115.394 -4987.77
1536200 -115.391 -4989.81
1536300 -115.366 -4994.86
1536400 -115.363 -4996.86
1536500 -115.33 -5003.12
1536600 -115.365 -4999.8
1536700 -115.368 -5000.93
1536800 -115.405 -4997.42
1536900 -115.464 -4990.79
1537000 -115.507 -4986.48
1537100 -115.534 -4984.25
1537200 -115.594 -4977.58
1537300 -115.576 -4981.64
1537400 -115.599 -4980.07
1537500 -115.537 -4990.32
1537600 -115.536 -4991.98
1537700 -115.56 -4990.33
1537800 -115.525 -4996.79
1537900 -115.533 -4997.2
1538000 -115.603 -4989.06
1538100 -115.618 -4988.56
1538200 -115.607 -4991.81
1538300 -115.592 -4995.44
1538400 -115.643 -4989.91
1538500 -115.662 -4988.96
1538600 -115.687 -4987.03
1538700 -115.694 -4987.65
1538800 -115.702 -4988.16
1538900 -115.774 -4979.78
1539000 -115.765 -4982.58
1539100 -115.769 -4983.63
1539200 -115.848 -4974.24
1539300 -115.86 -4974.24
1539400 -115.841 -4978.36
1539500 -115.836 -4980.7
1539600 -115.812 -4985.64
1539700 -115.825 -4985.38
1539800 -115.879 -4979.46
1539900 -115.847 -4985.6
1540000 -115.8 -4993.63
1540100 -115.754 -5001.71
1540200 -115.753 -5003.47
1540300 -115.8 -4998.47
1540400 -115.792 -5001.16
1540500 -115.759 -5007.41
1540600 -115.821 -5000.3
1540700 -115.827 -5001.16
1540800 -115.813 -5004.7
1540900 -115.822 -5005.06
1541000 -115.823 -5006.44
1541100 -115.826 -5007.62
1541200 -115.819 -5010.2
1541300 -115.778 -5017.58
1541400 -115.798 -5016.41
1541500 -115.838 -5012.37
1541600 -115.855 -5011.57
1541700 -115.829 -5016.87
1541800 -115.872 -5012.41
1541900 -115.907 -5009.15
1542000 -115.933 -5007.11
1542100 -115.952 -5006.08
1542200 -115.947 -5008.41
1542300 -115.97 -5006.76
1542400 -115.942 -5012.36
1542500 -115.957 -5011.89
1542600 -115.999 -5007.58
1542700 -116.056 -5001.23
1542800 -116.13 -4992.6
1542900 -116.166 -4989.12
1543000 -116.192 -4987.09
1543100 -116.21 -4986.32
1543200 -116.188 -4990.89
1543300 -116.244 -4984.68
1543400 -116.325 -4975.04
1543500 -116.276 -4983.51
1543600 -116.259 -4987.48
1543700 -116.242 -4991.37
1543800 -116.276 -4988.33
1543900 -116.33 -4982.34
1544000 -116.306 -4987.37
1544100 -116.359 -4981.47
1544200 -116.314 -4989.44
1544300 -116.245 -5000.59
1544400 -116.229 -5004.38
1544500 -116.276 -4999.46
1544600 -116.266 -5002.46
1544700 -116.262 -5004.65
1544800 -116.239 -5009.33
1544900 -116.217 -5013.99
1545000 -116.191 -5019.3
1545100 -116.255 -5011.97
1545200 -116.201 -5021.07
1545300 -116.181 -5025.41
1545400 -116.183 -5026.74
1545500 -116.243 -5019.96
1545600 -116.287 -5015.58
1545700 -116.32 -5012.54
1545800 -116.332 -5012.48
1545900 -116.377 -5007.77
1546000 -116.372 -5010.07
1546100 -116.391 -5009.04
1546200 -116.389 -5010.93
1546300 -116.355 -5017.28
1546400 -116.312 -5024.81
1546500 -116.317 -5025.77
1546600 -116.292 -5030.77
1546700 -116.371 -5021.37
1546800 -116.402 -5018.76
1546900 -116.441 -5014.93
1547000 -116.407 -5021.24
1547100 -116.385 -5025.87
1547200 -116.39 -5026.83
1547300 -116.426 -5023.32
1547400 -116.437 -5023.48
1547500 -116.379 -5033.04
1547600 -116.432 -5027.27
1547700 -116.424 -5030.08
1547800 -116.518 -5018.58
1547900 -116.482 -5025.21
1548000 -116.469 -5028.6
1548100 -116.435 -5034.93
1548200 -116.439 -5035.94
1548300 -116.433 -5038.33
1548400 -116.462 -5035.96
1548500 -116.471 -5036.32
1548600 -116.512 -5032.25
1548700 -116.477 -5038.7
1548800 -116.438 -5045.69
1548900 -116.437 -5047.41
1549000 -116.342 -5062.22
1549100 -116.356 -5061.79
1549200 -116.341 -5065.52
1549300 -116.436 -5053.9
1549400 -116.454 -5053.09
1549500 -116.412 -5060.49
1549600 -116.429 -5059.7
1549700 -116.443 -5059.36
1549800 -116.486 -5055.03
1549900 -116.515 -5052.51
1550000 -116.532 -5051.72
1550100 -116.58 -5046.71
1550200 -116.593 -5046.44
1550300 -116.537 -5055.86
1550400 -116.567 -5053.26
1550500 -116.568 -5054.72
1550600 -116.627 -5048.18
1550700 -116.621 -5050.53
1550800 -116.63 -5050.97
1550900 -116.612 -5055.08
1551000 -116.644 -5052.17
1551100 -116.63 -5055.67
1551200 -116.616 -5059.21
1551300 -116.623 -5059.91
1551400 -116.61 -5063.34
1551500 -116.593 -5067.25
1551600 -116.596 -5068.41
1551700 -116.621 -5066.59
1551800 -116.64 -5065.58
1551900 -116.676 -5062.18
1552000 -116.691 -5061.7
1552100 -116.632 -5071.51
1552200 -116.624 -5074.16
1552300 -116.583 -5081.41
1552400 -116.556 -5086.78
1552500 -116.585 -5084.43
1552600 -116.681 -5072.58
1552700 -116.78 -5060.4
1552800 -116.807 -5058.35
1552900 -116.847 -5054.28
1553000 -116.872 -5052.53
1553100 -116.923 -5046.92
1553200 -116.917 -5049.44
1553300 -116.925 -5049.84
1553400 -116.975 -5044.59
1553500 -116.953 -5049.19
1553600 -116.965 -5049.1
1553700 -116.963 -5050.95
1553800 -117.007 -5046.48
1553900 -117.045 -5042.82
1554000 -117.008 -5049.49
1554100 -116.921 -5063.23
1554200 -117.003 -5053.4
1554300 -116.984 -5057.66
1554400 -116.953 -5063.63
1554500 -116.996 -5059.17
1554600 -117.047 -5053.75
1554700 -117.114 -5046.01
1554800 -117.108 -5048.37
1554900 -117.147 -5044.68
1555000 -117.208 -5037.77
1555100 -117.238 -5035.12
1555200 -117.236 -5037.03
1555300 -117.239 -5038.18
1555400 -117.299 -5031.48
1555500 -117.307 -5031.94
1555600 -117.332 -5030.12
1555700 -117.327 -5032.4
1555800 -117.43 -5019.65
1555900 -117.424 -5022.14
1556000 -117.411 -5025.51
1556100 -117.369 -5032.93
1556200 -117.397 -5030.63
1556300 -117.407 -5030.86
1556400 -117.405 -5032.74
1556500 -117.455 -5027.37
1556600 -117.538 -5017.39
1556700 -117.582 -5012.87
1556800 -117.642 -5006.22
1556900 -117.694 -5000.55
1557000 -117.705 -5000.6
1557100 -117.699 -5003.14
1557200 -117.659 -5010.18
1557300 -117.657 -5012.06
1557400 -117.715 -5005.66
1557500 -117.712 -5007.6
1557600 -117.728 -5006.99
1557700 -117.734 -5007.77
1557800 -117.733 -5009.52
1557900 -117.711 -5014.21
1558000 -117.702 -5016.98
1558100 -117.712 -5017.28
1558200 -117.715 -5018.43
1558300 -117.716 -5019.95
1558400 -117.776 -5013.09
1558500 -117.733 -5020.74
1558600 -117.718 -5024.41
1558700 -117.732 -5024.1
1558800 -117.667 -5034.72
1558900 -117.62 -5042.83
1559000 -117.665 -5038.18
1559100 -117.673 -5038.63
1559200 -117.736 -5031.48
1559300 -117.747 -5031.58
1559400 -117.809 -5024.59
1559500 -117.818 -5024.92
1559600 -117.884 -5017.35
1559700 -117.86 -5022.24
1559800 -117.851 -5025.14
1559900 -117.865 -5024.82
1560000 -117.883 -5023.84
1560100 -117.905 -5022.37
1560200 -117.929 -5020.71
1560300 -117.964 -5017.41
1560400 -118.003 -5013.6
1560500 -117.998 -5015.89
1560600 -117.966 -5021.85
1560700 -118.006 -5017.96
1560800 -118.036 -5015.34
1560900 -118.092 -5009.13
1561000 -118.069 -5014.04
1561100 -118.033 -5020.53
1561200 -117.986 -5028.7
1561300 -118.038 -5023.09
1561400 -118.069 -5020.31
1561500 -118.02 -5028.85
1561600 -118.011 -5031.68
1561700 -117.969 -5039.01
1561800 -118.024 -5032.97
1561900 -118.058 -5029.84
1562000 -118.121 -5022.74
1562100 -118.113 -5025.42
1562200 -118.093 -5029.86
1562300 -118.118 -5027.94
1562400 -118.158 -5024.02
1562500 -118.168 -5024.17
1562600 -118.162 -5026.57
1562700 -118.188 -5024.68
1562800 -118.189 -5026.02
1562900 -118.2 -5026.12
1563000 -118.223 -5024.47
1563100 -118.225 -5025.84
1563200 -118.24 -5025.37
1563300 -118.278 -5021.73
1563400 -118.259 -5025.89
1563500 -118.241 -5030.07
1563600 -118.226 -5033.77
1563700 -118.209 -5037.72
1563800 -118.239 -5035.12
1563900 -118.179 -5045.04
1564000 -118.186 -5045.69
1564100 -118.175 -5048.81
1564200 -118.189 -5048.38
1564300 -118.226 -5044.94
1564400 -118.311 -5034.69
1564500 -118.348 -5031.11
1564600 -118.383 -5027.93
1564700 -118.377 -5030.31
1564800 -118.405 -5028.07
1564900 -118.359 -5035.97
1565000 -118.392 -5032.95
1565100 -118.349 -5040.62
1565200 -118.374 -5038.69
1565300 -118.438 -5031.4
1565400 -118.395 -5038.99
1565500 -118.396 -5040.38
1565600 -118.409 -5040.29
1565700 -118.455 -5035.44
1565800 -118.492 -5031.87
1565900 -118.5 -5032.36
1566000 -118.536 -5029.03
1566100 -118.562 -5026.96
1566200 -118.617 -5020.93
1566300 -118.661 -5016.47
1566400 -118.665 -5017.5
1566500 -118.636 -5023.03
1566600 -118.65 -5022.78
1566700 -118.64 -5025.75
1566800 -118.638 -5027.67
1566900 -118.644 -5028.4
1567000 -118.622 -5033.07
1567100 -118.656 -5029.92
1567200 -118.616 -5036.99
1567300 -118.605 -5040.2
1567400 -118.624 -5039.09
1567500 -118.609 -5042.77
1567600 -118.516 -5057.27
1567700 -118.479 -5064.07
1567800 -118.503 -5062.33
1567900 -118.53 -5060.14
1568000 -118.536 -5060.92
1568100 -118.492 -5068.65
1568200 -118.509 -5067.88
1568300 -118.484 -5072.93
1568400 -118.468 -5076.77
1568500 -118.459 -5079.67
1568600 -118.493 -5076.45
1568700 -118.55 -5070.19
1568800 -118.582 -5067.3
1568900 -118.626 -5062.83
1569000 -118.658 -5059.96
1569100 -118.644 -5063.57
1569200 -118.566 -5075.97
1569300 -118.57 -5077.06
1569400 -118.558 -5080.26
1569500 -118.645 -5069.83
1569600 -118.691 -5065.05
1569700 -118.683 -5067.64
1569800 -118.7 -5066.86
1569900 -118.683 -5070.89
1570000 -118.634 -5079.28
1570100 -118.664 -5076.77
1570200 -118.707 -5072.33
1570300 -118.72 -5072.07
1570400 -118.678 -5079.51
1570500 -118.712 -5076.4
1570600 -118.722 -5076.68
1570700 -118.782 -5069.87
1570800 -118.778 -5072.07
1570900 -118.816 -5068.31
1571000 -118.822 -5069.17
1571100 -118.848 -5067.08
1571200 -118.847 -5068.89
1571300 -118.851 -5069.86
1571400 -118.878 -5067.7
1571500 -118.877 -5069.44
1571600 -118.921 -5065.03
1571700 -118.877 -5072.63
1571800 -118.947 -5064.57
1571900 -118.961 -5064.26
1572000 -118.96 -5066.01
1572100 -118.957 -5067.93
1572200 -119.016 -5061.41
1572300 -118.978 -5068.29
1572400 -119.009 -5065.54
1572500 -119.065 -5059.31
1572600 -119.047 -5063.46
1572700 -119.009 -5070.33
1572800 -118.995 -5073.84
1572900 -119.036 -5069.81
1573000 -119.028 -5072.43
1573100 -119.065 -5068.99
1573200 -119.06 -5071.29
1573300 -119.078 -5070.32
1573400 -119.08 -5071.71
1573500 -119.053 -5076.98
1573600 -119.062 -5077.32
1573700 -119.048 -5080.92
1573800 -119.024 -5085.85
1573900 -119.058 -5082.67
1574000 -119.107 -5077.49
1574100 -119.117 -5077.67
1574200 -119.118 -5079.15
1574300 -119.085 -5085.38
1574400 -119.084 -5087.13
1574500 -119.144 -5080.27
1574600 -119.142 -5082.2
1574700 -119.202 -5075.41
1574800 -119.269 -5067.81
1574900 -119.26 -5070.61
1575000 -119.245 -5074.32
1575100 -119.257 -5074.23
1575200 -119.271 -5073.9
1575300 -119.27 -5075.62
1575400 -119.327 -5069.28
1575500 -119.379 -5063.67
1575600 -119.406 -5061.44
1575700 -119.436 -5058.97
1575800 -119.456 -5057.77
1575900 -119.436 -5062.1
1576000 -119.45 -5061.72
1576100 -119.477 -5059.57
1576200 -119.493 -5059.06
1576300 -119.438 -5068.3
1576400 -119.41 -5073.7
1576500 -119.376 -5080.01
1576600 -119.469 -5068.78
1576700 -119.476 -5069.35
1576800 -119.496 -5068.18
1576900 -119.513 -5067.47
1577000 -119.52 -5068.06
1577100 -119.539 -5066.97
1577200 -119.541 -5068.37
1577300 -119.535 -5070.76
1577400 -119.557 -5069.35
1577500 -119.51 -5077.48
1577600 -119.52 -5077.58
1577700 -119.513 -5080.21
1577800 -119.512 -5081.95
1577900 -119.527 -5081.42
1578000 -119.562 -5078.18
1578100 -119.594 -5075.33
1578200 -119.523 -5086.79
1578300 -119.535 -5086.71
1578400 -119.577 -5082.44
1578500 -119.55 -5087.81
1578600 -119.581 -5085.15
1578700 -119.582 -5086.53
1578800 -119.685 -5073.91
1578900 -119.725 -5069.92
1579000 -119.767 -5065.72
1579100 -119.751 -5069.55
1579200 -119.785 -5066.43
1579300 -119.854 -5058.36
1579400 -119.883 -5056.01
1579500 -119.833 -5064.45
1579600 -119.883 -5059.08
1579700 -119.851 -5065.16
1579800 -119.841 -5068.12
1579900 -119.779 -5078.37
1580000 -119.829 -5073.05
1580100 -119.866 -5069.46
1580200 -119.913 -5064.52
1580300 -119.902 -5067.62
1580400 -119.9 -5069.56
1580500 -119.902 -5070.85
1580600 -119.915 -5070.62
1580700 -119.951 -5067.28
1580800 -119.916 -5073.78
1580900 -119.906 -5076.74
1581000 -119.821 -5090.07
1581100 -119.829 -5090.6
1581200 -119.871 -5086.42
1581300 -119.984 -5072.26
1581400 -120.029 -5067.66
1581500 -120.021 -5070.34
1581600 -120.007 -5073.93
1581700 -120.006 -5075.62
1581800 -119.969 -5082.35
1581900 -119.935 -5088.63
1582000 -120.031 -5076.88
1582100 -119.947 -5090.16
1582200 -119.973 -5088.19
1582300 -120.02 -5083.24
1582400 -120.043 -5081.65
1582500 -120.058 -5081.14
1582600 -120.012 -5089.18
1582700 -120.013 -5090.58
1582800 -120.024 -5090.7
1582900 -120.069 -5085.97
1583000 -120.079 -5086.28
1583100 -120.004 -5098.2
1583200 -120.003 -5100.03
1583300 -120.047 -5095.52
1583400 -120.134 -5085
1583500 -120.149 -5084.48
1583600 -120.105 -5092.16
1583700 -120.111 -5092.94
1583800 -120.133 -5091.57
1583900 -120.146 -5091.26
1584000 -120.186 -5087.37
1584100 -120.186 -5088.92
1584200 -120.216 -5086.39
1584300 -120.264 -5081.25
1584400 -120.217 -5089.39
1584500 -120.267 -5084.14
1584600 -120.231 -5090.64
1584700 -120.235 -5091.69
1584800 -120.256 -5090.34
1584900 -120.243 -5093.79
1585000 -120.255 -5093.72
1585100 -120.223 -5099.73
1585200 -120.177 -5107.75
1585300 -120.205 -5105.42
1585400 -120.243 -5101.83
1585500 -120.267 -5100.1
1585600 -120.328 -5093.19
1585700 -120.319 -5096.02
1585800 -120.348 -5093.59
1585900 -120.337 -5096.78
1586000 -120.317 -5101.11
1586100 -120.295 -5105.74
1586200 -120.312 -5105.07
1586300 -120.36 -5099.89
1586400 -120.433 -5091.35
1586500 -120.472 -5087.5
1586600 -120.46 -5090.87
1586700 -120.443 -5094.76
1586800 -120.46 -5094.07
1586900 -120.457 -5096.05
1587000 -120.512 -5089.99
1587100 -120.514 -5091.27
1587200 -120.572 -5084.87
1587300 -120.584 -5084.75
1587400 -120.577 -5087.39
1587500 -120.548 -5092.98
1587600 -120.572 -5091.22
1587700 -120.593 -5089.98
1587800 -120.594 -5091.43
1587900 -120.598 -5092.37
1588000 -120.583 -5096.12
1588100 -120.58 -5098.17
1588200 -120.65 -5090.03
1588300 -120.661 -5090.04
1588400 -120.621 -5097.28
1588500 -120.672 -5091.76
1588600 -120.662 -5094.72
1588700 -120.674 -5094.7
1588800 -120.705 -5091.94
1588900 -120.732 -5089.73
1589000 -120.729 -5091.75
1589100 -120.718 -5094.87
1589200 -120.75 -5092.07
1589300 -120.773 -5090.45
1589400 -120.776 -5091.68
1589500 -120.831 -5085.58
1589600 -120.877 -5080.86
1589700 -120.861 -5084.62
1589800 -120.791 -5095.94
1589900 -120.75 -5103.28
1590000 -120.75 -5104.89
1590100 -120.697 -5113.89
1590200 -120.732 -5110.56
1590300 -120.732 -5112.13
1590400 -120.727 -5114.4
1590500 -120.787 -5107.64
1590600 -120.809 -5106.31
1590700 -120.813 -5107.3
1590800 -120.826 -5107.02
1590900 -120.859 -5104.14
1591000 -120.834 -5109.15
1591100 -120.837 -5110.34
1591200 -120.845 -5110.89
1591300 -120.913 -5103.03
1591400 -120.916 -5104.11
1591500 -120.922 -5104.93
1591600 -120.926 -5105.94
1591700 -120.883 -5113.59
1591800 -120.854 -5119.12
1591900 -120.876 -5117.74
1592000 -120.846 -5123.41
1592100 -120.838 -5126.25
1592200 -120.908 -5118.11
1592300 -120.864 -5125.8
1592400 -120.861 -5127.78
1592500 -120.942 -5118.13
1592600 -120.944 -5119.44
1592700 -120.903 -5126.71
1592800 -120.984 -5117.03
1592900 -120.925 -5126.93
1593000 -120.904 -5131.4
1593100 -120.918 -5131.05
1593200 -120.924 -5131.84
1593300 -120.97 -5126.97
1593400 -121.022 -5121.36
1593500 -121.022 -5123.05
1593600 -121.03 -5123.42
1593700 -121.068 -5119.84
1593800 -121.068 -5121.38
1593900 -121.146 -5112.17
1594000 -121.142 -5114.28
1594100 -121.197 -5108.29
1594200 -121.161 -5114.82
1594300 -121.212 -5109.33
1594400 -121.267 -5103.34
1594500 -121.198 -5114.57
1594600 -121.112 -5128.1
1594700 -121.132 -5126.91
1594800 -121.122 -5129.85
1594900 -121.104 -5134
1595000 -121.166 -5127.02
1595100 -121.192 -5124.88
1595200 -121.217 -5123.04
1595300 -121.196 -5127.57
1595400 -121.247 -5122.13
1595500 -121.298 -5116.62
1595600 -121.27 -5122.15
1595700 -121.267 -5124.1
1595800 -121.247 -5128.49
1595900 -121.2 -5136.66
1596000 -121.208 -5137.16
1596100 -121.255 -5132.16
1596200 -121.247 -5134.86
1596300 -121.299 -5129.25
1596400 -121.305 -5130.04
1596500 -121.284 -5134.5
1596600 -121.251 -5140.71
1596700 -121.237 -5144.29
1596800 -121.245 -5144.77
1596900 -121.218 -5150.1
1597000 -121.184 -5156.48
1597100 -121.182 -5158.29
1597200 -121.193 -5158.36
1597300 -121.218 -5156.45
1597400 -121.262 -5151.91
1597500 -121.258 -5154.13
1597600 -121.264 -5154.93
1597700 -121.294 -5152.33
1597800 -121.371 -5143.18
1597900 -121.345 -5148.46
1598000 -121.333 -5151.66
1598100 -121.338 -5152.66
1598200 -121.352 -5152.29
1598300 -121.366 -5151.87
1598400 -121.391 -5150.05
1598500 -121.324 -5160.92
1598600 -121.405 -5151.24
1598700 -121.4 -5153.52
1598800 -121.377 -5158.32
1598900 -121.41 -5155.38
1599000 -121.446 -5151.92
1599100 -121.43 -5155.72
1599200 -121.474 -5151.21
1599300 -121.452 -5155.92
1599400 -121.471 -5154.95
1599500 -121.482 -5154.9
1599600 -121.506 -5153.28
1599700 -121.546 -5149.2
1599800 -121.552 -5150.02
1599900 -121.587 -5146.81
1600000 -121.64 -5141.01
1600100 -121.709 -5132.98
1600200 -121.679 -5138.78
1600300 -121.613 -5149.5
1600400 -121.57 -5157.08
1600500 -121.6 -5154.55
1600600 -121.657 -5148.15
1600700 -121.655 -5150.07
1600800 -121.63 -5155.13
1600900 -121.651 -5153.86
1601000 -121.637 -5157.38
1601100 -121.615 -5162.03
1601200 -121.611 -5164.22
1601300 -121.64 -5161.83
1601400 -121.619 -5166.31
1601500 -121.679 -5159.52
1601600 -121.735 -5153.39
1601700 -121.753 -5152.47
1601800 -121.725 -5157.95
1601900 -121.71 -5161.64
1602000 -121.653 -5171.12
1602100 -121.674 -5169.76
1602200 -121.666 -5172.5
1602300 -121.685 -5171.49
1602400 -121.719 -5168.34
1602500 -121.784 -5160.99
1602600 -121.785 -5162.34
1602700 -121.769 -5166.18
1602800 -121.785 -5165.54
1602900 -121.819 -5162.46
1603000 -121.845 -5160.39
1603100 -121.845 -5162.03
1603200 -121.816 -5167.71
1603300 -121.799 -5171.56
1603400 -121.796 -5173.67
1603500 -121.829 -5170.69
1603600 -121.821 -5173.32
1603700 -121.863 -5169.19
1603800 -121.892 -5166.66
1603900 -121.861 -5172.55
1604000 -121.835 -5177.81
1604100 -121.855 -5176.59
1604200 -121.864 -5176.96
1604300 -121.91 -5172.2
1604400 -121.905 -5174.47
1604500 -121.915 -5174.71
1604600 -121.93 -5174.24
1604700 -121.962 -5171.34
1604800 -122.05 -5160.68
1604900 -122.03 -5165.13
1605000 -122.007 -5169.94
1605100 -122.001 -5172.36
1605200 -121.982 -5176.6
1605300 -122.006 -5174.82
1605400 -122.014 -5175.35
1605500 -121.999 -5178.96
1605600 -122.022 -5177.34
1605700 -122.062 -5173.45
1605800 -122.077 -5172.98
1605900 -122.126 -5167.68
1606000 -122.114 -5170.97
1606100 -122.137 -5169.36
1606200 -122.151 -5168.99
1606300 -122.198 -5164.13
1606400 -122.168 -5169.91
1606500 -122.215 -5165.02
1606600 -122.246 -5162.23
1606700 -122.198 -5170.48
1606800 -122.165 -5176.71
1606900 -122.198 -5173.77
1607000 -122.154 -5181.36
1607100 -122.17 -5180.86
1607200 -122.162 -5183.55
1607300 -122.161 -5185.23
1607400 -122.212 -5179.76
1607500 -122.197 -5183.42
1607600 -122.181 -5187.28
1607700 -122.159 -5191.85
1607800 -122.21 -5186.49
1607900 -122.191 -5190.6
1608000 -122.206 -5190.15
1608100 -122.246 -5186.19
1608200 -122.262 -5185.63
1608300 -122.279 -5184.83
1608400 -122.252 -5190.12
1608500 -122.257 -5191.02
1608600 -122.302 -5186.42
1608700 -122.323 -5185.11
1608800 -122.269 -5194.21
1608900 -122.255 -5197.81
1609000 -122.234 -5202.3
1609100 -122.295 -5195.4
1609200 -122.342 -5190.39
1609300 -122.44 -5178.41
1609400 -122.453 -5178.16
1609500 -122.498 -5173.56
1609600 -122.537 -5169.75
1609700 -122.58 -5165.37
1609800 -122.597 -5164.68
1609900 -122.628 -5161.88
1610000 -122.64 -5161.89
1610100 -122.596 -5169.51
1610200 -122.586 -5172.53
1610300 -122.575 -5175.7
1610400 -122.605 -5173.14
1610500 -122.613 -5173.54
1610600 -122.598 -5177.29
1610700 -122.575 -5182.11
1610800 -122.557 -5186.11
1610900 -122.555 -5188.01
1611000 -122.567 -5187.9
1611100 -122.603 -5184.52
1611200 -122.636 -5181.55
1611300 -122.653 -5180.82
1611400 -122.679 -5178.83
1611500 -122.656 -5183.53
1611600 -122.648 -5186.33
1611700 -122.659 -5186.3
1611800 -122.714 -5180.28
1611900 -122.72 -5181.05
1612000 -122.731 -5181.18
1612100 -122.769 -5177.47
1612200 -122.814 -5172.85
1612300 -122.746 -5183.89
1612400 -122.683 -5194.21
1612500 -122.651 -5200.29
1612600 -122.63 -5204.79
1612700 -122.648 -5203.94
1612800 -122.649 -5205.29
1612900 -122.723 -5196.61
1613000 -122.764 -5192.49
1613100 -122.775 -5192.57
1613200 -122.805 -5190.08
1613300 -122.756 -5198.44
1613400 -122.75 -5200.81
1613500 -122.751 -5202.39
1613600 -122.684 -5213.31
1613700 -122.707 -5211.59
1613800 -122.702 -5213.97
1613900 -122.716 -5213.54
1614000 -122.724 -5214.1
1614100 -122.788 -5206.83
1614200 -122.839 -5201.24
1614300 -122.863 -5199.56
1614400 -122.879 -5198.91
1614500 -122.934 -5192.89
1614600 -122.937 -5194.1
1614700 -122.983 -5189.27
1614800 -122.99 -5189.89
1614900 -123.022 -5187.05
1615000 -123.001 -5191.57
1615100 -123.051 -5186.17
1615200 -123.106 -5180.16
1615300 -123.105 -5181.85
1615400 -123.145 -5178.01
1615500 -123.138 -5180.55
1615600 -123.198 -5173.79
1615700 -123.21 -5173.73
1615800 -123.247 -5170.19
1615900 -123.232 -5173.91
1616000 -123.256 -5172.17
1616100 -123.253 -5174.11
1616200 -123.276 -5172.56
1616300 -123.351 -5163.77
1616400 -123.33 -5168.23
1616500 -123.3 -5173.92
1616600 -123.288 -5177.23
1616700 -123.287 -5178.96
1616800 -123.287 -5180.59
1616900 -123.264 -5185.44
1617000 -123.284 -5184.26
1617100 -123.295 -5184.31
1617200 -123.302 -5184.91
1617300 -123.228 -5196.73
1617400 -123.227 -5198.52
1617500 -123.21 -5202.54
1617600 -123.177 -5208.68
1617700 -123.15 -5213.95
1617800 -123.108 -5221.42
1617900 -123.105 -5223.47
1618000 -123.165 -5216.78
1618100 -123.182 -5215.94
1618200 -123.222 -5211.93
1618300 -123.248 -5209.99
1618400 -123.243 -5212.33
1618500 -123.317 -5203.65
1618600 -123.27 -5211.74
1618700 -123.238 -5217.81
1618800 -123.187 -5226.44
1618900 -123.27 -5216.53
1619000 -123.319 -5211.24
1619100 -123.342 -5209.66
1619200 -123.331 -5212.77
1619300 -123.39 -5206.29
1619400 -123.352 -5213.09
1619500 -123.338 -5216.71
1619600 -123.35 -5216.59
1619700 -123.325 -5221.6
1619800 -123.283 -5229.07
1619900 -123.326 -5224.71
1620000 -123.311 -5228.42
1620100 -123.336 -5226.51
1620200 -123.336 -5228.11
1620300 -123.405 -5220.12
1620400 -123.394 -5223.25
1620500 -123.419 -5221.41
1620600 -123.379 -5228.5
1620700 -123.416 -5225.04
1620800 -123.434 -5224.03
1620900 -123.479 -5219.37
1621000 -123.541 -5212.42
1621100 -123.527 -5215.95
1621200 -123.565 -5212.28
1621300 -123.554 -5215.35
1621400 -123.583 -5212.98
1621500 -123.59 -5213.55
1621600 -123.636 -5208.78
1621700 -123.559 -5221.14
1621800 -123.528 -5226.95
1621900 -123.527 -5228.76
1622000 -123.547 -5227.58
1622100 -123.555 -5228.11
1622200 -123.5 -5237.29
1622300 -123.536 -5233.85
1622400 -123.597 -5227.02
1622500 -123.603 -5227.7
1622600 -123.577 -5232.95
1622700 -123.574 -5234.97
1622800 -123.564 -5237.98
1622900 -123.573 -5238.26
1623000 -123.565 -5241.1
1623100 -123.606 -5236.96
1623200 -123.597 -5239.84
1623300 -123.635 -5236.05
1623400 -123.67 -5232.88
1623500 -123.647 -5237.67
1623600 -123.619 -5243.09
1623700 -123.616 -5245.15
1623800 -123.637 -5243.84
1623900 -123.698 -5236.95
1624000 -123.713 -5236.49
1624100 -123.736 -5234.82
1624200 -123.79 -5229.01
1624300 -123.783 -5231.56
1624400 -123.805 -5230.06
1624500 -123.865 -5223.37
1624600 -123.884 -5222.29
1624700 -123.926 -5218.03
1624800 -123.866 -5228.03
1624900 -123.911 -5223.35
1625000 -123.909 -5225.14
1625100 -123.899 -5228.25
1625200 -123.921 -5226.73
1625300 -123.887 -5233.08
1625400 -123.924 -5229.51
1625500 -123.954 -5226.91
1625600 -123.92 -5233.26
1625700 -123.865 -5242.44
1625800 -123.921 -5236.38
1625900 -124.007 -5225.89
1626000 -124.07 -5218.83
1626100 -124.126 -5212.59
1626200 -124.097 -5218.19
1626300 -124.121 -5216.46
1626400 -124.018 -5232.43
1626500 -123.992 -5237.63
1626600 -123.942 -5246.23
1626700 -124.017 -5237.39
1626800 -124.061 -5232.88
1626900 -124.068 -5233.52
1627000 -124.117 -5228.32
1627100 -124.066 -5236.95
1627200 -124.092 -5234.96
1627300 -124.035 -5244.41
1627400 -124.008 -5249.73
1627500 -124.045 -5246.31
1627600 -124.065 -5245.05
1627700 -124.12 -5238.98
1627800 -124.107 -5242.38
1627900 -124.189 -5232.58
1628000 -124.134 -5241.89
1628100 -124.117 -5245.78
1628200 -124.067 -5254.35
1628300 -124.098 -5251.67
1628400 -124.117 -5250.56
1628500 -124.134 -5249.91
1628600 -124.147 -5249.65
1628700 -124.164 -5248.88
1628800 -124.225 -5242.03
1628900 -124.226 -5243.44
1629000 -124.271 -5238.79
1629100 -124.293 -5237.35
1629200 -124.309 -5236.69
1629300 -124.336 -5234.6
1629400 -124.338 -5235.9
1629500 -124.366 -5233.64
1629600 -124.379 -5233.45
1629700 -124.37 -5236.18
1629800 -124.386 -5235.61
1629900 -124.388 -5236.97
1630000 -124.368 -5241.36
1630100 -124.364 -5243.48
1630200 -124.39 -5241.46
1630300 -124.385 -5243.7
1630400 -124.388 -5244.87
1630500 -124.426 -5241.18
1630600 -124.381 -5249.16
1630700 -124.401 -5247.89
1630800 -124.392 -5250.72
1630900 -124.421 -5248.37
1631000 -124.468 -5243.37
1631100 -124.469 -5244.9
1631200 -124.448 -5249.41
1631300 -124.444 -5251.52
1631400 -124.478 -5248.45
1631500 -124.519 -5244.24
1631600 -124.568 -5239.04
1631700 -124.597 -5236.68
1631800 -124.568 -5242.36
1631900 -124.564 -5244.5
1632000 -124.547 -5248.46
1632100 -124.49 -5257.9
1632200 -124.496 -5258.66
1632300 -124.531 -5255.37
1632400 -124.579 -5250.32
1632500 -124.668 -5239.64
1632600 -124.637 -5245.48
1632700 -124.671 -5242.36
1632800 -124.652 -5246.63
1632900 -124.706 -5240.64
1633000 -124.738 -5237.81
1633100 -124.734 -5240.01
1633200 -124.702 -5246.01
1633300 -124.685 -5249.98
1633400 -124.736 -5244.53
1633500 -124.784 -5239.41
1633600 -124.749 -5245.85
1633700 -124.773 -5244.2
1633800 -124.743 -5249.88
1633900 -124.71 -5256.09
1634000 -124.662 -5264.34
1634100 -124.626 -5271
1634200 -124.631 -5271.9
1634300 -124.683 -5266.24
1634400 -124.701 -5265.3
1634500 -124.643 -5275.02
1634600 -124.599 -5282.66
1634700 -124.666 -5274.99
1634800 -124.684 -5274.1
1634900 -124.69 -5274.85
1635000 -124.726 -5271.41
1635100 -124.743 -5270.69
1635200 -124.856 -5256.64
1635300 -124.864 -5257.02
1635400 -124.847 -5261.01
1635500 -124.83 -5265.06
1635600 -124.875 -5260.32
1635700 -124.877 -5261.72
1635800 -124.855 -5266.3
1635900 -124.944 -5255.6
1636000 -124.906 -5262.41
1636100 -124.946 -5258.43
1636200 -124.986 -5254.45
1636300 -125.04 -5248.64
1636400 -125.015 -5253.69
1636500 -124.972 -5261.33
1636600 -124.995 -5259.6
1636700 -125.002 -5260.31
1636800 -125.085 -5250.35
1636900 -125.131 -5245.5
1637000 -125.086 -5253.42
1637100 -125.125 -5249.53
1637200 -125.185 -5242.82
1637300 -125.172 -5246.29
1637400 -125.238 -5238.67
1637500 -125.172 -5249.47
1637600 -125.162 -5252.4
1637700 -125.199 -5248.87
1637800 -125.245 -5244.04
1637900 -125.24 -5246.41
1638000 -125.268 -5244.1
1638100 -125.305 -5240.52
1638200 -125.313 -5240.98
1638300 -125.302 -5244.2
1638400 -125.308 -5244.93
1638500 -125.257 -5253.55
1638600 -125.261 -5254.62
1638700 -125.245 -5258.51
1638800 -125.225 -5262.81
1638900 -125.203 -5267.5
1639000 -125.248 -5262.81
1639100 -125.208 -5269.95
1639200 -125.212 -5271.08
1639300 -125.178 -5277.34
1639400 -125.203 -5275.53
1639500 -125.174 -5281.13
1639600 -125.177 -5282.32
1639700 -125.203 -5280.24
1639800 -125.165 -5287.15
1639900 -125.176 -5287.21
1640000 -125.202 -5285.27
1640100 -125.229 -5283.12
1640200 -125.21 -5287.37
1640300 -125.194 -5291.15
1640400 -125.23 -5287.78
1640500 -125.246 -5287.1
1640600 -125.253 -5287.7
1640700 -125.271 -5286.82
1640800 -125.232 -5293.85
1640900 -125.251 -5292.82
1641000 -125.249 -5294.63
1641100 -125.197 -5303.56
1641200 -125.225 -5301.18
1641300 -125.145 -5313.97
1641400 -125.083 -5324.13
1641500 -125.023 -5334.05
1641600 -125.09 -5326.37
1641700 -125.079 -5329.44
1641800 -125.097 -5328.52
1641900 -125.081 -5332.44
1642000 -125.033 -5340.65
1642100 -125.063 -5338.15
1642200 -125.094 -5335.46
1642300 -125.086 -5338.1
1642400 -125.081 -5340.43
1642500 -125.12 -5336.6
1642600 -125.141 -5335.26
1642700 -125.166 -5333.41
1642800 -125.189 -5331.81
1642900 -125.136 -5340.71
1643000 -125.111 -5345.86
1643100 -125.097 -5349.33
1643200 -125.114 -5348.54
1643300 -125.197 -5338.71
1643400 -125.175 -5343.35
1643500 -125.197 -5341.85
1643000 -125.111 -5345.86
1643100 -125.054 -5355.38
1643200 -125.041 -5358.71
1643300 -125.004 -5365.47
1643400 -124.999 -5367.83
1643500 -125.05 -5362.34
1643600 -125.052 -5363.65
1643700 -125.095 -5359.16
1643800 -125.164 -5351.29
1643900 -125.175 -5351.23
1644000 -125.23 -5345.27
1644100 -125.201 -5350.89
1644200 -125.198 -5352.85
1644300 -125.177 -5357.35
1644400 -125.181 -5358.42
1644500 -125.217 -5355.11
1644600 -125.231 -5354.65
1644700 -125.253 -5353.21
1644800 -125.289 -5349.78
1644900 -125.331 -5345.65
1645000 -125.333 -5346.92
1645100 -125.307 -5352.17
1645200 -125.3 -5354.74
1645300 -125.329 -5352.26
1645400 -125.355 -5350.23
1645500 -125.385 -5347.64
1645600 -125.409 -5345.94
1645700 -125.455 -5341.22
1645800 -125.432 -5345.96
1645900 -125.464 -5343.13
1646000 -125.511 -5338.21
1646100 -125.478 -5344.42
1646200 -125.54 -5337.3
1646300 -125.544 -5338.35
1646400 -125.542 -5340.27
1646500 -125.57 -5337.96
1646600 -125.591 -5336.65
1646700 -125.579 -5339.93
1646800 -125.532 -5348.06
1646900 -125.507 -5353.11
1647000 -125.445 -5363.3
1647100 -125.469 -5361.52
1647200 -125.495 -5359.59
1647300 -125.559 -5352.25
1647400 -125.581 -5350.85
1647500 -125.585 -5351.82
1647600 -125.607 -5350.33
1647700 -125.635 -5348.17
1647800 -125.616 -5352.33
1647900 -125.63 -5351.96
1648000 -125.656 -5350.03
1648100 -125.667 -5350.09
1648200 -125.643 -5355.03
1648300 -125.583 -5364.96
1648400 -125.604 -5363.65
1648500 -125.625 -5362.22
1648600 -125.601 -5367.25
1648700 -125.592 -5370.11
1648800 -125.559 -5376.21
1648900 -125.539 -5380.59
1649000 -125.544 -5381.51
1649100 -125.544 -5383.06
1649200 -125.514 -5388.89
1649300 -125.507 -5391.49
1649400 -125.501 -5393.83
1649500 -125.485 -5397.75
1649600 -125.537 -5392.03
1649700 -125.564 -5389.86
1649800 -125.505 -5399.68
1649900 -125.602 -5387.82
1650000 -125.613 -5387.97
1650100 -125.581 -5393.98
1650200 -125.586 -5394.81
1650300 -125.596 -5395.06
1650400 -125.615 -5394.06
1650500 -125.606 -5396.84
1650600 -125.617 -5397
1650700 -125.628 -5397.04
1650800 -125.644 -5396.42
1650900 -125.651 -5397.01
1651000 -125.634 -5401.05
1651100 -125.717 -5390.99
1651200 -125.731 -5390.65
1651300 -125.758 -5388.56
1651400 -125.722 -5395.18
1651500 -125.735 -5394.88
1651600 -125.655 -5407.63
1651700 -125.637 -5411.8
1651800 -125.609 -5417.29
1651900 -125.634 -5415.36
1652000 -125.617 -5419.29
1652100 -125.57 -5427.42
1652200 -125.567 -5429.43
1652300 -125.589 -5428.04
1652400 -125.595 -5428.71
1652500 -125.562 -5434.96
1652600 -125.599 -5431.45
1652700 -125.56 -5438.44
1652800 -125.58 -5437.21
1652900 -125.65 -5429.09
1653000 -125.665 -5428.67
1653100 -125.652 -5432.02
1653200 -125.674 -5430.64
1653300 -125.622 -5439.42
1653400 -125.582 -5446.55
1653500 -125.61 -5444.22
1653600 -125.7 -5433.42
1653700 -125.624 -5445.58
1653800 -125.612 -5448.72
1653900 -125.651 -5444.91
1654000 -125.701 -5439.55
1654100 -125.774 -5431.02
1654200 -125.774 -5432.65
1654300 -125.827 -5426.93
1654400 -125.845 -5426.01
1654500 -125.798 -5434.15
1654600 -125.735 -5444.41
1654700 -125.73 -5446.83
1654800 -125.731 -5448.16
1654900 -125.745 -5447.92
1655000 -125.814 -5439.82
1655100 -125.861 -5434.97
1655200 -125.879 -5434.12
1655300 -125.866 -5437.44
1655400 -125.881 -5436.95
1655500 -125.876 -5439.22
1655600 -125.916 -5435.3
1655700 -125.912 -5437.39
1655800 -125.858 -5446.54
1655900 -125.837 -5451.07
1656000 -125.835 -5452.96
1656100 -125.866 -5450.19
1656200 -125.943 -5441.18
1656300 -125.926 -5445.03
1656400 -125.924 -5446.9
1656500 -125.889 -5453.45
1656600 -125.952 -5446.3
1656700 -125.961 -5446.65
1656800 -125.984 -5445.07
1656900 -125.966 -5449.13
1657000 -125.975 -5449.5
1657100 -125.949 -5454.74
1657200 -125.937 -5457.99
1657300 -125.94 -5459.1
1657400 -125.974 -5455.96
1657500 -125.978 -5457.03
1657600 -125.988 -5457.21
1657700 -126.004 -5456.62
1657800 -125.946 -5466.25
1657900 -126.003 -5459.93
1658000 -126.019 -5459.28
1658100 -125.989 -5465.04
1658200 -125.981 -5467.78
1658300 -126.001 -5466.69
1658400 -125.958 -5474.16
1658500 -125.979 -5472.92
1658600 -126.017 -5469.19
1658700 -125.964 -5478.21
1658800 -125.927 -5484.97
1658900 -125.896 -5490.75
1659000 -125.858 -5497.73
1659100 -125.914 -5491.5
1659200 -125.919 -5492.4
1659300 -125.983 -5485.16
1659400 -126.025 -5480.81
1659500 -126.059 -5477.79
1659600 -126.116 -5471.39
1659700 -126.146 -5468.85
1659800 -126.187 -5464.74
1659900 -126.182 -5467.08
1660000 -126.187 -5467.95
1660100 -126.195 -5468.39
1660200 -126.24 -5463.74
1660300 -126.208 -5469.81
1660400 -126.233 -5467.89
1660500 -126.265 -5465.1
1660600 -126.252 -5468.47
1660700 -126.257 -5469.35
1660800 -126.235 -5474.09
1660900 -126.274 -5470.25
1661000 -126.314 -5466.28
1661100 -126.299 -5470.01
1661200 -126.313 -5469.66
1661300 -126.314 -5471.08
1661400 -126.307 -5473.69
1661500 -126.343 -5470.27
1661600 -126.347 -5471.32
1661700 -126.352 -5472.23
1661800 -126.355 -5473.33
1661900 -126.47 -5459.02
1662000 -126.483 -5458.72
1662100 -126.431 -5467.65
1662200 -126.389 -5475.02
1662300 -126.308 -5487.95
1662400 -126.334 -5485.87
1662500 -126.338 -5486.92
1662600 -126.414 -5477.92
1662700 -126.438 -5476.22
1662800 -126.368 -5487.49
1662900 -126.38 -5487.43
1663000 -126.407 -5485.38
1663100 -126.387 -5489.7
1663200 -126.444 -5483.4
1663300 -126.468 -5481.6
1663400 -126.444 -5486.57
1663500 -126.456 -5486.55
1663600 -126.45 -5488.96
1663700 -126.455 -5489.86
1663800 -126.486 -5487.07
1663900 -126.511 -5485.22
1664000 -126.483 -5490.74
1664100 -126.467 -5494.58
1664200 -126.494 -5492.44
1664300 -126.504 -5492.67
1664400 -126.507 -5493.86
1664500 -126.576 -5485.83
1664600 -126.61 -5482.67
1664700 -126.575 -5489.21
1664800 -126.613 -5485.43
1664900 -126.588 -5490.5
1665000 -126.562 -5495.76
1665100 -126.573 -5495.8
1665200 -126.523 -5504.34
1665300 -126.57 -5499.48
1665400 -126.629 -5492.82
1665500 -126.67 -5488.79
1665600 -126.644 -5493.88
1665700 -126.648 -5494.99
1665800 -126.62 -5500.47
1665900 -126.619 -5502.23
1666000 -126.615 -5504.29
1666100 -126.619 -5505.41
1666200 -126.615 -5507.5
1666300 -126.652 -5503.97
1666400 -126.638 -5507.55
1666500 -126.632 -5509.93
1666600 -126.613 -5514.24
1666700 -126.619 -5514.96
1666800 -126.698 -5505.68
1666900 -126.622 -5517.76
1667000 -126.604 -5521.89
1667100 -126.657 -5516.1
1667200 -126.69 -5513.07
1667300 -126.65 -5520.27
1667400 -126.663 -5520.06
1667500 -126.684 -5518.7
1667600 -126.671 -5522.09
1667700 -126.678 -5522.79
1667800 -126.686 -5523.22
1667900 -126.672 -5526.77
1668000 -126.717 -5522.18
1668100 -126.763 -5517.39
1668200 -126.82 -5511.01
1668300 -126.871 -5505.49
1668400 -126.874 -5506.76
1668500 -126.811 -5517.02
1668600 -126.79 -5521.53
1668700 -126.845 -5515.62
1668800 -126.848 -5516.67
1668900 -126.861 -5516.46
1669000 -126.944 -5506.61
1669100 -126.977 -5503.63
1669200 -126.91 -5514.46
1669300 -126.978 -5506.68
1669400 -126.958 -5510.98
1669500 -126.958 -5512.61
1669600 -126.988 -5510.05
1669700 -127.04 -5504.38
1669800 -127.055 -5503.89
1669900 -126.985 -5515.2
1670000 -126.97 -5518.98
1670100 -127.02 -5513.56
1670200 -127.066 -5508.75
1670300 -127.075 -5509.17
1670400 -127.07 -5511.45
1670500 -127.071 -5512.96
1670600 -127.079 -5513.4
1670700 -127.007 -5524.94
1670800 -126.95 -5534.47
1670900 -126.964 -5534.23
1671000 -127.02 -5528.02
1671100 -127.029 -5528.28
1671200 -127.048 -5527.34
1671300 -127.046 -5529.19
1671400 -127.014 -5535.16
1671500 -127.016 -5536.52
1671600 -127.026 -5536.71
1671700 -127.065 -5532.94
1671800 -127.08 -5532.41
1671900 -127.069 -5535.62
1672000 -127.078 -5535.94
1672100 -127.056 -5540.51
1672200 -127.061 -5541.46
1672300 -127.038 -5546.3
1672400 -127.057 -5545.28
1672500 -127.006 -5553.86
1672600 -126.987 -5558.19
1672700 -126.959 -5563.63
1672800 -127.032 -5555.08
1672900 -127.041 -5555.44
1673000 -127.018 -5560.17
1673100 -127.024 -5560.92
1673200 -127.037 -5560.76
1673300 -127.078 -5556.74
1673400 -127.08 -5558.05
1673500 -127.1 -5556.85
1673600 -127.145 -5552.19
1673700 -127.177 -5549.35
1673800 -127.182 -5550.25
1673900 -127.203 -5548.89
1674000 -127.209 -5549.69
1674100 -127.272 -5542.56
1674200 -127.258 -5546.11
1674300 -127.274 -5545.47
1674400 -127.314 -5541.47
1674500 -127.33 -5540.78
1674600 -127.331 -5542.23
1674700 -127.401 -5534.19
1674800 -127.434 -5531.23
1674900 -127.368 -5541.99
1675000 -127.42 -5536.31
1675100 -127.438 -5535.47
1675200 -127.386 -5544.25
1675300 -127.446 -5537.57
1675400 -127.474 -5535.25
1675500 -127.474 -5536.75
1675600 -127.448 -5542.03
1675700 -127.501 -5536.32
1675800 -127.506 -5537.21
1675900 -127.467 -5544.11
1676000 -127.45 -5548.16
1676100 -127.474 -5546.46
1676200 -127.417 -5555.95
1676300 -127.381 -5562.5
1676400 -127.442 -5555.64
1676500 -127.481 -5551.87
1676600 -127.507 -5549.75
1676700 -127.443 -5560.29
1676800 -127.485 -5556.11
1676900 -127.52 -5552.81
1677000 -127.506 -5556.29
1677100 -127.503 -5558.33
1677200 -127.47 -5564.48
1677300 -127.504 -5561.34
1677400 -127.516 -5561.34
1677500 -127.528 -5561.3
1677600 -127.567 -5557.48
1677700 -127.6 -5554.49
1677800 -127.571 -5560.05
1677900 -127.545 -5565.32
1678000 -127.518 -5570.62
1678100 -127.519 -5572.1
1678200 -127.57 -5566.61
1678300 -127.557 -5569.96
1678400 -127.587 -5567.42
1678500 -127.542 -5575.33
1678600 -127.508 -5581.57
1678700 -127.522 -5581.24
1678800 -127.534 -5581.15
1678900 -127.465 -5592.35
1679000 -127.529 -5585.16
1679100 -127.531 -5586.37
1679200 -127.563 -5583.62
1679300 -127.541 -5588.16
1679400 -127.582 -5584.14
1679500 -127.536 -5592.13
1679600 -127.491 -5600.03
1679700 -127.447 -5607.68
1679800 -127.435 -5610.91
1679900 -127.507 -5602.61
1680000 -127.507 -5604.13
1680100 -127.553 -5599.35
1680200 -127.598 -5594.68
1680300 -127.684 -5584.26
1680400 -127.709 -5582.39
1680500 -127.697 -5585.68
1680600 -127.673 -5590.72
1680700 -127.658 -5594.37
1680800 -127.654 -5596.52
1680900 -127.696 -5592.26
1681000 -127.669 -5597.56
1681100 -127.698 -5595.17
1681200 -127.696 -5596.98
1681300 -127.685 -5600.21
1681400 -127.671 -5603.79
1681500 -127.739 -5595.9
1681600 -127.759 -5594.67
1681700 -127.771 -5594.6
1681800 -127.789 -5593.71
1681900 -127.861 -5585.3
1682000 -127.887 -5583.29
1682100 -127.885 -5585.19
1682200 -127.862 -5589.97
1682300 -127.889 -5587.78
1682400 -127.983 -5576.3
1682500 -128.011 -5574
1682600 -127.919 -5588.44
1682700 -127.889 -5594.14
1682800 -127.919 -5591.61
1682900 -127.947 -5589.34
1683000 -127.96 -5589.1
1683100 -127.981 -5587.82
1683200 -127.983 -5589.19
1683300 -128.012 -5586.63
1683400 -128.047 -5583.5
1683500 -127.964 -5596.62
1683600 -127.874 -5610.61
1683700 -127.88 -5611.4
1683800 -127.885 -5612.4
1683900 -127.946 -5605.46
1684000 -127.913 -5611.63
1684100 -127.95 -5608.09
1684200 -127.925 -5613.18
1684300 -127.907 -5617.23
1684400 -127.896 -5620.34
1684500 -127.931 -5617.14
1684600 -127.905 -5622.33
1684700 -127.917 -5622.28
1684800 -127.954 -5618.68
1684900 -127.991 -5615.14
1685000 -127.992 -5616.62
1685100 -128.055 -5609.44
1685200 -128.04 -5613.15
1685300 -128.051 -5613.2
1685400 -128.113 -5606.26
1685500 -128.072 -5613.57
1685600 -128.07 -5615.43
1685700 -128.048 -5620.02
1685800 -128.011 -5626.85
1685900 -128.001 -5629.76
1686000 -128.015 -5629.48
1686100 -128.068 -5623.66
1686200 -128.062 -5626.1
1686300 -128.103 -5622.02
1686400 -128.121 -5621.02
1686500 -128.162 -5617.01
1686600 -128.148 -5620.57
1686700 -128.215 -5612.79
1686800 -128.23 -5612.27
1686900 -128.252 -5610.83
1687000 -128.306 -5605
1687100 -128.279 -5610.29
1687200 -128.274 -5612.58
1687300 -128.263 -5615.74
1687400 -128.314 -5610.26
1687500 -128.273 -5617.49
1687600 -128.287 -5617.17
1687700 -128.298 -5617.24
1687800 -128.363 -5609.87
1687900 -128.357 -5612.26
1688000 -128.408 -5606.72
1688100 -128.386 -5611.43
1688200 -128.394 -5611.85
1688300 -128.406 -5611.79
1688400 -128.364 -5619.26
1688500 -128.458 -5607.77
1688600 -128.465 -5608.46
1688700 -128.442 -5613.22
1688800 -128.447 -5614.21
1688900 -128.385 -5624.35
1689000 -128.364 -5628.92
1689100 -128.404 -5624.85
1689200 -128.395 -5627.81
1689300 -128.428 -5624.76
1689400 -128.438 -5625.01
1689500 -128.42 -5629.03
1689600 -128.429 -5629.46
1689700 -128.437 -5629.94
1689800 -128.407 -5635.67
1689900 -128.418 -5635.76
1690000 -128.468 -5630.4
1690100 -128.426 -5637.86
1690200 -128.451 -5636.01
1690300 -128.419 -5641.99
1690400 -128.429 -5642.14
1690500 -128.408 -5646.69
1690600 -128.411 -5647.95
1690700 -128.409 -5649.74
1690800 -128.415 -5650.58
1690900 -128.401 -5654.14
1691000 -128.407 -5654.86
1691100 -128.375 -5660.86
1691200 -128.326 -5669.3
1691300 -128.368 -5665.08
1691400 -128.385 -5664.23
1691500 -128.397 -5664.23
1691600 -128.443 -5659.46
1691700 -128.37 -5671.24
1691800 -128.352 -5675.3
1691900 -128.287 -5685.92
1692000 -128.343 -5679.77
1692100 -128.316 -5685.05
1692200 -128.39 -5676.45
1692300 -128.396 -5677.19
1692400 -128.403 -5677.85
1692500 -128.381 -5682.37
1692600 -128.454 -5673.84
1692700 -128.531 -5664.75
1692800 -128.482 -5673.24
1692900 -128.447 -5679.7
1693000 -128.444 -5681.74
1693100 -128.435 -5684.48
1693200 -128.48 -5679.89
1693300 -128.492 -5679.76
1693400 -128.476 -5683.59
1693500 -128.442 -5689.91
1693600 -128.497 -5683.89
1693700 -128.565 -5676.11
1693800 -128.575 -5676.31
1693900 -128.577 -5677.6
1694000 -128.581 -5678.62
1694100 -128.556 -5683.71
1694200 -128.567 -5683.75
1694300 -128.581 -5683.4
1694400 -128.551 -5689.16
1694500 -128.573 -5687.69
1694600 -128.62 -5682.76
1694700 -128.662 -5678.59
1694800 -128.631 -5684.42
1694900 -128.586 -5692.32
1695000 -128.625 -5688.5
1695100 -128.601 -5693.36
1695200 -128.685 -5683.37
1695300 -128.65 -5689.83
[truncated: 416,022 more chars]
