# Supplementary material for: Performance efficient macromolecular mechanics via sub-nanometer shape based coarse graining
Source: Nat Commun. 2023 Apr 10;14:2014. doi: 10.1038/s41467-023-37801-5 (PMC10086035; doi:10.1038/s41467-023-37801-5)
Supplement: Supplementary file 8 — Source Data [file 41467_2023_37801_MOESM8_ESM.zip › source_data/Figure_4/Figure4_panelD.dat]

SMD  20000 224.872 520.189 -600.904 0 0 31960.3
SMD  20100 224.912 520.203 -600.384 0 0 32084
SMD  20200 224.948 520.241 -599.704 0 0 32196.6
SMD  20300 224.913 520.18 -599.118 0 0 32315.7
SMD  20400 224.921 520.135 -598.474 0 0 32430.7
SMD  20500 224.958 520.143 -597.876 0 0 32549
SMD  20600 224.963 520.119 -597.273 0 0 32666.9
SMD  20700 225.03 520.158 -596.698 0 0 32786.7
SMD  20800 225 520.189 -596.09 0 0 32904.2
SMD  20900 224.957 520.168 -595.49 0 0 33022.4
SMD  21000 224.968 520.194 -594.875 0 0 33139.4
SMD  21100 225.005 520.272 -594.226 0 0 33254.2
SMD  21200 224.924 520.251 -593.642 0 0 33373.4
SMD  21300 224.93 520.226 -593.025 0 0 33490.3
SMD  21400 225.015 520.272 -592.414 0 0 33607.7
SMD  21500 224.985 520.187 -591.78 0 0 33723.5
SMD  21600 224.973 520.202 -591.206 0 0 33843.3
SMD  21700 224.956 520.19 -590.572 0 0 33959.1
SMD  21800 224.959 520.225 -589.9 0 0 34072.2
SMD  21900 224.933 520.199 -589.24 0 0 34186.2
SMD  22000 224.907 520.202 -588.631 0 0 34303.6
SMD  22100 224.936 520.218 -587.967 0 0 34417.3
SMD  22200 224.886 520.182 -587.364 0 0 34535.2
SMD  22300 224.849 520.143 -586.675 0 0 34647.1
SMD  22400 224.914 520.205 -585.994 0 0 34759.6
SMD  22500 224.901 520.198 -585.318 0 0 34872.5
SMD  22600 224.864 520.152 -584.516 0 0 34976.6
SMD  22700 224.943 520.146 -583.825 0 0 35088.4
SMD  22800 224.968 520.144 -583.114 0 0 35198.8
SMD  22900 224.994 520.048 -582.417 0 0 35310.1
SMD  23000 225.033 520.037 -581.709 0 0 35420.7
SMD  23100 225.009 520.058 -581.008 0 0 35531.8
SMD  23200 224.997 520.007 -580.304 0 0 35642.7
SMD  23300 225.016 520.018 -579.61 0 0 35754.3
SMD  23400 225.061 519.997 -578.911 0 0 35865.5
SMD  23500 225.072 519.926 -578.241 0 0 35978.8
SMD  23600 225.172 519.93 -577.48 0 0 36085.7
SMD  23700 225.199 519.894 -576.799 0 0 36198.2
SMD  23800 225.284 519.915 -576.116 0 0 36310.5
SMD  23900 225.256 519.908 -575.384 0 0 36419.5
SMD  24000 225.293 519.911 -574.713 0 0 36532.6
SMD  24100 225.284 519.867 -574.013 0 0 36643.8
SMD  24200 225.335 519.847 -573.369 0 0 36758.9
SMD  24300 225.411 519.859 -572.639 0 0 36867.9
SMD  24400 225.454 519.811 -571.946 0 0 36979.6
SMD  24500 225.43 519.809 -571.258 0 0 37091.6
SMD  24600 225.435 519.851 -570.618 0 0 37207
SMD  24700 225.468 519.856 -569.942 0 0 37319.8
SMD  24800 225.419 519.866 -569.261 0 0 37432.3
SMD  24900 225.32 519.828 -568.498 0 0 37539.1
SMD  25000 225.39 519.807 -567.746 0 0 37646.6
SMD  25100 225.414 519.788 -566.959 0 0 37751.8
SMD  25200 225.402 519.791 -566.187 0 0 37857.9
SMD  25300 225.442 519.745 -565.485 0 0 37968.9
SMD  25400 225.469 519.743 -564.731 0 0 38076.3
SMD  25500 225.445 519.708 -563.999 0 0 38185.3
SMD  25600 225.438 519.703 -563.187 0 0 38288.7
SMD  25700 225.441 519.676 -562.472 0 0 38398.8
SMD  25800 225.454 519.639 -561.791 0 0 38511.3
SMD  25900 225.487 519.736 -561.052 0 0 38619.8
SMD  26000 225.514 519.705 -560.346 0 0 38730.5
SMD  26100 225.536 519.699 -559.614 0 0 38839.5
SMD  26200 225.55 519.719 -558.846 0 0 38945.9
SMD  26300 225.537 519.759 -558.094 0 0 39053.5
SMD  26400 225.554 519.755 -557.407 0 0 39165.5
SMD  26500 225.541 519.701 -556.614 0 0 39270.2
SMD  26600 225.565 519.712 -555.868 0 0 39378.2
SMD  26700 225.61 519.683 -555.123 0 0 39486.3
SMD  26800 225.566 519.653 -554.304 0 0 39589.1
SMD  26900 225.64 519.619 -553.487 0 0 39692.2
SMD  27000 225.593 519.615 -552.771 0 0 39802.2
SMD  27100 225.612 519.617 -551.971 0 0 39906.4
SMD  27200 225.634 519.59 -551.166 0 0 40010.3
SMD  27300 225.622 519.609 -550.452 0 0 40120.5
SMD  27400 225.594 519.635 -549.71 0 0 40228.7
SMD  27500 225.563 519.574 -548.962 0 0 40336.6
SMD  27600 225.573 519.549 -548.204 0 0 40443.7
SMD  27700 225.626 519.591 -547.407 0 0 40548.2
SMD  27800 225.689 519.571 -546.628 0 0 40653.8
SMD  27900 225.696 519.548 -545.848 0 0 40759.4
SMD  28000 225.638 519.556 -545.08 0 0 40865.9
SMD  28100 225.634 519.555 -544.249 0 0 40967.9
SMD  28200 225.576 519.595 -543.428 0 0 41070.7
SMD  28300 225.613 519.579 -542.636 0 0 41175.5
SMD  28400 225.566 519.517 -541.863 0 0 41281.5
SMD  28500 225.525 519.524 -541.067 0 0 41386.1
SMD  28600 225.529 519.541 -540.306 0 0 41493
SMD  28700 225.535 519.53 -539.557 0 0 41600.8
SMD  28800 225.533 519.483 -538.761 0 0 41705.3
SMD  28900 225.531 519.47 -537.912 0 0 41806
SMD  29000 225.462 519.46 -537.056 0 0 41906.4
SMD  29100 225.448 519.425 -536.298 0 0 42013.5
SMD  29200 225.404 519.456 -535.476 0 0 42116.2
SMD  29300 225.402 519.415 -534.688 0 0 42221.3
SMD  29400 225.411 519.41 -533.943 0 0 42329.3
SMD  29500 225.371 519.439 -533.109 0 0 42431.2
SMD  29600 225.352 519.45 -532.334 0 0 42537.1
SMD  29700 225.332 519.451 -531.493 0 0 42638.5
SMD  29800 225.362 519.525 -530.694 0 0 42742.8
SMD  29900 225.373 519.509 -529.974 0 0 42852.6
SMD  30000 225.384 519.5 -529.209 0 0 42959.2
SMD  30100 225.389 519.532 -528.354 0 0 43059.6
SMD  30200 225.355 519.592 -527.49 0 0 43159.4
SMD  30300 225.386 519.615 -526.673 0 0 43262.4
SMD  30400 225.372 519.628 -525.793 0 0 43361.1
SMD  30500 225.378 519.672 -524.904 0 0 43459.1
SMD  30600 225.392 519.752 -524.099 0 0 43563
SMD  30700 225.475 519.784 -523.286 0 0 43666.3
SMD  30800 225.509 519.781 -522.444 0 0 43767.6
SMD  30900 225.52 519.734 -521.645 0 0 43871.9
SMD  31000 225.483 519.758 -520.781 0 0 43971.6
SMD  31100 225.565 519.779 -520.057 0 0 44081.2
SMD  31200 225.669 519.746 -519.188 0 0 44180.6
SMD  31300 225.63 519.681 -518.283 0 0 44277.5
SMD  31400 225.668 519.644 -517.47 0 0 44380.8
SMD  31500 225.686 519.596 -516.624 0 0 44481.8
SMD  31600 225.676 519.625 -515.831 0 0 44586.5
SMD  31700 225.693 519.59 -514.969 0 0 44686.4
SMD  31800 225.646 519.622 -514.129 0 0 44787.9
SMD  31900 225.692 519.662 -513.238 0 0 44885.8
SMD  32000 225.75 519.678 -512.388 0 0 44986.5
SMD  32100 225.773 519.678 -511.52 0 0 45086
SMD  32200 225.726 519.651 -510.731 0 0 45191
SMD  32300 225.753 519.666 -509.866 0 0 45290.7
SMD  32400 225.71 519.627 -509.037 0 0 45392.9
SMD  32500 225.75 519.654 -508.177 0 0 45493
SMD  32600 225.809 519.718 -507.299 0 0 45591.7
SMD  32700 225.809 519.706 -506.439 0 0 45691.8
SMD  32800 225.838 519.729 -505.559 0 0 45790.5
SMD  32900 225.842 519.741 -504.663 0 0 45888
SMD  33000 225.865 519.745 -503.833 0 0 45990.2
SMD  33100 225.854 519.736 -502.975 0 0 46090.3
SMD  33200 225.852 519.689 -502.043 0 0 46185.4
SMD  33300 225.88 519.739 -501.186 0 0 46285.7
SMD  33400 225.917 519.741 -500.313 0 0 46384.8
SMD  33500 225.944 519.717 -499.447 0 0 46484.5
SMD  33600 225.966 519.728 -498.613 0 0 46586.3
SMD  33700 225.929 519.68 -497.755 0 0 46686.5
SMD  33800 225.917 519.726 -496.86 0 0 46784.1
SMD  33900 225.906 519.785 -495.896 0 0 46876.9
SMD  34000 225.927 519.789 -495.034 0 0 46976.8
SMD  34100 225.946 519.834 -494.16 0 0 47075.9
SMD  34200 225.888 519.936 -493.316 0 0 47177.1
SMD  34300 225.922 519.952 -492.411 0 0 47274
SMD  34400 225.966 519.91 -491.432 0 0 47365.7
SMD  34500 225.918 519.913 -490.456 0 0 47457.8
SMD  34600 225.946 519.885 -489.486 0 0 47550.2
SMD  34700 225.912 519.887 -488.596 0 0 47648.2
SMD  34800 226.002 519.814 -487.671 0 0 47743.7
SMD  34900 225.998 519.872 -486.822 0 0 47844.5
SMD  35000 226.037 519.887 -485.899 0 0 47940.2
SMD  35100 226.058 519.943 -484.974 0 0 48035.7
SMD  35200 226.048 519.968 -484.093 0 0 48134.3
SMD  35300 226.03 520.012 -483.134 0 0 48227.5
SMD  35400 226.053 520.008 -482.263 0 0 48326.7
SMD  35500 226.067 520.013 -481.289 0 0 48418.9
SMD  35600 226.055 519.969 -480.357 0 0 48513.9
SMD  35700 226.08 519.901 -479.381 0 0 48605.9
SMD  35800 226.022 519.914 -478.467 0 0 48702.2
SMD  35900 226.038 519.91 -477.498 0 0 48794.7
SMD  36000 226.119 519.921 -476.568 0 0 48889.9
SMD  36100 226.13 519.868 -475.655 0 0 48986.2
SMD  36200 226.089 519.851 -474.766 0 0 49084.3
SMD  36300 226.052 519.886 -473.761 0 0 49174.2
SMD  36400 226.028 519.813 -472.805 0 0 49267.6
SMD  36500 226.025 519.803 -471.929 0 0 49366.5
SMD  36600 226.057 519.836 -471.078 0 0 49467.2
SMD  36700 226.063 519.799 -470.087 0 0 49558.2
SMD  36800 226.061 519.856 -469.145 0 0 49652.5
SMD  36900 226.082 519.854 -468.243 0 0 49749.7
SMD  37000 226.178 519.848 -467.283 0 0 49842.7
SMD  37100 226.227 519.891 -466.319 0 0 49935.6
SMD  37200 226.274 519.842 -465.329 0 0 50026.6
SMD  37300 226.27 519.926 -464.375 0 0 50120.1
SMD  37400 226.305 519.891 -463.426 0 0 50214
SMD  37500 226.336 519.883 -462.462 0 0 50306.8
SMD  37600 226.297 519.875 -461.48 0 0 50398.4
SMD  37700 226.334 519.934 -460.536 0 0 50492.6
SMD  37800 226.377 519.934 -459.559 0 0 50584.5
SMD  37900 226.423 519.931 -458.565 0 0 50675.3
SMD  38000 226.425 519.943 -457.541 0 0 50763.9
SMD  38100 226.446 519.864 -456.512 0 0 50852.2
SMD  38200 226.442 519.893 -455.553 0 0 50945.4
SMD  38300 226.402 519.863 -454.561 0 0 51036.3
SMD  38400 226.363 519.83 -453.587 0 0 51128.4
SMD  38500 226.33 519.859 -452.586 0 0 51218.7
SMD  38600 226.337 519.906 -451.601 0 0 51310
SMD  38700 226.359 519.923 -450.591 0 0 51399.6
SMD  38800 226.369 519.895 -449.628 0 0 51492.6
SMD  38900 226.376 519.933 -448.66 0 0 51585.1
SMD  39000 226.3 519.94 -447.686 0 0 51677.2
SMD  39100 226.218 519.96 -446.705 0 0 51768.9
SMD  39200 226.196 520 -445.832 0 0 51868
SMD  39300 226.236 519.955 -444.79 0 0 51955.4
SMD  39400 226.201 519.98 -443.805 0 0 52046.8
SMD  39500 226.219 519.933 -442.821 0 0 52138.2
SMD  39600 226.182 519.917 -441.782 0 0 52225.8
SMD  39700 226.142 519.887 -440.769 0 0 52315.3
SMD  39800 226.07 519.898 -439.781 0 0 52406.4
SMD  39900 225.988 519.936 -438.72 0 0 52492.5
SMD  40000 225.959 519.921 -437.708 0 0 52582
SMD  40100 225.9 519.906 -436.711 0 0 52672.5
SMD  40200 225.844 519.854 -435.639 0 0 52757.8
SMD  40300 225.85 519.879 -434.639 0 0 52848.1
SMD  40400 225.867 519.878 -433.64 0 0 52938.5
SMD  40500 225.852 519.919 -432.678 0 0 53031.5
SMD  40600 225.875 519.973 -431.659 0 0 53120.5
SMD  40700 225.85 519.922 -430.683 0 0 53212.5
SMD  40800 225.961 519.936 -429.618 0 0 53298.3
SMD  40900 225.993 519.973 -428.537 0 0 53383
SMD  41000 226.002 519.964 -427.53 0 0 53472.8
SMD  41100 225.941 519.94 -426.515 0 0 53562.1
SMD  41200 225.95 519.949 -425.474 0 0 53649.6
SMD  41300 225.981 520.004 -424.41 0 0 53735.4
SMD  41400 225.944 519.981 -423.36 0 0 53822.3
SMD  41500 225.909 520.012 -422.344 0 0 53911.5
SMD  41600 225.877 519.967 -421.3 0 0 53998.8
SMD  41700 225.926 519.941 -420.204 0 0 54082.4
SMD  41800 225.893 519.974 -419.218 0 0 54173.7
SMD  41900 225.962 520.034 -418.156 0 0 54259.8
SMD  42000 226.078 520.091 -417.095 0 0 54345.8
SMD  42100 226.063 520.036 -416.056 0 0 54433.5
SMD  42200 226.098 520.101 -415.047 0 0 54523.2
SMD  42300 226.082 520.089 -414.003 0 0 54610.4
SMD  42400 226.123 520.095 -412.945 0 0 54696.7
SMD  42500 226.038 520.052 -411.903 0 0 54784.1
SMD  42600 226.015 520.094 -410.83 0 0 54869.4
SMD  42700 226.044 520.078 -409.756 0 0 54954.6
SMD  42800 226.046 520.113 -408.718 0 0 55042.2
SMD  42900 226.04 520.088 -407.687 0 0 55130.4
SMD  43000 226.029 520.058 -406.653 0 0 55218.3
SMD  43100 226.022 520.055 -405.615 0 0 55306
SMD  43200 225.991 520.043 -404.607 0 0 55395.8
SMD  43300 226.017 519.984 -403.576 0 0 55484
SMD  43400 226.011 519.987 -402.517 0 0 55570.2
SMD  43500 226.047 520.001 -401.462 0 0 55656.7
SMD  43600 226.065 520.013 -400.363 0 0 55740.2
SMD  43700 226.021 520.021 -399.278 0 0 55824.6
SMD  43800 226.047 520.008 -398.189 0 0 55908.7
SMD  43900 226.07 520.003 -397.103 0 0 55993.1
SMD  44000 226.027 520.037 -396.064 0 0 56080.6
SMD  44100 225.995 520.005 -395.045 0 0 56169.7
SMD  44200 226.044 519.937 -393.93 0 0 56252
SMD  44300 226.029 519.948 -392.879 0 0 56338.8
SMD  44400 226.114 519.974 -391.802 0 0 56423.7
SMD  44500 226.142 519.949 -390.785 0 0 56512.9
SMD  44600 226.161 519.981 -389.705 0 0 56597.7
SMD  44700 226.163 519.95 -388.635 0 0 56683.1
SMD  44800 226.156 519.938 -387.589 0 0 56770.3
SMD  44900 226.178 519.96 -386.559 0 0 56858.5
SMD  45000 226.116 519.956 -385.537 0 0 56947.2
SMD  45100 226.147 520.002 -384.487 0 0 57034.1
SMD  45200 226.227 520.007 -383.474 0 0 57123.5
SMD  45300 226.285 520.03 -382.479 0 0 57214.2
SMD  45400 226.3 520.013 -381.58 0 0 57311.5
SMD  45500 226.202 520.006 -380.681 0 0 57408.9
SMD  45600 226.197 519.968 -379.75 0 0 57504
SMD  45700 226.25 519.965 -378.875 0 0 57603
SMD  45800 226.232 519.982 -378.003 0 0 57702.2
SMD  45900 226.251 519.97 -377.096 0 0 57799
SMD  46000 226.288 519.96 -376.147 0 0 57892.9
SMD  46100 226.249 519.933 -375.22 0 0 57988.3
SMD  46200 226.232 519.977 -374.332 0 0 58086.3
SMD  46300 226.259 519.965 -373.486 0 0 58187.4
SMD  46400 226.289 519.943 -372.628 0 0 58287.6
SMD  46500 226.308 519.919 -371.831 0 0 58392
SMD  46600 226.31 519.917 -370.977 0 0 58492.5
SMD  46700 226.336 519.896 -370.146 0 0 58594.5
SMD  46800 226.411 519.801 -369.256 0 0 58692.5
SMD  46900 226.456 519.758 -368.514 0 0 58800.7
SMD  47000 226.474 519.757 -367.714 0 0 58905
SMD  47100 226.409 519.71 -366.905 0 0 59008.6
SMD  47200 226.446 519.607 -366.147 0 0 59115.7
SMD  47300 226.464 519.569 -365.41 0 0 59224.3
SMD  47400 226.467 519.541 -364.594 0 0 59327.4
SMD  47500 226.456 519.447 -363.759 0 0 59429.2
SMD  47600 226.464 519.421 -362.976 0 0 59534.6
SMD  47700 226.471 519.384 -362.205 0 0 59640.8
SMD  47800 226.49 519.379 -361.476 0 0 59750
SMD  47900 226.565 519.327 -360.727 0 0 59857.8
SMD  48000 226.643 519.289 -359.953 0 0 59963.8
SMD  48100 226.666 519.264 -359.257 0 0 60075.2
SMD  48200 226.671 519.219 -358.523 0 0 60184
SMD  48300 226.658 519.153 -357.792 0 0 60293
SMD  48400 226.706 519.173 -357.04 0 0 60400.6
SMD  48500 226.695 519.106 -356.374 0 0 60514.1
SMD  48600 226.714 519.079 -355.64 0 0 60622.9
SMD  48700 226.696 518.994 -354.87 0 0 60729.2
SMD  48800 226.788 518.931 -354.215 0 0 60843.5
SMD  48900 226.812 518.934 -353.422 0 0 60948.2
SMD  49000 226.881 518.87 -352.69 0 0 61057.1
SMD  49100 226.866 518.894 -351.946 0 0 61165.3
SMD  49200 226.948 518.852 -351.261 0 0 61277.5
SMD  49300 226.975 518.758 -350.643 0 0 61394.3
SMD  49400 227.011 518.661 -349.988 0 0 61508.7
SMD  49500 227.044 518.602 -349.299 0 0 61620.6
SMD  49600 227.09 518.586 -348.65 0 0 61735.3
SMD  49700 227.106 518.469 -348 0 0 61849.9
SMD  49800 227.049 518.429 -347.451 0 0 61971.6
SMD  49900 227.064 518.326 -346.739 0 0 62081.9
SMD  50000 227.058 518.246 -346.059 0 0 62194.4
SMD  50100 227.149 518.225 -345.384 0 0 62307.4
SMD  50200 227.111 518.136 -344.703 0 0 62419.9
SMD  50300 227.099 518.113 -344.014 0 0 62531.8
SMD  50400 227.117 518.047 -343.375 0 0 62647.2
SMD  50500 227.107 518.028 -342.762 0 0 62764.4
SMD  50600 227.152 517.95 -342.126 0 0 62880
SMD  50700 227.115 517.908 -341.453 0 0 62993.1
SMD  50800 227.169 517.85 -340.809 0 0 63108.1
SMD  50900 227.189 517.844 -340.263 0 0 63230
SMD  51000 227.198 517.822 -339.662 0 0 63348.1
SMD  51100 227.269 517.736 -339.07 0 0 63466.7
SMD  51200 227.274 517.638 -338.482 0 0 63585.7
SMD  51300 227.245 517.601 -337.932 0 0 63707.2
SMD  51400 227.313 517.614 -337.393 0 0 63829.6
SMD  51500 227.308 517.58 -336.785 0 0 63947.2
SMD  51600 227.306 517.556 -336.144 0 0 64062.4
SMD  51700 227.295 517.467 -335.549 0 0 64180.9
SMD  51800 227.252 517.441 -335.013 0 0 64303.4
SMD  51900 227.258 517.318 -334.443 0 0 64423.6
SMD  52000 227.211 517.258 -333.814 0 0 64539.7
SMD  52100 227.199 517.153 -333.213 0 0 64657.8
SMD  52200 227.246 517.092 -332.564 0 0 64772.5
SMD  52300 227.233 517.037 -331.951 0 0 64889.7
SMD  52400 227.218 516.972 -331.351 0 0 65007.8
SMD  52500 227.176 516.906 -330.745 0 0 65125.5
SMD  52600 227.171 516.808 -330.145 0 0 65243.6
SMD  52700 227.254 516.772 -329.485 0 0 65357.6
SMD  52800 227.345 516.736 -328.929 0 0 65478.8
SMD  52900 227.378 516.631 -328.368 0 0 65599.5
SMD  53000 227.409 516.549 -327.815 0 0 65720.9
SMD  53100 227.472 516.475 -327.26 0 0 65842.1
SMD  53200 227.455 516.468 -326.693 0 0 65962.6
SMD  53300 227.501 516.435 -326.069 0 0 66079
SMD  53400 227.508 516.349 -325.518 0 0 66200.5
SMD  53500 227.568 516.343 -324.916 0 0 66318.5
SMD  53600 227.611 516.271 -324.381 0 0 66441.1
SMD  53700 227.609 516.229 -323.826 0 0 66562.4
SMD  53800 227.703 516.191 -323.192 0 0 66678.2
SMD  53900 227.772 516.092 -322.614 0 0 66797.8
SMD  54000 227.738 516.011 -321.984 0 0 66913.8
SMD  54100 227.82 515.935 -321.428 0 0 67035
SMD  54200 227.868 515.892 -320.793 0 0 67150.7
SMD  54300 227.922 515.809 -320.199 0 0 67269.2
SMD  54400 227.821 515.734 -319.574 0 0 67385.6
SMD  54500 227.866 515.661 -318.966 0 0 67503.1
SMD  54600 227.907 515.589 -318.368 0 0 67621.4
SMD  54700 227.894 515.571 -317.785 0 0 67740.7
SMD  54800 227.841 515.542 -317.234 0 0 67862.2
SMD  54900 227.898 515.558 -316.666 0 0 67982.6
SMD  55000 227.932 515.551 -316.173 0 0 68108.1
SMD  55100 227.897 515.533 -315.594 0 0 68227.7
SMD  55200 227.959 515.432 -315.022 0 0 68347.7
SMD  55300 228.004 515.399 -314.496 0 0 68471
SMD  55400 228.038 515.392 -313.878 0 0 68587.8
SMD  55500 228.066 515.385 -313.306 0 0 68707.9
SMD  55600 228.145 515.309 -312.689 0 0 68824.9
SMD  55700 228.239 515.279 -312.126 0 0 68945.5
SMD  55800 228.28 515.247 -311.461 0 0 69059.1
SMD  55900 228.328 515.231 -310.898 0 0 69179.8
SMD  56000 228.341 515.185 -310.332 0 0 69300.3
SMD  56100 228.338 515.169 -309.651 0 0 69412.8
SMD  56200 228.447 515.209 -309.122 0 0 69535.8
SMD  56300 228.536 515.157 -308.507 0 0 69652.9
SMD  56400 228.575 515.131 -307.966 0 0 69775.1
SMD  56500 228.587 515.126 -307.418 0 0 69896.8
SMD  56600 228.576 515.024 -306.882 0 0 70019.4
SMD  56700 228.606 514.96 -306.231 0 0 70133.9
SMD  56800 228.622 514.904 -305.637 0 0 70252.5
SMD  56900 228.672 514.859 -305.128 0 0 70376.9
SMD  57000 228.737 514.845 -304.531 0 0 70495.3
SMD  57100 228.757 514.782 -303.968 0 0 70615.9
SMD  57200 228.764 514.814 -303.421 0 0 70737.7
SMD  57300 228.777 514.734 -302.922 0 0 70862.8
SMD  57400 228.832 514.729 -302.419 0 0 70987.7
SMD  57500 228.861 514.672 -301.916 0 0 71112.5
SMD  57600 228.855 514.689 -301.424 0 0 71238.2
SMD  57700 228.898 514.619 -300.936 0 0 71364.1
SMD  57800 228.903 514.558 -300.401 0 0 71486.8
SMD  57900 228.919 514.547 -299.784 0 0 71603.7
SMD  58000 228.927 514.513 -299.252 0 0 71726.5
SMD  58100 228.921 514.477 -298.709 0 0 71848.5
SMD  58200 228.965 514.449 -298.17 0 0 71970.9
SMD  58300 228.973 514.392 -297.646 0 0 72094.3
SMD  58400 228.999 514.36 -297.018 0 0 72210.5
SMD  58500 229.082 514.287 -296.469 0 0 72332.1
SMD  58600 229.142 514.208 -295.997 0 0 72459.2
SMD  58700 229.151 514.108 -295.432 0 0 72579.7
SMD  58800 229.204 514.067 -294.873 0 0 72700.6
SMD  58900 229.241 513.987 -294.31 0 0 72821.4
SMD  59000 229.233 514.012 -293.768 0 0 72943.5
SMD  59100 229.215 513.975 -293.235 0 0 73066.3
SMD  59200 229.263 513.91 -292.736 0 0 73191.4
SMD  59300 229.24 513.886 -292.168 0 0 73311.7
SMD  59400 229.251 513.801 -291.593 0 0 73431.6
SMD  59500 229.241 513.708 -290.993 0 0 73549.7
SMD  59600 229.281 513.686 -290.445 0 0 73671.4
SMD  59700 229.261 513.614 -289.873 0 0 73791.5
SMD  59800 229.327 513.57 -289.366 0 0 73916
SMD  59900 229.434 513.495 -288.838 0 0 74039.2
SMD  60000 229.422 513.528 -288.356 0 0 74165.5
SMD  60100 229.444 513.438 -287.878 0 0 74292.1
SMD  60200 229.47 513.346 -287.342 0 0 74414.6
SMD  60300 229.477 513.33 -286.769 0 0 74534.6
SMD  60400 229.55 513.286 -286.21 0 0 74655.6
SMD  60500 229.634 513.237 -285.739 0 0 74782.7
SMD  60600 229.682 513.181 -285.152 0 0 74901.7
SMD  60700 229.742 513.105 -284.55 0 0 75019.7
SMD  60800 229.797 513.031 -283.975 0 0 75139.5
SMD  60900 229.889 512.969 -283.415 0 0 75260.4
SMD  61000 229.887 512.972 -282.889 0 0 75383.6
SMD  61100 229.857 512.874 -282.371 0 0 75507.4
SMD  61200 229.984 512.834 -281.755 0 0 75624.5
SMD  61300 229.932 512.79 -281.167 0 0 75743.4
SMD  61400 229.993 512.718 -280.654 0 0 75867.6
SMD  61500 229.958 512.734 -280.107 0 0 75989.4
SMD  61600 230.009 512.696 -279.638 0 0 76116.6
SMD  61700 229.985 512.684 -279.076 0 0 76237.4
SMD  61800 230.037 512.619 -278.528 0 0 76359.1
SMD  61900 230.083 512.571 -277.961 0 0 76479.5
SMD  62000 230.071 512.502 -277.36 0 0 76597.5
SMD  62100 230.109 512.415 -276.903 0 0 76725.6
SMD  62200 230.154 512.349 -276.406 0 0 76850.9
SMD  62300 230.146 512.252 -275.914 0 0 76976.4
SMD  62400 230.159 512.199 -275.363 0 0 77098
SMD  62500 230.174 512.18 -274.92 0 0 77227
SMD  62600 230.204 512.107 -274.464 0 0 77355.1
SMD  62700 230.241 512.018 -273.968 0 0 77480.5
SMD  62800 230.241 512.039 -273.419 0 0 77602.1
SMD  62900 230.261 512.006 -272.923 0 0 77727.5
SMD  63000 230.263 511.978 -272.425 0 0 77852.7
SMD  63100 230.279 512.002 -271.926 0 0 77977.8
SMD  63200 230.26 511.896 -271.425 0 0 78102.8
SMD  63300 230.284 511.895 -270.978 0 0 78231.5
SMD  63400 230.295 511.843 -270.485 0 0 78357.1
SMD  63500 230.226 511.784 -269.912 0 0 78477.1
SMD  63600 230.282 511.691 -269.385 0 0 78600.2
SMD  63700 230.341 511.655 -268.878 0 0 78724.8
SMD  63800 230.305 511.603 -268.355 0 0 78848.3
SMD  63900 230.34 511.578 -267.862 0 0 78973.9
SMD  64000 230.344 511.547 -267.369 0 0 79099.4
SMD  64100 230.352 511.494 -266.825 0 0 79221.4
SMD  64200 230.362 511.461 -266.296 0 0 79344.5
SMD  64300 230.336 511.457 -265.772 0 0 79467.9
SMD  64400 230.335 511.451 -265.205 0 0 79588.2
SMD  64500 230.331 511.439 -264.717 0 0 79714.2
SMD  64600 230.33 511.428 -264.187 0 0 79837.1
SMD  64700 230.336 511.375 -263.655 0 0 79959.9
SMD  64800 230.304 511.336 -263.164 0 0 80085.7
SMD  64900 230.323 511.317 -262.689 0 0 80212.5
SMD  65000 230.363 511.334 -262.17 0 0 80336.2
SMD  65100 230.347 511.215 -261.646 0 0 80459.6
SMD  65200 230.323 511.169 -261.102 0 0 80581.6
SMD  65300 230.38 511.175 -260.631 0 0 80708.7
SMD  65400 230.386 511.202 -260.087 0 0 80830.7
SMD  65500 230.405 511.156 -259.585 0 0 80955.6
SMD  65600 230.453 511.15 -259.082 0 0 81080.5
SMD  65700 230.424 511.066 -258.565 0 0 81204.3
SMD  65800 230.409 510.919 -258.09 0 0 81331.1
SMD  65900 230.435 510.816 -257.5 0 0 81450
SMD  66000 230.401 510.765 -257.022 0 0 81576.6
SMD  66100 230.38 510.74 -256.47 0 0 81698
SMD  66200 230.339 510.681 -255.983 0 0 81824
SMD  66300 230.32 510.659 -255.486 0 0 81949.2
SMD  66400 230.283 510.619 -254.94 0 0 82071.1
SMD  66500 230.32 510.502 -254.401 0 0 82193.4
SMD  66600 230.304 510.454 -253.833 0 0 82313.8
SMD  66700 230.336 510.479 -253.314 0 0 82437.5
SMD  66800 230.312 510.426 -252.828 0 0 82563.5
SMD  66900 230.329 510.363 -252.348 0 0 82690
SMD  67000 230.408 510.327 -251.866 0 0 82816.3
SMD  67100 230.41 510.247 -251.345 0 0 82939.9
SMD  67200 230.426 510.229 -250.847 0 0 83065.1
SMD  67300 230.429 510.24 -250.345 0 0 83190
SMD  67400 230.458 510.244 -249.771 0 0 83310
SMD  67500 230.401 510.159 -249.217 0 0 83431.3
SMD  67600 230.349 510.157 -248.67 0 0 83553.1
SMD  67700 230.301 510.151 -248.142 0 0 83676.2
SMD  67800 230.338 510.12 -247.669 0 0 83803.2
SMD  67900 230.344 510.138 -247.15 0 0 83926.9
SMD  68000 230.3 510.037 -246.663 0 0 84052.8
SMD  68100 230.301 509.965 -246.032 0 0 84168.8
SMD  68200 230.297 509.842 -245.471 0 0 84289.6
SMD  68300 230.284 509.797 -244.945 0 0 84412.9
SMD  68400 230.31 509.725 -244.414 0 0 84535.8
SMD  68500 230.325 509.704 -243.853 0 0 84656.6
SMD  68600 230.382 509.633 -243.305 0 0 84778.4
SMD  68700 230.305 509.546 -242.784 0 0 84901.9
SMD  68800 230.339 509.436 -242.259 0 0 85025.3
SMD  68900 230.362 509.377 -241.712 0 0 85147
SMD  69000 230.46 509.38 -241.211 0 0 85272
SMD  69100 230.444 509.357 -240.775 0 0 85401.5
SMD  69200 230.462 509.268 -240.229 0 0 85523.4
SMD  69300 230.471 509.243 -239.69 0 0 85645.8
SMD  69400 230.506 509.181 -239.084 0 0 85763.5
SMD  69500 230.487 509.176 -238.56 0 0 85886.9
SMD  69600 230.542 509.125 -237.968 0 0 86005.6
SMD  69700 230.599 509.071 -237.381 0 0 86124.6
SMD  69800 230.585 509.05 -236.907 0 0 86251.4
SMD  69900 230.58 509.004 -236.38 0 0 86374.6
SMD  70000 230.559 509.014 -235.865 0 0 86498.6
SMD  70100 230.591 509.005 -235.329 0 0 86621.2
SMD  70200 230.593 508.963 -234.803 0 0 86744.4
SMD  70300 230.573 508.89 -234.276 0 0 86867.6
SMD  70400 230.563 508.816 -233.728 0 0 86989.4
SMD  70500 230.584 508.781 -233.131 0 0 87107.7
SMD  70600 230.648 508.754 -232.58 0 0 87229.2
SMD  70700 230.631 508.713 -232.051 0 0 87352.2
SMD  70800 230.65 508.718 -231.594 0 0 87480.3
SMD  70900 230.645 508.73 -231.066 0 0 87603.4
SMD  71000 230.703 508.701 -230.566 0 0 87728.5
SMD  71100 230.712 508.652 -230.079 0 0 87854.4
SMD  71200 230.686 508.612 -229.531 0 0 87976.2
SMD  71300 230.686 508.637 -228.938 0 0 88094.8
SMD  71400 230.729 508.607 -228.379 0 0 88215.8
SMD  71500 230.749 508.571 -227.861 0 0 88339.6
SMD  71600 230.793 508.59 -227.28 0 0 88458.9
SMD  71700 230.768 508.582 -226.726 0 0 88580.3
SMD  71800 230.809 508.521 -226.169 0 0 88701.4
SMD  71900 230.831 508.53 -225.548 0 0 88818.1
SMD  72000 230.791 508.491 -225.076 0 0 88945
SMD  72100 230.85 508.491 -224.476 0 0 89063.2
SMD  72200 230.882 508.475 -223.918 0 0 89184.2
SMD  72300 230.96 508.489 -223.339 0 0 89303.7
SMD  72400 231.004 508.487 -222.756 0 0 89423.1
SMD  72500 231.047 508.422 -222.322 0 0 89552.7
SMD  72600 231.094 508.391 -221.773 0 0 89674.4
SMD  72700 231.082 508.373 -221.213 0 0 89795.3
SMD  72800 231.101 508.339 -220.594 0 0 89912.1
SMD  72900 231.077 508.235 -219.983 0 0 90029.4
SMD  73000 231.032 508.224 -219.383 0 0 90147.6
SMD  73100 231.071 508.174 -218.841 0 0 90269.6
SMD  73200 231.152 508.206 -218.248 0 0 90388.3
SMD  73300 231.187 508.169 -217.671 0 0 90508
SMD  73400 231.164 508.12 -217.095 0 0 90627.8
SMD  73500 231.164 508.097 -216.552 0 0 90749.9
SMD  73600 231.14 508.06 -215.985 0 0 90870.3
SMD  73700 231.246 508.059 -215.419 0 0 90990.7
SMD  73800 231.297 507.972 -214.86 0 0 91111.7
SMD  73900 231.374 507.924 -214.28 0 0 91231.2
SMD  74000 231.379 507.944 -213.665 0 0 91348.3
SMD  74100 231.382 507.942 -213.107 0 0 91469.3
SMD  74200 231.422 507.892 -212.517 0 0 91588.1
SMD  74300 231.471 507.862 -211.945 0 0 91708.2
SMD  74400 231.519 507.909 -211.405 0 0 91830.5
SMD  74500 231.594 507.916 -210.776 0 0 91946.6
SMD  74600 231.629 507.855 -210.178 0 0 92064.8
SMD  74700 231.643 507.821 -209.581 0 0 92183.1
SMD  74800 231.691 507.889 -209.008 0 0 92303.1
SMD  74900 231.716 507.934 -208.439 0 0 92423.4
SMD  75000 231.795 507.943 -207.866 0 0 92543.4
SMD  75100 231.831 507.977 -207.246 0 0 92660.1
SMD  75200 231.886 507.961 -206.637 0 0 92777.6
SMD  75300 231.855 507.949 -206.05 0 0 92896.6
SMD  75400 231.857 507.918 -205.465 0 0 93015.7
SMD  75500 231.92 507.896 -204.849 0 0 93132.8
SMD  75600 231.988 507.893 -204.298 0 0 93254.3
SMD  75700 232.082 507.903 -203.716 0 0 93373.7
SMD  75800 232.129 507.834 -203.079 0 0 93489.2
SMD  75900 232.175 507.816 -202.466 0 0 93606.4
SMD  76000 232.18 507.827 -201.793 0 0 93719.4
SMD  76100 232.261 507.875 -201.149 0 0 93834.5
SMD  76200 232.329 507.821 -200.524 0 0 93950.9
SMD  76300 232.346 507.805 -199.923 0 0 94068.9
SMD  76400 232.387 507.749 -199.261 0 0 94182.7
SMD  76500 232.37 507.746 -198.67 0 0 94301.5
SMD  76600 232.396 507.678 -198.087 0 0 94420.8
SMD  76700 232.422 507.691 -197.535 0 0 94542.2
SMD  76800 232.47 507.667 -196.917 0 0 94659.1
SMD  76900 232.507 507.668 -196.331 0 0 94778.2
SMD  77000 232.536 507.676 -195.724 0 0 94895.8
SMD  77100 232.579 507.611 -195.114 0 0 95013.2
SMD  77200 232.563 507.664 -194.448 0 0 95126.8
SMD  77300 232.628 507.664 -193.848 0 0 95244.9
SMD  77400 232.64 507.644 -193.194 0 0 95359.3
SMD  77500 232.707 507.679 -192.501 0 0 95470.8
SMD  77600 232.742 507.669 -191.867 0 0 95586.6
SMD  77700 232.787 507.698 -191.229 0 0 95702.1
SMD  77800 232.774 507.666 -190.556 0 0 95815.1
SMD  77900 232.771 507.694 -189.911 0 0 95930.1
SMD  78000 232.848 507.669 -189.288 0 0 96046.6
SMD  78100 232.871 507.629 -188.612 0 0 96159.5
SMD  78200 232.856 507.563 -187.934 0 0 96272.1
SMD  78300 232.879 507.519 -187.271 0 0 96385.9
SMD  78400 232.922 507.511 -186.631 0 0 96501.2
SMD  78500 232.909 507.518 -185.947 0 0 96613.5
SMD  78600 232.91 507.437 -185.282 0 0 96727.1
SMD  78700 232.909 507.347 -184.561 0 0 96836.9
SMD  78800 232.944 507.337 -183.888 0 0 96949.8
SMD  78900 232.958 507.32 -183.265 0 0 97066.4
SMD  79000 233.003 507.318 -182.662 0 0 97184.3
SMD  79100 233.021 507.298 -181.986 0 0 97297.1
SMD  79200 233.034 507.292 -181.341 0 0 97412.1
SMD  79300 233.015 507.353 -180.647 0 0 97523.7
SMD  79400 233.033 507.364 -180.018 0 0 97639.8
SMD  79500 233.027 507.311 -179.347 0 0 97753
SMD  79600 233.058 507.273 -178.676 0 0 97866.2
SMD  79700 233.074 507.303 -177.991 0 0 97978.4
SMD  79800 233.035 507.305 -177.298 0 0 98090
SMD  79900 233.08 507.295 -176.568 0 0 98199.1
SMD  80000 233.105 507.269 -175.935 0 0 98314.9
SMD  80100 233.124 507.277 -175.267 0 0 98428.3
SMD  80200 233.114 507.228 -174.56 0 0 98539
SMD  80300 233.173 507.218 -173.898 0 0 98652.8
SMD  80400 233.202 507.231 -173.158 0 0 98761.2
SMD  80500 233.196 507.274 -172.405 0 0 98868.7
SMD  80600 233.242 507.278 -171.642 0 0 98975.5
SMD  80700 233.265 507.281 -170.889 0 0 99083
SMD  80800 233.311 507.321 -170.234 0 0 99197.2
SMD  80900 233.268 507.311 -169.515 0 0 99307.1
SMD  81000 233.239 507.291 -168.779 0 0 99415.8
SMD  81100 233.275 507.304 -168.056 0 0 99525.3
SMD  81200 233.293 507.281 -167.307 0 0 99633.1
SMD  81300 233.327 507.378 -166.595 0 0 99743.4
SMD  81400 233.39 507.343 -165.816 0 0 99849.1
SMD  81500 233.358 507.328 -165.14 0 0 99961.9
SMD  81600 233.357 507.391 -164.422 0 0 100072
SMD  81700 233.408 507.378 -163.687 0 0 100181
SMD  81800 233.378 507.418 -162.923 0 0 100287
SMD  81900 233.395 507.362 -162.248 0 0 100400
SMD  82000 233.452 507.359 -161.496 0 0 100508
SMD  82100 233.508 507.355 -160.731 0 0 100614
SMD  82200 233.507 507.382 -160.021 0 0 100725
SMD  82300 233.568 507.382 -159.301 0 0 100835
SMD  82400 233.555 507.34 -158.577 0 0 100944
SMD  82500 233.597 507.354 -157.862 0 0 101054
SMD  82600 233.576 507.386 -157.096 0 0 101161
SMD  82700 233.57 507.383 -156.355 0 0 101269
SMD  82800 233.556 507.31 -155.64 0 0 101379
SMD  82900 233.561 507.352 -154.941 0 0 101491
SMD  83000 233.556 507.328 -154.174 0 0 101597
SMD  83100 233.544 507.319 -153.459 0 0 101707
SMD  83200 233.542 507.295 -152.716 0 0 101815
SMD  83300 233.552 507.348 -151.977 0 0 101924
SMD  83400 233.63 507.403 -151.207 0 0 102030
