# Supplementary material for: Performance efficient macromolecular mechanics via sub-nanometer shape based coarse graining
Source: Nat Commun. 2023 Apr 10;14:2014. doi: 10.1038/s41467-023-37801-5 (PMC10086035; doi:10.1038/s41467-023-37801-5)
Supplement: Supplementary file 8 — Source Data [file 41467_2023_37801_MOESM8_ESM.zip › source_data/Figure_5/Figure5_panelB.dat]

Nbeads FSCGold FSCHalf
10 0.0545 0.0155
15 0.0495 0.0220
20 0.0660 0.0245
25 0.0585 0.0418
30 0.0730 0.0435
35 0.0730 0.0436
40 0.0750 0.0445
45 0.0725 0.0467
50 0.0725 0.0467
55 0.0740 0.0489
60 0.0789 0.0589
65 0.0770 0.0620
70 0.0773 0.0529
75 0.0730 0.0515
80 0.0850 0.0585
85 0.0995 0.0675
90 0.0961 0.0579
95 0.0990 0.0732
100 0.1100 0.0735
105 0.1270 0.0770
110 0.1370 0.0578
115 0.1250 0.0751
120 0.1290 0.0620
125 0.1290 0.0761
130 0.1290 0.0642
135 0.1386 0.0830
140 0.1290 0.0825
145 0.1379 0.0820
150 0.1420 0.0870
155 0.1490 0.0830
160 0.1530 0.0955
165 0.1520 0.0868
170 0.1630 0.0930
175 0.1660 0.0800
180 0.1650 0.0847
185 0.1540 0.0909
190 0.1660 0.0915
195 0.1780 0.0910
200 0.1700 0.0965
205 0.1690 0.0915
210 0.1790 0.0900
215 0.1835 0.0992
220 0.1840 0.0998
225 0.1700 0.1010
230 0.1930 0.1240
235 0.1960 0.1260
240 0.1945 0.1260
245 0.1970 0.1200
250 0.1925 0.1020
