# Supplementary material for: Performance efficient macromolecular mechanics via sub-nanometer shape based coarse graining
Source: Nat Commun. 2023 Apr 10;14:2014. doi: 10.1038/s41467-023-37801-5 (PMC10086035; doi:10.1038/s41467-023-37801-5)
Supplement: Supplementary file 8 — Source Data [file 41467_2023_37801_MOESM8_ESM.zip › source_data/Figure_5/Figure5_panelD.dat]

Nbeads FSCHalf FSCGold
10 0.028 0.035
20 0.028 0.049
30 0.042 0.058
40 0.044 0.062
50 0.045 0.067
60 0.043 0.072
70 0.044 0.0715
80 0.056 0.078
90 0.045 0.074
100 0.047 0.087
110 0.052 0.086
120 0.052 0.088
130 0.063 0.103
140 0.060 0.107
150 0.062 0.102
160 0.064 0.110
170 0.064 0.109
180 0.068 0.112
190 0.066 0.113
200 0.071 0.115
210 0.070 0.124
220 0.070 0.110
230 0.068 0.115
240 0.079 0.109
250 0.081 0.143
260 0.075 0.121
270 0.070 0.147
280 0.077 0.144
290 0.073 0.142
300 0.082 0.147
310 0.072 0.145
320 0.078 0.150
330 0.075 0.149
340 0.075 0.149
350 0.077 0.154
360 0.083 0.155
370 0.077 0.157
380 0.103 0.177
390 0.088 0.169
400 0.100 0.175
410 0.084 0.169
420 0.104 0.182
430 0.105 0.183
440 0.098 0.210
450 0.106 0.200
460 0.115 0.205
470 0.116 0.205
480 0.111 0.209
490 0.120 0.215
500 0.109 0.225
510 0.116 0.209
520 0.103 0.200
530 0.125 0.208
540 0.127 0.238
