# Supplementary material for: Performance efficient macromolecular mechanics via sub-nanometer shape based coarse graining
Source: Nat Commun. 2023 Apr 10;14:2014. doi: 10.1038/s41467-023-37801-5 (PMC10086035; doi:10.1038/s41467-023-37801-5)
Supplement: Supplementary file 8 — Source Data [file 41467_2023_37801_MOESM8_ESM.zip › source_data/Figure_5/Figure5_panelF.dat]

Nbeads FSCHalf FSCGold
10 0.0325 0.042
15 0.0320 0.065
20 0.0321 0.059
25 0.0420 0.075
30 0.0430 0.073
35 0.0460 0.0640
40 0.0470 0.0590
45 0.0500 0.0760
50 0.0510 0.0850
55 0.0490 0.088
60 0.0480 0.0920
65 0.0490 0.1040
70 0.0580 0.106
75 0.0570 0.101
80 0.0530 0.109
85 0.0530 0.112
90 0.0670 0.110
95 0.0560 0.113
100 0.0650 0.117
105 0.0660 0.113
110 0.0540 0.110
115 0.0650 0.138
120 0.0610 0.120
125 0.0560 0.142
130 0.0580 0.141
135 0.0810 0.143
140 0.0670 0.141
145 0.0830 0.171
150 0.0780 0.149
155 0.0850 0.169
160 0.0830 0.157
165 0.0850 0.170
170 0.0920 0.178
175 0.0910 0.176
180 0.0560 0.182
185 0.0930 0.186
190 0.1010 0.187
195 0.1200 0.200
200 0.1170 0.197
205 0.1120 0.195
210 0.1130 0.210
215 0.1180 0.207
220 0.1180 0.198
225 0.1290 0.246
230 0.1230 0.236
235 0.1400 0.215
240 0.1130 0.209
245 0.1240 0.233
250 0.1220 0.228
255 0.1350 0.210
260 0.1330 0.227
265 0.1270 0.230
270 0.1330 0.238
275 0.1580 0.244
280 0.1660 0.253
285 0.1600 0.240
290 0.1640 0.247
295 0.1560 0.250
300 0.1680 0.251
