# Supplementary material for: Performance efficient macromolecular mechanics via sub-nanometer shape based coarse graining
Source: Nat Commun. 2023 Apr 10;14:2014. doi: 10.1038/s41467-023-37801-5 (PMC10086035; doi:10.1038/s41467-023-37801-5)
Supplement: Supplementary file 8 — Source Data [file 41467_2023_37801_MOESM8_ESM.zip › source_data/Figure_7/Figure7_panelB_atomistic_angles.dat]

A1   A170 A166   100.0509    61.132    15.889
A1   A75  A114   134.3574   354.715     2.738
A1   A75  A23     95.7852    28.117    34.546
A1   A47  A183   100.9236   212.005     4.582
A2   A177 A206   136.9019   251.315     3.865
A2   A177 A156   131.8067   230.484     4.214
A2   A177 A123    71.8791   211.642     4.589
A2   A177 A18     55.0910    22.113    43.926
A2   A123 A177    37.7187     5.947   163.333
A2   A123 A74     76.6958    34.925    27.811
A2   A123 A21    124.6948    50.472    19.245
A2   A41  A72    102.2262    95.639    10.156
A3   A220 A167   145.3805    16.189    59.999
A3   A220 A137    67.7812     5.139   188.999
A3   A208 A213   109.4741   436.411     2.226
A3   A142 A137    70.2354    13.181    73.690
A3   A68  A140   141.2348    16.540    58.724
A4   A213 A208   132.8112   343.303     2.829
A4   A213 A86    101.4135    98.829     9.828
A4   A213 A8     158.0532    40.479    23.996
A4   A109 A108    65.6229    35.403    27.436
A4   A109 A55     67.0650    36.984    26.263
A5   A193 A98     49.5253    21.058    46.127
A5   A193 A89    109.9229    27.309    35.568
A5   A193 A45    149.9441    27.854    34.871
A5   A57  A6     104.8118    39.858    24.370
A6   A107 A71     73.5161     9.031   107.556
A7   A188 A133   123.6560    98.283     9.883
A7   A188 A103    67.8802   135.154     7.187
A7   A188 A100    91.8593   229.829     4.226
A8   A213 A208    67.8382   433.538     2.240
A8   A213 A86     57.9597    76.222    12.743
A8   A79  A122   116.0875    25.338    38.334
A9   A111 A108    52.6387   347.389     2.796
A9   A111 A58    130.2014   301.497     3.222
A9   A108 A111    34.2369    76.277    12.734
A9   A108 A109   156.9156   290.733     3.341
A10  A173 A162   123.4776     9.688   100.255
A10  A173 A161    68.0647     4.059   239.320
A10  A173 A69     84.8984     8.054   120.604
A10  A173 A44     72.6915    19.984    48.605
A10  A48  A130    47.0817     4.481   216.743
A11  A186 A209    86.2291     8.773   110.711
A11  A186 A145    67.2276    68.173    14.248
A11  A186 A139    76.6668    39.876    24.359
A12  A133 A221    51.1066     9.840    98.716
A12  A133 A188    68.3334     3.679   263.998
A12  A133 A178   116.8248    12.133    80.056
A12  A133 A116    72.3527    15.390    63.112
A12  A133 A60     58.3617     2.016   481.695
A12  A133 A53    138.0745    10.270    94.576
A12  A125 A117    75.1176    13.063    74.355
A12  A125 A26     56.1548     7.227   134.404
A12  A16  A60     65.5572     5.296   183.405
A12  A16  A31    117.1057    43.721    22.216
A13  A204 A221    66.2954    28.466    34.122
A13  A204 A124    54.0300    11.174    86.928
A13  A175 A221    55.7045    13.022    74.589
A14  A162 A200   129.6141   228.822     4.245
A14  A162 A173    88.8400    21.417    45.354
A14  A118 A202    78.2368    42.223    23.004
A14  A118 A88     79.7255   228.658     4.248
A14  A102 A49     57.6313    18.429    52.707
A15  A1   A170   100.1985   432.997     2.243
A15  A1   A75    120.3661    66.633    14.577
A15  A1   A47     77.0490   324.350     2.995
A16  A60  A133    88.7823     8.357   116.227
A16  A60  A26     57.0470    19.868    48.890
A16  A31  A95    140.2952    33.922    28.634
A16  A12  A133    92.7153    18.156    53.500
A16  A12  A125   128.8516    36.240    26.802
A17  A215 A50    132.4585    15.409    63.035
A17  A182 A194    83.7490    18.368    52.881
A17  A182 A77    117.8580    31.885    30.463
A17  A132 A176    60.1853     7.550   128.655
A17  A132 A143    99.3447     6.070   160.010
A17  A132 A53     74.3108    13.502    71.940
A17  A80  A164    49.7532     3.795   255.976
A17  A63  A167   119.9385    58.950    16.477
A17  A63  A55     91.6973   116.654     8.326
A17  A33  A211   129.5454    16.735    58.043
A17  A33  A140   134.4258    19.885    48.847
A17  A33  A137   126.8278    37.304    26.038
A17  A24  A136   150.3269    28.452    34.139
A17  A24  A113    93.8046    15.726    61.765
A17  A24  A51     98.7582    20.026    48.502
A18  A177 A206   143.7789   212.652     4.568
A18  A177 A156   149.0537    81.285    11.950
A18  A177 A123   107.7585   108.829     8.925
A19  A152 A95    141.0080    12.371    78.518
A19  A152 A92     79.3845    20.576    47.206
A19  A126 A93     75.5493    36.220    26.817
A19  A93  A157    74.6369    79.470    12.223
A19  A93  A126    56.2124    13.279    73.147
A19  A84  A101    97.6258   379.514     2.559
A19  A64  A194   114.6904    47.496    20.451
A20  A187 A163   125.0566    44.880    21.643
A20  A187 A105    71.9179    13.613    71.352
A20  A187 A30    158.0993    36.686    26.477
A20  A138 A61     64.2834     5.573   174.283
A21  A168 A30    117.6211    24.122    40.266
A21  A123 A177   100.3479    69.141    14.048
A21  A123 A74    111.8386    30.580    31.763
A22  A70  A104    86.3191   175.107     5.547
A22  A70  A66    126.1087   412.238     2.356
A23  A199 A207    60.0714     8.036   120.870
A23  A75  A114    92.3126   455.140     2.134
A24  A136 A147    90.0943    16.333    59.472
A24  A136 A25     59.5629     7.012   138.531
A24  A113 A180   139.9975    28.690    33.855
A24  A113 A25     56.7719     7.209   134.739
A24  A51  A167    69.7490    16.173    60.060
A24  A51  A110   134.3332    17.907    54.243
A24  A17  A215    84.8301    11.771    82.519
A24  A17  A182    76.3125    10.426    93.166
A24  A17  A132   119.1485    10.913    89.005
A24  A17  A80    141.0573    84.556    11.487
A24  A17  A63     52.7389    14.435    67.288
A24  A17  A33     75.2844    21.866    44.422
A25  A194 A211   148.1554    19.279    50.381
A25  A194 A182   115.9127    19.992    48.585
A25  A194 A64     61.1945    24.401    39.806
A25  A136 A147   130.8154    59.846    16.230
A25  A113 A180   122.6063    23.718    40.954
A25  A103 A188    84.6549    11.573    83.931
A25  A103 A180   128.8934     9.830    98.813
A25  A53  A133    86.9185     6.686   145.281
A25  A53  A132   146.7419    12.585    77.182
A26  A174 A129    98.5138    55.990    17.348
A26  A174 A117    95.6261    19.754    49.171
A26  A125 A117    85.9179    17.349    55.987
A26  A60  A133   114.2516     9.664   100.508
A27  A200 A162    68.4317   128.005     7.588
A27  A200 A88    133.1773   260.925     3.723
A28  A83  A207   153.7383   121.622     7.986
A28  A83  A141    99.6931    69.269    14.023
A28  A83  A56    106.4769    97.619     9.950
A29  A81  A151    81.5528    46.904    20.709
A29  A81  A73     87.9957    86.402    11.242
A29  A37  A78    114.2571    26.008    37.348
A30  A187 A163    75.0660    32.565    29.827
A30  A187 A105   120.1296    48.632    19.973
A30  A181 A180    99.5183    17.731    54.782
A30  A181 A176   143.3147    32.997    29.436
A30  A181 A59    102.7900    31.853    30.494
A30  A179 A180   101.0737    17.614    55.146
A30  A179 A61     99.9090    43.116    22.528
A30  A179 A50    147.3091    14.035    69.209
A31  A95  A152   124.4401    17.400    55.823
A31  A95  A135   132.7319    27.619    35.169
A31  A95  A121   117.7450    15.699    61.871
A31  A95  A43     80.4907    59.772    16.250
A31  A16  A60    127.4488    54.215    17.916
A32  A191 A163   104.3888    54.382    17.861
A32  A191 A34    110.3385    50.597    19.197
A32  A178 A133   140.7378    49.339    19.687
A32  A178 A59    109.2690    23.597    41.164
A32  A143 A132    72.2914    36.973    26.271
A32  A143 A59    113.1265    16.742    58.019
A33  A211 A194    61.3334     9.484   102.421
A33  A211 A135   101.8297    12.139    80.019
A33  A140 A77     76.9529    13.451    72.212
A33  A140 A68     39.3422     3.408   285.047
A33  A137 A220    95.7722     7.850   123.729
A33  A137 A142   106.6060    56.332    17.243
A33  A137 A110    85.7983    12.853    75.572
A33  A17  A215   141.1519    18.359    52.906
A33  A17  A182    60.1054    19.518    49.765
A33  A17  A132    94.5720    16.770    57.920
A33  A17  A80     67.4660    56.652    17.145
A33  A17  A63     83.1680    33.993    28.574
A34  A191 A163    88.9148    59.090    16.438
A34  A160 A192    80.8911   247.826     3.919
A34  A160 A124   129.5159   299.614     3.242
A35  A203 A217    65.5760    29.249    33.208
A35  A36  A167    67.0304    11.746    82.694
A36  A167 A220    78.3448    12.740    76.241
A36  A167 A63     84.3699    19.988    48.596
A36  A167 A51    162.9383    21.001    46.252
A36  A35  A203   106.2893    28.704    33.839
A37  A78  A130   163.1003    61.711    15.740
A37  A29  A81    114.7255    34.397    28.239
A38  A198 A39     44.7083     3.280   296.144
A38  A190 A195   140.3408    52.828    18.387
A38  A190 A82     59.1160    18.658    52.059
A39  A172 A82     71.5224    14.447    67.233
A40  A131 A58    108.2115   234.291     4.146
A40  A127 A55    109.5780   211.565     4.591
A41  A72  A196    67.5825    13.552    71.672
A41  A2   A177   118.5031   116.349     8.348
A41  A2   A123   101.3202    75.331    12.894
A41  A2   A90     47.2519    22.731    42.730
A42  A196 A72     86.1786    57.372    16.930
A42  A105 A187    66.3007     8.643   112.378
A42  A105 A148    72.1805    72.481    13.401
A43  A121 A116    78.9564    31.044    31.289
A43  A121 A95     57.3309    17.947    54.123
A43  A95  A152   108.6334    30.660    31.681
A43  A95  A135   136.9413    53.401    18.189
A43  A95  A121    61.1792    30.061    32.312
A43  A85  A221   148.5145    42.955    22.613
A43  A85  A165    66.9634    64.469    15.066
A43  A85  A129    65.0513    43.674    22.240
A43  A85  A116    72.0983     8.494   114.357
A43  A85  A62    139.6861    97.089    10.004
A44  A173 A162   112.5340    19.477    49.869
A44  A173 A161    92.2510    23.622    41.119
A44  A173 A69    150.9262    32.501    29.886
A45  A195 A190    56.4304     8.527   113.906
A45  A193 A98    157.8201    24.955    38.923
A45  A193 A89     89.8607    35.446    27.403
A46  A183 A185    83.4392   348.385     2.788
A46  A183 A155    89.8165   206.981     4.693
A46  A183 A115    86.8003    90.839    10.693
A46  A183 A47    148.1616   292.906     3.316
A47  A183 A185    84.9525   626.701     1.550
A47  A183 A155   105.6559   319.312     3.042
A47  A183 A115    83.5825   139.924     6.942
A47  A1   A170    75.7718   253.715     3.828
A47  A1   A75    139.5091   200.497     4.845
A48  A130 A78    120.3511    42.904    22.640
A48  A10  A219   121.7157    38.075    25.511
A48  A10  A173   114.2550    19.602    49.551
A48  A10  A65    103.2072   162.638     5.972
A49  A149 A151    73.4733    10.450    92.949
A50  A180 A181    96.4316    30.343    32.011
A50  A180 A179    58.7728     8.291   117.149
A50  A180 A113    84.2845    34.152    28.441
A50  A180 A103   103.2415    36.446    26.651
A50  A179 A180    51.1907     9.072   107.072
A50  A179 A61     93.1222    17.165    56.586
A50  A59  A181    60.0633    11.169    86.963
A50  A59  A178   142.2918    31.868    30.480
A50  A59  A143   126.0145    21.891    44.370
A51  A167 A220    94.0292    10.277    94.515
A51  A167 A63    103.9401    25.319    38.363
A51  A110 A137    49.9529     8.693   111.740
A51  A110 A104    59.4145     8.563   113.428
A51  A24  A136    99.7533    15.663    62.016
A51  A24  A113   161.9370    20.475    47.440
A52  A155 A183   133.1019   365.817     2.655
A52  A146 A71    124.0850    41.872    23.197
A53  A133 A221   109.2583    13.586    71.495
A53  A133 A188    86.3541     7.007   138.631
A53  A133 A178    77.8406    14.656    66.276
A53  A133 A116    66.5937    13.229    73.422
A53  A133 A60    133.1925    10.140    95.794
A53  A132 A176    59.7922    13.358    72.714
A53  A132 A143   132.8661    18.660    52.053
A53  A25  A194    51.8191     5.737   169.314
A53  A25  A136   125.3554     8.490   114.403
A53  A25  A113    96.9217    14.346    67.708
A53  A25  A103    57.8431     3.826   253.888
A54  A164 A176   119.4180    22.493    43.184
A54  A164 A80    115.6212    37.112    26.173
A54  A55  A127   108.6946    58.048    16.733
A54  A55  A109   164.0724    64.144    15.143
A54  A55  A63    103.5330   149.961     6.477
A55  A109 A108   128.0402    72.689    13.363
A55  A63  A167   129.5909   108.987     8.912
A55  A54  A164   121.0020    60.568    16.037
A56  A119 A82     85.5292    14.769    65.769
A56  A83  A207    96.3255    16.781    57.883
A56  A83  A141   127.2771    45.147    21.515
A57  A6   A107   100.5837    22.168    43.816
A57  A5   A193   152.3366    32.585    29.808
A57  A5   A106    84.8403   222.094     4.373
A58  A111 A108   107.8906    79.556    12.209
A59  A181 A180   109.2145    25.821    37.617
A59  A181 A176    41.6178    12.601    77.086
A59  A178 A133    80.4190    18.782    51.715
A59  A143 A132    95.3157    18.348    52.939
A59  A50  A215    89.0485    13.688    70.963
A59  A50  A180    91.3771    21.330    45.538
A59  A50  A179    74.4734    14.229    68.265
A59  A50  A134   151.3345    63.303    15.344
A60  A133 A221   107.8420    11.949    81.290
A60  A133 A188    57.5979     4.573   212.415
A60  A133 A178   141.7954    26.116    37.193
A60  A133 A116   112.6415    18.367    52.884
A60  A26  A174   126.3206    17.060    56.935
A60  A26  A125    59.4484    20.177    48.140
A61  A179 A180   134.8461    20.898    46.479
A61  A122 A79     79.0568    20.366    47.693
A62  A85  A221    70.2516    70.609    13.756
A62  A85  A165   103.8197   238.838     4.067
A62  A85  A129   151.2175    46.120    21.061
A62  A85  A116    95.3564    91.043    10.669
A63  A167 A220    58.2295    40.425    24.028
A63  A55  A127   142.4463   183.037     5.307
A63  A55  A109    82.3858   317.060     3.064
A63  A17  A215    58.7114    29.301    33.149
A63  A17  A182   123.5793    27.602    35.191
A63  A17  A132   170.2203    14.244    68.194
A63  A17  A80    127.7308    41.884    23.191
A64  A194 A211    92.5346    24.646    39.412
A64  A194 A182   145.0599    34.876    27.851
A64  A19  A152    85.2750     6.931   140.150
A64  A19  A144   134.4060   110.111     8.821
A64  A19  A126    80.5205    33.588    28.919
A64  A19  A93     51.0335    17.634    55.082
A64  A19  A84     80.1529    60.741    15.991
A65  A10  A219    91.5131   114.119     8.512
A65  A10  A173   140.9086   152.315     6.377
A66  A112 A171   102.8372   659.119     1.474
A66  A70  A104   137.8819   181.470     5.353
A67  A14  A162   171.8139    26.343    36.872
A67  A14  A118    78.8596    16.641    58.370
A67  A14  A102    57.9139    30.044    32.330
A68  A140 A77     95.9690    24.148    40.223
A68  A3   A220    95.8602     8.005   121.336
A68  A3   A208   148.2637   168.762     5.756
A68  A3   A142    73.5594    54.705    17.756
A69  A173 A162    65.2688    11.166    86.990
A69  A173 A161    62.0487     5.170   187.891
A69  A161 A210   128.8109    77.803    12.484
A69  A161 A173    69.6060     5.401   179.842
A70  A104 A158   107.5802    93.408    10.399
A70  A104 A110   115.4809    43.822    22.165
A70  A104 A94     65.6231    94.620    10.266
A70  A66  A112    78.0916   138.428     7.017
A71  A141 A83    101.0001    21.155    45.915
A73  A81  A151   102.2485    41.450    23.433
A74  A156 A177    76.2437    37.433    25.948
A74  A123 A177    56.8381    38.619    25.152
A75  A23  A199    49.4473     3.644   266.558
A75  A1   A170   126.7452   397.250     2.445
A76  A151 A149   105.3137   163.842     5.928
A76  A151 A81    147.7746   159.911     6.074
A77  A182 A194   118.8741    12.130    80.078
A79  A8   A213   140.9239    26.170    37.117
A80  A164 A176   110.0897    62.857    15.453
A80  A17  A215   130.9892    80.823    12.018
A80  A17  A182    77.0344    67.637    14.361
A80  A17  A132    57.3276    24.750    39.246
A81  A151 A149    99.6433    23.243    41.789
A82  A190 A195   156.6460    79.844    12.165
A82  A98  A193    57.3971    12.231    79.416
A83  A207 A206    63.9845    50.690    19.162
A83  A207 A205   116.5796   132.896     7.309
A83  A207 A199    87.4931    11.010    88.225
A83  A56  A119    53.3922     2.572   377.665
A84  A101 A135   115.3836   266.841     3.640
A84  A101 A128   112.2009   106.337     9.134
A84  A19  A152   101.8476    99.974     9.716
A84  A19  A144   130.4621   191.495     5.072
A84  A19  A126   129.4733   103.217     9.411
A84  A19  A93     84.7495    95.914    10.127
A85  A221 A204   130.4993    72.271    13.440
A85  A221 A175    82.5223    38.870    24.989
A85  A221 A133    94.7559    13.140    73.922
A85  A221 A124   112.8019     7.714   125.925
A85  A129 A174   117.0301    38.941    24.943
A85  A116 A133   100.8675    16.908    57.446
A85  A116 A121    71.7993    10.511    92.407
A85  A43  A121    50.4112    20.964    46.333
A85  A43  A95     90.8243     6.757   143.751
A86  A213 A208   120.9307   268.967     3.611
A87  A189 A94    102.6181    47.166    20.594
A87  A97  A197    66.6572    35.345    27.481
A88  A200 A162   106.5508  1158.658     0.838
A88  A118 A202   133.9035   287.232     3.382
A89  A202 A118    84.9528    98.390     9.872
A89  A202 A96     50.4585    11.530    84.245
A89  A193 A98     70.0404    16.575    58.601
A89  A96  A202    64.6786    22.475    43.218
A89  A96  A169   147.9366    45.728    21.241
A90  A2   A177    80.3008    55.424    17.525
A90  A2   A123    65.6506    58.660    16.559
A91  A61  A179   127.9300   215.755     4.502
A91  A61  A138   119.5189   155.241     6.257
A91  A61  A122    64.1861   183.512     5.293
A92  A152 A95     88.2430    32.238    30.130
A93  A157 A197   121.6548    79.761    12.178
A93  A19  A152   133.7748    25.846    37.581
A93  A19  A144   138.9202   156.089     6.223
A93  A19  A126    48.2382    31.239    31.094
A94  A171 A112   102.0828   109.282     8.888
A94  A104 A158    90.8730   501.719     1.936
A94  A104 A110   121.4796   485.496     2.001
A95  A135 A211   146.4124    27.246    35.650
A95  A135 A101    95.2966    28.815    33.708
A95  A121 A116    63.7518     6.725   144.427
A95  A43  A121    61.4899    13.204    73.562
A96  A202 A118   121.0213    34.204    28.398
A96  A169 A212   134.5701    15.838    61.330
A96  A169 A99     80.6845    15.488    62.715
A96  A89  A202    64.8629     7.236   134.234
A96  A89  A193    89.8665    89.499    10.853
A97  A197 A157   105.1825   448.499     2.166
A97  A87  A189    98.9271   399.126     2.434
A98  A82  A190   107.0751    16.641    58.370
A98  A82  A172   138.3918    59.147    16.422
A98  A82  A119    56.7759    16.094    60.353
A99  A169 A212    80.7300    25.777    37.682
A99  A153 A159   116.3135    17.211    56.435
A100 A188 A133   114.7451    12.570    77.273
A100 A188 A103    95.9647    10.726    90.559
A101 A135 A211    56.3194     5.464   177.763
A101 A128 A158   120.4924    99.749     9.738
A102 A49  A149    79.4547    12.877    75.428
A102 A14  A162   120.6032    18.240    53.251
A102 A14  A118    67.4856    96.612    10.054
A103 A188 A133    63.8833     4.345   223.536
A103 A180 A181    75.0246    14.007    69.345
A103 A180 A179   136.0221    25.285    38.415
A103 A180 A113    44.2988     5.017   193.605
A103 A25  A194   109.1057     7.039   137.990
A103 A25  A136   123.1769     9.511   102.121
A103 A25  A113    62.5432     9.014   107.759
A104 A158 A128    60.4404     8.654   112.244
A104 A110 A137    95.8358    12.379    78.462
A104 A94  A189   117.8637   169.183     5.741
A104 A94  A171   109.1402   749.290     1.296
A105 A187 A163    76.1377    14.687    66.133
A105 A42  A196    63.7530     7.448   130.421
A106 A5   A193   118.9006   332.243     2.924
A107 A71  A146    75.2318    28.979    33.518
A107 A71  A141   130.0067    48.143    20.176
A108 A9   A111    93.1244   441.734     2.199
A109 A108 A111   141.7972   245.256     3.960
A109 A55  A127    64.9280    62.836    15.458
A109 A4   A213   108.5532    55.342    17.551
A110 A137 A220   154.7467    20.477    47.435
A110 A137 A142   124.3870    62.791    15.469
A110 A104 A158   132.9330    50.824    19.111
A110 A51  A167   140.8921    25.727    37.755
A111 A58  A131    60.0367    67.877    14.310
A113 A180 A181   116.5660    16.502    58.862
A113 A180 A179   142.7440    45.699    21.255
A113 A25  A194   117.6791    16.718    58.102
A113 A25  A136    60.9680    11.384    85.325
A113 A24  A136    64.0825    10.306    94.244
A115 A183 A185   111.3345    88.868    10.930
A115 A183 A155    88.7949    41.888    23.188
A115 A117 A174    62.8253     6.267   155.000
A115 A117 A125    99.2262    21.987    44.177
A115 A117 A124   132.2758    24.836    39.109
A116 A133 A221    58.7032     5.268   184.378
A116 A133 A188    63.5679    11.703    82.998
A116 A133 A178    98.9799    29.415    33.021
A116 A85  A221   105.3734     9.881    98.299
A116 A85  A165   132.3373    48.551    20.006
A116 A85  A129    88.8509    34.926    27.811
A117 A174 A129   108.2809    80.094    12.127
A117 A124 A221    50.5948     8.563   113.436
A117 A124 A204    71.1222    57.878    16.782
A117 A124 A160   116.7010    61.863    15.701
A117 A115 A183    98.8957    14.979    64.843
A118 A88  A200   100.9902  2313.579     0.420
A118 A14  A162   100.3714    58.593    16.577
A119 A82  A190   135.5758    25.565    37.994
A119 A82  A172    86.9895    37.433    25.948
A120 A184 A218    76.7166    43.768    22.193
A120 A184 A150    97.0222    76.494    12.698
A120 A184 A145    53.4617     2.415   402.145
A120 A145 A214   100.4094   291.154     3.336
A120 A145 A186    77.2959     7.863   123.534
A120 A145 A184    79.2920     7.464   130.142
A121 A116 A133   151.9918    41.279    23.531
A121 A95  A152   113.4735    25.601    37.941
A121 A95  A135    78.1013    22.194    43.765
A122 A61  A179   154.7732    22.489    43.192
A122 A61  A138    67.6614     8.076   120.266
A123 A177 A206   104.9326   102.799     9.449
A123 A177 A156    62.9392    26.758    36.301
A123 A74  A156    64.1761     8.847   109.794
A123 A21  A168    62.5795     5.180   187.506
A123 A2   A177    70.4022   187.743     5.174
A124 A221 A204    50.8394    11.058    87.841
A124 A221 A175    54.1857    39.873    24.361
A124 A221 A133   151.4827    18.043    53.833
A124 A204 A221    87.5808    17.193    56.494
A124 A160 A192    78.3362    29.945    32.437
A124 A117 A174   119.3606    57.228    16.973
A124 A117 A125   125.9224    25.294    38.402
A125 A117 A174    91.9874     6.354   152.878
A125 A26  A174    80.4002     5.078   191.274
A125 A12  A133    71.7736     7.687   126.359
A126 A93  A157    85.1221    14.943    65.003
A126 A19  A152   121.1577    17.014    57.089
A126 A19  A144    92.2994   184.896     5.253
A127 A40  A131    66.8536    37.571    25.853
A128 A101 A135   127.9110    16.194    59.982
A129 A85  A221    84.0192    10.773    90.164
A129 A85  A165    91.1526   170.138     5.709
A132 A176 A181   149.4439    21.547    45.079
A132 A176 A164    71.2040     5.232   185.649
A132 A53  A133   109.2283    22.999    42.234
A132 A17  A215   123.9775     7.006   138.635
A132 A17  A182    49.1980    11.457    84.778
A133 A221 A204   107.3903    30.303    32.053
A133 A221 A175   139.2355    62.770    15.474
A134 A50  A215   116.6521    75.489    12.867
A134 A50  A180    75.0937    82.506    11.773
A134 A50  A179    80.0425    76.262    12.737
A135 A211 A194    55.4307     2.769   350.800
A135 A95  A152    76.1770    27.887    34.830
A136 A147 A217    96.0180    34.261    28.351
A136 A25  A194    92.7803    12.440    78.079
A137 A220 A167    89.2926    10.392    93.471
A137 A33  A211    87.7871    19.048    50.994
A137 A33  A140    97.8002    14.338    67.747
A138 A61  A179   109.1377    32.604    29.791
A138 A20  A187    78.6942    13.670    71.056
A139 A186 A209   128.0707    16.558    58.661
A139 A186 A145   130.1264    31.522    30.814
A139 A154 A212    71.0720   118.482     8.198
A139 A154 A201    95.3315   100.118     9.702
A140 A77  A182   106.5797    10.835    89.644
A140 A33  A211    34.6949     3.458   280.899
A141 A83  A207    64.6041     7.210   134.728
A141 A71  A146   138.8148    56.276    17.260
A142 A137 A220    78.7869    50.847    19.103
A142 A3   A220    73.3470    67.836    14.319
A142 A3   A208   119.6576   625.115     1.554
A143 A132 A176    76.4590     3.395   286.063
A143 A59  A181   151.5081    29.145    33.328
A143 A59  A178    58.7006     3.703   262.328
A143 A32  A191    77.4498    15.994    60.730
A143 A32  A178    76.9766    13.590    71.474
A144 A19  A152    61.9308   112.881     8.605
A145 A214 A166    74.4215    57.704    16.833
A145 A186 A209    82.8389    18.311    53.047
A145 A184 A218   128.6450    51.874    18.725
A145 A184 A150    91.1103   110.726     8.772
A145 A120 A184    47.2463     3.455   281.142
A146 A52  A155   119.9296   136.352     7.124
A147 A217 A203   124.0193    47.804    20.319
A148 A105 A187    89.2589    85.293    11.388
A150 A184 A218    99.6847   176.374     5.507
A150 A166 A214    59.5715   155.242     6.257
A150 A166 A170   108.8295   136.380     7.122
A153 A159 A212    80.7483     7.245   134.067
A153 A99  A169    80.8783    12.639    76.852
A154 A212 A169   111.9302    24.720    39.293
A154 A212 A159    72.1463     7.234   134.265
A154 A201 A209    61.6905    22.237    43.680
A154 A139 A186    64.8653    15.933    60.965
A155 A183 A185   152.1090   122.943     7.901
A156 A177 A206    57.8052   115.986     8.374
A159 A212 A169    69.8879    14.003    69.366
A160 A124 A221   103.0235    33.638    28.876
A160 A124 A204    62.4660    33.113    29.334
A160 A34  A191   144.0591    82.939    11.711
A161 A173 A162    55.9870     8.442   115.056
A161 A69  A173    48.3453     4.120   235.750
A164 A176 A181   123.3214    14.442    67.259
A165 A85  A221   120.2189    37.760    25.724
A166 A150 A184    82.0457    15.677    61.957
A168 A30  A187   147.6686    16.515    58.814
A168 A30  A181    65.3600     6.282   154.617
A168 A30  A179    91.4523    25.479    38.122
A169 A96  A202   139.8644    18.333    52.981
A170 A166 A214    72.9371   519.139     1.871
A171 A94  A189   114.7840    87.579    11.091
A172 A82  A190    84.7185    52.289    18.576
A172 A39  A216    77.4266   599.957     1.619
A172 A39  A198   141.7095    19.958    48.668
A173 A162 A200   138.2421   293.219     3.313
A173 A161 A210   138.8767    43.248    22.459
A173 A10  A219    74.0092    10.768    90.206
A175 A221 A204   103.9877    56.073    17.322
A175 A13  A204    84.5238    44.499    21.828
A176 A181 A180    89.5079    17.350    55.985
A178 A133 A221    70.8052    10.436    93.076
A178 A133 A188   160.0555    22.758    42.680
A178 A59  A181    98.9361    23.484    41.361
A178 A32  A191    66.4195     9.792    99.200
A179 A180 A181    68.7217    11.407    85.154
A179 A50  A215   161.3829    18.712    51.910
A179 A50  A180    70.0365     6.612   146.899
A179 A30  A187    78.3399    88.436    10.983
A179 A30  A181    57.7255    14.361    67.634
A180 A103 A188   132.4264    18.230    53.281
A180 A50  A215   118.5351    30.861    31.475
A181 A30  A187    85.1456    28.016    34.670
A182 A194 A211    95.4648     7.265   133.691
A182 A17  A215   145.6299    11.483    84.589
A184 A145 A214   102.7863   218.043     4.455
A184 A145 A186    99.0733    33.859    28.687
A186 A209 A201    66.3314    53.514    18.151
A186 A145 A214   147.5152    54.689    17.761
A187 A163 A191    93.7762    40.783    23.817
A188 A133 A221   104.2845    10.330    94.032
A190 A38  A198   115.6208    37.372    25.991
A193 A89  A202   116.6798   195.277     4.974
A193 A45  A195   135.1057    69.352    14.006
A198 A39  A216   116.5171   234.560     4.141
A199 A207 A206    78.9674   133.782     7.260
A199 A207 A205   142.6737    51.258    18.950
A201 A154 A212   131.6770    70.993    13.682
A204 A124 A221    41.5798     7.890   123.112
A205 A207 A206   124.9268   433.643     2.240
A207 A206 A177   116.9671   108.052     8.989
A208 A3   A220   100.1035   243.150     3.995
