# Supplementary material for: Performance efficient macromolecular mechanics via sub-nanometer shape based coarse graining
Source: Nat Commun. 2023 Apr 10;14:2014. doi: 10.1038/s41467-023-37801-5 (PMC10086035; doi:10.1038/s41467-023-37801-5)
Supplement: Supplementary file 8 — Source Data [file 41467_2023_37801_MOESM8_ESM.zip › source_data/Figure_7/Figure7_panelB_atomistic_bonds.dat]

A1   A15      3.7471     0.057     5.215
A1   A47      5.7662     1.339     0.221
A1   A75      4.0101     0.022    13.330
A1   A170     3.9500     0.203     1.459
A2   A41      6.5780     0.075     3.926
A2   A90      6.3300     0.056     5.300
A2   A123     6.2972     0.570     0.519
A2   A177     4.1639     0.027    10.837
A3   A68      5.7552     0.041     7.194
A3   A142     4.7025     0.305     0.969
A3   A208     5.5489     0.316     0.935
A3   A220     5.8063     0.077     3.821
A4   A109     5.5753     0.143     2.068
A4   A213     4.6202     0.028    10.504
A5   A57      4.5154     0.044     6.713
A5   A106     5.1352     0.107     2.757
A5   A193     4.7137     0.018    16.289
A6   A57      5.0972     0.038     7.876
A6   A107     5.3012     0.090     3.291
A7   A188     6.7207     0.536     0.552
A8   A79      4.7697     0.008    37.371
A8   A213     5.7471     0.031     9.499
A9   A108     4.3846     0.612     0.483
A9   A111     3.3084     0.406     0.729
A10  A48      5.1073     0.049     6.045
A10  A65      4.5905     0.026    11.376
A10  A173     4.6683     0.008    38.337
A10  A219     5.3421     0.018    16.673
A11  A186     5.4985     0.037     8.009
A12  A16      4.6036     0.064     4.630
A12  A125     4.2242     0.008    36.261
A12  A133     6.1185     0.020    14.457
A13  A175     6.4879     0.220     1.347
A13  A204     5.9808     0.296     0.998
A14  A67      7.0760     0.080     3.714
A14  A102     5.7034     0.044     6.656
A14  A118     5.5293     0.117     2.526
A14  A162     5.7041     0.048     6.214
A16  A31      5.9085     0.105     2.828
A16  A60      5.7106     0.109     2.717
A17  A24      6.4528     0.065     4.525
A17  A33      5.3922     0.228     1.297
A17  A63      6.4349     0.603     0.491
A17  A80      5.3513     0.178     1.660
A17  A132     5.9604     0.059     4.982
A17  A182     7.1722     0.128     2.303
A17  A215     5.8587     0.012    24.554
A18  A177     6.4768     0.044     6.791
A19  A64      6.5893     0.033     8.857
A19  A84      5.6795     1.985     0.149
A19  A93      5.3881     0.085     3.491
A19  A126     4.6334     0.021    14.242
A19  A144     5.9575     0.157     1.886
A19  A152     4.6594     0.038     7.814
A20  A138     5.6457     0.121     2.437
A20  A187     4.7013     0.031     9.673
A21  A123     4.5695     0.034     8.647
A21  A168     4.8784     0.008    38.604
A22  A70      4.1037     0.106     2.799
A23  A75      5.4607     0.044     6.741
A23  A199     5.4526     0.053     5.623
A24  A51      7.4055     0.144     2.061
A24  A113     5.9069     0.037     8.099
A24  A136     4.5367     0.013    22.823
A25  A53      6.9617     0.008    34.866
A25  A103     5.1271     0.011    26.544
A25  A113     5.2014     0.010    28.607
A25  A136     5.8968     0.037     7.976
A25  A194     6.7062     0.047     6.288
A26  A60      5.6020     0.185     1.599
A26  A125     5.4082     0.102     2.897
A26  A174     5.1230     0.088     3.374
A27  A200     4.8683     0.277     1.067
A28  A83      5.3260     0.064     4.612
A29  A37      3.4640     0.009    31.814
A29  A81      6.0741     0.015    20.282
A30  A168     4.9724     0.100     2.948
A30  A179     5.5484     0.329     0.899
A30  A181     6.7213     0.045     6.646
A30  A187     7.1795     0.292     1.013
A31  A95      4.6733     0.013    23.305
A32  A143     4.6935     0.088     3.377
A32  A178     4.5422     0.103     2.876
A32  A191     5.5145     0.046     6.488
A33  A137     5.2726     0.025    11.966
A33  A140     7.1217     0.038     7.818
A33  A211     7.0467     0.099     2.979
A34  A160     5.4742     1.039     0.285
A34  A191     5.2245     0.061     4.834
A35  A36      5.5793     0.115     2.576
A35  A203     4.5080     0.313     0.945
A36  A167     4.3172     0.020    14.770
A37  A78      3.8791     0.029    10.286
A38  A190     3.9356     0.007    45.056
A38  A198     6.8524     0.008    37.476
A39  A172     4.5856     0.038     7.771
A39  A198     5.0776     0.029    10.122
A39  A216     5.4402     0.110     2.682
A40  A127     5.4109     0.342     0.864
A40  A131     5.5748     0.252     1.175
A41  A72      5.3565     0.359     0.825
A42  A105     5.1224     0.011    27.579
A42  A196     4.2973     0.008    35.911
A43  A85      6.4422     0.090     3.289
A43  A95      5.4020     0.054     5.519
A43  A121     5.6239     0.205     1.446
A44  A173     5.4640     0.061     4.884
A45  A193     4.7554     0.011    26.571
A45  A195     4.7694     0.151     1.956
A46  A183     5.7803     0.122     2.420
A47  A183     6.1987     0.436     0.678
A48  A130     5.6261     0.043     6.920
A49  A102     4.5689     0.024    12.458
A49  A149     4.8484     0.034     8.635
A50  A59      7.5778     0.130     2.277
A50  A134     4.8075     0.083     3.566
A50  A179     5.3109     0.036     8.306
A50  A180     4.8422     0.081     3.670
A50  A215     4.8466     0.022    13.473
A51  A110     5.6563     0.057     5.216
A51  A167     5.4340     0.009    33.170
A52  A146     4.7182     0.027    11.101
A52  A155     5.0739     0.137     2.163
A53  A132     5.3079     0.051     5.753
A53  A133     5.7996     0.051     5.765
A54  A55      5.1360     0.039     7.530
A54  A164     5.8244     0.081     3.650
A55  A63      6.0259     0.288     1.028
A55  A109     6.0295     0.317     0.934
A55  A127     4.7019     0.032     9.365
A56  A83      5.0690     0.097     3.042
A56  A119     5.2643     0.096     3.068
A58  A111     5.0992     0.090     3.298
A58  A131     5.0675     0.140     2.108
A59  A143     5.6738     0.025    12.049
A59  A178     6.0350     0.062     4.753
A59  A181     6.4221     0.161     1.836
A60  A133     5.4687     0.014    20.838
A61  A91      6.7258     0.350     0.846
A61  A122     4.2319     0.011    27.910
A61  A138     4.8097     0.017    17.443
A61  A179     8.3902     0.195     1.514
A62  A85      5.8937     0.121     2.454
A63  A167     5.9590     0.075     3.966
A64  A194     7.0602     0.233     1.268
A66  A70      4.8635     0.194     1.521
A66  A112     4.2451     0.334     0.887
A68  A140     6.5924     0.031     9.488
A69  A161     3.8391     0.009    31.969
A69  A173     4.0746     0.016    18.488
A70  A104     4.4097     0.019    15.532
A71  A107     4.9037     0.081     3.643
A71  A141     5.8012     0.117     2.539
A71  A146     4.2743     0.014    20.763
A72  A196     5.8952     0.158     1.870
A73  A81      4.1572     0.022    13.623
A74  A123     5.8251     0.050     5.930
A74  A156     4.8940     0.080     3.711
A75  A114     5.7670     0.306     0.966
A76  A151     4.8192     0.117     2.529
A77  A140     4.3365     0.013    23.559
A77  A182     4.4212     0.028    10.406
A78  A130     4.3820     0.015    19.313
A79  A122     5.4936     0.026    11.576
A80  A164     5.4493     0.157     1.880
A81  A151     3.8208     0.024    12.426
A82  A98      5.7687     0.069     4.314
A82  A119     5.9822     0.164     1.808
A82  A172     4.6250     0.129     2.291
A82  A190     5.9262     0.080     3.715
A83  A141     6.2768     0.008    36.002
A83  A207     4.0418     0.013    22.527
A84  A101     4.0677     0.290     1.021
A85  A116     4.2583     0.012    24.149
A85  A129     5.8298     0.197     1.503
A85  A165     5.0649     0.044     6.768
A85  A221     4.5195     0.010    31.117
A86  A213     4.4407     0.286     1.035
A87  A97      5.2144     0.880     0.336
A87  A189     5.6833     0.069     4.303
A88  A118     9.0445    12.893     0.023
A88  A200     4.4861     0.154     1.924
A89  A96      4.8323     0.034     8.791
A89  A193     4.1596     0.149     1.981
A89  A202     5.6616     0.096     3.088
A92  A152     4.6454     0.075     3.963
A93  A126     4.1514     0.144     2.062
A93  A157     5.3566     0.040     7.310
A94  A104     7.6822     2.230     0.133
A94  A171     5.2954     0.070     4.229
A94  A189     5.1093     0.034     8.668
A95  A121     5.6445     0.040     7.461
A95  A135     8.4483     0.161     1.834
A95  A152     3.4974     0.006    47.872
A96  A169     5.2112     0.007    44.857
A96  A202     5.6796     0.021    14.240
A97  A197     5.3785     0.514     0.576
A98  A193     6.5691     0.070     4.212
A99  A153     4.3960     0.121     2.452
A99  A169     5.0412     0.063     4.680
A100 A188     5.4779     0.007    45.388
A101 A128     4.5743     0.005    56.111
A101 A135     4.3178     0.038     7.876
A103 A180     6.9663     0.068     4.341
A103 A188     4.2576     0.007    40.306
A104 A110     5.7582     0.085     3.467
A104 A158     5.5181     0.087     3.409
A105 A148     5.6744     0.215     1.374
A105 A187     4.3639     0.010    30.669
A108 A109     5.2606     0.219     1.348
A108 A111     5.5661     0.169     1.748
A110 A137     6.4221     0.060     4.936
A112 A171     4.3351     0.026    11.505
A113 A180     7.2288     0.144     2.049
A115 A117     4.7640     0.022    13.539
A115 A183     4.5912     0.018    16.566
A116 A121     4.5826     0.085     3.474
A116 A133     6.9923     0.084     3.505
A117 A124     7.6414     0.073     4.030
A117 A125     5.0100     0.048     6.229
A117 A174     4.4489     0.016    18.829
A118 A202     4.3270     0.023    12.877
A120 A145     4.1316     0.005    57.632
A120 A184     5.0503     0.015    20.354
A123 A177     6.2273     0.238     1.246
A124 A160     5.3515     0.044     6.701
A124 A204     5.3320     0.051     5.770
A124 A221     6.8682     0.037     8.038
A128 A158     5.2878     0.081     3.633
A129 A174     5.6730     0.280     1.058
A132 A143     5.5870     0.030     9.863
A132 A176     4.9459     0.038     7.771
A133 A178     7.4130     0.128     2.314
A133 A188     4.5866     0.006    45.674
A133 A221     7.2358     0.066     4.466
A135 A211     4.5082     0.017    17.218
A136 A147     4.6640     0.035     8.546
A137 A142     5.4032     0.067     4.427
A137 A220     4.5167     0.012    24.994
A139 A154     5.5396     0.113     2.616
A139 A186     4.6334     0.015    19.166
A145 A184     3.7750     0.010    29.563
A145 A186     4.1770     0.009    31.715
A145 A214     5.0391     0.480     0.616
A147 A217     4.8196     0.015    19.569
A149 A151     5.1077     0.006    50.831
A150 A166     5.5451     0.270     1.098
A150 A184     4.8154     0.603     0.491
A153 A159     4.6078     0.018    16.209
A154 A201     5.5924     0.217     1.364
A154 A212     5.1805     0.060     4.933
A155 A183     5.2341     0.124     2.382
A156 A177     4.3789     0.025    11.663
A157 A197     4.8120     0.017    17.667
A159 A212     5.7047     0.039     7.533
A160 A192     5.3651     0.093     3.195
A161 A173     3.2473     0.010    30.424
A161 A210     4.4125     0.057     5.230
A162 A173     5.7201     0.036     8.234
A162 A200     4.8681     0.124     2.381
A163 A187     5.7190     0.014    21.656
A163 A191     7.1821     0.335     0.883
A164 A176     4.6986     0.012    23.918
A166 A170     6.8883     0.101     2.931
A166 A214     5.4375     0.873     0.339
A167 A220     4.5549     0.014    21.775
A169 A212     4.6820     0.063     4.713
A175 A221     6.0380     0.115     2.579
A176 A181     7.7073     0.080     3.706
A177 A206     8.0659     1.712     0.173
A179 A180     5.8395     0.025    11.809
A180 A181     4.6602     0.057     5.236
A182 A194     4.1712     0.006    47.840
A183 A185     4.3988     0.063     4.684
A184 A218     5.1290     0.340     0.870
A186 A209     4.2850     0.013    23.015
A190 A195     5.9445     0.087     3.419
A194 A211     5.5252     0.006    46.934
A199 A207     4.2443     0.009    33.869
A201 A209     5.5677     0.151     1.964
A203 A217     4.8308     0.035     8.355
A204 A221     4.5661     0.055     5.361
A205 A207     5.2728     0.045     6.519
A206 A207     6.0056     0.146     2.021
A208 A213     3.9424     0.036     8.311
