# Supplementary material for: Performance efficient macromolecular mechanics via sub-nanometer shape based coarse graining
Source: Nat Commun. 2023 Apr 10;14:2014. doi: 10.1038/s41467-023-37801-5 (PMC10086035; doi:10.1038/s41467-023-37801-5)
Supplement: Supplementary file 8 — Source Data [file 41467_2023_37801_MOESM8_ESM.zip › source_data/Figure_7/Figure7_panelB_cg_angles.dat]

A1 A170 A166 98.4680151941822 14.730462718895069 65.93968346795397
A1 A75 A114 136.27390278344635 9.142454895769333 106.24302335578558
A1 A75 A23 90.62405402040898 6.887504568358054 141.0267012355675
A1 A47 A183 103.91745267023218 13.77595069245399 70.50853118634458
A2 A177 A156 150.0822387825543 6.49097472925132 149.64193969870396
A2 A177 A123 100.52581844207697 5.676152199459466 171.12332701595554
A2 A177 A18 67.27180020884674 3.171084236079878 306.3059750885692
A2 A123 A177 33.035988060311105 1.9418132648145274 500.213932318159
A2 A123 A74 74.61543324276934 4.396869426291232 220.9121888433584
A2 A123 A21 109.19207810469875 8.195648536893714 118.51680128154746
A2 A41 A72 93.5647164732075 5.595010417539015 173.6050474500594
A3 A220 A167 148.1684274524349 5.26370728960319 184.53192694414844
A3 A220 A137 69.5011948967141 3.1668260777414616 306.7178383579472
A3 A208 A213 157.6372672444069 15.140023583604489 64.15591387006204
A3 A142 A137 79.14214680497963 2.9975816946553095 324.0352217096553
A3 A68 A140 152.85552950612993 7.213681452860328 134.64997801300117
A4 A213 A208 132.55780441018493 7.295897692631115 133.13263013562766
A4 A213 A86 109.57661862326427 8.137818574414268 119.35901988210024
A4 A213 A8 147.57504095971223 7.72493433769705 125.73855084831791
A4 A109 A108 71.49930365246881 13.756129482672804 70.61012694333192
A4 A109 A55 58.91653849379738 2.6233596470715383 370.2588206328195
A5 A193 A98 53.759091527207076 1.9247948411248217 504.6366647849134
A5 A193 A89 109.81722616014238 5.1305782972976886 189.32018823921655
A5 A193 A45 142.82190945391545 10.264690371212055 94.62750593476923
A5 A57 A6 110.16660052724616 22.013260398023704 44.12440644674518
A6 A107 A71 74.97550363629873 4.384111264244893 221.55506338129743
A7 A188 A133 139.07118504008375 6.316095324993512 153.78521048863925
A7 A188 A103 69.806956305217 6.017588580028132 161.4138348115345
A7 A188 A100 87.37668871729889 12.505906419095481 77.66906423810347
A8 A213 A208 67.54009980629552 3.6132184658426922 268.82461113347074
A8 A213 A86 56.73558625422988 2.423268605980411 400.8313591911773
A8 A79 A122 113.7554843188548 9.834998545056806 98.7617887862969
A9 A111 A108 74.33369085784695 9.609753201558306 101.07669038398708
A9 A111 A58 107.584769948979 39.951074937222074 24.31278884352283
A9 A108 A111 32.76477377900023 10.21109760952777 95.12415669341134
A9 A108 A109 152.2344436343568 43.8315355039922 22.160347289954487
A10 A173 A162 140.136666122606 2.5895628786674934 375.09112330195626
A10 A173 A161 77.95597025734232 1.6823987249763377 577.3435479951987
A10 A173 A69 85.58637074377133 3.126207885949043 310.70296168917986
A10 A173 A44 67.45092252806789 4.272616373084929 227.33659289872546
A10 A48 A130 60.07327535004494 0.9244372484345149 1050.7171261925234
A11 A186 A209 91.58902424152026 5.177862253704006 187.59132657992166
A11 A186 A145 78.30425916956418 6.530772354100918 148.7300423831965
A11 A186 A139 76.00290439881941 4.512622372778424 215.2455864421011
A12 A133 A221 54.80701338880705 1.1814039757568935 822.1760455801225
A12 A133 A188 73.15886358456929 1.7206974144282867 564.4932344732823
A12 A133 A178 113.92208732633993 2.581170767723961 376.3106498672054
A12 A133 A116 73.67677586042991 3.739264199799436 259.76288304863203
A12 A133 A60 59.22978876072272 0.7375819777589641 1316.9004643682574
A12 A133 A53 138.54355236663665 2.7322498563335103 355.5026443752418
A12 A125 A117 80.35246582545439 5.512218544986354 176.2125432969099
A12 A125 A26 61.47607082026409 2.0089887426465793 483.4880496845631
A12 A16 A60 65.1370973203295 1.534659310022107 632.9235698615383
A12 A16 A31 95.26616088136755 8.111374815527597 119.7481402488067
A13 A204 A221 77.51380313341862 13.229114185770413 73.42306033348909
A13 A204 A124 77.74152433039391 9.315305297450323 104.27162803631315
A13 A175 A221 54.049058506742526 3.590945707765968 270.4919895947759
A14 A162 A200 156.34653257041327 12.834826854559651 75.67862504318626
A14 A162 A173 74.06597608631208 4.711721554906944 206.1501380549261
A14 A118 A202 86.0699668312389 4.752881874293962 204.3648621426609
A14 A118 A88 92.01438961869601 45.83298121028565 21.192643885937258
A14 A102 A49 76.64607024089834 4.036639168064539 240.6264242553442
A15 A1 A170 122.95643354812125 13.075352580744948 74.28649002175496
A15 A1 A75 110.00821503624556 11.67617838355909 83.18835299639903
A15 A1 A47 89.44242956867764 16.52406331156726 58.78227592728283
A16 A60 A133 86.79753390169775 1.7589844796893885 552.2061508990455
A16 A60 A26 57.035112634645756 2.3025079223061766 421.8539443927592
A16 A31 A95 137.21988800615256 7.628767508529563 127.32358771379818
A16 A12 A133 106.19654968230545 2.7248091957535507 356.47341859172514
A16 A12 A125 135.916176217518 4.522435509956267 214.7785295958439
A17 A215 A50 142.5125539714763 3.420666603542486 283.95694804472436
A17 A182 A194 109.790046160853 6.678734393504783 145.43504679046222
A17 A182 A77 125.46052730755886 5.336389610714832 182.0185780794826
A17 A132 A176 60.715386989736345 1.146113551345934 847.4919853096311
A17 A132 A143 104.83384187969477 1.7029127808182238 570.3886070745983
A17 A132 A53 78.05058428813936 2.510175449995586 386.9538477966333
A17 A80 A164 53.48385584448648 0.950476110384443 1021.9321016154344
A17 A63 A167 95.49454324704617 6.051930716243078 160.4978798606299
A17 A63 A55 92.07868282452964 12.879584316366163 75.41563649582797
A17 A33 A211 88.37611773951026 4.394065590269747 221.05315204473516
A17 A33 A140 105.64749148176753 5.442408167986287 178.4728412569303
A17 A33 A137 144.8733623476362 8.642267728533625 112.3920340738213
A17 A24 A136 146.53943607769847 6.7782091461340315 143.30069020877488
A17 A24 A113 81.68864470120786 4.740285614731874 204.90791651915652
A17 A24 A51 94.68577377305112 6.22129670088907 156.12855257033925
A18 A177 A156 130.63344631714293 12.728317751723807 76.31189509618352
A18 A177 A123 76.3883658114929 12.157889267008613 79.89232568980506
A19 A152 A95 139.4304224144851 11.882645062971278 81.74291530824841
A19 A152 A92 82.61366552068336 5.133334990964613 189.2185198764741
A19 A126 A93 85.29485474799367 13.593676667419459 71.45396148405135
A19 A93 A157 82.92553255288608 9.620350074950693 100.96535380240991
A19 A93 A126 50.19709863852483 6.630570977397383 146.49146390733586
A19 A84 A101 111.70481554391102 29.847150814315683 32.54320839745143
A19 A64 A194 107.6895938617321 8.654084537249219 112.23856721524254
A20 A187 A163 135.19095125050853 8.77562016362208 110.68414891598165
A20 A187 A105 83.2750019364729 2.7443792886215306 353.9314164946643
A20 A187 A30 149.0427551965291 4.584228693707701 211.88341898249345
A20 A138 A61 76.68030513608463 2.179979535586426 445.56475561553685
A21 A168 A30 119.46086717245312 4.848095231303887 200.35127254693018
A21 A123 A177 81.41343691953746 6.542789098865796 148.456878915571
A21 A123 A74 104.06567131247677 4.440640931361486 218.73465205452518
A22 A70 A104 95.10319328867664 15.281215079083267 63.56314232825443
A22 A70 A66 128.503430728647 16.26071171591684 59.734288756233
A23 A199 A207 64.65278393839343 2.3075661464572477 420.92923338803763
A23 A75 A114 122.76362272935894 8.24356624288339 117.82789394808016
A24 A136 A147 94.98892099239934 6.0197306627524085 161.35639672893916
A24 A136 A25 64.55910027022384 2.293060982012321 423.59189600271105
A24 A113 A180 137.44991121037356 6.364366689856979 152.61880660780488
A24 A113 A25 66.0855946046807 1.327900248478727 731.4721494579178
A24 A51 A167 87.43179117850056 6.191577401785253 156.87796275313792
A24 A51 A110 129.8222950498661 7.367081861881161 131.84624078174875
A24 A17 A215 97.74743817380305 3.738438253685672 259.82027336223223
A24 A17 A182 78.87623891767984 2.767767680054021 350.94059953813723
A24 A17 A132 121.3114933083243 3.5236278686552396 275.659656815898
A24 A17 A80 139.7498634807283 3.6198458131984808 268.3324371106794
A24 A17 A63 56.698442484521074 1.6821379560515197 577.4330491301798
A24 A17 A33 89.72106577159974 4.254035798364384 228.32954282939903
A25 A194 A211 163.51272749818418 5.111039330309723 190.0439394508781
A25 A194 A182 108.22562036029528 6.806531748772613 142.70440289881716
A25 A194 A64 67.60583167204078 3.6438422878463825 266.5653374352042
A25 A136 A147 112.99040847120834 9.989369718678063 97.23556904739098
A25 A113 A180 113.20086104863695 2.538004128051398 382.71098076037765
A25 A103 A188 99.2127487155418 4.799472597593194 202.3809969261058
A25 A103 A180 137.09684935228714 3.3326872958896274 291.45310159114484
A25 A53 A133 94.14663180543863 1.4974327042855293 648.6582310113794
A25 A53 A132 137.10274247637892 3.5555023886918207 273.1884113226027
A26 A174 A129 113.87734744668249 6.152815479670608 157.8662731280928
A26 A174 A117 106.22366381505782 6.213074946008419 156.33515730314213
A26 A125 A117 79.54465467587058 4.314936281471091 225.10692757884357
A26 A60 A133 115.09958465703318 3.511610980895057 276.6029763276518
A27 A200 A162 64.10922269944692 5.891277223361612 164.87461244714487
A27 A200 A88 136.7046539816505 15.172951423643099 64.01668481630308
A28 A83 A207 167.27597133362326 4.994662229080859 194.47201922184527
A28 A83 A141 104.50741410822569 5.6397467211190815 172.227955802189
A28 A83 A56 89.47351280391183 7.605264392630488 127.71706529514606
A29 A81 A151 79.02427052397934 7.546966060354862 128.70364610792558
A29 A81 A73 81.27713819098028 42.88898442849586 22.647354838625688
A29 A37 A78 116.14738527591443 13.065827933383844 74.340642933056
A30 A187 A163 66.42418098843893 5.180425590615414 187.49850413449298
A30 A187 A105 125.33931665582499 4.736577326957558 205.0683398521324
A30 A181 A180 101.56618269736532 3.4566124482680607 281.00403604897025
A30 A181 A176 138.49298755550456 4.853951840694208 200.10953567300325
A30 A181 A59 88.44760677186123 4.593747476152203 211.44437173852506
A30 A179 A180 110.63636334905902 3.404583851523057 285.29831879038954
A30 A179 A61 94.624545147474 6.486320620999322 149.74931178637755
A30 A179 A50 149.16979026697766 6.037315388752177 160.88641829612868
A31 A95 A152 134.94550832499118 8.069894497784844 120.36366141924924
A31 A95 A135 141.17948330511868 8.43620892497347 115.13726813297147
A31 A95 A121 114.38543985435248 5.069761547096277 191.5912691350869
A31 A95 A43 79.11728046501366 9.118020359927868 106.52773416576593
A31 A16 A60 124.30800318744376 4.288582498586038 226.49023292444204
A32 A191 A163 113.57752048248209 5.470594161006375 177.5533005068964
A32 A191 A34 123.9605404560386 18.264247664714276 53.18160741419363
A32 A178 A133 149.1272894696837 7.325675439355109 132.59146641991342
A32 A178 A59 102.21471776117498 3.8212610567570664 254.18887497960034
A32 A143 A132 75.38581807520124 5.151412039203933 188.55452478434233
A32 A143 A59 113.46186920853727 3.60865600759098 269.1644886565013
A33 A211 A194 50.832778662818264 2.315653607526201 419.4591306158674
A33 A211 A135 101.28437598642296 3.107521428109976 312.57131173225883
A33 A140 A77 74.78627234119948 3.867276133049927 251.1643895090585
A33 A140 A68 43.811471713921804 1.3939115989940092 696.8318864133449
A33 A137 A220 92.54179580663099 7.727714374363131 125.69331654425797
A33 A137 A142 111.72484102713126 6.071781308140999 159.97316104222926
A33 A137 A110 73.91883052823064 6.325639303227035 153.5531829209604
A33 A17 A215 127.42170273069897 4.145236631346052 234.32246103282824
A33 A17 A182 73.16573149214005 3.1542438960177606 307.94132636564143
A33 A17 A132 109.91994530092147 4.058795791697776 239.31286491605871
A33 A17 A80 65.12533020169124 3.118904339899018 311.4305355873423
A33 A17 A63 84.71963690603668 4.340401563893465 223.78621763953416
A34 A191 A163 75.54323205407199 8.119744598339821 119.62470460204325
A34 A160 A192 98.19991723692053 14.237686532689622 68.22190155614743
A34 A160 A124 122.56525438803244 20.979804666034397 46.29795484192355
A35 A203 A217 78.94646788037805 4.264195454160472 227.78553644222433
A35 A36 A167 70.80952481547682 2.789322869904936 348.2286183146455
A36 A167 A220 85.09989171088137 3.534942323348332 274.7773401010944
A36 A167 A63 95.65569507311078 7.444910571657601 130.4679270048201
A36 A167 A51 162.06511042145664 8.840068218876695 109.8772119140799
A36 A35 A203 112.12810685502741 11.257136648686355 86.28500118045429
A37 A78 A130 107.72187907763143 20.065263509468423 48.408138201728015
A37 A29 A81 85.30783704823546 14.338247571688953 67.74342848831296
A38 A198 A39 52.73674559392941 1.0838307298286054 896.1934943236388
A38 A190 A195 131.06715089203348 20.319129785642872 47.80332914191808
A38 A190 A82 64.36421501591924 4.046955491325207 240.01302982019465
A39 A172 A82 77.50203657565746 3.202255701262402 303.32432498676485
A40 A131 A58 144.1187782137942 36.314237633137964 26.74769215405677
A40 A127 A55 145.6852985388521 28.625399180647946 33.93217481058202
A41 A72 A196 67.90424910209468 4.3453911911356045 223.52925347708376
A41 A2 A177 138.86214406399776 9.440806651615276 102.88549324905928
A41 A2 A123 112.74373558121059 4.2726393946686585 227.33536797709627
A41 A2 A90 58.48841191767501 2.2797659736929745 426.06217490254085
A42 A196 A72 79.9218637744086 15.197016981976049 63.915309838269174
A42 A105 A187 80.5423071533539 3.8551838214807503 251.9522009841178
A42 A105 A148 98.34906637609593 22.668877352007257 42.84826433782042
A43 A121 A116 78.38893807532328 4.230378948501311 229.60639244022005
A43 A121 A95 56.04902402954306 1.953068752830859 497.33121151652387
A43 A95 A152 99.58560956825677 10.516767103106758 92.35937617497484
A43 A95 A135 112.65094858689442 8.228162130035344 118.04848199026253
A43 A95 A121 66.74058596743919 2.605337708818297 372.8200170491525
A43 A85 A221 148.51309068513024 8.142818820662796 119.28572530137363
A43 A85 A165 67.14060549565055 7.624099714676959 127.40154055836523
A43 A85 A129 67.67061055114982 6.565788819802947 147.93683983421036
A43 A85 A116 74.76278384921355 4.236876265901628 229.25428737148525
A43 A85 A62 113.30777089968342 4.707733063447449 206.32479283121106
A44 A173 A162 112.25543078542428 6.929428006780654 140.17348157307782
A44 A173 A161 79.44196328930015 3.995270218704718 243.11798598076896
A44 A173 A69 137.09588757919923 5.130247105618764 189.3324101204839
A45 A195 A190 58.72105306126911 3.07913842126527 315.45254422868874
A45 A193 A98 156.50992846738998 6.219915443420177 156.1632240592537
A45 A193 A89 91.46483570853555 5.005373858864914 194.05584406050892
A46 A183 A185 76.79641501076777 10.56729214292227 91.91778138461014
A46 A183 A155 89.50330763426174 10.292147589614615 94.3750602644446
A46 A183 A115 95.89316266683714 12.70161486584766 76.47232728116693
A46 A183 A47 151.17911332843005 9.037197583431407 107.48044845243145
A47 A183 A185 93.30468739348606 59.77195551801378 16.250464630150926
A47 A183 A155 112.03676947320842 32.145027175522046 30.21686818669373
A47 A183 A115 61.3380170011761 10.15690928927188 95.63165539406613
A47 A1 A170 99.40494442671667 19.412539658063906 50.0358050069432
A47 A1 A75 147.2856866169603 17.027156554217072 57.0454641635319
A48 A130 A78 119.53039183757157 43.81121624412299 22.17062506569273
A48 A10 A219 122.07372576721187 3.277892586434973 296.325161184383
A48 A10 A173 108.42228305523024 8.560021245853932 113.47192035193837
A48 A10 A65 110.14421292991511 20.98531775135598 46.28579183451606
A49 A149 A151 76.65074900890038 6.532902485217164 148.68154717116508
A50 A180 A181 99.67456003480181 6.053132241355343 160.46602160519643
A50 A180 A179 54.6899394991213 2.4363844577760574 398.67355331393986
A50 A180 A113 89.66469920585503 3.6410153561782863 266.77230222944314
A50 A180 A103 118.43625554100046 5.611741903378061 173.08744160805713
A50 A179 A180 49.8110922061814 2.5595209403873014 379.49369106292954
A50 A179 A61 89.7734431172434 8.314110020540284 116.82814475882016
A50 A59 A181 65.77800712532417 3.656402148370944 265.6496768150067
A50 A59 A178 131.7637051758582 3.952226593872183 245.76577935244023
A50 A59 A143 126.09801012328006 3.8890767603425047 249.75646120569107
A51 A167 A220 95.85037502058009 4.244550180512306 228.83980815682133
A51 A167 A63 101.93606910179707 6.854952702247829 141.69638963401283
A51 A110 A137 54.033532159247116 1.5803705406810877 614.6166509797314
A51 A110 A104 56.031647284806674 2.632626317112681 368.95553413966087
A51 A24 A136 104.76464459675795 6.7393183619369665 144.12763974860908
A51 A24 A113 157.23467981789136 6.420796013037034 151.27751248415734
A52 A155 A183 94.01875669151978 24.580634626760002 39.515743338985885
A52 A146 A71 133.9676489512618 27.529182992468122 35.28335909155703
A53 A133 A221 114.53579401502812 2.1497678490923136 451.826484162257
A53 A133 A188 78.78058560503116 1.8827791371877538 515.8980306480715
A53 A133 A178 83.70807265837944 2.210622856955524 439.38840402570736
A53 A133 A116 68.03070729948422 3.1339565087055234 309.934757014749
A53 A133 A60 132.04419569549577 2.259789440602617 429.8285634795317
A53 A132 A176 71.21357853622958 1.7235315936595725 563.5649805281669
A53 A132 A143 141.6043312934516 4.019458668470179 241.65494140785037
A53 A25 A194 50.338688213181115 1.5358954436892418 632.4141744227775
A53 A25 A136 123.18845274886282 3.057689956473041 317.6653169050632
A53 A25 A113 98.60676671279269 3.858461358206114 251.73818235982725
A53 A25 A103 61.633244946308956 1.7937795690104394 541.4946550853399
A54 A164 A176 112.21059788107786 2.8006883568468766 346.8154700775025
A54 A164 A80 93.14837102043121 3.7871596938493894 256.4777108813056
A54 A55 A127 73.84932074947672 4.462436351387623 217.66630883562038
A54 A55 A109 143.2163822199688 7.373329228055809 131.73452845758177
A54 A55 A63 112.78523641496565 15.363755874253911 63.22165341406835
A55 A109 A108 121.62620731617083 20.21561066581853 48.04811811412617
A55 A63 A167 127.82579690542009 23.332479149441497 41.62961178703926
A55 A54 A164 129.81816037145927 5.4186421060949215 179.255619766415
A56 A119 A82 95.7805602893557 7.560185387677848 128.47860194057813
A56 A83 A207 102.68855032714285 6.010671343568902 161.59959403864266
A56 A83 A141 140.3742371636488 10.50974944074187 92.4210471902433
A57 A6 A107 104.59198621934257 14.01519404427927 69.30493048841606
A57 A5 A193 150.84045115275305 13.364415909501986 72.67972319911384
A57 A5 A106 88.9459997446576 18.732075515905308 51.85341305055561
A58 A111 A108 106.86624937403812 7.871519668995461 123.3970173315205
A59 A181 A180 104.76386867075482 4.652547997755391 208.77206414400214
A59 A181 A176 52.6458833953026 1.341141731110838 724.2501120414119
A59 A178 A133 91.5074021027666 3.2787967145868606 296.24344952499666
A59 A143 A132 100.71019934985866 1.6560886071947607 586.5157484935269
A59 A50 A215 92.04521177398148 2.8148494894703617 345.07068767048
A59 A50 A180 85.85856789267201 5.632498865904381 172.44957738033693
A59 A50 A179 69.97457442729736 4.011650234301669 242.1253081126403
A59 A50 A134 141.91027651224692 5.679012332911952 171.03714379897912
A60 A133 A221 108.78556500685923 1.5483113594455062 627.342842313251
A60 A133 A188 65.25816100276202 1.123339532305181 864.6736103261748
A60 A133 A178 136.24199473358283 2.9753641150200565 326.4548510607718
A60 A133 A116 121.04796599895134 3.2677662222686195 297.24343265477086
A60 A26 A174 124.32817600818076 4.518797380051183 214.9514499827907
A60 A26 A125 60.294240447606185 4.210150803895431 230.7095622612198
A61 A179 A180 134.69687903736093 9.71416695832886 99.99025682666824
A61 A122 A79 98.00932038954478 7.151789724297487 135.8152415640058
A62 A85 A221 97.88672231996763 10.259541912784698 94.67499204911344
A62 A85 A165 73.22110390412357 25.5164653361835 38.06648123958842
A62 A85 A129 158.96462188144233 9.15269297164923 106.12418137799877
A62 A85 A116 82.31587607402514 9.402910992177567 103.30014288431487
A63 A167 A220 90.36110033809486 5.246722467362815 185.12929835007216
A63 A55 A127 162.98036614828655 28.652364035518985 33.900241104585135
A63 A55 A109 103.28484144620745 14.70602274644989 66.04926877696553
A63 A17 A215 58.54706877713122 1.6818303707309497 577.5386542688522
A63 A17 A182 130.31140375186814 2.7197715613765467 357.1336882899188
A63 A17 A132 165.24954956064974 3.2468418487915187 299.15902721962436
A63 A17 A80 141.75561885161915 3.603993913875456 269.5126773885012
A64 A194 A211 97.7390883415191 4.5350965178386105 214.1789144287852
A64 A194 A182 149.5988172561047 12.234398560238333 79.39270935452633
A64 A19 A152 77.02596520397849 4.162453474107679 233.35325068796436
A64 A19 A144 128.4189866525151 9.468381271097314 102.58586142759633
A64 A19 A126 88.88428231473254 13.325715672448496 72.89079798008062
A64 A19 A93 60.23704349653037 2.8882308782335713 336.30346394416136
A64 A19 A84 99.27131898158787 13.086405440162707 74.2237471903026
A65 A10 A219 85.44957610278487 59.94662565411181 16.203114661113762
A65 A10 A173 140.41228143743405 6.68682968680514 145.2589783970585
A66 A112 A171 95.79247568944487 29.9378051626245 32.44466465541279
A66 A70 A104 121.468682613993 26.04222297180422 37.29796991877701
A67 A14 A162 168.30018544458102 7.112249466674257 136.5703007988885
A67 A14 A118 88.14917979843203 2.455527227732091 395.56557876881874
A67 A14 A102 55.92863663777983 1.6306076389992086 595.6810368045313
A68 A140 A77 116.06672077878369 8.670235980840516 112.02948237705
A68 A3 A220 101.21069344842206 2.8032128610848304 346.503136634633
A68 A3 A208 147.1073104088761 23.96432790534891 40.53199625947513
A68 A3 A142 79.14144336296148 7.138885536710404 136.06074001685454
A69 A173 A162 68.33058726804897 6.326278126967736 153.53767721337982
A69 A173 A161 62.241359134691095 1.5047049366521605 645.5232686227147
A69 A161 A210 150.04054008916418 7.393809363988112 131.36963657073798
A69 A161 A173 70.62874699549072 2.3154938679845145 419.488067945483
A70 A104 A158 101.8663381300265 18.038028633200156 53.84857008335471
A70 A104 A110 107.0279231513441 10.08161755436231 96.34585360760357
A70 A104 A94 77.96425006684119 13.778242870088434 70.4968012379218
A70 A66 A112 62.84135742677409 8.424099292864412 115.30277781070204
A71 A141 A83 89.5414488721292 9.64608107811091 100.69602786405993
A73 A81 A151 118.95616966369525 21.19439767764925 45.829188627745445
A74 A156 A177 78.89166770208334 4.746135871651859 204.65533968844758
A74 A123 A177 63.95428616611089 2.4283087283724853 399.9994060357566
A75 A23 A199 59.546873636372744 1.0625383965984838 914.1524222841657
A75 A1 A170 91.27056351520352 13.420825408242308 72.37424073961253
A76 A151 A149 97.14034559219408 38.787356763383286 25.042233605807386
A76 A151 A81 145.5027855117398 28.819107224440813 33.704099209453716
A77 A182 A194 122.05650974959556 5.668375529550758 171.35809791653284
A79 A8 A213 125.63431996321009 9.596805101789869 101.21306400598668
A80 A164 A176 102.6872236938063 2.5577142744623416 379.7617500588957
A80 A17 A215 122.35684183346358 3.357754561899128 289.27726285957687
A80 A17 A182 64.44526855826295 3.0887147047833423 314.47451184669086
A80 A17 A132 50.594335454150134 0.9807077275113443 990.4296884508863
A81 A151 A149 96.84712040385745 13.972925538770141 69.51457991566242
A82 A190 A195 156.03830343942258 27.997763759114605 34.692843949160974
A82 A98 A193 62.60479013467562 3.876895942549254 250.54117093009836
A83 A207 A206 69.51717445182291 3.9150864505591016 248.0972160606379
A83 A207 A205 111.70418478514016 4.44894334269884 218.32645961079137
A83 A207 A199 86.83469692831149 2.9187865719750334 332.78282774995097
A83 A56 A119 61.441226712392464 1.301629037672683 746.2356945855821
A84 A101 A135 114.26430836534273 15.543860330923053 62.48911327954248
A84 A101 A128 120.01225694116414 17.898858421356636 54.26726253454642
A84 A19 A152 115.40689245287419 14.123100078919379 68.77541358432104
A84 A19 A144 129.30086363012015 19.271242765877105 50.402667893340144
A84 A19 A126 120.9191337636825 14.42068686305538 67.35615704331568
A84 A19 A93 90.8515415693419 12.443828134999421 78.05653039264533
A85 A221 A204 130.40746192874792 46.37951795612389 20.942909539062715
A85 A221 A175 85.06088812666597 7.647236785145651 127.01608127358874
A85 A221 A133 86.17716703858474 4.0860302361588765 237.7177830023942
A85 A221 A124 117.86435388730223 3.9551767019602266 245.58246627490502
A85 A129 A174 110.11760171484805 8.880793928203275 109.37333496003677
A85 A116 A133 101.1308239314065 4.554411262122812 213.27060581869893
A85 A116 A121 79.93727678441866 2.4485494711407227 396.6928422189162
A85 A43 A121 53.89070985336655 1.5318511996374582 634.083812612034
A85 A43 A95 96.58495859888532 2.7862298297914094 348.6151927004368
A86 A213 A208 117.62828878688057 5.441900287314638 178.48949773751667
A87 A189 A94 88.74319561172628 32.94333777154043 29.484627688805638
A87 A97 A197 70.98256044289482 10.341339512620834 93.92613479472473
A88 A200 A162 133.95513392445946 34.59623898326754 28.07594344258684
A88 A118 A202 148.69296130809516 13.574617331792979 71.55428586156263
A89 A202 A118 77.5394866427427 3.140188684606983 309.31964495694166
A89 A202 A96 51.78411449828043 1.1487547230349264 845.5434650612581
A89 A193 A98 65.3127291274308 3.310458728074991 293.4101068178109
A89 A96 A202 60.92068653873603 1.792312459346249 541.9378992515233
A89 A96 A169 152.16631936606214 7.449452561242651 130.38837968764918
A90 A2 A177 88.84155134063934 6.339370822828641 153.2205760108905
A90 A2 A123 54.736005996347515 3.086191972443885 314.73157136471644
A91 A61 A179 123.95482398657745 10.53716289903241 92.18060481058241
A91 A61 A138 115.1258188314215 11.513686586909898 84.36238399304264
A91 A61 A122 107.23437423148921 30.176868829052182 32.1876353217043
A92 A152 A95 96.38104062928772 7.314241489109918 132.79873934523857
A93 A157 A197 125.21058861419141 30.749237430918583 31.588492274080462
A93 A19 A152 133.0461694469991 7.98419454193936 121.65560895570357
A93 A19 A144 124.27858806008558 10.553035576587718 92.04195721422089
A93 A19 A126 44.50804658997849 5.4988054318630475 176.64237461323384
A94 A171 A112 105.86384412691594 21.675785695348168 44.81138827779113
A94 A104 A158 71.28320011403966 23.452134465516792 41.41721302377128
A94 A104 A110 153.82417577856185 36.42659094456758 26.66519220803708
A95 A135 A211 149.18154485390968 9.790905906047556 99.20655538324398
A95 A135 A101 84.1866639379432 11.698426195312095 83.03014720131114
A95 A121 A116 77.51525716936901 2.2159893828848 438.3243243503087
A95 A43 A121 57.21038997951441 1.7895650459049648 542.769904476565
A96 A202 A118 121.59597382215202 4.225456419224429 229.87387696184567
A96 A169 A212 135.2724695253469 7.8399786727677565 123.89345552613992
A96 A169 A99 76.41114978222731 11.713048920539222 82.92649126711933
A96 A89 A202 67.29519893948031 1.7184153622438316 565.2428803663205
A96 A89 A193 96.09154799194171 7.043243026815617 137.90835348465754
A97 A197 A157 103.95198779636182 38.316223501373315 25.350150935037316
A97 A87 A189 120.1357220478241 165.14019563170768 5.881802702878349
A98 A82 A190 110.7995541539764 3.381318341334918 287.2613433483956
A98 A82 A172 141.29082219840546 7.805304086148681 124.4438446343364
A98 A82 A119 56.67588287134741 1.4555958138689675 667.3020351979906
A99 A169 A212 98.98194076997275 10.791359924553035 90.00923477776306
A99 A153 A159 131.6167472226583 13.092052821430116 74.19173007234588
A100 A188 A133 118.19994673583528 7.3302250033866585 132.50917244309338
A100 A188 A103 98.78091082586894 4.698682847016244 206.72219867685814
A101 A135 A211 67.97625792684835 1.796108502109746 540.7925233244554
A101 A128 A158 117.98687061606977 12.357943984754456 78.59900078999564
A102 A49 A149 83.56569299778845 3.582736810851202 271.11175068136436
A102 A14 A162 129.75156883964127 6.4850260138264275 149.7792062745047
A102 A14 A118 68.1416072310613 11.819139350265687 82.1821302071883
A103 A188 A133 74.92414182894976 1.157591913514807 839.0884885081855
A103 A180 A181 83.03544877732278 3.3217644410106004 292.41147777622854
A103 A180 A179 148.38000096777614 6.379313666631788 152.2612148860342
A103 A180 A113 42.40557302552034 0.84194794720338 1153.6604516309915
A103 A25 A194 110.20408856829187 2.8399269442998047 342.0236041529303
A103 A25 A136 128.3420317338255 2.335588254547474 415.8789748703516
A103 A25 A113 67.04788439198212 1.118648209926505 868.2998286693305
A104 A158 A128 65.60959412522824 3.656670371441578 265.63019095361085
A104 A110 A137 100.80814516898455 4.955687016414231 196.00149198349766
A104 A94 A189 121.93610198627496 41.871320467780606 23.197788800758175
A104 A94 A171 80.93702431085879 22.902124353177896 42.41187559902743
A105 A187 A163 83.64263431900727 5.8491219238057965 166.06288288626337
A105 A42 A196 75.62496378217683 2.7092427696497907 358.52159869231474
A106 A5 A193 78.5293781168198 11.923889203258113 81.46017062579138
A107 A71 A146 82.77061652380088 8.08017256075891 120.21055759843924
A107 A71 A141 127.83093868710976 42.19517961444217 23.019739645520612
A108 A9 A111 72.90153533964998 9.543442106960356 101.77900574385204
A109 A108 A111 141.54827473713308 66.36695501372378 14.635627758115184
A109 A55 A127 69.80069369307301 4.373497703266366 222.09273101824226
A109 A4 A213 112.2656076645148 8.243081134261956 117.83482816676228
A110 A137 A220 151.74067917999588 5.766520925815712 168.4416065624591
A110 A137 A142 125.49198818324449 6.686248997229995 145.27159389709246
A110 A104 A158 129.89334523571557 11.886870649228513 81.71385705147543
A110 A51 A167 135.98730051272483 6.516047742203227 149.06613448047125
A111 A58 A131 80.99746823881756 4.3266620094973405 224.4968631449173
A113 A180 A181 119.36142498937986 3.2909007566213404 295.15385630093016
A113 A180 A179 144.11102600018103 4.641389209667977 209.27399214812266
A113 A25 A194 107.33364604381477 3.1111149902499164 312.21026932932847
A113 A25 A136 61.42109687850161 1.6631539346612954 584.0241415887034
A113 A24 A136 69.87471439069844 2.020169838341644 480.8120736114915
A115 A183 A185 107.47165940512245 42.50473684765893 22.852089462446248
A115 A183 A155 106.45336887233874 28.208490594739487 34.43367683067651
A115 A117 A174 73.37544235031325 1.6104290397552177 603.1448918532149
A115 A117 A125 127.7369959727848 19.60849068536845 49.535788582913355
A115 A117 A124 115.91965786173674 11.428067316875968 84.99442837426012
A116 A133 A221 60.69581396533655 1.294622830654589 750.2741540015297
A116 A133 A188 68.91207482453326 2.012670017538767 482.60372567592464
A116 A133 A178 92.90476285761164 3.234273435851719 300.3215616383554
A116 A85 A221 108.43057518774945 4.065042429263485 238.9451194969259
A116 A85 A165 119.93803422834056 10.985197252526632 88.42099296824462
A116 A85 A129 77.87344008382956 7.592662365087563 127.92904548037752
A117 A174 A129 90.77209803341081 15.981662854735987 60.7772831806796
A117 A124 A221 49.380831639874216 3.1340577080427465 309.9247491607418
A117 A124 A204 65.74255931562269 26.9637475199861 36.02325857340391
A117 A124 A160 125.79976754933602 6.117526252932294 158.776931861119
A117 A115 A183 95.9456409228979 5.345866206760547 181.69591446042432
A118 A88 A200 64.78382040526232 21.72688309725163 44.706000610980695
A118 A14 A162 89.84753503707583 60.749106870952346 15.98907537988649
A119 A82 A190 136.17808600635982 3.7464054839765595 259.2677309423122
A119 A82 A172 85.75052355209391 6.148644762826734 157.97335616017742
A120 A184 A218 76.32523929418791 6.841156632915954 141.9821385680544
A120 A184 A150 116.37879397444442 15.763558440898123 61.61819697387417
A120 A184 A145 55.71747512884098 1.533379080476152 633.4520024355738
A120 A145 A214 103.51283962911236 13.05189197373329 74.42001902675922
A120 A145 A186 92.62068779403143 4.811889822098237 201.8587467567763
A120 A145 A184 76.40207622333583 3.551647103594405 273.48495520217136
A121 A116 A133 134.46823790200236 9.960501371690043 97.51738519721009
A121 A95 A152 105.48547173902955 7.458801870800016 130.22494307336459
A121 A95 A135 49.432841698730144 5.494187653570862 176.79083975028442
A122 A61 A179 108.42665270909035 17.597881043961024 55.19539804786674
A122 A61 A138 86.66427272366704 3.992285669744888 243.29973588350612
A123 A177 A156 67.90478215359008 2.975626447851937 326.4260706251019
A123 A74 A156 77.59532404589957 2.7795258241094416 349.45602613051756
A123 A21 A168 72.23023264972859 1.4310628011908193 678.7417353118108
A123 A2 A177 46.43819347410894 3.7304649511961543 260.37559975171143
A124 A221 A204 45.39549600328994 2.313872372122205 419.7820332370251
A124 A221 A175 58.813688890034406 2.8601309344335277 339.60754639815667
A124 A221 A133 148.84614572456871 4.987030464078998 194.76962413138588
A124 A204 A221 96.49346517531819 5.191980311166844 187.0812273558377
A124 A160 A192 77.37406205115775 6.615721966588353 146.82026450415304
A124 A117 A174 150.96452452002345 17.73499122663634 54.76867942069238
A124 A117 A125 104.15214599965569 5.354732142883222 181.395076934219
A125 A117 A174 87.48753749321597 3.8239368251524866 254.01100840145395
A125 A26 A174 78.723620101455 2.626390055750562 369.8316047510528
A125 A12 A133 74.5370550153043 3.306013832687313 293.8045931377403
A126 A93 A157 95.55509316077924 12.61698477759819 76.98527549506494
A126 A19 A152 123.1097960571929 7.844525001992224 123.82165252501036
A126 A19 A144 80.1237845271732 9.592401990741564 101.25952289717866
A127 A40 A131 65.2147373164233 21.224937120989125 45.763247423706474
A128 A101 A135 124.86163828335567 9.790221816252597 99.21348742149648
A129 A85 A221 82.27108031582415 8.298224591278995 117.05179081815244
A129 A85 A165 122.88217099933293 18.88828309213568 51.42458127519577
A132 A176 A181 136.08756365847492 4.038860971508257 240.4940541089511
A132 A176 A164 78.6116416663668 1.938642833067206 501.0319757991054
A132 A53 A133 94.13486043797722 2.54048150136623 382.3377767159793
A132 A17 A215 109.72600072504349 1.5207598529068491 638.708371452474
A132 A17 A182 57.50347257797573 1.4869898451984227 653.2136397278658
A133 A221 A204 104.59187245345205 8.939710638109318 108.65251553889945
A133 A221 A175 148.69583060824678 7.314870029309532 132.787328432153
A134 A50 A215 122.3709387615035 5.312349448438908 182.84227316895937
A134 A50 A180 76.67937462047027 7.5606591364730775 128.4705515071723
A134 A50 A179 73.05760775106255 4.47275220524989 217.16428821617905
A135 A211 A194 68.28352717611929 1.2045362918115643 806.3867030188158
A135 A95 A152 81.06307489616033 5.745850823381261 169.04755777297464
A136 A147 A217 95.43972532730037 12.017586824778846 80.82504941987904
A136 A25 A194 83.51113668427777 2.4518993557267095 396.15086432964574
A137 A220 A167 96.3097808508032 4.367484370935927 222.39851743585947
A137 A33 A211 96.01309026241219 4.2094479482493625 230.74808406275548
A137 A33 A140 99.39179590172405 6.3283886593344505 153.4864720401971
A138 A61 A179 108.42844944272824 16.46235073428761 59.00263362737
A138 A20 A187 84.81941605945286 4.174129641129184 232.7004986739405
A139 A186 A209 130.11381647761527 8.914019338109938 108.96566545102306
A139 A186 A145 135.84289583002328 12.333695577475737 78.75352873102388
A139 A154 A212 118.98834583169723 13.68241281810333 70.99055275801004
A139 A154 A201 41.83673530843595 22.46081332518179 43.24518595822379
A140 A77 A182 106.94493215260148 7.738568484095595 125.51701920280358
A140 A33 A211 39.523170766255454 2.810638866910949 345.5876386168299
A141 A83 A207 66.1776984408015 2.5906313131254137 374.9364273099154
A141 A71 A146 141.52034937884542 25.68110303840149 37.82244273417693
A142 A137 A220 82.06470801598152 4.386504916165904 221.43416400623514
A142 A3 A220 73.08850243468186 5.292396378559715 183.5316139500449
A142 A3 A208 126.39267657399697 19.50857322057891 49.78949706049358
A143 A132 A176 77.14988470993076 1.407106824695802 690.2973050609888
A143 A59 A181 139.73128098013237 5.166110037938779 188.0180719898069
A143 A59 A178 61.45480902733116 1.0838788395108168 896.153715353296
A143 A32 A191 74.74647606161648 3.0337466067167043 320.1724385517017
A143 A32 A178 76.27139332799577 3.0327647661679293 320.27609257929953
A144 A19 A152 68.3709363934773 8.403420683986042 115.58650763152139
A145 A214 A166 94.98125724313937 11.316479378891017 85.83252940241069
A145 A186 A209 85.30141107690068 3.783145849729408 256.74982874104944
A145 A184 A218 125.65077956838175 13.885436774122354 69.95257440015466
A145 A184 A150 132.3905146074622 11.740888121665193 82.72986157052966
A145 A120 A184 47.88044862432024 2.051245194995772 473.52800698330924
A146 A52 A155 139.44831043943182 47.828570500012574 20.308406437114442
A147 A217 A203 130.62368961105443 14.05971470350778 69.08547360339402
A148 A105 A187 98.08936870042388 48.02552811209898 20.22511958126149
A150 A184 A218 48.80154899345557 15.684721384139266 61.927912216704065
A150 A166 A214 64.73513468514695 10.466387893949104 92.8039414229989
A150 A166 A170 124.21589660373571 13.832414524067644 70.2207157926326
A153 A159 A212 80.63367189527168 3.7383169819540853 259.8287019825457
A153 A99 A169 88.32728122912023 7.297742929633387 133.09896750079594
A154 A212 A169 115.33916512741914 9.57067756464312 101.48937130729229
A154 A212 A159 80.058712401298 5.867415858224376 165.5451177299683
A154 A201 A209 63.661537427164134 2.2362878377398374 434.3457191101703
A154 A139 A186 61.335035422639756 7.711469872897851 125.95809424532314
A155 A183 A185 143.95448823969184 15.397134273513075 63.084599495332995
A159 A212 A169 79.32106454958199 7.549210862730433 128.66537531965628
A160 A124 A221 112.34528081292137 8.102688590048274 119.87651237311718
A160 A124 A204 76.20959509200992 5.5519390287663555 174.95185807835966
A160 A34 A191 126.59061330666582 25.583238301307574 37.967126662412895
A161 A173 A162 63.63023427707442 3.372440609788555 288.01754023515247
A161 A69 A173 47.12989384631524 1.284671524719215 756.0859179413469
A164 A176 A181 116.51242053837483 3.5945558754992817 270.22032280567106
A165 A85 A221 128.0598066345587 8.690053343801992 111.77400305755472
A166 A150 A184 98.71552546062472 9.522486630990898 102.00298374368658
A168 A30 A187 149.4470083435479 6.019685012113769 161.35762038475247
A168 A30 A181 68.33089442895896 2.5696518803742947 377.9975242712468
A168 A30 A179 100.42865099423798 5.86518605791025 165.60805393555015
A169 A96 A202 126.8415750810487 4.81101033676714 201.895647905246
A170 A166 A214 89.91288568945006 70.09387750771384 13.857444951786887
A171 A94 A189 94.86633187987235 35.66684532765612 27.23319206106723
A172 A82 A190 90.11193196107484 8.541320838102365 113.72035630454518
A172 A39 A216 68.9854236143005 6.426608798436064 151.14068391043375
A172 A39 A198 136.86537486413167 7.5565147183478985 128.54101199088254
A173 A162 A200 120.6912016779424 18.408869183294883 52.763808539737084
A173 A161 A210 138.352871120253 7.102842155367398 136.75118041113154
A173 A10 A219 75.4422685850095 2.8525950756720704 340.5047065053894
A175 A221 A204 103.64268126994409 5.541190448762791 175.2912227078045
A175 A13 A204 62.86825890567166 19.152815209191886 50.71432258972963
A176 A181 A180 78.81009345367579 3.681370957731815 263.8479143158377
A178 A133 A221 62.27075920126771 1.55534858444571 624.5044093228747
A178 A133 A188 158.34344123906166 3.2382889657383203 299.9491581193647
A178 A59 A181 82.32933481419725 4.134758533637978 234.9162692617547
A178 A32 A191 74.39459926904986 2.3364650807698126 415.722904234635
A179 A180 A181 69.50760859247167 2.204251421539084 440.6584655130798
A179 A50 A215 159.61782987544905 5.929185805092857 163.8204773724789
A179 A50 A180 75.49896827119431 2.490562939516167 390.001004836735
A179 A30 A187 92.64945508277336 5.68375720952281 170.89435970154443
A179 A30 A181 64.18772853108176 1.8377148395557015 528.5488412637899
A180 A103 A188 121.67766430118104 5.9020374672654725 164.5740228535807
A180 A50 A215 94.71604278962494 7.5154849887076125 129.2427635049364
A181 A30 A187 93.68937409868916 4.457767566333132 217.8942788215912
A182 A194 A211 80.60711394483566 3.7410168259966667 259.641186928279
A182 A17 A215 159.19838287951976 4.7014733792202605 206.5994999170943
A184 A145 A214 84.36735440874745 9.892920307454915 98.18355135121097
A184 A145 A186 109.80305311994711 7.448372431381358 130.40728803088305
A186 A209 A201 73.03152510921501 4.843406660304936 200.54521892227072
A186 A145 A214 160.01375418619614 8.189154200696066 118.61078998095755
A187 A163 A191 81.7842971354076 6.216647239368285 156.24532189462627
A188 A133 A221 114.25668283774738 2.4609375362833816 394.695937909652
A190 A38 A198 119.06360607726737 9.571059505920857 101.48532128752908
A193 A89 A202 99.07819859476969 15.797221926994098 61.48689013228676
A193 A45 A195 144.21118196881915 17.353386784816394 55.973053621458504
A198 A39 A216 142.66103501787956 34.390119371288165 28.244218594698477
A199 A207 A206 80.28740027825387 5.371283604114069 180.83611304315886
A199 A207 A205 137.28824292855342 5.737454436231928 169.29494775358125
A201 A154 A212 155.96565234294803 33.75724391412223 28.773736727188446
A204 A124 A221 38.11103879788843 3.1855461201198523 304.9153935915681
A205 A207 A206 141.4877578064639 7.32401002289771 132.62161657120976
A208 A3 A220 72.83840053478494 14.31543201122713 67.85139618969662
A2 A177 A206 97.09851452467545 9.637684524523138 100.7837563627346
A18 A177 A206 157.75839650261165 12.78793641213997 75.95612127835828
A123 A177 A206 123.01524840466249 9.217078368123111 105.38285671734278
A156 A177 A206 70.25689590342787 4.677257075591115 207.66916021986694
A177 A206 A207 117.09549248088126 6.1898217749785545 156.92245824376786
