# Supplementary material for: Performance efficient macromolecular mechanics via sub-nanometer shape based coarse graining
Source: Nat Commun. 2023 Apr 10;14:2014. doi: 10.1038/s41467-023-37801-5 (PMC10086035; doi:10.1038/s41467-023-37801-5)
Supplement: Supplementary file 8 — Source Data [file 41467_2023_37801_MOESM8_ESM.zip › source_data/Figure_7/Figure7_panelB_cg_bonds.dat]

A1 A15 4.671423064250207 0.030203169553981724 9.796376367155357
A1 A47 3.546922828208901 0.16877748154921512 1.75308704523793
A1 A75 3.9280147877902936 0.013441546322402687 22.012468605540892
A1 A170 5.3461813445094215 0.045769457814134995 6.4646082903878215
A2 A41 6.692120583291472 0.020007260212537403 14.788712361845562
A2 A90 6.105061081687977 0.016502379755351626 17.929633229768577
A2 A123 7.7595301163145525 0.038639698148628554 7.657451548759434
A2 A177 4.304623527739914 0.03278280457331917 9.025512621108108
A3 A68 6.555434659709427 0.05809679234153009 5.092907964564231
A3 A142 4.376445072128041 0.04619412599195272 6.405178365824197
A3 A208 2.622103320716463 0.04211137620886962 7.026168296287912
A3 A220 6.499059114621181 0.02314284246702414 12.785016224926117
A4 A109 6.812616007750386 0.022209141777018715 13.322514638453129
A4 A213 4.604911422783056 0.01129516452617807 26.195423337665172
A5 A57 4.63976030912554 0.0074396789563557775 39.770750615392984
A5 A106 5.305097543256488 0.0326172209002209 9.071331286529347
A5 A193 4.636872819842026 0.014582199522298112 20.2906026610986
A6 A57 4.708313294603612 0.02033764607021027 14.548469149790533
A6 A107 5.899476823610949 0.02195666967028842 13.475705599934278
A7 A188 6.5126531331542985 0.06432398832074426 4.599864283234937
A8 A79 4.568404046259186 0.0064849501348831495 45.62588921697918
A8 A213 5.920433081663573 0.009580927286179985 30.88235695709823
A9 A108 5.092272787599501 0.020517134480403598 14.421195938176275
A9 A111 2.8635447765259823 0.07527877414066886 3.9304786748907046
A10 A48 4.996874674806188 0.010602810300735399 27.90596153656458
A10 A65 4.530057473436747 0.004897047778282371 60.42040629948532
A10 A173 4.849104178868762 0.00465419378909715 63.573119178006934
A10 A219 5.21980431499822 0.00843423465394011 35.08102733347473
A11 A186 5.054854041303165 0.024005779773464297 12.325432426022536
A12 A16 4.412386809916401 0.00946789689141525 31.251039151059526
A12 A125 4.600911167069007 0.018157750061810418 16.29505943327826
A12 A133 5.9540460642694075 0.010203118667433841 28.99913507584727
A13 A175 7.742250524862078 0.04234459579728167 6.987470558186483
A13 A204 5.498770958423983 0.1709310744623984 1.730999570220926
A14 A67 6.840454074627509 0.0489597226230174 6.043367906923357
A14 A102 5.718911941834032 0.012043762946134962 24.567206923212147
A14 A118 5.686077252417886 0.01099781188194271 26.903680441890476
A14 A162 5.3239221353428565 0.04205306668391273 7.035910571178424
A16 A31 8.243353631813875 0.07049080990287848 4.197449523412703
A16 A60 6.174693134706208 0.01156336800374902 25.587840526729188
A17 A24 5.878422547973529 0.028508211289967278 10.378820804374373
A17 A33 4.539196541170281 0.03887033456369693 7.612016200862658
A17 A63 7.700228706945318 0.03130039676690188 9.452966958702842
A17 A80 6.508781539743399 0.02022267786494325 14.631178838324589
A17 A132 6.566331200500112 0.01073642573594924 27.558670241726677
A17 A182 5.846887082088201 0.020998018648931804 14.090930262454293
A17 A215 6.115781822083508 0.010479957624461633 28.23309282674819
A18 A177 6.346848436142645 0.014929537720675512 19.818538387967255
A19 A64 6.6995755106356984 0.030094178529772364 9.831855557681868
A19 A84 3.4064938738986608 0.038750063975589555 7.635642011280347
A19 A93 6.073025549320546 0.054597455811162376 5.4193297478033795
A19 A126 4.681314605699272 0.01540137081597237 19.211381893679324
A19 A144 6.337803609504965 0.06605707524559534 4.479181303921597
A19 A152 4.537337966920234 0.02779229183924059 10.646175498706103
A20 A138 5.862102740864126 0.0060226355929486886 49.12826151697298
A20 A187 4.754522469011567 0.007220931137002395 40.975548834085856
A21 A123 5.132100284619176 0.01387313397843215 21.32766950076347
A21 A168 5.064510492116797 0.0057019034301752924 51.89172704433483
A22 A70 4.063277851633271 0.02954038193788122 10.016174369512393
A23 A75 6.108219756357131 0.028550453531380526 10.363464668139223
A23 A199 6.302025439767881 0.023607506861303307 12.533369922124761
A24 A51 3.9649969795105338 0.03732382106601939 7.927420290340834
A24 A113 6.120491544685922 0.011696593530651 25.29639212104388
A24 A136 4.578342051745101 0.00827654733481964 35.74940182931492
A25 A53 7.069933196589895 0.006871506853364906 43.05920415213187
A25 A103 5.289215471407307 0.008805891913450381 33.60041428397212
A25 A113 5.3377700043658765 0.00529426437292102 55.88720086310407
A25 A136 6.6962297684998155 0.021346334375216713 13.861003544258821
A25 A194 8.369550736657207 0.040911028233296065 7.232319235403744
A26 A60 6.0742756930548145 0.0595037797668283 4.972484396642623
A26 A125 6.206907511619134 0.015273559476923992 19.37214549619848
A26 A174 4.417669724290383 0.013628198769545463 21.71098480695855
A27 A200 6.271396031406289 0.043018675803210726 6.877980572561684
A28 A83 5.3452517951668455 0.010886177055692059 27.179570469791784
A29 A37 3.2852136815030373 0.0064381320807544995 45.95768038314891
A29 A81 5.937039118991444 0.010767859565518734 27.47822021929935
A30 A168 5.312341422683408 0.020773809077496708 14.243012214468045
A30 A179 5.179351648788056 0.03749649762178109 7.890913423869756
A30 A181 6.3577220671890515 0.014128705505257244 20.941877252782728
A30 A187 7.010702850639852 0.054630637466623 5.416038145492698
A31 A95 4.7323685278121514 0.010712813578948044 27.61941242151879
A32 A143 4.7855531050882885 0.022276529687410118 13.282213189563105
A32 A178 4.895712803725475 0.01995914413033617 14.824363935630803
A32 A191 5.9714535128384 0.014409933092544236 20.5331707324098
A33 A137 5.1926329140887235 0.023542525709991935 12.567964035661412
A33 A140 8.956744990308541 0.03708624727386223 7.9782031934070945
A33 A211 11.276667691679307 0.03404580003829949 8.690693598005147
A34 A160 3.1318247653535836 0.08986201707725527 3.292621577561968
A34 A191 5.280399015950679 0.018964320206780627 15.602015427161017
A35 A36 5.801795804147049 0.007815593852811276 37.857854694609536
A35 A203 4.685118339295505 0.02244554089134354 13.182200324961826
A36 A167 4.5061886617418505 0.01113148424906285 26.58060774390646
A37 A78 3.666127699147081 0.01996696239062601 14.818559310289572
A38 A190 3.827757453703384 0.006632246576899092 44.61257780469197
A38 A198 6.897164405285408 0.004818783008424532 61.40173066820646
A39 A172 4.610916740192729 0.012375762427460302 23.90815258179873
A39 A198 4.993848765531788 0.027763277399500907 10.657301448031916
A39 A216 5.286884311324848 0.09852269620879639 3.0031822901472283
A40 A127 1.1742323571334075 0.023327725592205528 12.683688997553856
A40 A131 6.534279653881296 0.024150931722182634 12.25135410241939
A41 A72 6.181739791145641 0.04340368182030119 6.816970450958844
A42 A105 5.5486421482117745 0.009829011998174764 30.102884856255912
A42 A196 4.309764033689551 0.005003476364411341 59.135208179727904
A43 A85 6.522171639650712 0.03060822206221303 9.666736468077623
A43 A95 5.333576369883792 0.014866100755195788 19.903108508692195
A43 A121 5.9069320189527525 0.01801690692424529 16.422442413444777
A44 A173 5.459619854502346 0.027690903922636068 10.685155575219156
A45 A193 4.851622583340367 0.007366048722488472 40.168294777699366
A45 A195 5.226989193984983 0.18136430524323544 1.6314214422457234
A46 A183 5.359313997942123 0.03731537559285414 7.92921447877571
A47 A183 7.481380172329392 0.060785394124579284 4.867643299727649
A48 A130 5.86916986220134 0.006027262329808991 49.09054894930871
A49 A102 4.288629593739196 0.01530972554189347 19.32638280302044
A49 A149 4.877898706291981 0.03053354266696573 9.690379516685674
A50 A59 7.625321154292724 0.03207397384900901 9.224975296940158
A50 A134 5.57018985285945 0.03824185180685902 7.7371152925900875
A50 A179 4.809632588805912 0.015925156566414245 18.57951067531855
A50 A180 4.5025592835968125 0.01914665872150323 15.453433454658803
A50 A215 4.9480838841895975 0.01853818232291715 15.960659533812002
A51 A110 6.855943357851445 0.038539818563165795 7.677296558801133
A51 A167 5.376685682671132 0.006086707768346855 48.611109271666905
A52 A146 4.576131097244019 0.013154515012640644 22.49278032276291
A52 A155 3.7954896060548373 0.04847204119032611 6.104170758355929
A53 A132 5.393278882050995 0.018670756302441305 15.847328926526913
A53 A133 6.486471876028513 0.02029983828779791 14.575565195988045
A54 A55 4.94489542000181 0.010683660544387408 27.694778882435784
A54 A164 6.6196693215829825 0.028162402053062863 10.506263488260709
A55 A63 2.248101371955072 0.02789275123139845 10.607831905041454
A55 A109 5.573841644650268 0.028412764806006408 10.41368618830308
A55 A127 4.952450118216652 0.010748315976350398 27.528183678526325
A56 A83 5.959786763655796 0.02481763234472112 11.922233850593278
A56 A119 5.394274970782441 0.019121519165242518 15.473750483677122
A58 A111 5.303046162636054 0.006779247518910125 43.64520038639636
A58 A131 4.2878700272281 0.02151764176723603 13.750652586954894
A59 A143 5.51605481017114 0.016048197068620595 18.437062753320546
A59 A178 6.1371759895328015 0.013644758107879795 21.68463626049496
A59 A181 5.6519554586663805 0.06509551807084435 4.5453454431348215
A60 A133 5.963126782804804 0.008585405416738467 34.46332491823269
A61 A91 5.844290285659478 0.2377674140216186 1.2444161772517333
A61 A122 4.351747661538299 0.015827647188071836 18.693973457709973
A61 A138 4.931271079740584 0.008938733880409444 33.10106558606483
A61 A179 6.426051220654572 0.0765212652181404 3.866658707071012
A62 A85 6.1514886069373675 0.03622383338520763 8.168147564212214
A63 A167 4.745740831608045 0.02198715767255166 13.457019813033206
A64 A194 8.46756146576086 0.10301609846256099 2.8721881419275905
A66 A70 5.281423267827493 0.0635487970867068 4.655975093094336
A66 A112 5.212111873577374 0.06350627246662555 4.6590927941378935
A68 A140 6.499391105040397 0.022283200012104487 13.278237249187123
A69 A161 3.9032664643687425 0.00442746957270046 66.8286052729087
A69 A173 4.1609680619945 0.0068823637910639945 42.99127820240817
A70 A104 4.375536718460707 0.010525075001389439 28.11206726724064
A71 A107 4.445068349794439 0.024157571949182 12.247986554866976
A71 A141 2.231888834210657 0.03083563139530021 9.59544536768945
A71 A146 4.236744256948093 0.005112139628078438 57.878234547171274
A72 A196 5.470086611604224 0.04029021751654227 7.343758228913267
A73 A81 3.858329745640793 0.01723650529845777 17.165986451922283
A74 A123 5.287865752055814 0.013443653858452365 22.009017752698572
A74 A156 4.184447184775561 0.01986380333111626 14.895516810132731
A75 A114 6.112206078040475 0.006628954205496029 44.6347353231825
A76 A151 3.2135860554338613 0.10850977170640341 2.7267739280881016
A77 A140 4.36828506531887 0.009423206025989117 31.399251551518024
A77 A182 4.3337873022622215 0.023140133358023007 12.786513018483815
A78 A130 4.183973326556129 0.007584299222980206 39.012387002783335
A79 A122 5.28379980119097 0.018073354420614862 16.37115111815235
A80 A164 5.806570659948693 0.0131028646734066 22.581444882990372
A81 A151 3.721374161302596 0.016253891126435605 18.203740515437925
A82 A98 6.347919142565879 0.02496696001376364 11.850926835654036
A82 A119 6.3387804162293975 0.021443739796708883 13.798041723917194
A82 A172 5.220178366160007 0.04648100882587869 6.365645322807155
A82 A190 6.794630457525326 0.01581173726294338 18.712783517168937
A83 A141 6.208099325774978 0.005329229801404267 55.520521249402144
A83 A207 4.456435950465076 0.011000939569719037 26.89603143046531
A84 A101 4.06158259027621 0.032939402055387035 8.9826043573679
A85 A116 4.138090091033736 0.008152247965981019 36.294481922840674
A85 A129 6.957747753752235 0.1656935377977149 1.7857160898636646
A85 A165 4.160295914571497 0.03256590392755143 9.085625784871604
A85 A221 4.28647087737346 0.009693444998724488 30.523886654408866
A86 A213 5.727728862614535 0.04448459711617403 6.651327327054379
A87 A97 3.8318067953980264 0.1333674238000313 2.2185448890086703
A87 A189 5.292675706619126 0.07584931002150341 3.900913750539455
A88 A118 10.464211339518432 0.0975925252404437 3.031806131697423
A88 A200 5.177808500248789 0.027828190762587468 10.632441719121724
A89 A96 4.847652789666753 0.008549339276964218 34.60871148593336
A89 A193 3.999784705949612 0.03604742932139082 8.208119746731407
A89 A202 5.391888875142703 0.01127191690440199 26.249449755636768
A92 A152 4.848901063228963 0.008961234740919366 33.017951765144495
A93 A126 4.274870844097956 0.04088755549874534 7.236471166413753
A93 A157 5.333390253699925 0.03382854019990944 8.746508560029582
A94 A104 4.9374385366905145 0.1696545656746018 1.7440238949968196
A94 A171 5.257321479303438 0.04917073850006659 6.017432836226612
A94 A189 4.917148844940212 0.006390659949730093 46.299070637346176
A95 A121 5.405086544607008 0.010647003694735702 27.79012996662228
A95 A135 8.975487422900482 0.06738140765085632 4.3911462634463465
A95 A152 3.4265975538664524 0.01028254134230977 28.775144838401282
A96 A169 5.1913175149162765 0.005781893265890403 51.173828852450704
A96 A202 5.69137993929739 0.008214854470352861 36.017876822972305
A97 A197 6.1251207811874115 0.028815235909760872 10.268235087799015
A98 A193 6.710361421230154 0.01790980540957321 16.520649424457574
A99 A153 2.4543043253293737 0.056314294297579615 5.254112124149086
A99 A169 5.40959037105473 0.03381904474058217 8.748964339514913
A100 A188 5.314901586115515 0.009809456228218494 30.162896856673996
A101 A128 4.527044029898384 0.00463097933644363 63.8918023458588
A101 A135 4.135612355100011 0.01824576664542832 16.21645295490772
A103 A180 7.316242277189539 0.02224698178274309 13.299854304790555
A103 A188 4.397535241953582 0.005014507954957281 59.00511457745477
A104 A110 5.664111779116018 0.036802079105740404 8.0398070875746
A104 A158 5.702730268780968 0.053713188233381004 5.508546898132774
A105 A148 4.9506319023304375 0.3163320143702393 0.935351475635055
A105 A187 4.589596514936583 0.006628699018939699 44.636453636891915
A108 A109 1.7703189403570347 0.039896952713892375 7.416145753126275
A108 A111 5.054525197871752 0.01603360111619878 18.453846661613838
A110 A137 6.952963906171504 0.030010148481139254 9.859385288205692
A112 A171 3.993705224009883 0.012165160686935295 24.32204752951378
A113 A180 8.57970172936391 0.03265128127505079 9.061868474297798
A115 A117 4.937027879117154 0.01295542017809126 22.83844231715265
A115 A183 4.217509248779642 0.021339769065907177 13.865267966021193
A116 A121 4.653718124670421 0.008197012748610177 36.09627378973885
A116 A133 6.234796153354218 0.01986657803110603 14.893436402008291
A117 A124 8.306503421641567 0.08906875582783869 3.321946216513043
A117 A125 5.190877021415627 0.02527949169159882 11.704413207412063
A117 A174 4.748119056640141 0.013323143012073047 22.20809430355085
A118 A202 4.347608888909512 0.010909266316637911 27.122045410199455
A120 A145 4.187125197390766 0.004815864678818116 61.43893904104184
A120 A184 4.924750688790495 0.010885951875653888 27.180132689502635
A123 A177 5.718429718185143 0.02625468822708399 11.269667873129997
A124 A160 5.248837588599198 0.023144468557649844 12.784117971635872
A124 A204 5.110829098707542 0.018465255214639598 16.02369493367372
A124 A221 7.1304582889986685 0.01970488052671726 15.015651377872384
A128 A158 5.507410946253938 0.03641013317055908 8.12635359079269
A129 A174 7.182658135403458 0.08987171252339721 3.2922663664029206
A132 A143 5.751385697587204 0.0051810292728973195 57.10865560625384
A132 A176 5.051806965370458 0.008542800152593344 34.63520287806239
A133 A178 6.189983936394116 0.04207834631390028 7.031683570085319
A133 A188 4.752989717999228 0.004406991302353447 67.13914236086747
A133 A221 7.1898446232871045 0.023111973495382188 12.802092235478309
A135 A211 5.255317139112112 0.009820028075456122 30.130424695152374
A136 A147 4.786499274977919 0.017596013384480358 16.815264342364028
A137 A142 5.653699346466771 0.006089830678128294 48.58618113874257
A137 A220 4.453608352804078 0.012114322506473485 24.42411585738316
A139 A154 8.720429288997485 0.18356258945235027 1.611884084412628
A139 A186 4.715491525835051 0.019716803800555738 15.006571015504706
A145 A184 3.7584820792182625 0.007897236161101162 37.4664769288799
A145 A186 4.5367259983089925 0.007144102245796091 41.416206858730604
A145 A214 5.155237863018398 0.023026915348154375 12.849381341714443
A147 A217 4.876240435270785 0.008674108411259596 34.11089675196333
A149 A151 5.099159731283096 0.0032736989212232004 90.38143810771034
A150 A166 6.009810689975652 0.08091524572483877 3.656685631753389
A150 A184 2.958080946884851 0.05604699793662604 5.2791697561816715
A153 A159 4.587455030034778 0.012643779351414253 23.4013587399971
A154 A201 4.70669950051316 0.0625130160516818 4.7331201583234535
A154 A212 5.330381914050148 0.07275886088585182 4.066605947776017
A155 A183 5.017313396318939 0.044296162918413984 6.679621821347743
A156 A177 4.960896530973535 0.01912928861414187 15.467465748468758
A157 A197 4.964206131768784 0.03388152360759378 8.732830903905915
A159 A212 5.8308422126408095 0.027704529930176136 10.67990026098709
A160 A192 5.540605566038759 0.018224652853188417 16.235240188953615
A161 A173 3.232772397277543 0.0048236099348990535 61.340286719930404
A161 A210 3.8514672550272095 0.02509225273445459 11.791751803357727
A162 A173 6.230203370339534 0.011243809260477633 26.31506899284094
A162 A200 3.4221853631532864 0.04514834471459572 6.5535429549460105
A163 A187 5.693426095407642 0.012017795512520024 24.62029047869604
A163 A191 5.671119003861455 0.17398964205931122 1.7005702921726218
A164 A176 5.106710342934084 0.0064750086842408905 45.69594125054073
A166 A170 4.2354428711794885 0.10992124828799277 2.691759973982513
A166 A214 5.193673912616251 0.2614983118401639 1.1314857612261184
A167 A220 4.974453268494069 0.010946300267125508 27.030285047124064
A169 A212 3.026586911257999 0.044233093090957354 6.689145970945006
A175 A221 4.667130682745975 0.06081061581018332 4.865624406031168
A176 A181 7.140542541915015 0.020708955995417 14.287616261162219
A179 A180 5.706431724803699 0.01577831507533034 18.752421600100295
A180 A181 5.161181082374163 0.02832436137099137 10.44618844380521
A182 A194 3.9330322666986937 0.006032452375006159 49.048313693734
A183 A185 3.68958111181472 0.026575634754728128 11.133567237906588
A184 A218 8.090255505905548 0.24769090612940659 1.1945598692155006
A186 A209 4.344300878658785 0.010587509445446841 27.946290669809667
A190 A195 6.293328848877468 0.06149064583935626 4.8118150719184305
A194 A211 5.602321434216544 0.005984981670220435 49.43734713575406
A199 A207 4.2013910177407725 0.0072398034998713 40.86873579332264
A201 A209 6.454575403273414 0.0354554941264098 8.345155630236128
A203 A217 5.046803782233363 0.020009637730542096 14.786955187109069
A204 A221 4.430123257120513 0.03406233813690562 8.686474053618563
A205 A207 5.2747062710414685 0.006096809852902396 48.53056328974371
A206 A207 6.251231781371493 0.006708797899783292 44.1035220991484
A208 A213 4.142061476959435 0.013947759249628433 21.21355919157373
A177 A206 5.091455073560421 0.065128906833678 4.543015241871265
