# Supplementary material for: Performance efficient macromolecular mechanics via sub-nanometer shape based coarse graining
Source: Nat Commun. 2023 Apr 10;14:2014. doi: 10.1038/s41467-023-37801-5 (PMC10086035; doi:10.1038/s41467-023-37801-5)
Supplement: Supplementary file 8 — Source Data [file 41467_2023_37801_MOESM8_ESM.zip › source_data/Figure_7/Figure7_panelC_atomistic_angles.dat]

A1   A170 A166   100.0509    61.132    15.889
A1   A75  A23     95.7852    28.117    34.546
A2   A177 A206   136.9019   251.315     3.865
A2   A177 A156   131.8067   230.484     4.214
A2   A177 A18     55.0910    22.113    43.926
A2   A123 A177    37.7187     5.947   163.333
A3   A220 A167   145.3805    16.189    59.999
A3   A220 A137    67.7812     5.139   188.999
A3   A142 A137    70.2354    13.181    73.690
A3   A68  A140   141.2348    16.540    58.724
A4   A213 A208   132.8112   343.303     2.829
A4   A213 A8     158.0532    40.479    23.996
A4   A109 A108    65.6229    35.403    27.436
A5   A193 A89    109.9229    27.309    35.568
A5   A57  A6     104.8118    39.858    24.370
A6   A107 A71     73.5161     9.031   107.556
A7   A188 A133   123.6560    98.283     9.883
A7   A188 A103    67.8802   135.154     7.187
A7   A188 A100    91.8593   229.829     4.226
A8   A213 A208    67.8382   433.538     2.240
A8   A79  A122   116.0875    25.338    38.334
A9   A111 A58    130.2014   301.497     3.222
A9   A108 A111    34.2369    76.277    12.734
A12  A133 A188    68.3334     3.679   263.998
A12  A133 A178   116.8248    12.133    80.056
A12  A133 A116    72.3527    15.390    63.112
A12  A125 A117    75.1176    13.063    74.355
A12  A125 A26     56.1548     7.227   134.404
A13  A204 A221    66.2954    28.466    34.122
A13  A204 A124    54.0300    11.174    86.928
A13  A175 A221    55.7045    13.022    74.589
A14  A162 A200   129.6141   228.822     4.245
A14  A162 A173    88.8400    21.417    45.354
A15  A1   A170   100.1985   432.997     2.243
A15  A1   A75    120.3661    66.633    14.577
A16  A60  A133    88.7823     8.357   116.227
A17  A215 A50    132.4585    15.409    63.035
A17  A182 A194    83.7490    18.368    52.881
A17  A182 A77    117.8580    31.885    30.463
A17  A132 A176    60.1853     7.550   128.655
A17  A132 A143    99.3447     6.070   160.010
A17  A63  A167   119.9385    58.950    16.477
A17  A33  A211   129.5454    16.735    58.043
A17  A24  A136   150.3269    28.452    34.139
A17  A24  A113    93.8046    15.726    61.765
A18  A177 A123   107.7585   108.829     8.925
A19  A152 A95    141.0080    12.371    78.518
A19  A126 A93     75.5493    36.220    26.817
A19  A93  A126    56.2124    13.279    73.147
A19  A84  A101    97.6258   379.514     2.559
A19  A64  A194   114.6904    47.496    20.451
A20  A187 A163   125.0566    44.880    21.643
A20  A187 A105    71.9179    13.613    71.352
A20  A138 A61     64.2834     5.573   174.283
A21  A123 A74    111.8386    30.580    31.763
A22  A70  A66    126.1087   412.238     2.356
A23  A75  A114    92.3126   455.140     2.134
A24  A136 A147    90.0943    16.333    59.472
A24  A113 A180   139.9975    28.690    33.855
A24  A113 A25     56.7719     7.209   134.739
A24  A51  A167    69.7490    16.173    60.060
A24  A51  A110   134.3332    17.907    54.243
A24  A17  A132   119.1485    10.913    89.005
A24  A17  A33     75.2844    21.866    44.422
A25  A194 A211   148.1554    19.279    50.381
A25  A194 A182   115.9127    19.992    48.585
A25  A194 A64     61.1945    24.401    39.806
A25  A103 A180   128.8934     9.830    98.813
A26  A174 A117    95.6261    19.754    49.171
A26  A60  A133   114.2516     9.664   100.508
A27  A200 A162    68.4317   128.005     7.588
A27  A200 A88    133.1773   260.925     3.723
A28  A83  A207   153.7383   121.622     7.986
A28  A83  A141    99.6931    69.269    14.023
A29  A81  A151    81.5528    46.904    20.709
A29  A81  A73     87.9957    86.402    11.242
A29  A37  A78    114.2571    26.008    37.348
A30  A187 A163    75.0660    32.565    29.827
A30  A181 A180    99.5183    17.731    54.782
A30  A181 A176   143.3147    32.997    29.436
A30  A179 A180   101.0737    17.614    55.146
A30  A179 A50    147.3091    14.035    69.209
A31  A95  A152   124.4401    17.400    55.823
A31  A95  A121   117.7450    15.699    61.871
A31  A95  A43     80.4907    59.772    16.250
A32  A191 A163   104.3888    54.382    17.861
A32  A191 A34    110.3385    50.597    19.197
A32  A178 A133   140.7378    49.339    19.687
A32  A178 A59    109.2690    23.597    41.164
A32  A143 A59    113.1265    16.742    58.019
A33  A211 A194    61.3334     9.484   102.421
A33  A211 A135   101.8297    12.139    80.019
A33  A140 A68     39.3422     3.408   285.047
A33  A137 A142   106.6060    56.332    17.243
A33  A17  A215   141.1519    18.359    52.906
A33  A17  A63     83.1680    33.993    28.574
A34  A160 A192    80.8911   247.826     3.919
A34  A160 A124   129.5159   299.614     3.242
A35  A203 A217    65.5760    29.249    33.208
A35  A36  A167    67.0304    11.746    82.694
A36  A167 A220    78.3448    12.740    76.241
A36  A167 A63     84.3699    19.988    48.596
A36  A35  A203   106.2893    28.704    33.839
A37  A29  A81    114.7255    34.397    28.239
A38  A198 A39     44.7083     3.280   296.144
A39  A172 A82     71.5224    14.447    67.233
A40  A127 A55    109.5780   211.565     4.591
A41  A2   A123   101.3202    75.331    12.894
A41  A2   A90     47.2519    22.731    42.730
A42  A105 A187    66.3007     8.643   112.378
A42  A105 A148    72.1805    72.481    13.401
A43  A121 A116    78.9564    31.044    31.289
A43  A121 A95     57.3309    17.947    54.123
A43  A95  A121    61.1792    30.061    32.312
A43  A85  A221   148.5145    42.955    22.613
A43  A85  A165    66.9634    64.469    15.066
A43  A85  A62    139.6861    97.089    10.004
A44  A173 A69    150.9262    32.501    29.886
A45  A195 A190    56.4304     8.527   113.906
A45  A193 A89     89.8607    35.446    27.403
A46  A183 A155    89.8165   206.981     4.693
A47  A183 A185    84.9525   626.701     1.550
A48  A130 A78    120.3511    42.904    22.640
A48  A10  A219   121.7157    38.075    25.511
A48  A10  A173   114.2550    19.602    49.551
A50  A180 A181    96.4316    30.343    32.011
A50  A180 A179    58.7728     8.291   117.149
A50  A180 A113    84.2845    34.152    28.441
A50  A180 A103   103.2415    36.446    26.651
A50  A179 A61     93.1222    17.165    56.586
A50  A59  A143   126.0145    21.891    44.370
A51  A167 A63    103.9401    25.319    38.363
A51  A110 A104    59.4145     8.563   113.428
A51  A24  A136    99.7533    15.663    62.016
A52  A155 A183   133.1019   365.817     2.655
A52  A146 A71    124.0850    41.872    23.197
A53  A133 A221   109.2583    13.586    71.495
A53  A133 A188    86.3541     7.007   138.631
A53  A133 A178    77.8406    14.656    66.276
A53  A133 A116    66.5937    13.229    73.422
A53  A133 A60    133.1925    10.140    95.794
A53  A132 A143   132.8661    18.660    52.053
A53  A25  A136   125.3554     8.490   114.403
A53  A25  A113    96.9217    14.346    67.708
A53  A25  A103    57.8431     3.826   253.888
A54  A164 A176   119.4180    22.493    43.184
A54  A164 A80    115.6212    37.112    26.173
A54  A55  A127   108.6946    58.048    16.733
A54  A55  A63    103.5330   149.961     6.477
A55  A109 A108   128.0402    72.689    13.363
A55  A63  A167   129.5909   108.987     8.912
A55  A54  A164   121.0020    60.568    16.037
A56  A83  A207    96.3255    16.781    57.883
A56  A83  A141   127.2771    45.147    21.515
A58  A111 A108   107.8906    79.556    12.209
A59  A178 A133    80.4190    18.782    51.715
A59  A50  A215    89.0485    13.688    70.963
A59  A50  A180    91.3771    21.330    45.538
A59  A50  A179    74.4734    14.229    68.265
A59  A50  A134   151.3345    63.303    15.344
A60  A133 A221   107.8420    11.949    81.290
A60  A133 A188    57.5979     4.573   212.415
A60  A133 A178   141.7954    26.116    37.193
A60  A133 A116   112.6415    18.367    52.884
A60  A26  A174   126.3206    17.060    56.935
A61  A179 A180   134.8461    20.898    46.479
A61  A122 A79     79.0568    20.366    47.693
A62  A85  A221    70.2516    70.609    13.756
