# Supplementary material for: Performance efficient macromolecular mechanics via sub-nanometer shape based coarse graining
Source: Nat Commun. 2023 Apr 10;14:2014. doi: 10.1038/s41467-023-37801-5 (PMC10086035; doi:10.1038/s41467-023-37801-5)
Supplement: Supplementary file 8 — Source Data [file 41467_2023_37801_MOESM8_ESM.zip › source_data/Figure_7/Figure7_panelC_cg_angles.dat]

A1 A170 A166 100.88347487137943 54.35935408476507 17.868535514712146
A1 A75 A23 100.32957537995146 29.276396117045806 33.17765086717411
A2 A177 A206 132.10001060609594 143.38819799142584 6.774072501270428
A2 A177 A156 122.48278179957232 217.19214776171066 4.472178478966514
A2 A177 A18 60.0876491401145 12.525788460310196 77.54578101795462
A2 A123 A177 38.07889610471089 3.662009504556181 265.2429077018896
A3 A220 A167 142.33971541974668 13.139543874218361 73.92357438878136
A3 A220 A137 69.12814153710158 4.0265496609199545 241.22937274254738
A3 A142 A137 71.44754286520863 8.922970031475415 108.85636123332682
A3 A68 A140 141.68150085835845 16.785656911335536 57.866192199156245
A4 A213 A208 118.1618639805318 179.0724498126674 5.42418473660557
A4 A213 A8 146.99660437998287 48.41454591010188 20.06260785392944
A4 A109 A108 68.2756631463684 20.161983297900406 48.175917749202156
A5 A193 A89 108.65779418011044 26.41658962375368 36.769396158050206
A5 A57 A6 100.08597279063706 35.24336654755098 27.560421837394916
A6 A107 A71 73.98956223885318 7.026037548987915 138.24606575869413
A7 A188 A133 130.34185688230158 59.677909411810106 16.27607365261048
A7 A188 A103 64.39406302971337 67.75393209188223 14.336024774225816
A7 A188 A100 102.42238369476458 106.52150623395755 9.11855345799451
A8 A213 A208 81.81909497027763 82.91178841922192 11.71512600969599
A8 A79 A122 114.16932582707946 22.897972352182478 42.41956598082178
A9 A111 A58 130.05599653668767 251.1188642984016 3.8679772295649877
A9 A108 A111 35.18516754788099 39.06412521851939 24.86480993973356
A12 A133 A188 70.47095998431918 3.0077566870149894 322.93903732765494
A12 A133 A178 112.37300633035791 7.25329316231182 133.91462709206849
A12 A133 A116 73.78246088661751 9.543164407551558 101.78196744172459
A12 A125 A117 81.2710001997318 8.661777697871912 112.1388799044195
A12 A125 A26 58.039353833035165 4.687458307599627 207.21721352607315
A13 A204 A221 61.166960815779355 15.761602466140175 61.62584363532058
A13 A204 A124 58.066999526741625 6.268698695258081 154.94795590593438
A13 A175 A221 57.43272675440186 9.156846326264713 106.07604566152656
A14 A162 A200 119.90961020846832 183.09402568941186 5.305045019153828
A14 A162 A173 89.64028712965195 21.326738813377233 45.544799770847945
A15 A1 A170 87.24269647997296 208.87369055309773 4.6502843246958285
A15 A1 A75 122.00616330395358 76.8251254946008 12.643286200537364
A16 A60 A133 89.24606299421744 5.878705942361194 165.22718750417783
A17 A215 A50 133.98593916948585 8.493173851802567 114.3650260749445
A17 A182 A194 85.72718046672412 11.628487134990792 83.52952862609902
A17 A182 A77 116.37799814372624 28.723254422402533 33.81657366314524
A17 A132 A176 64.9117616201399 3.6367733904562556 267.0834678810106
A17 A132 A143 98.9017083314457 4.583035123107038 211.93860027892086
A17 A63 A167 114.36023810936967 18.126510340578534 53.58571676347474
A17 A33 A211 127.9281128494861 10.000997929659206 97.12251275843792
A17 A24 A136 156.14704868084928 16.756615601720114 57.96648154420446
A17 A24 A113 95.40165911195362 6.0954342696895765 159.3523949311497
A18 A177 A123 115.34514672300102 65.52200472022378 14.824364015843868
A19 A152 A95 140.17749274962972 12.468357240053592 77.90296911770733
A19 A126 A93 75.58990986791913 16.886777679133957 57.51968004059445
A19 A93 A126 56.0093248286894 6.425795156486856 151.15982152650562
A19 A84 A101 94.18844151164768 268.646641754136 3.6156121017488325
A19 A64 A194 113.12686688965844 39.23493177192904 24.756562714743346
A20 A187 A163 124.11905076655073 50.38340914467153 19.278609080051957
A20 A187 A105 78.61637781203703 7.055438748268898 137.6699711635592
A20 A138 A61 65.68888698477149 4.458168932717854 217.87466192499934
A21 A123 A74 109.00806766415525 32.133680837871 30.227537701678123
A22 A70 A66 120.80974593799611 319.86914323701967 3.0366231615554677
A23 A75 A114 121.02304812481758 199.8751244414343 4.8596444992085335
A24 A136 A147 91.31992932081977 14.153239549146747 68.62895562867763
A24 A113 A180 136.52808721823948 11.995113945540652 80.97647537408677
A24 A113 A25 66.81686878966246 3.187635927784868 304.71549167643576
A24 A51 A167 70.87430133877525 12.933831831334828 75.09932568221684
A24 A51 A110 136.75116963659363 17.277633368485112 56.218466285559465
A24 A17 A132 121.61576969202063 8.805699186188576 110.30606752316969
A24 A17 A33 78.53477602530496 8.985105574186491 108.10357663586838
A25 A194 A211 148.64828302823298 13.77256951819436 70.52584107397425
A25 A194 A182 115.92917752206087 13.490631861104703 71.99974463915873
A25 A194 A64 63.0414601984682 17.148932705658353 56.640379065686474
A25 A103 A180 127.92769599288904 7.465580420879633 130.10670226039724
A26 A174 A117 93.99705349804044 15.715534824472343 61.806490193886866
A26 A60 A133 116.3783491302251 5.985530252070021 162.27836267046146
A27 A200 A162 73.17232067827148 85.48910987147065 11.361938970715453
A27 A200 A88 129.44703282239237 218.9331012956609 4.436615766515378
A28 A83 A207 151.54959269358122 97.16675237700838 9.996444516862043
A28 A83 A141 106.36270139098353 54.92712664280043 17.683831439738224
A29 A81 A151 80.73953424415714 44.0175635433543 22.066692720594393
A29 A81 A73 88.24703044641264 84.97248662501715 11.43101829309613
A29 A37 A78 114.34719593061722 24.69019312083219 39.34039901052417
A30 A187 A163 80.27056662749142 23.94282372215912 40.56839996368004
A30 A181 A180 96.85010067439237 12.714264496446049 76.39624370658217
A30 A181 A176 132.35874237529583 15.283322562198009 63.554377333036165
A30 A179 A180 99.37046390359812 6.988698073015257 138.98469198017062
A30 A179 A50 141.86073726193794 6.800274973655178 142.8357019066756
A31 A95 A152 123.31683621420926 16.456642646955515 59.023099052353324
A31 A95 A121 115.3626514271299 13.922373608122143 69.76698631717368
A31 A95 A43 81.78681840801049 47.80003134059098 20.320531635208518
A32 A191 A163 100.49475833729507 23.715166731120917 40.95784187533423
A32 A191 A34 112.89572129171215 49.8456341287183 19.486602307278407
A32 A178 A133 147.35318821797082 26.52717141233734 36.616118391299416
A32 A178 A59 106.39596414944349 13.261875530433826 73.24168039365267
A32 A143 A59 110.3699040742394 11.88869062586673 81.70134791018035
A33 A211 A194 59.16357570786025 5.734205632437806 169.39086445134953
A33 A211 A135 107.0156972770967 10.256529047252116 94.70280292148833
A33 A140 A68 42.16316445987246 1.8230495468833396 532.8006859062037
A33 A137 A142 109.36473659749309 46.64769702571357 20.822508096916692
A33 A17 A215 144.05379102322274 9.253039361130504 104.97329700127469
A33 A17 A63 85.1688154092285 19.111204409284255 50.824742816761855
A34 A160 A192 85.8836671413705 143.73784251387315 6.757594465261912
A34 A160 A124 112.82540311993996 237.1552698905325 4.095721969276862
A35 A203 A217 68.24565280264326 23.84481582481476 40.7351457925544
A35 A36 A167 68.13768358921405 9.250157137395036 105.00600525949274
A36 A167 A220 77.88918797628111 11.541488325044156 84.15916748906136
A36 A167 A63 87.44681450309804 18.582655613399766 52.27035732826189
A36 A35 A203 105.42009639443297 28.378180783834978 34.22777719330515
A37 A29 A81 114.6214139915946 31.180502744526166 31.151583955488213
A38 A198 A39 48.876928376706566 1.6560667857906992 586.5234768033065
A39 A172 A82 73.16806776908216 10.17470537191275 95.46439071363869
A40 A127 A55 122.59883942259923 108.54254698650038 8.948767796477473
A41 A2 A123 107.26483143776075 56.49268935856708 17.193765424324535
A41 A2 A90 48.90934310610268 16.79682248961217 57.82772602503492
A42 A105 A187 78.76042944020374 3.0512391158417813 318.33691564106323
A42 A105 A148 73.42739795119809 52.08407501570764 18.649117772131
A43 A121 A116 78.53076075903107 22.506354118445415 43.157680889077284
A43 A121 A95 57.024341933794354 6.290431820214508 154.412618526293
A43 A95 A121 61.858960879757355 12.752520957454635 76.16706157637324
A43 A85 A221 149.55062609096944 35.869410876304755 27.079397885012114
A43 A85 A165 68.75296849851946 57.7607070453314 16.81631161921426
A43 A85 A62 130.62074229564692 51.31011483984912 18.930420484385216
A44 A173 A69 146.72078501882814 33.68688306700642 28.833835623449797
A45 A195 A190 56.76780378632437 8.73090491998255 111.2510166955728
A45 A193 A89 91.03061709431968 35.384950315608876 27.45014590544646
A46 A183 A155 85.8119595902414 186.75185042406247 5.201137481716139
A47 A183 A185 80.53296976566867 444.36881778804855 2.185846553895082
A48 A130 A78 119.82117184784606 39.30125324330038 24.714785633102352
A48 A10 A219 122.12677466801854 39.57723512801567 24.54244329798734
A48 A10 A173 112.23929056132087 15.733488729181772 61.7359611551933
A50 A180 A181 102.59367588659394 11.600703198799238 83.72958366187464
A50 A180 A179 57.04762648499594 3.4519618979820734 281.38261015808047
A50 A180 A113 70.36743680704511 15.915693175912565 61.02920169951972
A50 A180 A103 105.63295966634563 11.821144746005302 82.16818843612202
A50 A179 A61 89.06826210420655 9.237583276808436 105.14893559433511
A50 A59 A143 125.81810792220328 10.991198319708928 88.37271612856861
A51 A167 A63 108.86719199928775 18.18594555906384 53.410588185574575
A51 A110 A104 61.69126691249492 6.354604254198875 152.8532714493787
A51 A24 A136 97.17789389271024 23.65816170362268 41.05653098447217
A52 A155 A183 122.60525130035754 213.82245988721297 4.542656788874238
A52 A146 A71 123.74130570081341 43.34963816268828 22.406693347130858
A53 A133 A221 111.11763588934502 7.372024028582018 131.75785174526453
A53 A133 A188 82.55256124015055 4.0640796828729435 239.00172359164944
A53 A133 A178 79.73810318965218 5.4547535677547785 178.06891492996294
A53 A133 A116 70.82374260344739 8.13883164692379 119.34416279363208
A53 A133 A60 130.84483354894024 4.484329190450808 216.603645220522
A53 A132 A143 135.81621753791063 12.808184983245155 75.83604158520966
A53 A25 A136 127.76808132274769 6.079384058697542 159.77310195278818
A53 A25 A113 92.72110609784545 11.158125718578958 87.05064573731475
A53 A25 A103 60.48764741930318 3.6227060453106787 268.12058082320567
A54 A164 A176 120.42943420280906 18.40275549643775 52.78133751265988
A54 A164 A80 113.15623227695473 26.598523419941557 36.51789363210342
A54 A55 A127 92.75319535084637 47.05455642141169 20.64246531879849
A54 A55 A63 95.85576149980383 58.4735363368909 16.6113101732763
A55 A109 A108 128.78263486586826 50.526115571738046 19.224158398666802
A55 A63 A167 126.94605740205445 58.598426095519244 16.575906790348245
A55 A54 A164 124.67477914145452 69.39597461231824 13.996806795303968
A56 A83 A207 96.91940456820518 15.10361880570963 64.31055110138558
A56 A83 A141 122.04892138467973 28.890365126744655 33.620968262573335
A58 A111 A108 107.64106306991268 74.89458272665979 12.969189675112263
A59 A178 A133 87.27833646299393 11.042872788250861 87.95918124257324
A59 A50 A215 94.11299338779291 7.4584536055390345 130.23102380084302
A59 A50 A180 88.78340590916399 10.812992127514008 89.82916454261324
A59 A50 A179 75.79451846013289 7.420483030295145 130.89741531041594
A59 A50 A134 153.43324398378365 36.195162685278774 26.835686786828333
A60 A133 A221 109.34305228728793 7.8233271765584504 124.15715552979474
A60 A133 A188 58.9425770889205 2.4471566864522174 396.9186175931458
A60 A133 A178 146.22299552656946 9.861103281164105 98.50034233753333
A60 A133 A116 116.66925527179178 8.259125755508649 117.60591590127899
A60 A26 A174 125.37784036822451 11.636559425844098 83.47158412332683
A61 A179 A180 133.28869959092984 8.232565214933857 117.98534523096899
A61 A122 A79 79.6990174279466 20.111584433841927 48.2966447629052
A62 A85 A221 70.07902239125913 50.67501129125412 19.16767306548337
