# Supplementary material for: Performance efficient macromolecular mechanics via sub-nanometer shape based coarse graining
Source: Nat Commun. 2023 Apr 10;14:2014. doi: 10.1038/s41467-023-37801-5 (PMC10086035; doi:10.1038/s41467-023-37801-5)
Supplement: Supplementary file 8 — Source Data [file 41467_2023_37801_MOESM8_ESM.zip › source_data/Figure_7/Figure7_panelC_cg_bonds.dat]

A1 A15 3.7024699317400414 0.05660289562234766 5.227322969586636
A1 A47 6.874240353706464 1.082838685528877 0.27324625577751604
A1 A75 4.012681643974027 0.023514792580989763 12.582786576268358
A1 A170 4.218960103326642 0.17462804455928094 1.6943533736436585
A2 A41 6.6907376643617935 0.07610111408357056 3.888006371455875
A2 A90 6.374123466865326 0.05266179944163696 5.618524614976876
A2 A123 5.778438811319623 0.3605167148826567 0.8207153904864528
A2 A177 4.0967722922271825 0.02300663281141624 12.86070929445146
A3 A68 5.7617146572459035 0.04135199368049314 7.155195919160439
A3 A142 4.891415189213869 0.19757778963543515 1.4975449263693303
A3 A208 5.6420373437178135 0.33163213340794684 0.8921982721977164
A3 A220 6.00150937689465 0.06241566941074694 4.740502172373831
A4 A109 5.594384904434 0.1607526803177457 1.8406014496739311
A4 A213 4.550630011177734 0.028389974780971272 10.422045764906105
A5 A57 4.4931076508746965 0.04429898806384713 6.679195831863366
A5 A106 5.157187658962962 0.1090446649960306 2.713398371599228
A5 A193 4.685638723326633 0.019470664281595162 15.196277443471601
A6 A57 5.0285109567566 0.03881564915445779 7.622740386343177
A6 A107 5.277030713454191 0.07665681880203934 3.859821227331459
A7 A188 6.845351511543284 0.4519951910555662 0.6546123106770808
A8 A79 4.765472547084686 0.008084234174788207 36.599832468307284
A8 A213 5.732043818697994 0.030148789613818394 9.814046275880953
A9 A108 4.465487227179306 0.5163690090647393 0.5730042106278243
A9 A111 3.304718208609246 0.21895209463906085 1.3513532123068703
A10 A48 5.020228429307748 0.053349930290703895 5.546054415058335
A10 A65 4.594495587752035 0.02559397639645411 11.560595815537493
A10 A173 4.653052580614449 0.008024131823798797 36.87397252800067
A10 A219 5.342681024783832 0.018269126376896594 16.19571786453834
A11 A186 5.438099889836543 0.03755906645395157 7.877768122766619
A12 A16 4.595551167476336 0.05389750508034297 5.489708957599304
A12 A125 4.2948159021035845 0.008058849106205912 36.715120550397444
A12 A133 6.048575254951329 0.01731237276775488 17.09076048679511
A13 A175 6.604954520119605 0.18635322915305608 1.5877461194342846
A13 A204 6.958972931141229 0.11070969105522721 2.672590029035607
A14 A67 7.101652834713523 0.07916189034050092 3.7376775006146286
A14 A102 5.689598712013003 0.04516923963674202 6.550511339383578
A14 A118 5.508565806911902 0.11567867240441743 2.557788832477247
A14 A162 5.6877741573750304 0.04737709946159896 6.245245483456341
A16 A31 6.073818539246791 0.09690776427995473 3.0532292085188013
A16 A60 6.158967347519734 0.07640433099062705 3.8725764965877425
A17 A24 6.580903965798901 0.08073270465894211 3.664953598195107
A17 A33 5.973143895019009 0.18950782408905553 1.5613160979188327
A17 A63 5.491859770631638 0.2749384647076134 1.0761739604040912
A17 A80 5.43590730446633 0.17596140543479777 1.6815142826388214
A17 A132 6.318525703760995 0.04101875271249611 7.213325536875095
A17 A182 7.556995939577801 0.08147816871236557 3.6314220251603193
A17 A215 5.892174469675328 0.011599337947565402 25.508491757834825
A18 A177 6.581856656261501 0.03816343319553539 7.753013595915866
A19 A64 6.597500367383755 0.03509283677394137 8.43139636552618
A19 A84 6.033805485329115 1.1518889442902918 0.2568664435043371
A19 A93 5.415852736081403 0.04384235147827198 6.748762474076009
A19 A126 4.640836694378874 0.017241262761910292 17.161249759819203
A19 A144 6.027560974419818 0.15775190578428067 1.8756135779203762
A19 A152 4.66136645102156 0.03835055899862283 7.715183928412566
A20 A138 5.928745603536316 0.09115031999351686 3.246084231551327
A20 A187 4.819975958983544 0.0280424187189503 10.551215977381581
A21 A123 4.460285490918911 0.0345345180649943 8.56770654436123
A21 A168 4.87117490469211 0.007607485857469953 38.893482285120555
A22 A70 4.140764856305326 0.10333417682802093 2.863347108520045
A23 A75 5.471545661048569 0.043470115241422747 6.8065523817582765
A23 A199 5.553776395035347 0.06281436716458089 4.710413075667367
A24 A51 6.8217484918328815 0.1565242879234674 1.89032398969599
A24 A113 6.5364715401051745 0.027046528098708222 10.939726361622897
A24 A136 4.452654437854144 0.013161640653727602 22.480602853111176
A25 A53 7.054277071248895 0.00840333929578918 35.210004739434446
A25 A103 5.043964603809347 0.011626084275519588 25.449808329261344
A25 A113 5.237879894543532 0.010710057661622585 27.62651946235987
A25 A136 5.876403507214912 0.054828277073696086 5.396514941261254
A25 A194 6.562007035263456 0.038160399264342004 7.753629996955815
A26 A60 6.049164208834752 0.11028489612267833 2.682884300880884
A26 A125 5.628158943653857 0.05048113787087516 5.861231123368164
A26 A174 5.066870058162655 0.07394585039361345 4.001328199714198
A27 A200 4.960723011605517 0.26211236037238095 1.128835038574511
A28 A83 5.334648895274271 0.06429673789660129 4.601813810642064
A29 A37 3.462541919976205 0.009698675031796 30.5074265775272
A29 A81 6.073182852371611 0.015226759463537576 19.431686508238286
A30 A168 4.836772305678748 0.1016039050223867 2.912108706516942
A30 A179 5.681793781827108 0.1453167720812445 2.0361147044085843
A30 A181 6.8178120370801505 0.034848894130760755 8.490416233054614
A30 A187 6.964059807965932 0.16269736419771874 1.8186011672090843
A31 A95 4.6929953956497235 0.013263756799137383 22.307527264903985
A32 A143 4.743237963296549 0.06942612036600693 4.261819829078122
A32 A178 4.7203830185163715 0.0686542429416086 4.309735331048137
A32 A191 5.660796170610373 0.04278126024328799 6.916150079478644
A33 A137 5.296046508184056 0.024905612357887463 11.880118110732129
A33 A140 7.261971108624344 0.03606932661737261 8.203136686485932
A33 A211 7.471692470682982 0.07659506841522301 3.862932987119146
A34 A160 4.810631194729279 0.767383885096816 0.38557183982887944
A34 A191 5.221549849476828 0.06538890456604207 4.52495141791182
A35 A36 5.756010979187119 0.09910248830858137 2.9856123845297247
A35 A203 4.575637519322078 0.31110081671831225 0.9510795232007385
A36 A167 4.309951829173732 0.019898793509455004 14.869324428700828
A37 A78 3.893436241986804 0.027838853380057316 10.628369365376628
A38 A190 3.9437478991552215 0.006638575166684646 44.5700483918115
A38 A198 6.907226678966915 0.007983082062402502 37.06358197485038
A39 A172 4.657336092131376 0.03913474002186135 7.560587249756307
A39 A198 5.148446513258939 0.032876588883912206 8.999766291952483
A39 A216 5.5302562749666455 0.11267280424259951 2.6260251390809475
A40 A127 5.525010393971803 0.32415829094196624 0.9127689301791888
A40 A131 5.627710129696017 0.24839158816629947 1.1911901631456154
A41 A72 5.5334111296886075 0.33202274193094894 0.8911486445508228
A42 A105 5.285218182273141 0.010474584973579226 28.247574216843486
A42 A196 4.288792283113228 0.008378886698622523 35.31276016424178
A43 A85 6.429445113890952 0.07667879652953502 3.8587149228124042
A43 A95 5.396414816821301 0.040936390736327155 7.227838388039568
A43 A121 5.669946078001272 0.09200838438106018 3.2158114548169334
A44 A173 5.245385957886812 0.05127398394452953 5.770599311181098
A45 A193 4.758809596863117 0.011288343988461236 26.21125089156197
A45 A195 4.826789084673395 0.14605047302626417 2.025886053642596
A46 A183 5.93741650220397 0.11682045952843367 2.5327893557874273
A47 A183 6.471818625298864 0.4163686645607072 0.7106241213996851
A48 A130 5.613356682727088 0.045115272114657046 6.558347153040595
A49 A102 4.56385595999768 0.024818608751097315 11.921764809589934
A49 A149 4.864800776089124 0.033951635812030645 8.714797073988645
A50 A59 7.783507171165118 0.08129370451063522 3.639662114218256
A50 A134 4.8140141873669675 0.07769658696310344 3.8081674883907195
A50 A179 5.209984556047213 0.0198889923607517 14.876651922080077
A50 A180 4.639782195893802 0.04478445580529211 6.606792716611483
A50 A215 4.869534228322669 0.018752085813378727 15.778597611830211
A51 A110 5.764130626489353 0.05650772615447153 5.236126748809185
A51 A167 5.441695409000929 0.009015054557913516 32.82083480815816
A52 A146 4.700244424489868 0.0257333831216755 11.497968029807497
A52 A155 4.990782172803703 0.13518449878602823 2.18872444021957
A53 A132 5.365614742218346 0.044236993010080994 6.688556257980407
A53 A133 5.379046873907311 0.04614317645123478 6.412250720201449
A54 A55 4.888047342136394 0.03793736465680553 7.799213759533901
A54 A164 5.6502201002004 0.07417304385337431 3.989072054488059
A55 A63 4.702880668194254 0.30281648393958704 0.9770987780534504
A55 A109 5.920558862301887 0.3752290867563062 0.7885359287830853
A55 A127 4.577976009515106 0.034198890095140655 8.65179003203542
A56 A83 5.050351647320011 0.08989699589979594 3.291340422116201
A56 A119 5.404074375909144 0.08384410731174441 3.528949450575966
A58 A111 5.123914513920046 0.09030339461719095 3.276528171350561
A58 A131 5.096627496970393 0.13440690886061546 2.2013869594951556
A59 A143 5.720765978378991 0.02349032793647865 12.59589126349878
A59 A178 5.989102543860088 0.053395970623661526 5.541272365235324
A59 A181 6.435247253215765 0.09579657702906275 3.088644976762043
A60 A133 5.652255121349881 0.012985274861183171 22.785934036428483
A61 A91 6.830958963128589 0.3352057798643173 0.8826864994737801
A61 A122 4.236332953754851 0.011168907510167969 26.49154504703773
A61 A138 4.7877085576795855 0.016498953966149088 17.933356080565666
A61 A179 9.041418763014716 0.19486582595929747 1.5183863818872732
A62 A85 5.9236163812784195 0.12309797723580118 2.403626956964814
A63 A167 5.960101504136395 0.07179130154234059 4.121413180638739
A64 A194 7.11221198823047 0.2211798442370707 1.3377422226352291
A66 A70 4.9363258602525715 0.18640764916256458 1.5872825914658515
A66 A112 4.4018646258737535 0.31070811051735703 0.9522815994057676
A68 A140 6.656946631311217 0.031860896526858085 9.286669512968368
A69 A161 3.8537821141682964 0.009119473427336544 32.44503301527013
A69 A173 4.0456895983390035 0.01716378854230527 17.238712519821856
A70 A104 4.42274359954047 0.019882849521181356 14.881248088540215
A71 A107 4.642001059193289 0.08472807997126353 3.4921317293176513
A71 A141 5.457709966539081 0.12683714780726163 2.3327678172125617
A71 A146 4.238398352588868 0.014117887613387836 20.957924055949526
A72 A196 5.984265473367535 0.16301688188870145 1.8150366575765062
A73 A81 4.167926581983077 0.023815280365255376 12.424024067484035
A74 A123 5.835307326682859 0.05202417163049944 5.687387365498207
A74 A156 4.916023715572669 0.08162003863406042 3.625109977690454
A75 A114 5.772374947443465 0.3231863729815885 0.9155138989992897
A76 A151 4.855053934210602 0.11506105056772498 2.5715184675604603
A77 A140 4.34267381582837 0.012443146656369919 23.778681116833457
A77 A182 4.430574074059963 0.02921652310125822 10.127201495070114
A78 A130 4.380136540677723 0.015575539510766845 18.9965565062629
A79 A122 5.477558311000421 0.024034199775773146 12.310857827272706
A80 A164 5.411538907706214 0.1472177113289348 2.009823503985277
A81 A151 3.8263164747073093 0.024121385298645492 12.266360856498057
A82 A98 5.769245872805942 0.0680734120622617 4.346507798980192
A82 A119 6.267376896310859 0.15952001465186072 1.8548244060630887
A82 A172 4.7075253202220075 0.09960164450146891 2.9706499115830276
A82 A190 6.070673379110475 0.07480004007794605 3.955634463878451
A83 A141 6.265481053694613 0.008681182735571724 34.08309967021177
A83 A207 4.038532328750754 0.012995850449392776 22.76739160580581
A84 A101 4.190379539304683 0.24738150676370552 1.1960539019371148
A85 A116 4.266155833462906 0.012964128112788131 22.823101859040403
A85 A129 5.914227518409854 0.18111157381392218 1.6336980028444108
A85 A165 5.078440419796949 0.04203397609139614 7.039106074297269
A85 A221 4.515130160297888 0.010476551394400957 28.242272222321407
A86 A213 4.663235731216744 0.27551150472416097 1.0739356119739758
A87 A97 5.5319086641711905 0.7217018989144357 0.4099776055416645
A87 A189 5.710393780547095 0.07353684484840528 4.023583239691161
A88 A118 9.647402698157304 2.20176837940771 0.13438362508930518
A88 A200 4.524086974284225 0.14869043276026517 1.9899169767624874
A89 A96 4.849779179621309 0.03402508352782618 8.695985013228158
A89 A193 4.120560031711538 0.14749585340399207 2.0060334552008805
A89 A202 5.530955727768566 0.08879744327379058 3.3320961226272727
A92 A152 4.707688378036778 0.07041521028802578 4.201956015206674
A93 A126 4.182373551226009 0.10049326449608742 2.944293012228024
A93 A157 5.382925426349832 0.04085256473136312 7.242669300629247
A94 A104 8.495349080169435 1.292208140052864 0.22897365158194122
A94 A171 5.320215832862421 0.06974321275659534 4.242443167401008
A94 A189 5.124685707755589 0.035663230554522585 8.296545540916817
A95 A121 5.6271919651106375 0.03509269793170944 8.431429723858788
A95 A135 9.060048168061998 0.12964716950322952 2.28220652688019
A95 A152 3.494403527426624 0.006479799145369114 45.66215862466493
A96 A169 5.202835543815512 0.006811397135603414 43.439196179771855
A96 A202 5.659197204524413 0.020455809170194073 14.464429833601425
A97 A197 5.568015706752561 0.47878023054331464 0.6179904631735723
A98 A193 6.59489198732558 0.07349594847610774 4.025822138046137
A99 A153 4.047777721810987 0.15088679689679552 1.9609510077557792
A99 A169 5.034722311639732 0.06345869428770001 4.662585950640376
A100 A188 5.485428296093402 0.006558198615913113 45.11629393380555
A101 A128 4.576890551574103 0.005420208903668566 54.58860012416696
A101 A135 4.344561518276875 0.037664744199751965 7.855665097913004
A103 A180 7.079842415416618 0.05689486440994074 5.200497786582579
A103 A188 4.304886021051412 0.007289382223685692 40.59076713941442
A104 A110 5.908167944575845 0.07561216023322714 3.913148566568662
A104 A158 5.56503146173111 0.08768279377034105 3.374454710085841
A105 A148 5.739869528342736 0.20290723700615132 1.4582112535633356
A105 A187 4.508737905811174 0.009797274688061464 30.20040019826752
A108 A109 5.339897720304052 0.20670893923760048 1.4313924570611494
A108 A111 5.567322095388202 0.15803178745098378 1.8722917787890327
A110 A137 6.3950464396345446 0.06184561812853673 4.7841969307650505
A112 A171 4.3390680165972215 0.024621005893425973 12.017446310380674
A113 A180 7.398183021589194 0.07835631898615247 3.7761040878413707
A115 A117 4.801143514702849 0.022897973514368175 12.921738085082113
A115 A183 4.600314484470181 0.018159175809635997 16.29378004451094
A116 A121 4.7053844903235 0.07786196863235872 3.800078801357805
A116 A133 6.862127007003837 0.06364859129476486 4.648675020340148
A117 A124 7.67745736975211 0.06435131191977206 4.5979111785738525
A117 A125 5.0254502277414606 0.040431910345283484 7.318022173699451
A117 A174 4.439299912060606 0.0163437545279983 18.10365029191679
A118 A202 4.338389684846614 0.022308255608102456 13.263323750170196
A120 A145 4.127349385546119 0.005510541369314836 53.69374742006551
A120 A184 5.049986654739286 0.015032153670325954 19.68324851653788
A123 A177 6.426660567945754 0.1733195757523518 1.7071448227786117
A124 A160 5.3318952469686325 0.046275147322862864 6.3939637915669785
A124 A204 5.0474065216882416 0.046281580081394935 6.3930750832501575
A124 A221 6.956364135942868 0.03271218976834689 9.04499571955024
A128 A158 5.330395874557899 0.08004543387054852 3.6964209215271406
A129 A174 5.804051185225403 0.24448067311308108 1.2102454262098539
A132 A143 5.657952432694536 0.02858642306941306 10.350424595387752
A132 A176 5.038492650492288 0.03009567279971037 9.831367399590423
A133 A178 7.666613334711886 0.09777350674988838 3.0261941733224225
A133 A188 4.582620942620504 0.0064041346823593415 46.201654260464004
A133 A221 7.3753403555804775 0.058826502191621444 5.029733290414039
A135 A211 4.600463059120979 0.01675491279528174 17.659394593514946
A136 A147 4.673170879821113 0.034473167681269956 8.582954115718582
A137 A142 5.5028534781277925 0.059265113440844175 4.992509070739378
A137 A220 4.530658273765665 0.012457748304651517 23.750810274544996
A139 A154 5.069834997089474 0.12258995679932383 2.413587737176238
A139 A186 4.610195855465698 0.015587150277319495 18.982406095252916
A145 A184 3.7781659852487945 0.009798308491980379 30.197213802156053
A145 A186 4.189246359247296 0.009391461709874704 31.505384952025775
A145 A214 5.2707671502797115 0.45239557727590096 0.6540329554357346
A147 A217 4.822779060242461 0.015535044762071237 19.046074276799434
A149 A151 5.109282844946718 0.006316857672313603 46.840000484519955
A150 A166 5.53714145707091 0.258746485396383 1.1435193640545152
A150 A184 4.975845084218649 0.5854511433484184 0.5053907910052972
A153 A159 4.517796671229913 0.019759173391950213 14.974392428397508
A154 A201 5.764532632364519 0.21913185257904644 1.3502446720979586
A154 A212 5.238979088367707 0.062236586544752726 4.754142745586664
A155 A183 5.13327070958645 0.1310269356992464 2.258173976616279
A156 A177 4.365208624960212 0.026212641673222237 11.287745055244597
A157 A197 4.819389304985371 0.0171346417715057 17.26803631949011
A159 A212 5.537497528755998 0.058007373329804324 5.1007587388858395
A160 A192 5.4082698903471345 0.08805796230370788 3.360077938339416
A161 A173 3.189667150277937 0.009734414104919153 30.395421156604897
A161 A210 4.3935197830033195 0.05977134707216081 4.950224997850568
A162 A173 5.792237960916656 0.034194840840306995 8.652814552160272
A162 A200 4.941304335617869 0.10911253173821933 2.711710668960429
A163 A187 5.667315764685288 0.014010692531428504 21.118272046017502
A163 A191 7.330809604638411 0.24146172334179283 1.2253768934341105
A164 A176 4.691641926047019 0.01253025091552118 23.61338319772234
A166 A170 6.912952267278034 0.10130176222654796 2.920794366539377
A166 A214 5.587306359833531 0.8376208635812254 0.353240504500782
A167 A220 4.5831408508949645 0.0145825667626589 20.290091672301966
A169 A212 4.551541596974377 0.06402427638228758 4.621397275388323
A175 A221 6.202545833772019 0.10692960401281226 2.767069224312851
A176 A181 7.760461753507049 0.05490110190501696 5.389356609703577
A177 A206 8.939453491034461 0.573803918211766 0.5156493482197098
A179 A180 5.9820540208527255 0.019037331245890243 15.54217934279456
A180 A181 4.963706764112453 0.04163508259362558 7.106545682152984
A182 A194 4.168945428415965 0.006456077394478399 45.82993640765016
A183 A185 4.431873180068985 0.06414948803635667 4.612376894794891
A184 A218 5.239775972005965 0.3284387984691932 0.9008729109072227
A186 A209 4.282910203622211 0.013094858458771341 22.59525120973126
A190 A195 5.974278130508876 0.07868983568733512 3.76009955856896
A194 A211 5.523265040098095 0.006596100359971047 44.857051937443764
A199 A207 4.258542665307003 0.009239558683496796 32.02334944420026
A201 A209 5.4761485261896015 0.14751910125150403 2.005717320141253
A203 A217 4.843161886197209 0.03570521411958438 8.286790143334306
A204 A221 4.345253902852015 0.04636917136618024 6.380998575437486
A205 A207 5.300587176278271 0.04408902588258812 6.711003713707904
A206 A207 6.099007531030891 0.1430015963415343 2.0690791152089747
A208 A213 3.944989349468382 0.03417386113595455 8.65812660895124
