# Supplementary material for: Performance efficient macromolecular mechanics via sub-nanometer shape based coarse graining
Source: Nat Commun. 2023 Apr 10;14:2014. doi: 10.1038/s41467-023-37801-5 (PMC10086035; doi:10.1038/s41467-023-37801-5)
Supplement: Supplementary file 8 — Source Data [file 41467_2023_37801_MOESM8_ESM.zip › source_data/Figure_7/Figure7_panelE_atomistic_angles.dat]

A1   A344 A477    93.0799    24.118    40.274
A1   A344 A27    125.4923    43.639    22.258
A1   A257 A358    41.8995    14.183    68.485
A1   A257 A149    66.9574    22.924    42.371
A1   A257 A111   106.9781    16.364    59.358
A1   A257 A16     61.9504    18.059    53.785
A1   A16  A473    71.5515    18.088    53.699
A1   A16  A424    97.1118    19.394    50.083
A1   A16  A257    78.0774    31.124    31.208
A1   A16  A27    104.6392    15.808    61.445
A2   A348 A40     75.7692    52.870    18.372
A2   A283 A310   141.2285    24.825    39.126
A2   A127 A40    130.3131    19.164    50.686
A3   A276 A408    95.3877    13.741    70.686
A3   A276 A309    79.2053    82.805    11.730
A3   A276 A204   117.7787     9.378   103.573
A3   A276 A118    54.5053     3.223   301.334
A3   A212 A308    75.9029     7.204   134.838
A3   A212 A199    97.9929     8.262   117.560
A3   A212 A31     84.4922    79.228    12.260
A3   A118 A308    75.1230    10.718    90.625
A3   A118 A276    59.4640     4.867   199.573
A3   A31  A229    43.6276    25.673    37.835
A3   A31  A212    34.5862    11.730    82.803
A4   A494 A439   100.2088    51.856    18.731
A4   A494 A409    56.3236    53.087    18.297
A4   A409 A494    75.8823    95.540    10.167
A4   A409 A218   131.3655   121.062     8.023
A4   A409 A26    125.9397    83.680    11.608
A5   A441 A382   112.7173    60.052    16.175
A5   A441 A292   122.4434   157.906     6.151
A5   A391 A175    85.7507     5.841   166.297
A5   A239 A328    99.0153    20.499    47.384
A5   A239 A237    56.3231     8.980   108.170
A5   A237 A239    88.9585    10.433    93.105
A5   A237 A184   114.5813    40.599    23.925
A5   A98  A426   141.9693    11.472    84.669
A5   A98  A264    58.8785     9.263   104.863
A5   A98  A175   103.0454     6.295   154.309
A5   A98  A44     65.5150    31.048    31.285
A5   A44  A306   139.1898    30.602    31.740
A5   A44  A188   102.1804   124.953     7.774
A5   A44  A98     58.4364    19.611    49.530
A5   A44  A42    102.8427   115.115     8.438
A5   A34  A358   113.3706    18.650    52.082
A5   A34  A278   158.5138    29.070    33.413
A6   A451 A486    81.6770    27.668    35.106
A6   A451 A394    70.4655     5.671   171.285
A6   A451 A259    92.1502    38.888    24.977
A6   A451 A152    80.2163    33.463    29.027
A6   A451 A39    131.4239    11.942    81.339
A6   A394 A451    57.6394     2.962   327.878
A6   A394 A335    96.3079    33.769    28.764
A6   A394 A88    135.2523    11.233    86.468
A6   A394 A57     87.3606     9.928    97.841
A6   A394 A39    133.8593    12.496    77.728
A7   A324 A194    66.7826     7.003   138.699
A7   A275 A282    58.1496     3.937   246.716
A7   A275 A249   142.9498     7.237   134.212
A7   A275 A186   158.6459     9.973    97.400
A8   A117 A361    76.7536    38.759    25.061
A8   A117 A113   104.7477    19.934    48.728
A9   A412 A485   140.2199    16.300    59.591
A9   A412 A271    62.1289    16.574    58.605
A9   A412 A258    72.1255    16.917    57.418
A9   A121 A491   143.3097    27.617    35.171
A9   A121 A296    69.7451    88.927    10.923
A10  A306 A72     87.2609    22.244    43.666
A10  A306 A44    111.3314    24.162    40.201
A10  A91  A188   123.8506    12.799    75.888
A11  A148 A169    69.1734    30.642    31.699
A11  A138 A153   116.9250    43.156    22.507
A11  A138 A137    39.8163    17.064    56.924
A11  A137 A468    94.4001    19.333    50.242
A11  A137 A196    89.3319    15.475    62.765
A11  A137 A138   104.0422    42.643    22.778
A11  A97  A490    82.4985     6.523   148.899
A11  A97  A415   108.9260    28.538    34.036
A12  A427 A480    82.3590    19.002    51.117
A12  A427 A464   112.3549    18.039    53.846
A12  A427 A326   129.5821    22.045    44.061
A12  A427 A264    45.9432    14.126    68.764
A12  A427 A110    70.0030    11.848    81.983
A12  A427 A42     99.8145    24.742    39.258
A12  A264 A427    68.6691    44.626    21.766
A12  A264 A397   102.7720    96.221    10.095
A12  A264 A328    85.9017    71.658    13.555
A12  A264 A265    93.3826    50.369    19.284
A12  A264 A160    55.2124    42.772    22.709
A12  A264 A98    147.1400    49.546    19.604
A13  A328 A464   119.1579    19.014    51.084
A13  A328 A264   155.5145    21.156    45.912
A13  A328 A239   103.5647    17.827    54.487
A13  A328 A160    76.3758    13.117    74.049
A13  A250 A177   132.3641    42.432    22.891
A14  A433 A281    88.5064   118.119     8.223
A14  A433 A236   122.5885   279.920     3.470
A15  A266 A445   120.5538   152.957     6.350
A15  A266 A331    78.0346    95.523    10.168
A15  A266 A204    80.5940    38.475    25.246
A16  A473 A424    97.7632    40.772    23.823
A16  A473 A162    70.3995    15.933    60.963
A16  A424 A473    44.2178    20.449    47.499
A16  A424 A134    90.0557    10.583    91.783
A16  A257 A358    93.7205    60.057    16.173
A16  A257 A149    67.1284    46.642    20.825
A16  A257 A111   145.7896   106.557     9.116
A16  A27  A344    53.0955     8.764   110.831
A16  A1   A344    50.5819     4.182   232.253
A16  A1   A257    39.9722    10.548    92.090
A17  A7   A324   116.9043    10.973    88.518
A17  A7   A275    53.1414     5.871   165.431
A18  A329 A194   103.6340    67.050    14.487
A18  A329 A77    142.5449    60.614    16.025
A19  A428 A262   143.7849    42.708    22.744
A19  A428 A112    78.8037    14.268    68.078
A19  A87  A399   157.9065    90.336    10.752
A19  A87  A386   109.1202    32.643    29.756
A20  A133 A485    71.4255     4.811   201.897
A20  A46  A192    61.7339     3.501   277.447
A21  A405 A190   126.0446    41.726    23.279
A21  A405 A43     87.0884    64.797    14.990
A21  A101 A448    68.2914    13.723    70.783
A21  A101 A372   131.2093    14.150    68.643
A21  A101 A80     96.2130   140.761     6.900
A21  A45  A284    90.0880    61.211    15.868
A22  A214 A163    91.1714    87.316    11.124
A22  A90  A309   115.6044   144.492     6.722
A22  A35  A229   130.6627    59.856    16.228
A22  A35  A71     76.0904   357.149     2.720
A23  A466 A401    54.6241     2.906   334.300
A23  A369 A476    50.3366    27.176    35.742
A23  A369 A146    54.4953    16.772    57.914
A23  A369 A116   101.2914   165.387     5.873
A23  A369 A47    108.6623   417.744     2.325
A23  A255 A286   105.9955   167.466     5.800
A23  A255 A171   132.1359   118.938     8.167
A23  A255 A158    89.6743    18.750    51.803
A23  A53  A82    140.7315   238.016     4.081
A23  A53  A30     73.3468    90.557    10.726
A24  A321 A430   149.9256    83.597    11.619
A24  A307 A458    66.2899    20.040    48.468
A24  A226 A439   122.2422    15.059    64.501
A24  A226 A220    89.1625    48.452    20.047
A25  A389 A130   139.2948   121.461     7.997
A25  A201 A109    68.0275   104.246     9.318
A26  A409 A494    90.0827    81.123    11.974
A26  A409 A218    54.6545     6.091   159.478
A26  A218 A409    61.7532    20.202    48.080
A26  A218 A179   155.7436   116.946     8.306
A26  A144 A467   103.3773   255.551     3.801
A27  A344 A477   111.1765    49.962    19.441
A27  A16  A473   109.2532    36.324    26.741
A27  A16  A424    76.3020    43.940    22.106
A27  A16  A257   114.4815    87.982    11.040
A28  A177 A250   158.5827    36.444    26.652
A28  A177 A58    121.9997    52.001    18.679
A29  A343 A453    91.7405     7.101   136.789
A29  A343 A176    55.2206     4.424   219.553
A29  A176 A343    46.7729     2.049   474.104
A29  A176 A282    71.4967     3.321   292.443
A29  A176 A139   133.8107    16.790    57.852
A30  A411 A284    74.1471    44.545    21.805
A30  A396 A385    95.7869   101.449     9.574
A30  A396 A315   128.0490    48.111    20.189
A30  A396 A217    77.0496   142.569     6.813
A30  A53  A82     89.7898   467.811     2.076
A31  A229 A436   157.6903   136.818     7.099
A31  A229 A124    55.8788   142.784     6.803
A31  A229 A35     87.1924   181.112     5.363
A31  A212 A308   128.0927   146.710     6.621
A31  A212 A199    98.0339   115.178     8.433
A31  A3   A276   149.0679    49.400    19.662
A31  A3   A212    60.9216    60.265    16.118
A31  A3   A118   141.5318    70.852    13.709
A32  A462 A426   152.8887    29.120    33.355
A32  A462 A327   140.4055    38.827    25.017
A32  A452 A242    62.8293    10.525    92.291
A32  A325 A244   102.8864   179.171     5.421
A32  A325 A161    73.1120    16.755    57.973
A32  A111 A302   124.5127    13.384    72.575
A32  A111 A257    99.0025    24.390    39.825
A32  A111 A242    68.3988     9.744    99.683
A32  A111 A233   172.8577    10.011    97.030
A32  A111 A65     84.7289    14.329    67.788
A33  A54  A180    99.8879    24.235    40.080
A33  A54  A140   170.2509    19.091    50.879
A33  A54  A94     88.3985    10.646    91.234
A34  A358 A327    87.1071     6.846   141.882
A34  A358 A257   112.6357    12.211    79.547
A34  A358 A104   127.9487    34.241    28.367
A34  A278 A149   131.8425    53.293    18.226
A34  A5   A441   125.8103    23.364    41.574
A34  A5   A391    71.6348     5.621   172.795
A34  A5   A239    64.9639    10.477    92.714
A34  A5   A237    72.1833    14.150    68.647
A34  A5   A98     48.7621     4.487   216.488
A34  A5   A44    103.9296    16.987    57.182
A35  A229 A436   108.5710    46.173    21.037
A35  A229 A124   138.8200    38.823    25.019
A35  A22  A214   161.1432    69.043    14.068
A35  A22  A90     85.4142    85.164    11.405
A36  A159 A420   108.7232    21.123    45.984
A36  A159 A122    50.7671     9.038   107.468
A36  A159 A75     75.9488     5.208   186.506
A36  A122 A172   104.0078    41.115    23.624
A36  A122 A159    54.8851     7.901   122.935
A36  A88  A463    67.2635    15.476    62.764
A36  A88  A394   152.2709    30.392    31.960
A36  A88  A189    80.8514     7.901   122.936
A36  A88  A57    137.6239    19.855    48.920
A36  A75  A189    95.5042     7.571   128.301
A36  A75  A159    45.0599     2.075   468.147
A37  A124 A229    86.0949    23.133    41.989
A37  A124 A206   119.9878    26.749    36.313
A38  A475 A404   110.9824    79.176    12.268
A38  A296 A258   127.3648    88.050    11.032
A38  A296 A121    96.3468    90.543    10.728
A39  A451 A486   137.7269    28.592    33.972
A39  A451 A394    62.8988     7.530   128.997
A39  A451 A259    96.9016    13.688    70.960
A39  A451 A152    86.5522    44.953    21.608
A39  A446 A366   157.6803    12.622    76.954
A39  A394 A451    78.2260    14.008    69.341
A39  A394 A335   127.6652    46.358    20.953
A39  A394 A88     83.8741    12.050    80.609
A39  A394 A57    112.6464    10.528    92.263
A40  A119 A113   101.0985    10.911    89.021
A41  A318 A388   125.4785    23.864    40.702
A41  A178 A219    85.9237    14.037    69.199
A41  A178 A211   110.2310    11.424    85.022
A42  A480 A453   121.7114    22.023    44.106
A42  A480 A427    66.0165    20.742    46.830
A42  A427 A480    41.6992     7.229   134.359
A42  A427 A464   128.3990    13.566    71.599
A42  A427 A326    71.0330    10.555    92.025
A42  A427 A264    74.4778    51.441    18.882
A42  A427 A110   167.0647    12.624    76.943
A42  A397 A294   138.4483   123.487     7.866
A42  A397 A264    64.2265    47.390    20.497
A42  A345 A326    88.6550    11.771    82.521
A42  A345 A92     92.9193    10.517    92.360
A42  A104 A358   107.5014    30.179    32.186
A42  A104 A326    76.7883    15.536    62.521
A42  A104 A260   130.7274    41.599    23.350
A42  A44  A306    55.0043    16.979    57.207
A42  A44  A188   120.5608    31.164    31.169
A42  A44  A98     63.3596    73.635    13.191
A43  A405 A190    41.2534    45.510    21.343
A43  A295 A116   105.0214    32.012    30.343
A43  A280 A422   103.9386    57.909    16.773
A43  A280 A274    74.4281    17.212    56.433
A43  A262 A428   109.6402    47.121    20.613
A44  A306 A72    114.7522    48.234    20.138
A44  A188 A364   120.2676    37.360    25.999
A44  A188 A91     85.8754    69.834    13.909
A44  A98  A426    95.2931    19.212    50.558
A44  A98  A264    83.7638    40.536    23.962
A44  A98  A175   128.8889    82.254    11.809
A44  A42  A480   136.5231    43.560    22.298
A44  A42  A427   109.1478    46.401    20.933
A44  A42  A397    54.1595    26.603    36.512
A44  A42  A345   145.4110    60.981    15.928
A44  A42  A104   117.7889    31.965    30.387
A44  A5   A441   129.3426    37.351    26.005
A44  A5   A391    83.6749    50.649    19.177
A44  A5   A239   165.7361    29.473    32.956
A44  A5   A237   145.7877    88.705    10.950
A44  A5   A98     56.0486    16.228    59.855
A45  A284 A411    85.6294    23.572    41.207
A45  A284 A355    95.0860    40.559    23.948
A45  A21  A405   130.9232    84.069    11.554
A45  A21  A101    47.3716     5.756   168.741
A46  A192 A311   112.7342    22.626    42.929
A46  A192 A114   109.7011    21.521    45.135
A46  A20  A133    72.5508    16.813    57.772
A47  A369 A476   147.8789   269.953     3.598
A47  A369 A146   126.6030   108.106     8.985
A47  A369 A116    38.2793     7.936   122.394
A47  A263 A82    132.0174    47.209    20.575
A47  A116 A442    89.0156    22.902    42.412
A47  A116 A369    52.2180    94.307    10.300
A47  A116 A333    81.9607    28.010    34.677
A47  A116 A295   160.9111    70.291    13.819
A48  A385 A490   110.0137    96.057    10.112
A48  A385 A472    84.6284    80.166    12.116
A48  A385 A396    33.9737   127.866     7.596
A48  A385 A156   139.4139    63.447    15.309
A48  A158 A467    97.4814    76.674    12.668
A48  A158 A255    99.2759   113.648     8.547
A48  A158 A217    99.9127   116.366     8.347
A49  A444 A457   136.6987   103.989     9.341
A49  A444 A244    72.0106    67.526    14.384
A49  A398 A457   101.7665    13.475    72.086
A49  A398 A161    67.9375    27.002    35.972
A49  A398 A155   134.9368    33.035    29.403
A49  A398 A125    76.5675    30.463    31.886
A49  A398 A92    164.5840    29.475    32.954
A49  A398 A65     38.9469     7.983   121.677
A49  A153 A138   125.2806    47.366    20.507
A49  A153 A131   134.7069    61.528    15.787
A50  A470 A460   106.4663    13.346    72.782
A50  A431 A417    78.0703    20.192    48.104
A50  A317 A354   122.9918    32.755    29.654
A51  A319 A459   160.0969    21.196    45.826
A51  A319 A406    64.5853    18.422    52.725
A51  A319 A152   103.8883    22.616    42.949
A51  A128 A484   122.3065    18.312    53.044
A51  A128 A406    54.9596    20.325    47.790
A51  A128 A216    93.7683    10.387    93.511
A51  A128 A170    84.5580    11.243    86.394
A52  A400 A378   127.4220    28.726    33.814
A52  A400 A114   139.2055    25.412    38.224
A52  A365 A363   143.7276    26.663    36.429
A52  A205 A499    95.6105    16.031    60.589
A52  A205 A438    51.1094     6.813   142.570
A52  A205 A337    92.4025    10.775    90.150
A52  A205 A241   101.9721     7.438   130.592
A53  A82  A402   111.3808   366.656     2.649
A53  A82  A285   121.0736   587.251     1.654
A53  A82  A263    80.0365   306.824     3.166
A53  A30  A411   136.1874   124.481     7.803
A53  A30  A396    98.2081   160.868     6.038
A53  A23  A466   126.0038    54.047    17.972
A53  A23  A369    71.8089    66.145    14.685
A53  A23  A255    92.7395    19.643    49.448
A54  A180 A423   129.8858    63.573    15.279
A54  A180 A297   139.6966    49.961    19.441
A54  A94  A432   143.0433   259.948     3.737
A54  A94  A334   101.1749    32.071    30.286
A54  A94  A331   114.9084    18.837    51.563
A55  A410 A380   126.8598    35.904    27.054
A55  A64  A245   123.7347    24.700    39.325
A56  A47  A369   129.7964   131.207     7.403
A56  A47  A263    68.7310    92.649    10.484
A56  A47  A116   130.9801    74.601    13.020
A57  A394 A451    98.8844    20.476    47.437
A57  A394 A335    75.9364    16.909    57.443
A57  A394 A88     51.4665     4.643   209.217
A57  A274 A422   136.5641    74.587    13.023
A57  A274 A280   103.2706    21.876    44.402
A57  A88  A463   138.1044    32.182    30.182
A57  A88  A394    36.8225     2.425   400.578
A57  A88  A189   134.1591    17.612    55.152
A58  A471 A368   139.2817    24.354    39.884
A58  A471 A123    84.5453     9.920    97.917
A58  A177 A250    60.6657    14.039    69.186
A59  A351 A312   139.5592    18.736    51.843
A59  A351 A228    67.5767     3.030   320.588
A59  A302 A374    60.6035     2.716   357.565
A59  A302 A111    72.1998     4.400   220.760
A59  A202 A233    43.4079     2.881   337.159
A59  A202 A65     95.6969    15.733    61.737
A60  A435 A268    94.7380   159.442     6.092
A60  A333 A116    89.5358    65.109    14.918
A60  A190 A479   128.5973    37.237    26.085
A60  A190 A405   108.0580    42.515    22.847
A61  A52  A400   138.7940    38.632    25.143
A61  A52  A365    99.0164    38.576    25.179
A61  A52  A205   121.5998    41.326    23.504
A62  A458 A307   137.7958    36.269    26.781
A62  A220 A495    99.6929    70.372    13.803
A62  A220 A357   145.9102    76.323    12.726
A62  A220 A226    80.2531    19.827    48.990
A63  A492 A84    139.2853   106.394     9.130
A63  A437 A429    92.7985   115.157     8.435
A63  A437 A187   122.0401   282.059     3.444
A64  A245 A259   103.4919    13.940    69.681
A64  A55  A410    76.3353    18.124    53.593
A65  A398 A457   138.2070    28.065    34.609
A65  A398 A161    50.8403    14.454    67.201
A65  A398 A155   129.6022    28.177    34.472
A65  A398 A125    71.0137    14.321    67.826
A65  A398 A92    133.3130    15.292    63.519
A65  A202 A233    73.3892    18.520    52.447
A65  A161 A398    88.5968    20.634    47.073
A65  A161 A325   110.3643    32.558    29.833
A65  A111 A302    55.3240    12.877    75.430
A65  A111 A257   115.5879    27.314    35.562
A65  A111 A242   109.9316    14.826    65.515
A65  A111 A233    96.8243    11.938    81.361
A66  A85  A421    79.1861   303.332     3.202
A66  A85  A293   125.6386   304.900     3.186
A67  A371 A498    68.3541    51.143    18.992
A67  A100 A493   102.2136    19.935    48.726
A67  A70  A377    91.7190   101.782     9.543
A67  A70  A166    97.3628    21.130    45.969
A68  A270 A419   145.9228    33.891    28.661
A68  A270 A256   144.9609    35.760    27.163
A68  A108 A360    56.4567    12.092    80.328
A68  A108 A334   107.4109    23.407    41.497
A68  A108 A210    68.9797    12.759    76.126
A69  A213 A254    81.8249   160.748     6.043
A69  A213 A174   107.3011   404.602     2.401
A69  A213 A132   125.9628   162.834     5.965
A70  A166 A221   128.4052    57.184    16.986
A70  A67  A371    90.6251    44.705    21.727
A70  A67  A100   143.1348    21.421    45.344
A71  A35  A229   129.6824   301.764     3.219
A72  A92  A398   104.9398    25.625    37.906
A72  A92  A345   131.8263    11.279    86.116
A72  A92  A269    95.7898    78.270    12.410
A73  A163 A214   105.0993   262.208     3.704
A73  A79  A316    86.7324     7.242   134.125
A74  A392 A423    74.5534    48.439    20.052
A74  A392 A297    52.1167    33.917    28.638
A74  A173 A434   141.5900    22.896    42.423
A74  A173 A269   107.4170    24.934    38.956
A74  A173 A196    43.3408    11.936    81.378
A74  A169 A148   158.1872   119.645     8.118
A75  A189 A390   126.9360    47.705    20.361
A75  A189 A191    77.8576    34.416    28.223
A75  A189 A154   112.5938    38.059    25.521
A75  A189 A88     84.0983     8.805   110.313
A75  A159 A420   109.9639    14.666    66.232
A75  A159 A122   123.4726    17.164    56.591
A75  A36  A159    58.9913     2.951   329.155
A75  A36  A122   129.4207    12.058    80.554
A75  A36  A88     87.2032    10.705    90.737
A76  A448 A372    72.0689     4.940   196.611
A76  A448 A101    75.0618    26.275    36.967
A76  A422 A335   103.8583    63.218    15.365
A76  A422 A280   136.5456   259.336     3.745
A76  A422 A274    97.1012    68.869    14.104
A76  A422 A80     54.2410    85.297    11.388
A76  A347 A472   116.5201    14.424    67.343
A76  A347 A372    94.4648     8.860   109.636
A76  A347 A224    99.9616   210.983     4.604
A77  A481 A249    72.7278     8.886   109.306
A77  A329 A194   109.2485    13.750    70.644
A78  A14  A433   155.3963   216.367     4.489
A79  A316 A135   154.9958    35.976    26.999
A79  A73  A163   143.8992    61.162    15.881
A80  A422 A335   138.2797   185.110     5.247
A80  A422 A280   140.4755   137.642     7.057
A80  A422 A274   146.1855   158.195     6.140
A80  A101 A448   104.4729    57.377    16.929
A80  A101 A372    88.7564    81.593    11.905
A81  A74  A392    86.8989    50.204    19.348
A81  A74  A173   127.9906   335.364     2.896
A81  A74  A169    91.7670   129.167     7.520
A82  A402 A246    91.5112   134.364     7.229
A82  A285 A367   122.0759    61.866    15.700
A82  A285 A208    88.5885    36.844    26.363
A82  A285 A142   126.1393   293.592     3.308
A83  A320 A436    81.0607     9.729    99.836
A83  A135 A316    55.9709     8.825   110.069
A84  A421 A85    148.0207    77.153    12.590
A85  A293 A232    61.2785    16.532    58.754
A86  A265 A382    80.0360    54.376    17.863
A86  A265 A264   116.1799    40.280    24.114
A87  A386 A225   125.6600    23.040    42.157
A87  A386 A146    97.2615    15.848    61.291
A87  A19  A450    72.9248    97.707     9.941
A87  A19  A428   127.9013    33.675    28.844
A88  A463 A193    80.3826    84.719    11.465
A88  A394 A451   134.8098    17.700    54.878
A88  A394 A335    61.3190    40.858    23.773
A88  A189 A390    53.6207    33.524    28.974
A88  A189 A191   106.3739    52.843    18.381
A88  A189 A154   150.1673   121.415     8.000
A88  A57  A394    91.7111     8.800   110.378
A88  A57  A336   103.2210    19.431    49.989
A88  A57  A274    93.8777    11.390    85.279
A88  A36  A159   118.1104    16.550    58.689
A88  A36  A122   134.0370    42.297    22.964
A89  A472 A385   115.3464    18.254    53.212
A89  A472 A347    88.4184     5.614   173.031
A89  A156 A385   110.4268    23.471    41.383
A89  A156 A253    76.6058     8.700   111.640
A90  A309 A276    81.6069   286.804     3.387
A90  A22  A214   110.4860   200.619     4.842
A91  A188 A364    63.7675     7.961   122.011
A91  A10  A306    56.6838    27.062    35.893
A92  A398 A457    80.2556    28.920    33.587
A92  A398 A161   118.7296    22.861    42.488
A92  A398 A155    59.2965    28.397    34.205
A92  A398 A125    88.8526    12.142    79.995
A92  A345 A326   158.7607     9.812    98.990
A92  A269 A482    93.1193    55.751    17.423
A92  A269 A173   143.2757    81.536    11.913
A92  A72  A306    72.5987    15.542    62.498
A93  A375 A248    48.7500     3.551   273.524
A93  A198 A200    61.0258     8.329   116.620
A94  A334 A108    75.6380    13.630    71.263
A94  A331 A266   104.4825    22.947    42.329
A94  A331 A248   145.1448    35.488    27.371
A94  A54  A180   158.5967    12.140    80.009
A94  A54  A140    98.7722    29.811    32.582
A95  A487 A500   167.3267    25.516    38.068
A95  A114 A400   144.4628    20.828    46.635
A95  A114 A192    70.9788    16.748    57.995
A96  A174 A213   103.5808    42.267    22.980
A96  A174 A145   132.9554    52.346    18.556
A97  A490 A385   116.0668    15.891    61.122
A97  A415 A406    85.4094    24.731    39.276
A97  A415 A152    65.0333    44.374    21.890
A97  A11  A148    60.8078     5.192   187.080
A97  A11  A138   117.7635    26.851    36.174
A97  A11  A137   118.2185    27.513    35.305
A98  A426 A462   126.5199    17.414    55.777
A98  A426 A364    70.3293     5.429   178.911
A98  A264 A427    80.4621    21.645    44.875
A98  A264 A397    87.7885    35.318    27.503
A98  A264 A328    94.9885    14.616    66.456
A98  A264 A265   117.3236    31.465    30.870
A98  A264 A160   129.0351    25.564    37.995
A98  A175 A391    79.0806     8.907   109.049
A98  A175 A327   121.7839     9.735    99.779
A98  A44  A306    81.8667    42.149    23.045
A98  A44  A188    86.8802    39.648    24.499
A98  A5   A441   169.6351    25.604    37.937
A98  A5   A391    73.9992     6.211   156.375
A98  A5   A239   113.1845    10.205    95.184
A98  A5   A237   115.0910    19.092    50.875
A99  A418 A384   113.5086    83.087    11.690
A99  A418 A231    82.6365    39.295    24.719
A100 A493 A299    47.3757     2.815   345.041
A100 A67  A371    73.6415    38.101    25.493
A101 A448 A372    41.8340     3.663   265.174
A101 A372 A448    74.0954    10.479    92.693
A101 A372 A347   126.1356    28.955    33.546
A101 A80  A422    87.4209   136.882     7.096
A101 A21  A405   169.5570    40.251    24.132
A102 A383 A301   108.2581   260.257     3.732
A102 A383 A147    84.0589    73.022    13.302
A102 A232 A293   125.2679   129.538     7.498
A103 A238 A407   102.8742    16.769    57.925
A103 A238 A234   132.6874    29.957    32.424
A104 A358 A327   117.4469    21.821    44.513
A104 A358 A257   118.7122    23.979    40.507
A104 A326 A489    93.7053    22.956    42.312
A104 A326 A427    81.0885    18.167    53.466
A104 A326 A425    54.4387    21.325    45.548
A104 A326 A345    59.6870    28.216    34.424
A104 A326 A241   114.3811    30.878    31.457
A104 A260 A203   105.9907   191.449     5.074
A104 A260 A125   102.9752    97.301     9.983
A104 A42  A480   102.7756    19.035    51.028
A104 A42  A427    72.0040    28.257    34.375
A104 A42  A397   151.0081    64.127    15.147
A104 A42  A345    57.1161    18.578    52.284
A105 A151 A352   155.2043    48.809    19.901
A105 A151 A292   100.3105   323.222     3.005
A105 A151 A123    90.7197   110.928     8.756
A106 A436 A320    62.3075     4.958   195.917
A106 A436 A261    65.4372     7.527   129.052
A106 A436 A229   114.4113    13.260    73.252
A106 A413 A136    73.5298    52.485    18.507
A106 A136 A413    48.0296    57.710    16.831
A106 A136 A353    48.8651     4.427   219.401
A107 A438 A414   160.4248    15.554    62.448
A107 A438 A340   100.6548    19.724    49.245
A107 A438 A205    67.4279     8.175   118.823
A107 A342 A222    99.2486    64.470    15.066
A108 A360 A461   150.0969    18.392    52.814
A108 A360 A186    78.3892     9.695   100.186
A108 A360 A165   108.3518    39.850    24.374
A108 A210 A204   103.4480    11.879    81.769
A108 A210 A186   107.9655    15.845    61.303
A108 A210 A143   104.2522    10.662    91.097
A108 A68  A270   123.0083    50.850    19.102
A109 A268 A479   125.0365   191.522     5.072
A109 A268 A435   139.4931   266.833     3.640
A110 A427 A480   127.4381    11.167    86.984
A110 A427 A464    63.4312     6.044   160.698
A110 A427 A326   109.4700     8.158   119.057
A110 A427 A264   101.4260    34.167    28.429
A110 A160 A328   101.8555    17.742    54.748
A110 A160 A264   105.3311    15.579    62.350
A110 A160 A254   108.3738    40.780    23.818
A111 A302 A374    47.1806     2.786   348.651
A111 A257 A358    95.7446    24.357    39.879
A111 A257 A149   140.5302    86.663    11.208
A111 A242 A452    78.8667    14.555    66.734
A111 A242 A447   156.5992    57.613    16.859
A111 A242 A374    55.0236     4.881   199.018
A111 A233 A374    96.4274     4.510   215.367
A111 A233 A202    86.0284    19.479    49.865
A111 A65  A398   141.7350    23.869    40.694
A111 A65  A202    79.2096    23.470    41.386
A111 A65  A161   103.5693    24.870    39.056
A111 A32  A462    99.9044    24.117    40.275
A111 A32  A456   119.6581    21.603    44.962
A111 A32  A452    75.1411    16.385    59.283
A111 A32  A325   144.6876    82.662    11.750
A112 A428 A262    89.0273    70.062    13.864
A112 A259 A451    84.4035    10.419    93.230
A112 A259 A245   139.3903    24.209    40.123
A112 A259 A215   109.9093    24.203    40.133
A113 A290 A346    52.7735     7.775   124.937
A113 A117 A361   161.3515    19.733    49.224
A113 A115 A313   122.6952    23.237    41.800
A113 A115 A125    72.4046    25.295    38.400
A114 A400 A378    90.6185    27.134    35.797
A114 A192 A311   134.3600    19.874    48.874
A114 A95  A487   135.4013    29.406    33.031
A114 A95  A182   127.1331    96.950    10.019
A115 A313 A468    94.9237    12.445    78.048
A115 A313 A354   160.9648    19.652    49.426
A115 A125 A398    72.7284    17.097    56.811
A115 A125 A260   144.7933    37.874    25.646
A115 A113 A290    94.0009    40.908    23.744
A115 A113 A119   153.2487    33.551    28.951
A115 A113 A117   132.2815    37.554    25.864
A116 A442 A367    68.0052    19.745    49.193
A116 A369 A476   142.1203   104.075     9.333
A116 A369 A146    93.6425    79.565    12.208
A116 A47  A369    89.5027   129.891     7.478
A116 A47  A263   142.1840    45.849    21.185
A117 A361 A332   153.9230    19.855    48.920
A117 A113 A290   130.2965    11.651    83.366
A117 A113 A119    61.4122     4.829   201.146
A118 A308 A234    90.3979     9.266   104.830
A118 A308 A212    67.0490     8.562   113.442
A118 A276 A408    84.9197    13.345    72.786
A118 A276 A309   107.8973   174.013     5.582
A118 A276 A204    74.4520     7.748   125.368
A118 A3   A276    66.0308    10.212    95.115
A118 A3   A212    82.1702     6.942   139.911
A119 A113 A290    69.1993    11.881    81.751
A119 A40  A348    92.5886    44.337    21.908
A119 A40  A127   158.2270    15.504    62.648
A120 A478 A310    63.8888    30.460    31.888
A120 A378 A400    93.9201    15.363    63.224
A120 A376 A310    44.4882    13.390    72.538
A120 A376 A183   134.3789    36.700    26.467
A121 A296 A258   126.3219   122.041     7.959
A121 A9   A412   102.9189    13.590    71.471
A121 A9   A240   109.5656    79.588    12.204
A122 A172 A130    91.4409    49.841    19.488
A122 A159 A420   103.6699    14.679    66.172
A122 A36  A159    74.3478     7.051   137.759
A123 A471 A368    85.0185    12.652    76.772
A123 A151 A352    81.1369    11.791    82.379
A123 A151 A292   141.6015    56.126    17.306
A124 A229 A436   106.4449    39.332    24.696
A124 A206 A370    87.3932    20.549    47.268
A125 A398 A457    90.2748    60.112    16.159
A125 A398 A161   119.7162    24.037    40.409
A125 A398 A155   147.5287    27.467    35.363
A125 A260 A203    79.9959     8.400   115.632
A125 A115 A313   118.3276    20.124    48.268
A126 A338 A341   122.6496   652.534     1.489
A126 A338 A235    95.2944    92.831    10.463
A126 A131 A244   136.8461   177.294     5.479
A126 A131 A153   124.5486    38.143    25.465
A127 A40  A348   101.4477    51.099    19.009
A127 A2   A348    45.0124     6.374   152.377
A127 A2   A283    77.3334     6.116   158.818
A127 A2   A150   161.5482    34.086    28.496
A128 A484 A455   144.5180    16.826    57.726
A128 A484 A395   119.1024    16.996    57.150
A128 A406 A415   125.1681    14.081    68.982
A128 A406 A319    83.0787    12.921    75.173
A128 A216 A221   160.0548    23.118    42.016
A128 A170 A291    97.6744    11.697    83.043
A128 A170 A167   122.9551     8.044   120.745
A128 A51  A319    81.8649    11.905    81.588
A129 A497 A147   165.1126    41.141    23.610
A129 A430 A321   117.9264    88.691    10.952
A129 A430 A247   127.8641    79.244    12.257
A131 A244 A444   101.1642    49.798    19.505
A131 A244 A325   113.1599   262.492     3.700
A131 A153 A138    93.1821    43.787    22.183
A131 A126 A338    91.8591    94.177    10.314
A132 A213 A254   142.5689    80.286    12.098
A132 A213 A174    69.6759    87.202    11.139
A133 A485 A412   134.2890    10.548    92.082
A133 A485 A183    76.9705     5.005   194.054
A134 A424 A473    65.8355     8.168   118.919
A134 A289 A288    95.2045    16.070    60.443
A134 A223 A464   105.8209    20.483    47.422
A134 A223 A288    61.9594     4.406   220.448
A135 A83  A320   114.5987    14.662    66.246
A136 A353 A349   101.3151   246.469     3.941
A136 A353 A261   116.6703    60.045    16.177
A136 A106 A436   132.0402    80.585    12.053
A136 A106 A413    58.4406    22.937    42.347
A137 A468 A313    80.4009    15.606    62.242
A137 A196 A423   103.8135    28.781    33.749
A137 A196 A173   175.3486     5.580   174.078
A137 A138 A153    92.7172    36.645    26.506
A137 A11  A148    71.1170    16.350    59.408
A137 A11  A138    36.1415    13.358    72.714
A138 A137 A468    82.7002    36.938    26.296
A138 A137 A196   156.8947    28.979    33.519
A138 A11  A148    57.2834    32.002    30.352
A139 A183 A485    93.8505    14.828    65.507
A139 A183 A376   158.7208    22.035    44.082
A139 A183 A258    59.7840     7.534   128.925
A139 A176 A343    88.2286    14.599    66.535
A139 A176 A282    71.7010    11.692    83.076
A139 A157 A258   109.8671    19.028    51.047
A140 A54  A180    74.0262    13.293    73.071
A141 A373 A312    62.7985     8.790   110.499
A141 A373 A219   130.6156    12.102    80.259
A141 A164 A499   126.8527     9.299   104.459
A141 A164 A181   117.1922    26.851    36.175
A142 A285 A367   106.4646   245.896     3.950
A142 A285 A208    68.2273   147.126     6.602
A143 A434 A408   113.9273    12.914    75.216
A143 A434 A173   113.0448    12.629    76.913
A143 A210 A204    76.1350     5.737   169.301
A143 A210 A186    70.8440     8.314   116.830
A144 A467 A195    74.3135   263.553     3.685
A144 A467 A158   148.7233    99.991     9.714
A144 A26  A409   100.3085   245.518     3.956
A144 A26  A218   142.9287   348.773     2.785
A145 A500 A487    88.3561   124.237     7.818
A145 A174 A213   122.9220    40.289    24.109
A146 A476 A401    53.9613     3.077   315.641
A146 A476 A369    64.0444    41.275    23.533
A146 A386 A225   121.6971    24.071    40.352
A146 A369 A476    54.5746    18.428    52.710
A147 A383 A301   139.1890   538.800     1.803
A149 A257 A358    52.9061    24.892    39.022
A149 A209 A327    59.7860   169.090     5.744
A150 A2   A348   143.8012    77.621    12.514
A150 A2   A283   100.0507    76.771    12.652
A151 A352 A323   166.2685    25.446    38.172
A151 A292 A441   114.6308   324.471     2.994
A151 A123 A471    83.4938     8.349   116.346
A151 A123 A454   159.2511    81.201    11.962
A152 A451 A486   128.6623    36.921    26.308
A152 A451 A394    87.5148    57.857    16.788
A152 A451 A259   169.6521    16.447    59.057
A152 A415 A406   128.1465    44.511    21.822
A152 A319 A459    89.8171    15.928    60.984
A152 A319 A406    59.3818     6.889   140.998
A152 A277 A253   102.7292    38.681    25.111
A153 A131 A244    57.0419    41.153    23.603
A153 A49  A444    73.7147    23.869    40.694
A153 A49  A398   120.9882    13.626    71.284
A154 A189 A390   100.0693   237.363     4.092
A154 A189 A191    97.3656   240.738     4.035
A155 A398 A457    85.0407    27.068    35.884
A155 A398 A161    79.8267     9.994    97.193
A156 A385 A490    58.8493     8.263   117.557
A156 A385 A472    56.4373    13.802    70.375
A156 A385 A396   109.9929    32.809    29.605
A156 A253 A277   156.5806    22.464    43.240
A156 A89  A472    53.2399     4.020   241.632
A157 A258 A412    99.1878    15.509    62.631
A157 A258 A296   133.4082    62.420    15.561
A157 A258 A183    59.9032     5.802   167.422
A157 A139 A183    97.9679    82.533    11.769
A157 A139 A176   123.4756    66.803    14.540
A158 A467 A195   105.3107    12.822    75.754
A158 A255 A286   150.0956   260.148     3.734
A158 A255 A171   106.7681    53.415    18.184
A158 A217 A396    62.0502    54.558    17.804
A158 A48  A385   106.2734   138.659     7.005
A159 A122 A172    87.8897    38.878    24.984
A159 A75  A189    97.2549    10.139    95.797
A160 A328 A464   115.9245    16.880    57.543
A160 A328 A264    83.6136    21.422    45.342
A160 A328 A239   119.8708    36.650    26.502
A160 A264 A427    80.3288    51.765    18.764
A160 A264 A397   139.7114    31.704    30.637
A160 A264 A328    34.4876     5.576   174.201
A160 A264 A265    69.6937    21.507    45.163
A160 A254 A252   105.0784    77.892    12.470
A160 A254 A213    98.3482    27.268    35.621
A160 A110 A427    70.0474     7.445   130.464
A161 A398 A457   142.2555    28.740    33.797
A161 A325 A244   101.7878   133.198     7.292
A161 A65  A398    40.5628     6.513   149.136
A161 A65  A202   111.3138    43.135    22.518
A162 A499 A228   113.2209    22.972    42.283
A162 A499 A205   107.2647    24.016    40.444
A162 A499 A164   101.5171    29.145    33.327
A162 A473 A424   162.4855    33.582    28.924
A164 A499 A228    65.1799     5.293   183.517
A164 A499 A205   134.5471    20.072    48.391
A164 A141 A373    62.5489     4.691   207.067
A165 A360 A461    63.6763    18.584    52.265
A165 A360 A186   164.3106    63.716    15.245
A165 A197 A461    61.5728    35.708    27.202
A166 A221 A216   132.2672    28.564    34.005
A166 A70  A377   150.6438   190.706     5.093
A167 A408 A434   123.8936     7.808   124.403
A167 A408 A381   149.6574    11.688    83.106
A167 A408 A379    58.7429     2.140   453.843
A167 A408 A276    81.8597     7.222   134.496
A167 A379 A408    54.4789     2.010   483.209
A167 A267 A204    98.8818     5.251   184.989
A167 A170 A291   124.3665    11.184    86.851
A168 A417 A431   105.6855   160.264     6.061
A168 A417 A330   150.7276   236.141     4.113
A169 A74  A392   114.6428    32.362    30.014
A169 A74  A173   129.3937    50.674    19.168
A170 A167 A469   125.6989    18.208    53.345
A170 A167 A408    76.0621     4.986   194.828
A170 A167 A379    79.6156     4.830   201.112
A170 A167 A272    65.1530    16.231    59.843
A170 A167 A267   158.3541    11.706    82.973
A170 A128 A484   114.1719    16.521    58.795
A170 A128 A406   128.9501    15.594    62.287
A170 A128 A216    64.9919     4.713   206.075
A171 A255 A286    79.3546   101.362     9.583
A172 A130 A389    80.1285    36.728    26.447
A173 A434 A408   126.5192    16.984    57.191
A173 A269 A482   121.0044    40.574    23.940
A173 A196 A423    76.2916    25.823    37.615
A173 A74  A392    98.2954    13.986    69.450
A174 A213 A254    86.4475    25.935    37.452
A174 A145 A500    77.8431    20.911    46.451
A175 A327 A462   134.7416    24.411    39.791
A175 A327 A358    81.6923     5.277   184.058
A175 A327 A209   107.0570   147.494     6.586
A175 A98  A426    62.9530     3.509   276.775
A175 A98  A264   134.6959    18.052    53.808
A176 A343 A453    64.8582     6.873   141.323
A176 A282 A275   103.3749     8.460   114.808
A176 A139 A183   121.5496    44.641    21.758
A176 A29  A343    78.0065     6.731   144.309
A177 A58  A471    78.7411     5.741   169.205
A177 A58  A393   104.4699    13.683    70.990
A177 A58  A305    76.0774   264.419     3.673
A178 A219 A373    50.0649     3.592   270.391
A178 A41  A318   122.6017    12.803    75.869
A179 A235 A387   100.5148    60.500    16.055
A179 A235 A338   162.8066    60.131    16.153
A179 A235 A279    73.0188    82.656    11.751
A179 A218 A409   110.7976   259.958     3.736
A180 A423 A482   121.9787    57.130    17.002
A180 A423 A392    77.8357    44.182    21.985
A180 A423 A196   104.6077    12.729    76.306
A180 A297 A392    95.8093    52.347    18.555
A181 A164 A499    67.2526    22.401    43.360
A182 A95  A487    81.7559   179.758     5.404
A183 A485 A412    60.5166     6.988   138.991
A183 A376 A310   107.4651    37.260    26.069
A183 A258 A412    55.9570    10.936    88.817
A183 A258 A296   129.5324    44.791    21.686
A184 A323 A352    66.9645    19.191    50.614
A184 A237 A239   130.4416    17.540    55.377
A185 A465 A303   109.1361    13.032    74.535
A185 A465 A251    46.5832     8.694   111.717
A185 A370 A404   115.4504    15.302    63.479
A185 A370 A206   128.6089    18.604    52.210
A185 A298 A440   111.8174    13.565    71.605
A185 A298 A199   131.4602    13.192    73.630
A186 A360 A461   116.8209    13.468    72.122
A186 A275 A282   107.4733     9.081   106.965
A186 A275 A249    54.9693     4.990   194.664
A186 A210 A204   138.6706    12.229    79.425
A187 A437 A429   109.8106   331.698     2.928
A188 A364 A426   106.5706     9.855    98.560
A188 A44  A306    72.2269    38.108    25.489
A189 A390 A215   160.5060    40.967    23.710
A189 A191 A380    44.4445     3.788   256.446
A189 A88  A463    68.2989     9.595   101.235
A189 A88  A394   120.6817    19.591    49.580
A190 A479 A268    62.9320    21.817    44.522
A190 A60  A435    79.0267   198.817     4.886
A190 A60  A333   139.3385    59.353    16.365
A191 A380 A443   108.7991   128.045     7.586
A191 A380 A410    86.4211    89.357    10.870
A191 A189 A390   137.5884    57.730    16.825
A192 A311 A241    89.3529    20.738    46.837
A192 A114 A400   119.9721    18.037    53.851
A195 A227 A315   121.4141    40.324    24.088
A196 A423 A482   125.6316   101.956     9.527
A196 A423 A392    77.2271    59.102    16.435
A196 A173 A434   169.8728    15.444    62.892
A196 A173 A269    72.5336    20.976    46.306
A196 A137 A468    78.5450    23.318    41.656
A197 A461 A416   100.3167    28.944    33.559
A197 A461 A360   135.8377   255.301     3.805
A197 A461 A249   135.4123   186.644     5.204
A197 A165 A360    84.8975    43.192    22.488
A198 A200 A407   113.6348    12.640    76.846
A198 A200 A339   101.6678   276.298     3.515
A198 A93  A375   128.4504    96.603    10.055
A199 A298 A440   109.5288    16.878    57.550
A199 A212 A308   131.1731    12.172    79.797
A200 A407 A238    73.8173    12.376    78.481
A200 A339 A234    71.4679    46.537    20.872
A201 A109 A268   101.5195   124.686     7.790
A201 A25  A389   119.9107   275.359     3.527
A202 A233 A374   130.2433    14.597    66.545
A202 A65  A398   119.4971    23.048    42.144
A202 A59  A403   120.9628   143.834     6.753
A202 A59  A351   158.3011    14.258    68.126
A202 A59  A302    79.2022    10.339    93.945
A203 A489 A453   131.1012    25.415    38.218
A203 A489 A326    67.7665    13.757    70.604
A203 A488 A363    86.8402     8.992   108.023
A203 A488 A359    56.8499    18.590    52.249
A203 A488 A346    79.4750     9.700   100.133
A203 A414 A438   126.7509    30.880    31.455
A203 A359 A488    64.3783    20.830    46.631
A204 A276 A408    42.8537     6.060   160.277
A204 A276 A309   152.5672    56.635    17.150
A204 A266 A445   114.3186    32.809    29.606
A204 A266 A331    86.3737    16.254    59.757
A205 A499 A228   127.3578    66.860    14.528
A205 A438 A414    93.9290    17.365    55.935
A205 A438 A340   150.6541    19.778    49.112
A205 A337 A384    81.5514    16.724    58.080
A205 A241 A326   122.1927    13.281    73.135
A205 A241 A311   140.7339    12.107    80.227
A205 A52  A400    98.0604    14.745    65.875
A205 A52  A365    83.0767    24.994    38.862
A206 A370 A404   111.8805    20.573    47.214
A206 A124 A229   144.4451    30.059    32.313
A207 A287 A281    47.1220    34.996    27.755
A207 A281 A433   118.8602  1016.507     0.956
A207 A281 A287    80.8534    96.290    10.087
A208 A285 A367    97.7893    58.050    16.732
A208 A246 A402    78.9644    25.230    38.499
A209 A327 A462    79.4138   108.037     8.991
A209 A327 A358   156.2538   165.020     5.886
A209 A149 A278   118.7253    74.313    13.071
A209 A149 A257    75.0119   107.737     9.016
A210 A204 A276    93.8931     7.170   135.464
A210 A204 A267   175.4203     5.790   167.748
A210 A204 A266    98.7476     8.858   109.659
A210 A186 A360    66.1180     5.970   162.687
A210 A186 A275   143.5106    16.099    60.334
A210 A143 A434   125.2422    10.537    92.180
A210 A108 A360    44.3790     5.424   179.093
A210 A108 A334   135.2392    19.542    49.705
A211 A178 A219   150.6623    13.877    69.996
A212 A308 A234   104.9858    30.259    32.100
A212 A199 A298   148.2707     9.412   103.206
A212 A199 A230    69.1481    45.534    21.332
A212 A31  A229    75.7110    41.155    23.602
A212 A3   A276   147.8302    16.120    60.255
A213 A254 A252   119.7102   106.463     9.124
A215 A259 A451   123.6739    13.712    70.835
A215 A259 A245   106.7478    20.591    47.172
A216 A128 A484   143.5004    18.691    51.967
A216 A128 A406    86.2538     8.797   110.410
A217 A396 A385   144.3778    95.132    10.210
A217 A396 A315    69.7184    42.281    22.973
A217 A158 A467    80.2741     7.673   126.592
A217 A158 A255   157.0609    28.450    34.142
A218 A409 A494   141.9358    75.167    12.922
A218 A179 A235    93.5510    88.303    11.000
A218 A26  A409    63.5923    23.543    41.258
A219 A373 A312   134.8182    19.084    50.896
A220 A495 A247   121.7926    79.038    12.289
A220 A226 A439   146.6407    46.723    20.789
A220 A62  A458   102.0686    16.275    59.682
A222 A243 A483   111.5405   323.295     3.004
A222 A243 A273   137.1180   395.891     2.454
A223 A464 A427   119.4303     9.978    97.346
A223 A464 A328    77.2744    19.273    50.398
A223 A288 A289   112.8512     9.415   103.164
A223 A134 A424   157.1611    21.625    44.916
A223 A134 A289    69.4946     9.585   101.340
A224 A347 A472   114.2423   281.630     3.449
A224 A347 A372   109.6938   185.838     5.227
A226 A439 A494    94.0889    10.722    90.595
A226 A439 A362   133.2591   192.770     5.039
A226 A220 A495   161.5488    36.385    26.696
A226 A220 A357    74.3148    33.667    28.851
A226 A24  A321   106.3076    38.904    24.967
A226 A24  A307    96.4249     5.667   171.386
A227 A315 A396    83.1101    56.200    17.283
A227 A195 A467    62.2673     8.784   110.582
A228 A351 A312    91.0695    20.731    46.853
A229 A436 A320    70.3756    15.854    61.266
A229 A436 A261    95.4674    21.378    45.436
A230 A199 A298    88.4544    46.262    20.996
A231 A418 A384   116.7684    46.517    20.881
A231 A300 A388    64.9169    27.049    35.909
A232 A102 A383   139.2278   323.693     3.001
A233 A374 A474   102.2779    69.456    13.985
A233 A374 A302    93.9289     7.978   121.749
A233 A374 A242    87.6118     5.879   165.212
A233 A111 A302    60.5083     5.894   164.805
A233 A111 A257    74.9950    30.785    31.551
A233 A111 A242   116.2631    13.459    72.171
A234 A238 A407    97.3431    14.385    67.522
A235 A387 A332    99.1627    74.385    13.058
A235 A338 A341   113.0538   373.430     2.601
A235 A279 A314   102.8671    23.107    42.036
A235 A279 A304   127.7239   236.866     4.101
A236 A483 A243   137.9498   325.769     2.982
A236 A433 A281   117.3782   263.667     3.684
A237 A239 A328   144.5760    36.560    26.568
A237 A184 A323   129.5318    26.661    36.432
A237 A5   A441    64.8419    35.573    27.305
A237 A5   A391    63.1312    27.705    35.059
A237 A5   A239    34.7184     1.030   943.274
A238 A234 A339    86.4564    42.020    23.116
A238 A234 A308    89.9120    17.486    55.548
A239 A328 A464   114.8622    25.906    37.494
A239 A328 A264    75.0778    13.226    73.441
A239 A5   A441    61.2895    12.825    75.738
A239 A5   A391    93.6594    16.180    60.031
A240 A9   A412   108.6036   114.985     8.447
A241 A326 A489   148.7894    10.473    92.750
A241 A326 A427    57.9191     6.168   157.470
A241 A326 A425    66.1663    47.157    20.597
A241 A326 A345   156.5509    18.357    52.914
A241 A205 A499   122.5698    23.753    40.893
A241 A205 A438    55.8418     2.661   365.066
A241 A205 A337    89.1513     6.274   154.812
A242 A447 A332   137.2191    72.500    13.398
A242 A374 A474    58.7248    45.228    21.476
A242 A374 A302   101.3121    14.268    68.077
A242 A111 A302    89.3765    14.640    66.347
A242 A111 A257   130.7947    23.490    41.350
A243 A222 A342    97.1959   137.566     7.061
A244 A444 A457   133.1048    54.025    17.979
A245 A259 A451    61.0147     6.797   142.901
A246 A208 A285    95.0034    80.327    12.092
A247 A430 A321   112.1508    55.375    17.541
A248 A331 A266    88.4630    18.035    53.857
A249 A461 A416   115.5367     7.526   129.058
A249 A461 A360    66.9881     6.888   141.009
A249 A381 A455   108.4729    11.680    83.159
A249 A381 A408   157.6823    11.561    84.019
A249 A275 A282   155.9107    10.508    92.436
A250 A13  A328   106.9147    28.601    33.962
A251 A465 A303   139.4162    19.393    50.087
A251 A322 A366    55.2935     2.796   347.369
A253 A156 A385   169.1825    15.612    62.217
A254 A160 A328   149.1314    39.226    24.762
A254 A160 A264   108.3010    44.368    21.893
A255 A286 A401    49.8816    38.536    25.205
A255 A158 A467    86.1372    19.702    49.300
A255 A23  A466    88.5864    13.549    71.691
A255 A23  A369   146.6670    66.307    14.649
A256 A416 A461   134.9721    82.920    11.714
A256 A416 A419    65.0163    48.405    20.067
A256 A270 A419    59.9829    22.120    43.911
A257 A358 A327    67.0127    18.303    53.070
A257 A149 A278    97.7954    27.710    35.054
A257 A111 A302   130.4587    22.983    42.263
A257 A16  A473   130.7454    52.301    18.572
A257 A16  A424   166.1891    52.179    18.615
A257 A1   A344    85.1850    13.051    74.426
A258 A412 A485    68.5390     4.811   201.881
A258 A412 A271   131.3197    30.198    32.165
A258 A183 A485    58.6590     3.932   247.022
A258 A183 A376   141.0402    18.624    52.154
A259 A451 A486    51.5840    18.137    53.553
A259 A451 A394    87.3730    19.933    48.730
A259 A215 A390   126.7453    31.384    30.949
A259 A112 A428   116.3958    24.741    39.259
A260 A203 A489    82.3725    97.567     9.955
A260 A203 A488   106.9638    49.623    19.574
A260 A203 A414    79.8853    24.139    40.238
A260 A203 A359   110.5676    52.451    18.519
A260 A125 A398    94.1743    23.254    41.771
A260 A104 A358   117.6138    59.228    16.400
A260 A104 A326    65.0983    36.468    26.635
A261 A436 A320   111.1896     8.607   112.854
A261 A366 A446    92.0909    16.085    60.388
A261 A366 A322   119.3669    13.013    74.642
A261 A353 A349   136.3968    95.945    10.124
A262 A43  A405   138.2524   113.820     8.534
A262 A43  A295    93.6003    64.720    15.008
A262 A43  A280   109.2422    70.499    13.778
A263 A82  A402   101.0800    41.655    23.318
A263 A82  A285    94.4995    37.376    25.988
A263 A47  A369    96.2884   211.852     4.585
A264 A427 A480    88.0165    31.236    31.096
A264 A427 A464   100.2170    34.301    28.317
A264 A427 A326   143.0654    36.717    26.454
A264 A397 A294    91.5791    67.100    14.476
A264 A328 A464    81.2729    18.383    52.838
A264 A265 A382   141.7520    38.869    24.989
A264 A160 A328    61.8988    14.591    66.570
A264 A98  A426   155.0957    10.692    90.847
A264 A12  A427    65.3877    44.715    21.723
A265 A382 A441   113.9118    57.733    16.824
A265 A264 A427   149.2535    75.734    12.825
A265 A264 A397    80.2481    16.664    58.287
A265 A264 A328    78.9587    15.349    63.283
A266 A204 A276    66.6872    11.163    87.012
A266 A204 A267    83.6431     8.085   120.140
A267 A204 A276    87.4702     7.557   128.526
A267 A167 A469    71.7898    17.829    54.479
A267 A167 A408   106.4609     6.960   139.565
A267 A167 A379    82.0479    13.041    74.480
A267 A167 A272   102.7493    21.972    44.207
A269 A482 A457    65.9782    71.535    13.578
A269 A482 A423    22.4714    24.795    39.174
A269 A173 A434    98.7732    36.277    26.775
A269 A92  A398    79.3004    30.067    32.305
A269 A92  A345   122.2530    54.227    17.912
A270 A419 A416   109.9063    13.154    73.842
A270 A256 A416    60.8581    12.793    75.924
A271 A412 A485   154.0911    31.201    31.131
A272 A167 A469    99.1377    52.734    18.419
A272 A167 A408   135.7476    23.385    41.536
A272 A167 A379    85.8436    19.445    49.953
A273 A243 A483    88.4270   177.393     5.476
A274 A422 A335    53.8139    12.701    76.474
A274 A422 A280    47.2792    44.980    21.595
A274 A280 A422    59.1880    40.053    24.251
A274 A57  A394    83.7487     7.279   133.435
A274 A57  A336    85.5901     8.799   110.396
A275 A249 A481    62.6171     8.918   108.913
A275 A249 A461   103.1782    11.053    87.881
A275 A249 A381    78.4845     8.231   118.012
A275 A186 A360   115.4406    17.495    55.521
A275 A7   A324    63.9430     8.862   109.601
A276 A408 A434   128.5621    12.052    80.596
A276 A408 A381    71.5393     8.532   113.843
A276 A408 A379   130.9195    11.021    88.133
A276 A118 A308   106.9810    11.489    84.544
A277 A152 A451   104.5741    33.443    29.044
A277 A152 A415   152.1725    51.585    18.830
A277 A152 A319   144.8879    40.561    23.947
A278 A34  A358    78.4900     4.513   215.220
A279 A314 A332   120.8688    50.430    19.261
A279 A304 A496    72.5947   204.393     4.752
A279 A304 A429    90.2297   296.410     3.277
A279 A235 A387    98.6397   161.579     6.011
A279 A235 A338    95.7909    94.829    10.243
A280 A422 A335    75.6601    29.699    32.705
A280 A274 A422    73.5328   132.475     7.332
A280 A43  A405    55.3413   116.612     8.330
A280 A43  A295   135.7012    38.292    25.366
A281 A207 A287    52.0246    57.757    16.817
A282 A176 A343    51.1153     2.850   340.864
A283 A310 A478   150.4867    51.279    18.942
A283 A310 A376    46.7208     6.165   157.552
A283 A2   A348   114.0162     9.356   103.815
A285 A367 A442    75.6365    42.166    23.036
A285 A82  A402   121.8408    45.540    21.329
A286 A401 A476    87.4105   235.400     4.126
A286 A401 A466   124.6949   385.453     2.520
A287 A281 A433   125.4387   313.168     3.102
A288 A223 A464   135.5175    20.560    47.244
A289 A134 A424   126.0042    34.582    28.087
A290 A346 A488    80.9500    17.365    55.935
A292 A441 A382   109.2061   253.920     3.825
A292 A151 A352    76.2944   133.618     7.269
A293 A85  A421   119.0493   200.300     4.849
A295 A116 A442    90.8895    14.739    65.903
A295 A116 A369   144.4443    84.194    11.537
A295 A116 A333    93.5386    47.775    20.331
A295 A43  A405    83.6821    95.649    10.155
A296 A258 A412    74.2755    69.572    13.961
A296 A121 A491   143.8723   112.923     8.602
A296 A38  A475    76.4022    52.477    18.510
A297 A392 A423    74.2889    48.651    19.965
A297 A180 A423    83.5895    24.930    38.962
A298 A440 A460   127.6641    22.605    42.969
A298 A185 A465   138.4427    20.648    47.041
A298 A185 A370    37.5116     7.166   135.538
A299 A498 A459    70.0284    10.167    95.532
A299 A498 A371    79.7220    33.936    28.623
A299 A459 A498    57.3348     6.767   143.542
A299 A459 A319   116.2004    12.615    76.998
A300 A388 A318   100.4273    39.196    24.781
A300 A231 A418    65.3858     6.985   139.061
A302 A374 A474   151.7770    89.412    10.863
A302 A59  A403   120.6597    16.580    58.583
A302 A59  A351    89.9125     8.507   114.174
A303 A330 A486   119.1156    42.437    22.889
A303 A330 A417   129.3689    35.189    27.603
A304 A429 A437   130.3605   186.932     5.196
A304 A429 A350    78.8230   441.209     2.202
A304 A279 A314    92.0499   182.641     5.318
A305 A58  A471   145.4066   151.110     6.428
A305 A58  A393   109.7623   269.457     3.605
A307 A24  A321   134.9035    42.152    23.043
A308 A234 A339    87.1823    81.691    11.890
A309 A276 A408   156.0258   157.113     6.182
A311 A241 A326    91.5260     8.924   108.838
A313 A354 A395   112.6577    21.392    45.406
A313 A354 A317   142.9939    26.540    36.598
A314 A332 A447   126.4943    78.757    12.333
A314 A332 A387    63.8103    20.913    46.446
A314 A332 A361   165.6967    32.673    29.729
A315 A396 A385   129.6911   113.392     8.566
A317 A354 A395   101.7535    22.968    42.289
A317 A50  A470    88.0373    14.241    68.204
A317 A50  A431   109.4555    45.440    21.376
A319 A459 A498    65.7074     7.115   136.519
A319 A406 A415    53.8695     6.808   142.681
A319 A152 A451    89.2591    15.514    62.608
A319 A152 A415    44.3263    12.092    80.326
A322 A366 A446   135.9519    17.432    55.720
A322 A251 A465    70.3967    23.176    41.910
A324 A194 A329   117.6104    28.775    33.756
A325 A244 A444    78.2391    76.558    12.687
A325 A161 A398   114.6043    84.499    11.495
A325 A32  A462    76.5506    53.128    18.283
A325 A32  A456    51.1320    21.239    45.734
A325 A32  A452   136.3456    46.718    20.791
A326 A489 A453    82.6522     8.004   121.357
A326 A427 A480    57.6762     4.033   240.838
A326 A427 A464   110.7517    15.724    61.773
A326 A104 A358   121.7955    55.523    17.494
A327 A462 A426    64.3399    15.624    62.169
A327 A175 A391   147.9348    17.212    56.432
A328 A464 A427    93.3955    15.015    64.689
A328 A264 A427    75.5736    45.562    21.319
A328 A264 A397   157.2422    20.562    47.238
A329 A77  A481   147.3129    15.987    60.756
A330 A486 A451   104.0736    38.279    25.375
A330 A417 A431    94.5463    15.346    63.293
A330 A303 A465    80.0298    11.601    83.724
A331 A266 A445   151.1139    41.161    23.598
A331 A248 A375   125.4403    72.620    13.375
A331 A94  A432    96.8225   550.388     1.765
A331 A94  A334   122.2485    31.548    30.789
A333 A116 A442   162.9468    47.422    20.483
A333 A116 A369    89.0659   130.203     7.460
A333 A60  A435   113.3229   166.890     5.820
A334 A108 A360   163.0389    29.072    33.411
A334 A94  A432    55.1707   159.487     6.090
A335 A394 A451   152.9857    31.441    30.893
A336 A57  A394   161.8785    15.710    61.827
A337 A384 A449   147.4375    37.808    25.691
A337 A384 A418   106.4630    16.642    58.366
A337 A205 A499   143.8521    29.642    32.769
A337 A205 A438   110.1459     9.898    98.131
A338 A235 A387    90.6397    51.786    18.756
A339 A200 A407   140.9959   236.235     4.112
A340 A438 A414    93.6824    14.224    68.290
A342 A107 A438   140.2533    24.289    39.991
A343 A453 A489   125.8346    15.206    63.877
A343 A453 A480   124.7195    12.063    80.523
A345 A326 A489    50.1373     6.347   153.041
A345 A326 A427    99.0802    17.086    56.849
A345 A326 A425   113.6791    39.665    24.488
A345 A92  A398    61.1695     9.120   106.509
A345 A42  A480    66.5825     8.481   114.534
A345 A42  A427   101.0381    12.078    80.421
A345 A42  A397   144.9011    25.415    38.218
A346 A488 A363   118.6804    35.458    27.393
A346 A488 A359    83.2511    45.702    21.253
A347 A472 A385   112.3000    49.702    19.543
A347 A372 A448    70.2390    19.690    49.332
A347 A76  A448    68.7823     9.513   102.102
A347 A76  A422   162.9957    47.385    20.498
A350 A429 A437   126.8760   357.949     2.714
A351 A312 A373    75.4031     4.181   232.339
A351 A228 A499   106.5043    22.940    42.343
A351 A59  A403    80.3927   157.276     6.176
A353 A261 A436    51.1719     6.366   152.578
A353 A261 A366    45.5818     1.730   561.431
A353 A136 A413    86.3506    62.320    15.586
A354 A395 A484   113.2599    19.713    49.273
A354 A395 A460    71.2852    11.244    86.382
A354 A313 A468   100.1449    29.721    32.682
A355 A284 A411   160.8864    39.340    24.690
A356 A129 A497    59.5340    33.640    28.874
A356 A129 A430   150.5498    42.226    23.003
A357 A220 A495   110.6652    51.509    18.857
A358 A327 A462   103.6571    20.856    46.572
A359 A488 A363   133.9725    39.179    24.792
A359 A203 A489    75.6985    11.325    85.766
A359 A203 A488    58.7718     7.053   137.716
A359 A203 A414   163.6261    21.016    46.219
A360 A461 A416    91.1306    14.710    66.030
A361 A332 A447    64.8342    29.303    33.147
A361 A332 A387   104.1324    49.262    19.717
A362 A439 A494   120.5753   231.565     4.195
A364 A426 A462   117.4789    39.154    24.808
A365 A363 A488   146.5100    25.340    38.332
A365 A52  A400    77.0145    10.475    92.731
A366 A261 A436    93.1121     7.187   135.155
A369 A476 A401   104.2453    42.206    23.014
A369 A146 A476    61.3810    50.456    19.251
A369 A146 A386   137.7958    63.911    15.198
A369 A116 A442    94.4729   175.370     5.539
A369 A23  A466   123.4641    74.202    13.090
A370 A404 A475   141.1267    38.794    25.038
A370 A185 A465   101.7732    18.327    53.001
A371 A498 A459   145.9419    45.323    21.431
A372 A347 A472   117.4309    34.267    28.346
A372 A101 A448    64.0706     6.739   144.145
A374 A242 A452   114.9335    30.876    31.459
A374 A242 A447   102.6663    47.132    20.609
A376 A310 A478   123.4314    72.363    13.423
A376 A183 A485   100.1032    14.489    67.041
A376 A120 A478   106.3915    59.265    16.389
A376 A120 A378    93.7961    24.299    39.973
A378 A120 A478   101.6724   117.031     8.300
A379 A408 A434    67.3712     7.765   125.089
A379 A408 A381   132.1124     9.641   100.751
A379 A167 A469   153.1833    19.145    50.736
A379 A167 A408    66.7782     1.569   618.897
A381 A455 A484   104.7123    14.750    65.854
A381 A408 A434    67.2853     6.710   144.762
A381 A249 A481   137.1084    16.729    58.062
A381 A249 A461   131.0739     8.396   115.683
A383 A147 A497   155.7395    63.587    15.275
A386 A146 A476    85.1319     9.832    98.792
A386 A87  A399    78.2692    47.127    20.611
A387 A332 A447   162.5976    71.408    13.603
A391 A5   A441   112.2976    20.623    47.100
A392 A423 A482    88.6079    64.845    14.979
A393 A58  A471    87.4385     6.115   158.835
A394 A451 A486   129.2875    33.237    29.224
A394 A335 A422   151.6556    37.192    26.117
A394 A88  A463   103.6657    38.210    25.421
A394 A39  A451    38.8753    10.855    89.479
A394 A39  A446   139.2764    33.136    29.313
A394 A6   A451    51.8951     5.969   162.724
A395 A484 A455    78.3098     9.933    97.789
A395 A460 A470   124.3890    16.562    58.649
A395 A460 A440    88.3847    22.865    42.480
A396 A385 A490   109.0857    39.361    24.677
A396 A385 A472    54.7717    16.061    60.479
A396 A30  A411    94.3722   133.553     7.273
A397 A264 A427   125.9566    62.170    15.624
A397 A42  A480    84.0707    42.620    22.790
A397 A42  A427    85.3273    68.200    14.242
A398 A457 A482   102.0094    98.248     9.886
A398 A457 A444    71.1288    49.759    19.520
A398 A49  A444    47.5930    26.295    36.940
A405 A190 A479    89.5602   116.574     8.332
A406 A319 A459   134.2416    13.974    69.509
A406 A128 A484   113.3328    17.942    54.137
A408 A381 A455    93.4951    13.625    71.287
A408 A167 A469   120.8012    34.181    28.417
A409 A494 A439    87.8013    20.159    48.183
A409 A4   A494    47.7941    13.132    73.964
A410 A380 A443   149.2207    23.020    42.194
A413 A106 A436   162.8535    35.751    27.169
A414 A203 A489   118.2269    14.488    67.042
A414 A203 A488   107.9423    18.953    51.249
A415 A152 A451    98.2750    35.485    27.373
A415 A97  A490   156.5797    22.970    42.287
A417 A330 A486    90.3456    28.556    34.015
A418 A384 A449   103.5413    39.921    24.331
A419 A416 A461   127.0559    18.080    53.725
A421 A84  A492    60.5948    33.641    28.873
A422 A76  A448   101.2897   130.050     7.469
A423 A482 A457    64.6181    64.081    15.158
A424 A16  A473    38.0190     9.361   103.761
A425 A326 A489   129.7117    43.829    22.161
A425 A326 A427    74.5188    35.228    27.573
A427 A480 A453   138.3032    12.390    78.395
A427 A326 A489   144.2828    12.153    79.927
A427 A42  A480    72.2843    12.559    77.343
A428 A19  A450   139.2614   210.759     4.609
A429 A304 A496   132.6950  1310.091     0.741
A430 A247 A495    85.4637   110.062     8.825
A430 A129 A497   104.4561    46.628    20.831
A431 A50  A470    72.4389     6.088   159.548
A433 A236 A483    59.3365    12.540    77.457
A435 A268 A479    93.8048    67.839    14.318
A437 A63  A492   129.3903    63.028    15.411
A438 A205 A499   101.7655    30.536    31.809
A440 A460 A470   135.6663    57.661    16.846
A444 A457 A482   116.2042    53.714    18.083
A446 A39  A451   109.1448    21.690    44.782
A447 A242 A452   114.9337    44.526    21.815
A452 A32  A462   118.3192    31.740    30.602
A452 A32  A456   106.6045    85.593    11.348
A454 A123 A471   101.3464    86.884    11.180
A456 A32  A462   125.6401    50.556    19.213
A459 A299 A498    52.6368     6.461   150.337
A459 A299 A493    66.1441    33.752    28.778
A460 A395 A484    95.3575    24.213    40.115
A461 A249 A481    51.1180    14.713    66.016
A464 A427 A480   164.4924    15.844    61.307
A466 A401 A476   123.9696    13.229    73.423
A472 A385 A490    73.5645    17.394    55.844
A473 A162 A499   105.5295    40.706    23.862
A480 A453 A489   107.7407    13.297    73.050
A488 A203 A489   132.9279    12.496    77.728
A493 A299 A498    87.6745    22.488    43.193
