# Supplementary material for: Performance efficient macromolecular mechanics via sub-nanometer shape based coarse graining
Source: Nat Commun. 2023 Apr 10;14:2014. doi: 10.1038/s41467-023-37801-5 (PMC10086035; doi:10.1038/s41467-023-37801-5)
Supplement: Supplementary file 8 — Source Data [file 41467_2023_37801_MOESM8_ESM.zip › source_data/Figure_7/Figure7_panelE_atomistic_bonds.dat]

A1   A16      6.0617     0.057     5.228
A1   A257     6.7230     0.232     1.276
A1   A344     5.5151     0.024    12.316
A2   A127     5.1714     0.023    13.045
A2   A150     5.2395     0.041     7.234
A2   A283     4.9228     0.012    24.891
A2   A348     8.5860     0.307     0.964
A3   A31      7.6559     0.493     0.600
A3   A118     5.1282     0.005    60.548
A3   A212     4.3785     0.010    28.284
A3   A276     5.4247     0.017    17.878
A4   A409     4.1230     0.093     3.196
A4   A494     4.7912     0.152     1.948
A5   A34      7.6480     0.038     7.756
A5   A44      5.0437     0.189     1.563
A5   A98      4.7153     0.032     9.317
A5   A237     4.6851     0.029    10.125
A5   A239     5.6283     0.011    26.062
A5   A391     5.5162     0.028    10.520
A5   A441     4.5831     0.036     8.212
A6   A394     4.4937     0.012    25.542
A6   A451     4.0288     0.008    38.985
A7   A17      6.9781     0.007    43.784
A7   A275     5.3185     0.009    33.530
A7   A324     4.0293     0.008    37.470
A8   A117     3.5873     0.030     9.765
A9   A121     4.0463     0.012    24.249
A9   A240     5.0911     0.023    12.952
A9   A412     5.2414     0.048     6.204
A10  A91      2.9449     0.005    57.032
A10  A306     3.5265     0.045     6.588
A11  A97      5.4603     0.053     5.574
A11  A137     6.3009     0.121     2.437
A11  A138     9.5351     0.199     1.486
A11  A148     3.6310     0.014    21.440
A12  A264     3.5225     0.078     3.788
A12  A427     4.5377     0.032     9.280
A13  A250     2.0780     0.009    31.588
A13  A328     4.4810     0.010    29.213
A14  A78      2.3736     0.003   107.506
A14  A433     2.8852     0.013    23.078
A15  A266     5.5795     0.152     1.941
A16  A27      5.8775     0.096     3.076
A16  A257     4.4200     0.114     2.601
A16  A424     5.7995     0.180     1.644
A16  A473     4.0709     0.009    32.495
A18  A329     3.7012     0.041     7.154
A19  A87      3.4148     0.010    30.102
A19  A428     3.4688     0.022    13.705
A19  A450     5.0066     0.061     4.828
A20  A46      4.6404     0.016    18.708
A20  A133     3.9622     0.007    40.718
A21  A45      5.5607     0.023    12.905
A21  A101     4.4033     0.061     4.813
A21  A405     5.8823     0.356     0.831
A22  A35      4.3288     0.023    12.873
A22  A90      3.0926     0.020    14.771
A22  A214     3.9828     0.016    18.485
A23  A53      3.2881     0.026    11.244
A23  A255     3.5290     0.009    31.551
A23  A369     5.8864     0.210     1.409
A23  A466     3.7701     0.005    58.993
A24  A226     3.2523     0.037     8.014
A24  A307     4.0394     0.050     5.907
A24  A321     5.3506     0.144     2.056
A25  A201     3.8891     0.028    10.647
A25  A389     2.9782     0.013    22.163
A26  A144     3.7627     0.019    15.651
A26  A218     3.9903     0.017    17.601
A26  A409     4.3028     0.058     5.137
A27  A344     5.1265     0.085     3.475
A28  A177     4.1241     0.028    10.445
A29  A176     4.5531     0.017    16.979
A29  A343     4.0397     0.005    61.847
A30  A53      8.1579     1.130     0.262
A30  A396     3.8636     0.216     1.370
A30  A411     4.1602     0.037     8.052
A31  A212     6.7296     0.446     0.663
A31  A229     5.6764     0.301     0.982
A32  A111     4.5571     0.018    16.141
A32  A325     5.1142     0.048     6.227
A32  A452     4.6694     0.060     4.932
A32  A456     4.9655     0.038     7.823
A32  A462     4.7585     0.023    13.091
A33  A54      3.7040     0.007    43.981
A34  A278     2.8385     0.004    82.177
A34  A358     4.4047     0.011    27.757
A35  A71      4.6375     0.076     3.874
A35  A229     4.1500     0.006    45.815
A36  A75      4.2837     0.010    30.909
A36  A88      3.9812     0.052     5.739
A36  A122     2.9646     0.039     7.635
A36  A159     3.1263     0.005    61.846
A37  A124     3.0815     0.013    23.040
A38  A296     5.0813     0.212     1.397
A38  A475     4.7006     0.112     2.641
A39  A394     5.3428     0.114     2.598
A39  A446     4.5312     0.009    32.178
A39  A451     5.8710     0.139     2.130
A40  A119     3.9544     0.006    50.300
A40  A127     4.1692     0.007    42.385
A40  A348     3.7867     0.010    29.138
A41  A178     3.1913     0.009    31.231
A41  A318     2.5971     0.004    66.613
A42  A44      5.6193     0.639     0.463
A42  A104     6.0144     0.139     2.121
A42  A345     4.6832     0.016    18.314
A42  A397     6.7999     0.145     2.035
A42  A427     6.2315     0.144     2.058
A42  A480     4.5389     0.037     7.952
A43  A262     3.3902     0.015    19.622
A43  A280     5.6887     0.037     7.986
A43  A295     4.5493     0.027    10.969
A43  A405     5.5589     0.291     1.016
A44  A98      4.5969     0.067     4.418
A44  A188     4.0097     0.270     1.096
A44  A306     5.1424     0.160     1.849
A45  A284     3.7902     0.047     6.250
A46  A192     4.9388     0.009    32.365
A47  A56      4.7009     0.119     2.490
A47  A116     3.7784     0.018    16.148
A47  A263     3.3732     0.017    17.025
A47  A369     4.7487     0.206     1.436
A48  A158     5.7061     0.083     3.584
A48  A385     6.3409     1.174     0.252
A49  A153     3.5825     0.017    17.681
A49  A398     6.2983     0.085     3.494
A49  A444     5.1693     0.076     3.878
A50  A317     3.2928     0.061     4.846
A50  A431     3.6419     0.004    82.256
A50  A470     3.8524     0.009    32.855
A51  A128     5.7561     0.071     4.145
A51  A319     4.5501     0.011    26.059
A52  A61      2.8391     0.023    12.654
A52  A205     7.3646     0.085     3.467
A52  A365     3.2736     0.046     6.377
A52  A400     4.8482     0.018    16.055
A53  A82      5.5344     0.504     0.587
A54  A94      4.3568     0.023    12.795
A54  A140     4.2365     0.051     5.799
A54  A180     6.1215     0.020    14.520
A55  A64      4.6524     0.124     2.390
A55  A410     5.0542     0.231     1.281
A57  A88      6.4123     0.033     9.009
A57  A274     4.1422     0.010    30.340
A57  A336     5.6205     0.049     6.068
A57  A394     4.9138     0.021    14.289
A58  A177     4.1669     0.005    65.493
A58  A305     4.2451     0.186     1.589
A58  A393     4.7665     0.009    33.229
A58  A471     3.5816     0.007    42.458
A59  A202     5.5051     0.006    46.157
A59  A302     5.1446     0.007    40.543
A59  A351     4.1141     0.007    45.111
A59  A403     5.5199     0.133     2.232
A60  A190     4.3817     0.016    18.103
A60  A333     3.1515     0.020    14.690
A60  A435     4.4052     0.128     2.304
A62  A220     4.1152     0.025    11.773
A62  A458     3.9880     0.005    57.190
A63  A437     3.1918     0.031     9.411
A63  A492     2.7819     0.013    22.075
A64  A245     4.0004     0.007    44.928
A65  A111     4.7262     0.018    16.830
A65  A161     5.5750     0.097     3.046
A65  A202     4.4577     0.059     5.004
A65  A398     7.1852     0.067     4.430
A66  A85      4.1753     0.159     1.858
A67  A70      4.8221     0.021    14.076
A67  A100     5.1487     0.026    11.539
A67  A371     4.3732     0.132     2.234
A68  A108     3.5275     0.017    17.098
A68  A270     3.4177     0.007    45.121
A69  A213     3.8865     0.345     0.857
A70  A166     3.6116     0.016    17.936
A70  A377     4.0299     0.031     9.458
A72  A92      4.8625     0.019    15.513
A72  A306     6.0774     0.062     4.769
A73  A79      2.5742     0.004    66.389
A73  A163     3.6970     0.024    12.176
A74  A81      3.5467     0.058     5.066
A74  A169     4.3472     0.018    16.743
A74  A173     5.7694     0.026    11.553
A74  A392     5.2922     0.035     8.433
A75  A159     3.7854     0.006    49.814
A75  A189     3.5010     0.015    20.140
A76  A347     4.5013     0.010    28.953
A76  A422     4.6098     0.584     0.506
A76  A448     4.8593     0.055     5.392
A77  A329     2.8982     0.004    76.167
A77  A481     3.6636     0.020    14.682
A79  A316     3.9130     0.009    34.014
A80  A101     4.7788     0.032     9.389
A80  A422     6.9817     1.354     0.219
A82  A263     2.8170     0.064     4.635
A82  A285     3.6200     0.108     2.744
A82  A402     3.9881     0.030     9.941
A83  A135     4.7474     0.021    13.922
A83  A320     4.3880     0.006    52.703
A84  A421     2.9452     0.018    16.304
A84  A492     3.3568     0.027    10.987
A85  A293     4.0960     0.011    27.309
A85  A421     2.9011     0.020    14.571
A86  A265     4.9218     0.046     6.406
A87  A386     3.2137     0.007    40.283
A87  A399     4.0659     0.035     8.372
A88  A189     4.8761     0.027    11.090
A88  A394     8.1918     0.048     6.153
A88  A463     3.7336     0.025    11.788
A89  A156     5.0303     0.011    26.474
A89  A472     4.5165     0.047     6.337
A90  A309     2.5229     0.008    38.876
A91  A188     3.0481     0.006    47.666
A92  A269     5.0312     0.159     1.856
A92  A345     5.0421     0.008    36.146
A92  A398     8.4633     0.104     2.849
A93  A198     3.3938     0.025    11.937
A93  A375     3.7420     0.075     3.964
A94  A331     6.0269     0.086     3.458
A94  A334     4.5414     0.017    17.532
A94  A432     5.0592     0.682     0.434
A95  A114     3.7977     0.013    22.361
A95  A182     3.9769     0.052     5.661
A95  A487     3.3923     0.010    28.632
A96  A174     4.4568     0.009    33.991
A97  A415     7.7350     0.110     2.701
A97  A490     4.5962     0.049     6.042
A98  A175     4.5581     0.018    16.728
A98  A264     6.3795     0.113     2.615
A98  A426     6.0712     0.016    18.566
A99  A418     3.9932     0.050     5.929
A100 A493     6.5767     0.026    11.213
A101 A372     3.9182     0.013    23.407
A101 A448     5.6478     0.035     8.403
A102 A232     2.8435     0.017    17.873
A102 A383     3.0501     0.016    18.537
A103 A238     5.3463     0.021    14.147
A104 A260     7.1298     0.543     0.545
A104 A326     5.2248     0.108     2.730
A104 A358     5.1877     0.049     6.007
A105 A151     4.4862     0.155     1.908
A106 A136     5.1825     0.214     1.385
A106 A413     3.9887     0.125     2.376
A106 A436     4.7268     0.014    20.526
A107 A342     4.0652     0.019    15.495
A107 A438     5.4571     0.028    10.531
A108 A210     4.8351     0.039     7.517
A108 A334     3.7620     0.006    50.035
A108 A360     7.3909     0.055     5.348
A109 A201     3.9562     0.046     6.376
A109 A268     2.6388     0.020    14.867
A110 A160     5.0185     0.014    21.315
A110 A427     8.2844     0.071     4.184
A111 A233     2.9297     0.003   102.587
A111 A242     4.1298     0.008    36.243
A111 A257     5.7648     0.066     4.483
A111 A302     6.1119     0.024    12.123
A112 A259     4.3537     0.009    33.472
A112 A428     4.8775     0.015    20.184
A113 A115     4.9753     0.040     7.307
A113 A117     5.0278     0.030     9.902
A113 A119     4.9390     0.022    13.197
A113 A290     5.1976     0.078     3.771
A114 A192     3.5626     0.009    31.766
A114 A400     5.6103     0.118     2.497
A115 A125     4.0556     0.015    19.572
A115 A313     3.5743     0.024    12.575
A116 A295     4.0343     0.024    12.211
A116 A333     3.4096     0.061     4.875
A116 A369     6.0021     0.114     2.606
A116 A442     3.6291     0.024    12.287
A117 A361     5.0094     0.021    13.997
A118 A276     5.7532     0.054     5.439
A118 A308     5.4298     0.018    16.185
A120 A376     6.3560     0.058     5.064
A120 A378     3.8309     0.095     3.111
A120 A478     4.6597     0.147     2.014
A121 A296     2.9686     0.104     2.844
A121 A491     4.3275     0.038     7.750
A122 A159     3.6853     0.026    11.241
A122 A172     3.2156     0.009    34.384
A123 A151     3.8654     0.011    27.672
A123 A454     3.6729     0.010    30.074
A123 A471     3.4514     0.005    54.687
A124 A206     4.2115     0.030    10.015
A124 A229     5.3428     0.028    10.751
A125 A260     4.4219     0.011    27.426
A125 A398     6.6391     0.171     1.729
A126 A131     4.9729     0.037     7.953
A126 A338     4.2542     0.022    13.243
A128 A170     4.4734     0.006    47.942
A128 A216     3.6118     0.004    68.471
A128 A406     5.2825     0.042     7.126
A128 A484     6.3691     0.042     7.053
A129 A356     4.0655     0.017    17.878
A129 A430     3.1517     0.012    25.482
A129 A497     2.9673     0.016    18.349
A130 A172     3.7043     0.056     5.254
A130 A389     2.7684     0.037     7.972
A131 A153     4.1429     0.069     4.314
A131 A244     5.7410     0.377     0.786
A132 A213     4.3686     0.063     4.699
A133 A485     4.4786     0.007    45.010
A134 A223     5.9779     0.030     9.829
A134 A289     3.7689     0.005    54.768
A134 A424     5.9273     0.065     4.547
A135 A316     4.5799     0.010    30.648
A136 A353     5.2481     0.085     3.493
A136 A413     4.6206     0.152     1.950
A137 A138     5.8076     0.125     2.359
A137 A196     6.1967     0.024    12.407
A137 A468     4.0951     0.078     3.796
A138 A153     5.3852     0.013    23.315
A139 A157     2.2479     0.052     5.660
A139 A176     4.4908     0.075     3.933
A139 A183     3.8666     0.018    16.247
A141 A164     4.2741     0.019    15.809
A141 A373     5.3231     0.007    45.160
A142 A285     4.1462     0.079     3.722
A143 A210     4.7892     0.016    18.278
A143 A434     4.9863     0.010    31.033
A144 A467     5.6504     2.639     0.112
A145 A174     4.4025     0.011    27.324
A145 A500     3.7297     0.113     2.609
A146 A369     5.6996     0.216     1.369
A146 A386     4.3423     0.004    66.016
A146 A476     5.1691     0.025    11.650
A147 A383     2.8092     0.006    52.199
A147 A497     2.8149     0.014    21.381
A148 A169     4.3540     0.024    12.337
A149 A209     5.7530     1.094     0.270
A149 A257     6.9574     0.445     0.665
A149 A278     3.4063     0.061     4.887
A151 A292     7.7047     3.003     0.099
A151 A352     4.0319     0.017    16.984
A152 A277     5.4172     0.123     2.413
A152 A319     5.4228     0.021    14.308
A152 A415     2.4656     0.010    29.942
A152 A451     4.7384     0.078     3.789
A154 A189     3.5690     0.037     8.070
A155 A398     4.0288     0.036     8.120
A156 A253     2.8471     0.004    79.829
A156 A385     4.4219     0.049     5.995
A157 A258     3.5174     0.009    33.051
A158 A217     4.8727     0.007    40.139
A158 A255     3.7209     0.010    29.634
A158 A467     3.7643     0.006    47.518
A159 A420     3.2268     0.008    35.382
A160 A254     3.6436     0.040     7.445
A160 A264     7.5953     0.253     1.167
A160 A328     4.3224     0.012    23.860
A161 A325     4.8042     0.014    20.867
A161 A398     4.6779     0.031     9.547
A162 A473     4.3400     0.012    24.731
A162 A499     5.6931     0.139     2.127
A163 A214     3.7024     0.167     1.776
A164 A181     5.0202     0.010    29.939
A164 A499     6.2753     0.007    42.360
A165 A197     4.9490     0.279     1.059
A165 A360     4.8711     0.010    29.470
A166 A221     4.0055     0.032     9.191
A167 A170     4.1242     0.011    27.665
A167 A267     3.4520     0.010    28.731
A167 A272     5.8266     0.041     7.205
A167 A379     4.3031     0.005    58.286
A167 A408     4.0971     0.006    47.874
A167 A469     5.2840     0.042     7.091
A168 A417     3.5780     0.051     5.785
A170 A291     3.5171     0.007    41.419
A171 A255     4.5295     0.016    18.853
A173 A196     4.9342     0.008    38.701
A173 A269     4.7971     0.049     6.092
A173 A434     5.1191     0.025    11.769
A174 A213     4.1072     0.044     6.671
A175 A327     3.7863     0.015    19.304
A175 A391     5.1458     0.019    15.386
A176 A282     5.2849     0.012    24.180
A176 A343     5.4215     0.019    15.241
A177 A250     3.5442     0.013    23.648
A178 A211     5.2483     0.012    23.813
A178 A219     4.6396     0.022    13.227
A179 A218     4.7732     0.289     1.023
A179 A235     4.2964     0.034     8.677
A180 A297     4.7168     0.188     1.572
A180 A423     5.2159     0.105     2.820
A183 A258     5.3653     0.011    26.262
A183 A376     3.6719     0.007    43.539
A183 A485     4.1227     0.004    84.400
A184 A237     2.5426     0.024    12.555
A184 A323     3.8777     0.033     8.942
A185 A298     5.9322     0.108     2.748
A185 A370     7.2209     0.142     2.076
A185 A465     5.9772     0.055     5.429
A186 A210     4.9109     0.022    13.474
A186 A275     6.1166     0.036     8.202
A186 A360     4.5990     0.010    29.189
A187 A437     2.9871     0.089     3.309
A188 A364     4.1057     0.014    21.610
A189 A191     6.2151     0.089     3.317
A189 A390     4.8039     0.100     2.952
A190 A405     6.9592     0.676     0.438
A190 A479     4.8688     0.133     2.221
A191 A380     5.0406     0.114     2.586
A192 A311     3.8077     0.004    67.034
A193 A463     2.6150     0.018    16.255
A194 A324     3.5314     0.003    87.071
A194 A329     3.4259     0.030     9.791
A195 A227     4.6241     0.020    14.534
A195 A467     4.3132     0.009    33.381
A196 A423     4.4735     0.134     2.214
A197 A461     3.6381     0.211     1.400
A198 A200     4.5215     0.027    10.820
A199 A212     6.5036     0.039     7.562
A199 A230     4.0765     0.057     5.212
A199 A298     5.0407     0.009    33.509
A200 A339     3.0548     0.173     1.710
A200 A407     3.9981     0.016    18.962
A202 A233     5.2792     0.060     4.941
A203 A260     4.3512     0.024    12.347
A203 A359     4.0350     0.071     4.148
A203 A414     3.7933     0.023    13.074
A203 A488     4.3381     0.018    16.286
A203 A489     5.6662     0.092     3.229
A204 A210     7.4965     0.044     6.657
A204 A266     4.4189     0.012    23.974
A204 A267     4.6691     0.004    68.595
A204 A276     7.2828     0.071     4.193
A205 A241     5.9727     0.014    21.882
A205 A337     4.7127     0.017    16.957
A205 A438     4.6267     0.035     8.362
A205 A499     5.8449     0.076     3.871
A206 A370     4.1235     0.008    35.794
A207 A281     3.1762     0.063     4.716
A207 A287     4.2515     0.064     4.593
A208 A246     4.8833     0.169     1.748
A208 A285     3.8583     0.023    13.115
A209 A327     4.1358     0.086     3.460
A212 A308     5.9028     0.094     3.136
A213 A254     3.4817     0.015    20.131
A215 A259     4.0993     0.011    25.866
A215 A390     5.1024     0.049     6.004
A216 A221     3.8610     0.007    41.901
A217 A396     5.0866     0.189     1.563
A218 A409     4.3700     0.038     7.878
A219 A373     5.2724     0.028    10.634
A220 A226     5.5087     0.069     4.307
A220 A357     4.6559     0.029    10.362
A220 A495     3.7139     0.040     7.408
A222 A243     3.6832     0.022    13.246
A222 A342     4.3806     0.041     7.177
A223 A288     3.5657     0.004    70.137
A223 A464     3.6682     0.022    13.708
A224 A347     4.7490     0.112     2.646
A225 A386     3.5109     0.024    12.352
A226 A439     3.2476     0.007    42.258
A227 A315     4.1885     0.017    17.280
A228 A351     4.1254     0.005    61.297
A228 A499     4.2204     0.049     6.026
A229 A436     6.2351     0.074     4.021
A231 A300     5.3280     0.131     2.267
A231 A418     5.1051     0.103     2.865
A232 A293     2.9605     0.013    22.209
A233 A374     3.0830     0.004    70.458
A234 A238     4.3852     0.014    21.171
A234 A308     3.8483     0.090     3.299
A234 A339     6.1221     0.304     0.974
A235 A279     3.4988     0.104     2.846
A235 A338     4.2444     0.025    11.781
A235 A387     3.4165     0.028    10.452
A236 A433     4.0218     0.095     3.125
A236 A483     3.7417     0.051     5.810
A237 A239     3.2096     0.003    84.823
A238 A407     4.7022     0.008    35.695
A239 A328     6.0632     0.076     3.904
A241 A311     8.1899     0.171     1.733
A241 A326     5.4779     0.020    14.492
A242 A374     5.3077     0.059     5.035
A242 A447     5.4029     0.107     2.770
A242 A452     4.7008     0.076     3.898
A243 A273     4.3696     0.066     4.455
A243 A483     2.8389     0.020    14.752
A244 A325     7.6538     1.993     0.148
A244 A444     6.0983     0.179     1.652
A245 A259     4.0903     0.005    59.538
A246 A402     4.3168     0.060     4.937
A247 A430     4.2393     0.020    14.560
A247 A495     3.7516     0.143     2.068
A248 A331     3.0536     0.015    20.292
A248 A375     3.7027     0.049     5.983
A249 A275     6.6356     0.050     5.896
A249 A381     6.6296     0.007    42.207
A249 A461     5.2747     0.032     9.198
A249 A481     4.9751     0.015    19.712
A251 A322     4.2912     0.019    15.928
A251 A465     4.2773     0.010    28.787
A252 A254     3.8654     0.132     2.239
A253 A277     3.4255     0.010    30.272
A255 A286     5.8414     1.111     0.266
A256 A270     5.2259     0.006    47.748
A256 A416     4.9878     0.194     1.522
A257 A358     7.7796     0.300     0.986
A258 A296     4.3429     0.335     0.883
A258 A412     3.5910     0.022    13.556
A259 A451     6.4668     0.107     2.771
A261 A353     5.5541     0.014    21.389
A261 A366     5.4186     0.016    18.890
A261 A436     6.7514     0.056     5.323
A262 A428     5.5167     0.113     2.627
A264 A265     3.6777     0.030    10.019
A264 A328     6.7437     0.184     1.607
A264 A397     5.4507     0.035     8.546
A264 A427     4.4388     0.128     2.309
A265 A382     3.8368     0.014    21.751
A266 A331     3.8925     0.015    19.563
A266 A445     4.1548     0.028    10.427
A268 A435     6.2827     1.240     0.239
A268 A479     3.4796     0.111     2.663
A269 A482     7.4227     0.369     0.801
A270 A419     3.4139     0.006    50.712
A271 A412     5.5995     0.031     9.531
A274 A280     3.9675     0.065     4.564
A274 A422     4.6762     0.261     1.132
A275 A282     4.6475     0.008    37.304
A276 A309     6.3985     0.320     0.926
A276 A408     7.6208     0.240     1.233
A279 A304     3.4104     0.183     1.616
A279 A314     3.7241     0.250     1.185
A280 A422     5.2303     1.135     0.261
A281 A287     3.4027     0.089     3.312
A281 A433     3.2037     0.036     8.230
A283 A310     4.2957     0.012    25.640
A284 A355     3.4299     0.001   202.002
A284 A411     5.0846     0.026    11.256
A285 A367     4.2437     0.087     3.396
A286 A401     5.3078     0.107     2.774
A288 A289     3.4478     0.011    26.489
A290 A346     4.8512     0.054     5.498
A292 A441     5.1041     0.348     0.849
A294 A397     4.4446     0.020    15.039
A297 A392     4.8441     0.063     4.690
A298 A440     4.3287     0.017    17.373
A299 A459     4.8224     0.043     6.903
A299 A493     4.9394     0.055     5.377
A299 A498     4.3186     0.016    18.185
A300 A388     3.7809     0.004    77.427
A301 A383     2.9632     0.033     8.923
A302 A374     4.1321     0.012    23.980
A303 A330     3.4657     0.005    58.894
A303 A465     4.8330     0.007    39.640
A304 A429     3.9767     0.019    15.214
A304 A496     4.8759     0.150     1.967
A307 A458     4.3294     0.019    15.198
A310 A376     5.9373     0.094     3.161
A310 A478     4.1076     0.218     1.359
A312 A351     5.2103     0.022    13.648
A312 A373     4.7653     0.020    14.775
A313 A354     4.2459     0.039     7.584
A313 A468     2.9285     0.154     1.923
A314 A332     4.4485     0.017    17.581
A315 A396     4.2630     0.123     2.411
A317 A354     3.4872     0.096     3.067
A318 A388     3.5591     0.014    20.511
A319 A406     4.9907     0.008    35.885
A319 A459     4.8990     0.017    17.889
A320 A436     4.6067     0.015    20.131
A321 A430     5.9597     0.351     0.842
A322 A366     5.0092     0.005    58.197
A323 A352     4.0910     0.007    39.523
A326 A345     5.3269     0.022    13.589
A326 A425     4.8691     0.136     2.180
A326 A427     5.8154     0.029    10.138
A326 A489     5.4279     0.043     6.887
A327 A358     4.0277     0.015    20.191
A327 A462     4.8962     0.099     3.001
A328 A464     4.3913     0.066     4.462
A330 A417     3.5159     0.006    50.972
A330 A486     4.7832     0.007    41.874
A332 A361     5.1368     0.047     6.255
A332 A387     5.5643     0.331     0.893
A332 A447     5.3178     0.070     4.253
A335 A394     3.2219     0.033     8.947
A335 A422     4.5805     0.121     2.442
A337 A384     4.1126     0.006    45.852
A338 A341     2.3764     0.043     6.833
A340 A438     3.0561     0.006    48.090
A343 A453     3.4658     0.009    34.155
A344 A477     4.5499     0.009    34.549
A346 A488     3.8731     0.008    39.259
A347 A372     3.6074     0.025    11.744
A347 A472     3.4322     0.038     7.753
A349 A353     4.0614     0.079     3.726
A350 A429     3.9515     0.087     3.405
A354 A395     5.3152     0.024    12.523
A359 A488     4.1265     0.032     9.216
A360 A461     3.5847     0.009    31.489
A362 A439     3.9357     0.156     1.895
A363 A365     4.3236     0.005    61.696
A363 A488     5.0029     0.008    38.844
A364 A426     3.8296     0.008    36.404
A366 A446     4.6842     0.008    36.673
A367 A442     4.7561     0.029    10.295
A368 A471     5.1915     0.007    40.046
A369 A476     5.5662     0.372     0.795
A370 A404     4.2076     0.013    22.151
A371 A498     6.6489     0.383     0.772
A372 A448     5.2834     0.026    11.377
A374 A474     4.6260     0.028    10.423
A378 A400     3.8694     0.009    33.448
A379 A408     4.6266     0.005    60.729
A380 A410     4.2294     0.154     1.923
A380 A443     3.6960     0.016    19.060
A381 A408     7.0708     0.052     5.641
A381 A455     4.4808     0.010    29.144
A382 A441     2.2764     0.111     2.667
A384 A418     3.6726     0.013    22.390
A384 A449     3.0164     0.008    39.237
A385 A396     8.2684     0.783     0.378
A385 A472     4.6762     0.103     2.869
A385 A490     4.6122     0.122     2.424
A392 A423     6.0487     0.670     0.441
A394 A451     3.7520     0.022    13.393
A395 A460     3.7929     0.069     4.274
A395 A484     4.8154     0.018    16.622
A398 A457     4.3390     0.024    12.484
A401 A466     4.4982     0.008    38.799
A401 A476     4.2359     0.047     6.300
A404 A475     4.3458     0.006    46.705
A406 A415     3.2817     0.014    20.740
A408 A434     5.4887     0.032     9.182
A409 A494     3.6934     0.017    17.341
A412 A485     4.7128     0.028    10.604
A414 A438     5.0128     0.020    14.812
A416 A419     2.9032     0.013    23.095
A416 A461     3.2324     0.013    23.390
A417 A431     4.4537     0.009    33.849
A423 A482     4.9534     0.193     1.535
A424 A473     3.6181     0.100     2.963
A426 A462     5.4319     0.053     5.532
A427 A464     5.2698     0.041     7.235
A427 A480     6.4978     0.026    11.510
A429 A437     3.7900     0.033     8.854
A439 A494     3.7346     0.009    31.185
A440 A460     2.6677     0.019    15.510
A444 A457     3.8329     0.014    21.197
A451 A486     6.5750     0.203     1.460
A453 A480     4.0287     0.011    27.070
A453 A489     4.9167     0.031     9.547
A455 A484     5.0859     0.007    41.682
A457 A482     4.0707     0.198     1.493
A459 A498     4.0779     0.023    13.105
A460 A470     4.8758     0.031     9.518
A487 A500     2.3574     0.072     4.114
