# Supplementary material for: Performance efficient macromolecular mechanics via sub-nanometer shape based coarse graining
Source: Nat Commun. 2023 Apr 10;14:2014. doi: 10.1038/s41467-023-37801-5 (PMC10086035; doi:10.1038/s41467-023-37801-5)
Supplement: Supplementary file 8 — Source Data [file 41467_2023_37801_MOESM8_ESM.zip › source_data/Figure_7/Figure7_panelE_cg_angles.dat]

A1 A344 A477 90.92880220040257 15.799862689584188 61.476613316441444
A1 A344 A27 124.48856310978003 12.61144909471841 77.01906749377599
A1 A257 A358 42.499390121828185 3.0813946427072096 315.221567389715
A1 A257 A149 68.41573271174117 5.14696373435163 188.7174845506846
A1 A257 A111 104.423805986716 3.3727157567700488 287.9940436933363
A1 A257 A16 62.287938904259704 1.239653169104713 783.543391997242
A1 A16 A473 71.17217566080866 4.320480663242961 224.81805260328636
A1 A16 A424 97.98606071463523 3.3106968300762674 293.3890050566972
A1 A16 A257 78.03847281496688 1.6708907894162621 581.3198894703202
A1 A16 A27 103.42216919321201 5.849217805045555 166.06016075902863
A2 A348 A40 75.03210481933668 5.824583015859389 166.76250409268545
A2 A283 A310 143.665632268651 22.801717531277973 42.59863528648833
A2 A127 A40 130.11508865369032 9.054149788622453 107.27921137786032
A3 A276 A408 96.55110996149264 2.784557737302748 348.82453181283466
A3 A276 A309 80.48295898291713 13.934893098762586 69.70430574072296
A3 A276 A204 117.34132217246703 1.6140705961624917 601.7841173303009
A3 A276 A118 54.39004210667976 0.3358951082955173 2891.7421690043716
A3 A212 A308 76.30238846611121 2.189608867761308 443.6052773267826
A3 A212 A199 98.30304878949697 4.698742375132497 206.71957972436138
A3 A212 A31 84.02980169380709 1.6632893830019384 583.9765821551604
A3 A118 A308 75.21801540202097 2.109864890355311 460.37168231035986
A3 A118 A276 59.48545522799114 0.46366093368214933 2094.89732358237
A3 A31 A229 42.86151838237853 3.8150507988966638 254.60265150370992
A3 A31 A212 34.89842260077002 0.5439943689789288 1785.5369548100246
A4 A494 A439 101.1669486562874 49.33132171715624 19.689763322976916
A4 A494 A409 56.32079224653392 4.004459552470962 242.5600848986178
A4 A409 A494 75.75687891485555 4.907163719060918 197.93960516286157
A4 A409 A218 131.75379573418533 62.26109283967162 15.600787019940148
A4 A409 A26 126.94530760889405 67.534172623431 14.382674893146419
A5 A441 A382 111.98677860851097 13.394945358541008 72.5140732583201
A5 A441 A292 120.12428231514082 61.33108627684123 15.83735276815423
A5 A391 A175 85.757761948783 0.9872735683766223 983.842857879388
A5 A239 A328 99.21346913072242 1.3661105272349232 711.0127838531794
A5 A239 A237 56.28555993154137 0.7182437523943008 1352.3571152307106
A5 A237 A239 88.9687193047367 0.8862260432160838 1096.0206557409927
A5 A237 A184 113.81491507045412 37.67436704346983 25.782040290144668
A5 A98 A426 142.32236527332884 1.2300931649624545 789.6329129266275
A5 A98 A264 59.073953247546676 0.6947519551354162 1398.0846571797183
A5 A98 A175 102.96788287245371 0.8317863694246626 1167.7542271969305
A5 A98 A44 65.65643935858442 0.5671664217834405 1712.5873671543175
A5 A44 A306 140.10128944563607 1.7984191765790456 540.0976933909741
A5 A44 A188 102.00447895875517 4.726070208233068 205.5242529677918
A5 A44 A98 58.64641841559476 0.4532737843087489 2142.9036548004246
A5 A44 A42 103.26612123620723 0.8489230226823565 1144.1815371567313
A5 A34 A358 114.04404547384631 1.7689537466831098 549.0940906972397
A5 A34 A278 159.36427826794068 7.8307077365825535 124.04013554007803
A6 A451 A486 82.86328765424568 4.016253433755992 241.84779796429808
A6 A451 A394 70.46810769486979 0.45878655153501313 2117.154580426513
A6 A451 A259 91.33293811625944 3.1317762969811156 310.1505206348059
A6 A451 A152 79.77253657249128 3.667019999867989 264.88048853167004
A6 A451 A39 131.67762508215677 0.7540247997640108 1288.1831596579248
A6 A394 A451 57.57892579928432 0.326599456815984 2974.0467375232333
A6 A394 A335 96.11660505995003 1.4282173223236896 680.0940121914431
A6 A394 A88 135.493118945002 1.2368552736334095 785.3158487711042
A6 A394 A57 87.51775373784163 1.4658513991971631 662.6333675790221
A6 A394 A39 134.1895761955452 0.6210193192782754 1564.0770244463092
A7 A324 A194 66.82323296908311 7.604558851685397 127.72891471609344
A7 A275 A282 57.817456764978736 2.2001985531792343 441.4701789603945
A7 A275 A249 142.72585632372588 2.477625016723323 392.03755308582487
A7 A275 A186 159.10384826357122 5.978549146675505 162.4678538539005
A8 A117 A361 72.5806781922106 45.72013428919399 21.2449517946847
A8 A117 A113 104.35402763527111 13.920931216365716 69.77421509550543
A9 A412 A485 140.01535259499906 2.992556284632883 324.5793751677409
A9 A412 A271 62.357609223695064 5.742099845559096 169.15798665041532
A9 A412 A258 72.10828054674046 3.291147109337544 295.1317631061315
A9 A121 A491 142.81738419276846 23.245229765794647 41.785865694033184
A9 A121 A296 69.13833163609124 18.195608572527817 53.382223801349724
A10 A306 A72 87.75701747045956 20.165504534958018 48.16750542177593
A10 A306 A44 111.42223426264849 8.89213529902554 109.23383600864477
A10 A91 A188 123.88310512168295 11.478683792622178 84.61963641203761
A11 A148 A169 69.97951465576631 11.084486443030073 87.62896269598534
A11 A138 A153 118.34884020932917 11.094806691966369 87.5474513425963
A11 A138 A137 39.51383151594832 1.1667512161498053 832.5014241045577
A11 A137 A468 94.44390573487965 13.756618472691116 70.60761704983334
A11 A137 A196 88.60718266391928 4.1610156811048 233.43388332594304
A11 A137 A138 104.42841147714338 1.948034466833633 498.6164595943932
A11 A97 A490 82.59048914014953 5.266292769219945 184.44133123352958
A11 A97 A415 110.70699971666662 11.43630649669285 84.93319493503644
A12 A427 A480 82.29123191315531 0.4584649427115437 2118.6397443513415
A12 A427 A464 112.52245077956546 0.5307203766751627 1830.1955072943304
A12 A427 A326 129.53981293409848 0.857654436807934 1132.5331127948898
A12 A427 A264 45.962142661459616 0.6564447278897205 1479.670728932436
A12 A427 A110 69.82544236007531 0.6381882312980451 1521.999312091377
A12 A427 A42 100.16421927654376 0.46494999702372297 2089.0892681753867
A12 A264 A427 68.64565105746398 0.9023333208115218 1076.4559244546904
A12 A264 A397 102.86807773929387 1.381543358313138 703.0702606441682
A12 A264 A328 85.99760115622324 0.6841122063169678 1419.8285603610434
A12 A264 A265 93.9105592565835 2.25516753514421 430.7094856073852
A12 A264 A160 55.29956655110331 0.7873158798097393 1233.7132705302029
A12 A264 A98 147.7289966960878 1.1173016794091382 869.3462713974446
A13 A328 A464 119.28514427128003 3.98764834951362 243.5826742693877
A13 A328 A264 155.88418162167955 2.985476080550143 325.3491311983478
A13 A328 A239 103.80754410793517 5.884525758307063 165.06377725498817
A13 A328 A160 76.11107181314307 3.9102288388885427 248.40542306892954
A13 A250 A177 133.3147020744383 46.285016214693314 20.985669412212246
A14 A433 A281 89.1130222408526 107.9046326946791 9.001671427480188
A14 A433 A236 123.2196512227901 195.70609473758668 4.963167091565741
A15 A266 A445 121.44513168574142 76.93695776769346 12.624908460161452
A15 A266 A331 79.04877144094627 55.97130089005441 17.353930203059342
A15 A266 A204 79.504817105734 41.726094363208176 23.27852783357785
A16 A473 A424 97.85573817734956 2.002289759891937 485.1056367949759
A16 A473 A162 69.76989659213457 4.6809043101256975 207.5073500048443
A16 A424 A473 44.122879902180145 1.1636485003259622 834.7211797620586
A16 A424 A134 89.47732835370867 2.8000808748847703 346.8907122407347
A16 A257 A358 92.91817103839203 2.732233637741956 355.50475464579335
A16 A257 A149 65.97755772334371 5.66369886452685 171.49959280216473
A16 A257 A111 145.91706062487356 4.648765199828631 208.94194635948568
A16 A27 A344 52.684834200986245 2.1250674714015076 457.0782161471038
A16 A1 A344 50.3716441437556 1.288187930893855 754.0220069803411
A16 A1 A257 39.67358825727015 0.8130269919663533 1194.6984031504762
A17 A7 A324 115.9104225873997 4.739400245112847 204.94619546471958
A17 A7 A275 53.410147860779716 3.7377370781164245 259.86901398370173
A18 A329 A194 102.72310777623036 28.77892033675016 33.75116361749251
A18 A329 A77 141.70309770096944 30.489542253344553 31.857547776529447
A19 A428 A262 142.51879171479703 22.462972455807176 43.241029250753904
A19 A428 A112 77.77321062492447 11.969018915051493 81.1530214727093
A19 A87 A399 157.4023030152642 63.69456672736851 15.24968453240261
A19 A87 A386 107.73885613038973 15.612536204591379 62.214238371776425
A20 A133 A485 71.40466165612014 4.770253211701856 203.6206477756145
A20 A46 A192 61.76515064703741 3.1314430254892613 310.1835291634203
A21 A405 A190 124.29051575704229 11.364879162127181 85.46699310779417
A21 A405 A43 85.83179144120126 12.489857956292326 77.7688627380338
A21 A101 A448 68.61437632656646 3.669067789969631 264.732652712442
A21 A101 A372 131.47125206458298 3.7268310688450583 260.629481475652
A21 A101 A80 95.94806910363693 29.44867833053104 32.98355322158602
A21 A45 A284 88.32845914392617 62.3844482378654 15.569938926395368
A22 A214 A163 91.40782839120068 87.51509377149341 11.098908852872984
A22 A90 A309 110.65852790661843 114.32368060932095 8.496245430898457
A22 A35 A229 127.92986831208523 33.42508874282976 29.059670012957035
A22 A35 A71 74.74552048937066 235.2130282526159 4.129541872048216
A23 A466 A401 54.22708409104719 2.187831654924139 443.9656254329664
A23 A369 A476 49.6794026736906 4.2977713425602815 226.0059858004913
A23 A369 A146 53.244654609885 7.6121884884300925 127.60089302790753
A23 A369 A116 100.42502733531998 10.342754612105637 93.91328378646413
A23 A369 A47 103.89379738285174 14.068869900054779 69.04051682336302
A23 A255 A286 107.97468721724529 29.76545544113833 32.63252769443567
A23 A255 A171 131.94410847096228 104.54925690410892 9.29056865426906
A23 A255 A158 88.0851508552367 13.170788169993102 73.7482097869733
A23 A53 A82 145.64108637869023 44.917218522226904 21.62471499742993
A23 A53 A30 70.17305863832085 20.444984007946914 47.509063770501704
A24 A321 A430 139.5329901106596 49.14632002021244 19.763881580980247
A24 A307 A458 67.69932929095899 17.660889904615942 54.99847710202688
A24 A226 A439 121.50115358054553 12.222858601195185 79.46766633833586
A24 A226 A220 87.15340339196867 15.862200712977938 61.23501187484869
A25 A389 A130 137.42740421548524 110.64992937936768 8.778334107112
A25 A201 A109 68.18665680259286 93.18940894695515 10.423094855911458
A26 A409 A494 91.10105098362295 27.058742773429913 35.89679155286617
A26 A409 A218 54.7218661659746 1.3296355641969058 730.5175005657371
A26 A218 A409 61.74107224385465 1.8687209721724685 519.7790700080996
A26 A218 A179 156.1000455191222 53.88676522237438 18.025243211613933
A26 A144 A467 100.09630023666594 169.64079594946634 5.725757436965699
A27 A344 A477 115.77688213526818 23.549096037280833 41.24668086973389
A27 A16 A473 108.81268925107898 4.122758033921855 235.60006214976636
A27 A16 A424 76.98816383451204 4.74356109731707 204.7664252853856
A27 A16 A257 115.63775540334031 4.828223697357316 201.1758588468222
A28 A177 A250 158.5929176753636 32.67323903572105 29.728367241414567
A28 A177 A58 122.42982100310523 57.1609780268609 16.992747194843254
A29 A343 A453 92.79910361145227 5.1048145305976504 190.27567861642157
A29 A343 A176 55.037608172834204 0.5595396738422096 1735.9306130173543
A29 A176 A343 46.725118669384955 0.3415916599510638 2843.5180447894672
A29 A176 A282 71.85101149272217 2.5935340321038893 374.5167933009522
A29 A176 A139 134.18735279756993 2.4675187452121463 393.64323002819884
A30 A411 A284 73.50539504066116 42.5543688725611 22.82543660626917
A30 A396 A385 94.1040028211472 27.137344370965366 35.79281877189386
A30 A396 A315 131.2485683557469 22.690650656146317 42.80714835990528
A30 A396 A217 74.83558712094222 36.23790244428619 26.804036202531105
A30 A53 A82 81.04402835103214 72.85229642956347 13.332758150726939
A31 A229 A436 156.7847150899444 19.682401631445828 49.3497728177944
A31 A229 A124 58.39858503571038 20.742434033278187 46.82777573076014
A31 A229 A35 88.07232543438556 32.86864477663039 29.551630607874884
A31 A212 A308 130.50016082408388 9.062836890192557 107.17637984542827
A31 A212 A199 96.22973961152911 11.898179448475275 81.63619091699867
A31 A3 A276 149.4951884837055 2.3447363078776107 414.2564115875575
A31 A3 A212 61.071775681919824 1.3083052148617753 742.4277133398566
A31 A3 A118 142.21494676161947 1.8885798810042616 514.3134578474553
A32 A462 A426 152.89768852638468 3.735013058874756 260.05854161941454
A32 A462 A327 140.74805813403475 3.2056315298759728 303.0048962171327
A32 A452 A242 62.97171518814295 2.165456824038756 448.5529511545936
A32 A325 A244 103.33936832766906 7.581232402773821 128.12191968485894
A32 A325 A161 73.38932263044298 2.4016838228999404 404.43377257194646
A32 A111 A302 124.76200264824307 1.009193748835969 962.4733111365249
A32 A111 A257 99.00192869403917 1.323233271465142 734.0520148385832
A32 A111 A242 68.60537539316884 1.3157950325921774 738.2016385233555
A32 A111 A233 173.3615533163855 1.046729802415939 927.9587213228721
A32 A111 A65 84.9092046009046 1.1050968213639862 878.9474643692896
A33 A54 A180 100.28833090707889 10.732239229791958 90.50506872080472
A33 A54 A140 169.83474268546576 8.641757953031629 112.3986640565056
A33 A54 A94 87.51100367544703 6.8844051806345306 141.09019204051432
A34 A358 A327 87.16596859859995 2.695248440243631 360.38312257872485
A34 A358 A257 112.67818428128687 1.4594637374993908 665.5335271876481
A34 A358 A104 128.40669422985854 1.5930444523255574 609.7268959459874
A34 A278 A149 131.8266930247464 21.494732171435317 45.1888416786715
A34 A5 A441 125.77124851742853 0.902053510371843 1076.789833255059
A34 A5 A391 72.03645545228835 1.3865368061260597 700.5382365104903
A34 A5 A239 64.29320486245831 0.4883450527522655 1989.007656668498
A34 A5 A237 72.2464906942846 1.289177330810162 753.4433206407891
A34 A5 A98 48.45054664579356 0.35885686726533095 2706.7116101815136
A34 A5 A44 103.90981822341335 0.4266212568854826 2276.778368034222
A35 A229 A436 108.13153153376791 14.532450387960125 66.83814656784656
A35 A229 A124 141.61095825207616 18.44648444608174 52.65621489338898
A35 A22 A214 159.30077656626304 45.69394441345867 21.257128520827475
A35 A22 A90 88.88300305901214 50.14592376829478 19.36991037414221
A36 A159 A420 108.81742096334021 12.237115656158494 79.37508121299862
A36 A159 A122 50.70886952086062 0.6610064997862537 1469.459149546228
A36 A159 A75 75.94097508264379 0.5499932940138024 1766.0616221914547
A36 A122 A172 101.85667142457856 48.14874379709545 20.173362219245107
A36 A122 A159 54.911946321007186 0.6793793354436275 1429.7197432214723
A36 A88 A463 66.35696727492957 10.763347135775803 90.24349366117758
A36 A88 A394 152.80401170002497 7.663785486340203 126.74181065632708
A36 A88 A189 81.18050182459261 1.7537705952099714 553.8478360130933
A36 A88 A57 137.8537600361158 4.59973565409382 211.1691023278586
A36 A75 A189 95.3531880960671 2.1727978065155185 447.0374767996159
A36 A75 A159 45.10824899083216 0.31319872671997473 3101.296289396728
A37 A124 A229 87.20084145380427 18.35053370625701 52.93154218665827
A37 A124 A206 118.83442643299634 19.400362254467836 50.067211956145066
A38 A475 A404 107.48237046469212 73.88646980918566 13.14614233876527
A38 A296 A258 124.87437716332676 57.06397421516522 17.02163339268965
A38 A296 A121 95.6408315813202 59.93631723954786 16.205901425980986
A39 A451 A486 137.47298751053674 3.325167993123614 292.1121732884214
A39 A451 A394 62.866267820185755 0.43378346481267727 2239.1864324286494
A39 A451 A259 98.03424310386545 2.257137678538129 430.33354068571026
A39 A451 A152 86.63974426716395 3.94820644844458 246.01602314972556
A39 A446 A366 157.30526623734679 7.686023768892483 126.37510346398525
A39 A394 A451 78.31531988945594 0.48666756296006497 1995.8635482351683
A39 A394 A335 127.87884237997748 1.7109621725794568 567.7051571257514
A39 A394 A88 83.59605556925683 1.7055171685587993 569.517602593955
A39 A394 A57 112.4483934984318 2.603175791849935 373.12964113352166
A40 A119 A113 100.26172918451496 10.348885827655977 93.85764469685351
A41 A318 A388 124.54184351296742 24.943842261491227 38.940354049623814
A41 A178 A219 83.97407191915342 16.223202193286852 59.87239987814303
A41 A178 A211 110.48708292354284 12.528508900311863 77.52894272966986
A42 A480 A453 124.42473198802222 4.222702808232498 230.0237769815975
A42 A480 A427 66.08223312821694 0.5168146544319825 1879.4398353274098
A42 A427 A480 41.78768472117592 0.30718540160250996 3162.0058894507733
A42 A427 A464 128.65904160877048 0.6344491601230402 1530.9690832155356
A42 A427 A326 70.97421497106767 0.23309084064385388 4167.139499507611
A42 A427 A264 74.66919860474289 0.2784695729105806 3488.072462883903
A42 A427 A110 167.54780203629724 0.5433498184283962 1787.6550540311634
A42 A397 A294 137.4018518472519 76.1164313555928 12.761003527381842
A42 A397 A264 64.2106697429474 0.588800846076083 1649.6614356001219
A42 A345 A326 88.7058093445559 0.642673996368103 1511.3759923531984
A42 A345 A92 93.04277127677597 2.831374222965678 343.05675355165226
A42 A104 A358 107.90832781129583 1.0917240190228767 889.7139131277863
A42 A104 A326 76.61792729542579 0.8085947552935977 1201.2470309280625
A42 A104 A260 131.31792683084876 1.174214463077078 827.2100877339285
A42 A44 A306 54.50378783115881 2.75287524139776 352.83910960209477
A42 A44 A188 120.72184256896897 2.393673497121199 405.7871928601031
A42 A44 A98 63.34506481710118 0.8164656990256844 1189.6666941177666
A43 A405 A190 40.16918828217988 11.259343790710318 86.26808693965278
A43 A295 A116 98.39698149365996 17.362194281775373 55.94465960100492
A43 A280 A422 103.19832288284218 14.071544593354702 69.02739372898303
A43 A280 A274 73.7018555682945 9.703166316468923 100.10361745236075
A43 A262 A428 109.80761189455072 39.98026559759819 24.29503742663454
A44 A306 A72 113.77723730449712 11.677347557164467 83.18002391086638
A44 A188 A364 120.34380915573193 9.306791689996317 104.36701297016158
A44 A188 A91 85.51418892676095 11.980040837705928 81.07835876179176
A44 A98 A426 95.34149063472303 1.0875741492254747 893.1088052361055
A44 A98 A264 84.19036664476147 0.8546767848720265 1136.478802528697
A44 A98 A175 129.10581787501047 1.6184097969126015 600.170643352137
A44 A42 A480 137.24300076196903 0.8619862896266568 1126.8416455221534
A44 A42 A427 109.59828450652022 0.710286867852119 1367.5066976215949
A44 A42 A397 54.36791340556132 0.9216352721264229 1053.911540060067
A44 A42 A345 145.7119035925358 1.013772953858279 958.1258262254094
A44 A42 A104 118.1482659462514 0.8872262693948869 1094.7850424705143
A44 A5 A441 130.09478057449235 0.9528053110989276 1019.4339155185369
A44 A5 A391 83.9273643667931 1.5358278464491377 632.442009217473
A44 A5 A239 167.9729252212831 0.5218625404340855 1861.2603391929438
A44 A5 A237 146.57284936946442 1.8058929935614287 537.8624605574656
A44 A5 A98 55.69714220231769 0.3256651910196524 2982.5786599398107
A45 A284 A411 84.57579255242995 23.953381840318798 40.55051831493327
A45 A284 A355 94.18651634420196 42.476139926788164 22.867474556176884
A45 A21 A405 129.1313933676083 39.82361896874136 24.39060221480259
A45 A21 A101 47.22458833423943 5.586691528339088 173.86355485949113
A46 A192 A311 111.41519465204662 13.784040044292851 70.4671522934674
A46 A192 A114 109.3795108589564 9.23704766362971 105.15503268917368
A46 A20 A133 73.07051943716938 13.663728296788577 71.08762908061703
A47 A369 A476 149.64729975099308 18.928624562300683 51.31498307357088
A47 A369 A146 126.3309982454546 8.595770300980803 113.00000058279905
A47 A369 A116 38.61038471635422 1.2486888276414447 777.873580285887
A47 A263 A82 131.6576226095252 25.840665068080853 37.588895117883126
A47 A116 A442 90.1688855287171 15.376808259710742 63.16798861083732
A47 A116 A369 52.48635881078128 3.3451808590293695 290.36458414456973
A47 A116 A333 84.31382896118284 18.16291067964903 53.47832548165164
A47 A116 A295 161.99222749285175 10.810646256057225 89.8486571490769
A48 A385 A490 111.50230974490911 23.03116274097556 42.17425146722288
A48 A385 A472 84.05711714039266 4.217675833467183 230.29793833680012
A48 A385 A396 33.81647711394761 6.574949200751689 147.7307305901907
A48 A385 A156 140.21951906775928 4.253242112648877 228.37215077218062
A48 A158 A467 99.58066773902836 76.19494675813075 12.747853897762424
A48 A158 A255 94.79703266603187 45.741937648697785 21.234825172476917
A48 A158 A217 99.7209275583271 23.032740047039624 42.171363330490095
A49 A444 A457 138.02382114334975 5.359326870631776 181.2395609499248
A49 A444 A244 71.40751302145287 8.23478098241776 117.95359841316069
A49 A398 A457 101.40644880493139 1.198977956570161 810.125026651062
A49 A398 A161 68.25519690220811 1.7880530688462386 543.2288705207133
A49 A398 A155 135.47356451187164 2.680691337773169 362.34013044832966
A49 A398 A125 76.50698053441495 2.01877885534941 481.14336369563426
A49 A398 A92 164.9687456153401 1.8360960614299984 529.0148317533817
A49 A398 A65 40.050091178264076 0.6479622256990751 1499.041163969852
A49 A153 A138 127.04642565926996 21.500195513688595 45.177358894342284
A49 A153 A131 132.17151701967228 16.799244095906033 57.81939017465364
A50 A470 A460 106.29752661984871 9.66162031816566 100.53407368887905
A50 A431 A417 78.39445215285873 24.23340399933295 40.08194841497192
A50 A317 A354 122.64148896513368 21.168666407083947 45.88489564441297
A51 A319 A459 161.32949522555225 4.551291838346515 213.41678000884224
A51 A319 A406 64.36260834789348 2.381285692002166 407.8981586639265
A51 A319 A152 102.47602613465786 5.80313586723787 167.37882263004113
A51 A128 A484 122.87887854480226 4.637113850863898 209.46694005355928
A51 A128 A406 55.007870127717844 1.9221492792507888 505.3312245337351
A51 A128 A216 93.6823440736973 4.146610708257867 234.24481277831913
A51 A128 A170 84.13901915838683 3.7120219499629457 261.6692633054429
A52 A400 A378 127.00546363182589 10.21571304119243 95.08117985536718
A52 A400 A114 138.87706088510902 8.04731609852388 120.70136640943025
A52 A365 A363 143.1817057339167 17.168116362528963 56.577089094086034
A52 A205 A499 92.54043594722819 5.480376919213086 177.23635861890813
A52 A205 A438 51.23597676721625 1.9267918684681717 504.1136330893139
A52 A205 A337 93.54675463196828 5.188876251442707 187.1931420122753
A52 A205 A241 102.11401875423944 1.688636166500146 575.2109710131294
A53 A82 A402 113.58593269957991 72.2462005729576 13.444610807450708
A53 A82 A285 121.33479691659133 71.04141167367379 13.672617507689331
A53 A82 A263 78.42857257772063 97.21102977478222 9.991891365319233
A53 A30 A411 134.48853983897902 132.72358766445905 7.318383010230666
A53 A30 A396 97.12208392516473 41.20887269837658 23.570701778956998
A53 A23 A466 125.52272534230482 23.099571579676194 42.04935341203645
A53 A23 A369 69.59054778545277 23.285202753262638 41.714133190630655
A53 A23 A255 90.93073022913069 13.807906128997274 70.34535431701798
A54 A180 A423 127.98842010722609 14.861409981516772 65.35867392316588
A54 A180 A297 140.61002619716248 11.368653804234782 85.43861619382089
A54 A94 A432 144.59033792447232 46.44578029794866 20.913031125528047
A54 A94 A334 98.89342257385692 20.787775384302222 46.72563711429777
A54 A94 A331 115.23542332797435 14.589834492666341 66.57526166651704
A55 A410 A380 127.29151698348447 35.833159394112954 27.106793412696298
A55 A64 A245 122.95621821691515 25.03172777499276 38.80363583974452
A56 A47 A369 131.00899284539102 68.90228630569254 14.09709461179649
A56 A47 A263 68.62170602008334 68.35643135342616 14.209665861553974
A56 A47 A116 130.95132522840163 31.242220125423046 31.090045621630896
A57 A394 A451 98.54350728704225 3.0328984279130964 320.2619778100493
A57 A394 A335 75.75899915322681 4.952581325309438 196.12440164417674
A57 A394 A88 51.4421786084344 0.448489159361543 2165.764832316538
A57 A274 A422 136.7329932156047 9.541928297792765 101.79515279370978
A57 A274 A280 103.50592655257194 10.499528837999605 92.51101301851331
A57 A88 A463 137.86880822122416 4.979744217009284 195.05460656045312
A57 A88 A394 36.843643943096 0.3091620336720098 3141.789557675487
A57 A88 A189 135.08736405900373 4.703379081805906 206.51579048301787
A58 A471 A368 139.4541017310047 24.458485691407986 39.713090224618966
A58 A471 A123 84.43748347616031 9.767245792063477 99.44687271100516
A58 A177 A250 60.62717418094069 15.4770683484021 62.75878785020159
A59 A351 A312 141.02954560076608 9.862221410643542 98.48917485995231
A59 A351 A228 67.1669157732593 2.59811808631639 373.8560052894198
A59 A302 A374 60.457791957729576 1.0335965686276722 939.7496842603512
A59 A302 A111 72.1828509770168 0.7361062567852059 1319.5405419626354
A59 A202 A233 43.36134277276057 0.6553706076579147 1482.0958365704444
A59 A202 A65 95.51043405656867 1.5235552897320304 637.5364619627804
A60 A435 A268 94.75966722471854 36.070886326007894 26.928144771427284
A60 A333 A116 90.24544324241062 49.009648737054704 19.818996341552037
A60 A190 A479 128.7312484818702 32.24012488212975 30.127738418247493
A60 A190 A405 107.40286316821117 35.14670712113548 27.63621768812398
A61 A52 A400 139.30117749395885 12.253748826340598 79.26733792131338
A61 A52 A365 96.43809633813056 37.059723911692345 26.209640723038017
A61 A52 A205 120.81214131711933 12.564769441016324 77.30520274010458
A62 A458 A307 138.1925121081504 39.079956105204474 24.85473746197687
A62 A220 A495 97.44194854005259 27.691817860859373 35.07613887614578
A62 A220 A357 146.45462175594417 20.37565002692645 47.670726957757616
A62 A220 A226 77.54975479937893 13.874107742381966 70.0096948255122
A63 A492 A84 137.70347756555117 86.907793343511 11.176466593521692
A63 A437 A429 95.11409752906464 99.8213787789773 9.730601409254437
A63 A437 A187 121.358221026686 221.0519005814549 4.39409046683368
A64 A245 A259 103.00529017203371 13.01214476676978 74.64734418733069
A64 A55 A410 77.19857622055136 16.42719563875653 59.12890248465821
A65 A398 A457 139.02803733427658 1.2509816878700803 776.4478556630264
A65 A398 A161 50.77601575128176 0.571230104983897 1700.4041638313495
A65 A398 A155 129.52798805246272 2.13436440840087 455.0872593252157
A65 A398 A125 70.80731864923537 0.9951593993528149 976.0467013145034
A65 A398 A92 132.5310553879363 1.1977184015413513 810.9769773683338
A65 A202 A233 73.19383464376524 1.183823937834859 820.4953608193848
A65 A161 A398 88.84404698491424 0.878535778888363 1105.614674281655
A65 A161 A325 111.16950139209175 3.4401713235147326 282.3469989361063
A65 A111 A302 54.954804236074565 1.2633091734837762 768.8712069919212
A65 A111 A257 115.62335647834996 1.8060027639585314 537.8297688157583
A65 A111 A242 109.96578811594756 1.7284645511681447 561.9565922621849
A65 A111 A233 96.82455764818889 1.4291602419580158 679.6453053365668
A66 A85 A421 67.50603445433019 293.20444371403664 3.312780791166219
A66 A85 A293 124.10954808256257 204.0070727487473 4.761217520221499
A67 A371 A498 66.74938671442646 34.29979786412696 28.318593971549657
A67 A100 A493 101.78935601972461 13.404317335429369 72.46337315911687
A67 A70 A377 92.04798535515222 100.98472553115425 9.618504619500898
A67 A70 A166 95.32894417469251 22.82849568175152 42.54866648076535
A68 A270 A419 146.55540928238437 17.521688404853194 55.43541390402758
A68 A270 A256 144.5122428655047 18.40650828874641 52.77057624309419
A68 A108 A360 56.68781685301369 3.1036355553255817 312.96266320758224
A68 A108 A334 107.17435981605573 5.7156437070261745 169.94097232240046
A68 A108 A210 67.5519504415974 6.6557801008048045 145.93661964628114
A69 A213 A254 81.20790894895217 84.51923773771432 11.492319086392001
A69 A213 A174 115.11034735035993 259.6167627331324 3.7413687729358505
A69 A213 A132 127.04361634591626 88.07269991906833 11.028639407137556
A70 A166 A221 124.44283788687099 80.84982607994789 12.013904000980178
A70 A67 A371 89.22232097850404 44.69498455653411 21.732238161796985
A70 A67 A100 142.0133019257482 18.800531469725684 51.66460589609119
A71 A35 A229 128.1609857254368 181.2643157201128 5.358594962067657
A72 A92 A398 104.43381271795396 13.143340970616919 73.90221795142592
A72 A92 A345 131.8650494971178 3.586369179032772 270.8371616338725
A72 A92 A269 98.1877183545429 10.930348403575408 88.86469242853319
A73 A163 A214 110.56391572242585 210.0930849444394 4.623293761797589
A73 A79 A316 86.37540200864021 8.121174047083514 119.60364885533512
A74 A392 A423 73.49764314686779 5.7306633657226485 169.4955691919188
A74 A392 A297 52.31631403168338 5.217800592864933 186.15545606489238
A74 A173 A434 144.16197812071417 5.464474062362569 177.75215655438313
A74 A173 A269 108.61804682349576 3.077294124670516 315.6416025473147
A74 A173 A196 43.897117105284245 2.2644214733952595 428.9493190346951
A74 A169 A148 157.84158411432853 26.378864775484544 36.821980676103436
A75 A189 A390 127.74895080075167 10.958053432357701 88.64001759219848
A75 A189 A191 77.96294374575258 19.960382579009092 48.662496581699166
A75 A189 A154 113.1557165519476 32.186358666333035 30.17806577904202
A75 A189 A88 83.69897508436628 2.84563699076989 341.33730063638416
A75 A159 A420 109.95316840427078 9.925327375898632 97.86297340469282
A75 A159 A122 123.63895218117635 1.707456841984822 568.8706297790405
A75 A36 A159 58.95077590302075 0.44886454749121185 2163.9535901183076
A75 A36 A122 129.7149058772324 1.8654076570019242 520.702295487273
A75 A36 A88 87.07729559698456 3.1261700272152666 310.7067243830217
A76 A448 A372 72.05730210078198 1.6227424315393364 598.5682201574281
A76 A448 A101 75.16503763491386 3.8433186555294014 252.7300325782229
A76 A422 A335 104.65483818896887 8.174865419739945 118.81810881864483
A76 A422 A280 136.34219082229856 9.905087224953604 98.06294755016529
A76 A422 A274 95.9337287576071 7.162327326257582 135.6154228611564
A76 A422 A80 54.90853577150579 9.059558001562436 107.21516975253324
A76 A347 A472 116.1071167575471 10.384767374449439 93.53334687209913
A76 A347 A372 95.0864735344812 3.5571161518582812 273.06447345358873
A76 A347 A224 99.12998123959346 133.15076732124726 7.294903878976301
A77 A481 A249 73.1342067313172 8.750129761156131 111.00658796311373
A77 A329 A194 109.56300677485805 11.510858118743272 84.38311366542011
A78 A14 A433 150.29063107835566 113.75979742096024 8.538359517520304
A79 A316 A135 151.7128192409562 26.27860835478714 36.96246147842502
A79 A73 A163 143.78628729296602 58.337730105093215 16.649980163277483
A80 A422 A335 140.33293718925438 11.652736981246562 83.35570008862668
A80 A422 A280 143.9911314741794 11.220226836976508 86.56884242477379
A80 A422 A274 146.733281190902 11.75035677397318 82.66319633561234
A80 A101 A448 104.72435527414618 11.750419883765062 82.66275236363784
A80 A101 A372 88.11864543382616 21.66617623883849 44.831263177821796
A81 A74 A392 88.56792904830229 32.614654776588395 29.78176699014691
A81 A74 A173 126.3653920371684 76.85187111374398 12.63888614478677
A81 A74 A169 94.12513546701857 64.67499897833841 15.0185089194321
A82 A402 A246 89.92178722602027 65.16206307646098 14.906250710335717
A82 A285 A367 122.28293181124899 50.51071878400944 19.23001834865863
A82 A285 A208 88.76409478149331 24.86636648874901 39.06167993864001
A82 A285 A142 126.35645643010065 80.26563851773972 12.101343326456727
A83 A320 A436 80.77123891639305 9.745157297054902 99.6722802323552
A83 A135 A316 55.08961011419461 7.135066526323953 136.13356588013073
A84 A421 A85 145.4897402804228 54.664246769410965 17.768872826835878
A85 A293 A232 60.76834798382475 13.925254697083801 69.75255175934768
A86 A265 A382 81.35338666140508 35.23174407348142 27.56951364640338
A86 A265 A264 115.30524355735182 29.818888554145815 32.574052760440374
A87 A386 A225 125.44917118704456 23.457076917939048 41.4084863352095
A87 A386 A146 96.57483445318834 12.672140118409516 76.65019798899986
A87 A19 A450 73.21876495512916 95.6574025755599 10.15417545184952
A87 A19 A428 126.18457614677554 16.514583170224796 58.81601969656106
A88 A463 A193 83.25791985431498 25.778532351059766 37.67949376607959
A88 A394 A451 134.47511454282494 2.5573766454945144 379.81188681443325
A88 A394 A335 61.35016338825225 3.8948066473703875 249.38902927985757
A88 A189 A390 53.773904807595926 5.270210685518123 184.30421608940767
A88 A189 A191 106.14463175995236 17.841740945908896 54.44099048210657
A88 A189 A154 151.5137295894753 18.68671372341487 51.97928664168218
A88 A57 A394 91.71417742496668 0.6810787007198087 1426.152437293782
A88 A57 A336 102.514325863312 6.66807269200217 145.6675855056982
A88 A57 A274 93.44815782611776 5.140749622427393 188.9456052834941
A88 A36 A159 118.2240171456193 6.428558240608254 151.09485092391935
A88 A36 A122 134.21176584271794 9.5823596691298 101.36564296888324
A89 A472 A385 116.60279556969844 7.515616335904269 129.2405047847043
A89 A472 A347 88.51752649646707 5.2238380253993455 185.9403075473771
A89 A156 A385 111.04439965982341 6.2705272441780835 154.90277152089058
A89 A156 A253 76.7333553502638 5.8250664806028 166.7486632564443
A90 A309 A276 81.954010005772 66.16864448790966 14.679491419805606
A90 A22 A214 100.73928932389065 96.11130283842976 10.106220812065173
A91 A188 A364 63.28644527810726 5.651777779423355 171.8613305280273
A91 A10 A306 56.73440005528277 8.100546872163704 119.90820673579925
A92 A398 A457 80.466936615869 1.7654707593237617 550.1773642473062
A92 A398 A161 118.9663050727721 2.2534678692809393 431.03434589035317
A92 A398 A155 59.26786384959521 2.524878051438918 384.7005792881303
A92 A398 A125 88.68344793146665 1.5921323443690198 610.0761990394608
A92 A345 A326 158.95862001558444 2.903874413284939 334.4917550761614
A92 A269 A482 95.48639299313878 7.201282159929178 134.8818206881634
A92 A269 A173 142.26812652759247 7.324969267574488 132.60424904718687
A92 A72 A306 72.08952818540116 3.650154765208754 266.10434666456865
A93 A375 A248 48.76409498817116 3.607293731986374 269.2661372173799
A93 A198 A200 60.69045733779813 8.39917714574949 115.64490570507697
A94 A334 A108 74.87198438534715 7.261404282987314 133.76504201758056
A94 A331 A266 104.63211908771007 19.545081263944667 49.696495803896255
A94 A331 A248 147.4779551360418 32.27287415119645 30.097165950260674
A94 A54 A180 156.70591798442516 11.5652364397356 83.98635463112447
A94 A54 A140 98.90938311202486 10.473857711100209 92.73775487622187
A95 A487 A500 165.68012661455793 18.38379628569237 52.83577091073361
A95 A114 A400 143.93385151305742 18.25194196078519 53.21746316678797
A95 A114 A192 68.03771767409162 11.347087663456477 85.60099981853489
A96 A174 A213 105.9427757355212 23.117234338647904 42.01722553794247
A96 A174 A145 128.90903115679004 24.618003474100988 39.45576049829966
A97 A490 A385 115.54660769485264 12.31315909148725 78.88487769901103
A97 A415 A406 85.33193906832747 8.146191383083533 119.2363404372619
A97 A415 A152 65.13154386413741 7.238019710806839 134.19720971057728
A97 A11 A148 61.15014964363686 2.7940476853750624 347.63975364652765
A97 A11 A138 118.33976676047315 3.357351540480522 289.3119881278255
A97 A11 A137 116.58363874082904 6.256159085951367 155.25852774454017
A98 A426 A462 126.63793421775684 3.34166895467024 290.66974083801443
A98 A426 A364 70.18222206902769 4.4403011619851895 218.75138950849325
A98 A264 A427 80.3776491319033 0.6305945890599105 1540.3272813813435
A98 A264 A397 88.13963432557314 0.9287558432251899 1045.8314271783556
A98 A264 A328 94.94818321697679 0.47033566347454325 2065.1677609240237
A98 A264 A265 117.95490850698093 2.302405469758014 421.8727160696524
A98 A264 A160 129.07032832229282 0.5104659670760157 1902.8145100137374
A98 A175 A391 79.18073369775004 1.2859356802791808 755.3426379844755
A98 A175 A327 122.04477764697407 2.172103965031056 447.18027528049276
A98 A44 A306 81.5353746636634 1.7991456568506692 539.8796063686677
A98 A44 A188 87.13323044544352 3.2945556263803155 294.8264224901299
A98 A5 A441 170.34545421714222 1.7064856887118367 569.1943714767705
A98 A5 A391 73.88122382326893 0.7347320498520276 1322.0085461306041
A98 A5 A239 112.37858032946065 0.48241632770805154 2013.4518531641854
A98 A5 A237 114.81223137304207 1.1324006914437632 857.7547297167779
A99 A418 A384 114.36460610147164 82.77537775177552 11.734432090823079
A99 A418 A231 83.69444715989636 43.277110393602015 22.44424454836142
A100 A493 A299 47.523263132536165 2.4902161554305167 390.05531584165317
A100 A67 A371 69.66203537927126 27.723575605973565 35.0359586665707
A101 A448 A372 41.75097006947176 0.4411482374980551 2201.8042155834746
A101 A372 A448 74.22153184819462 0.8116713555882598 1196.6937632244897
A101 A372 A347 126.41169319936063 5.220941256799051 186.04347401065246
A101 A80 A422 86.48919755392137 14.781415312624631 65.71238467204441
A101 A21 A405 170.2212245125713 11.251483456155256 86.32835419484748
A102 A383 A301 105.87546474025554 342.524728265058 2.8357720446647385
A102 A383 A147 82.61897628706069 72.88292009098495 13.327156044349854
A102 A232 A293 124.42395771387018 90.56993521039658 10.724552764270266
A103 A238 A407 103.3600624491773 12.477654973494282 77.84491966509516
A103 A238 A234 132.05144020006315 20.177669730179332 48.138465046221405
A104 A358 A327 117.43686700109194 4.109218128189241 236.37636618926777
A104 A358 A257 118.42647853606141 1.3649647413367347 711.6096259520991
A104 A326 A489 94.23203803151583 1.2741301400128577 762.3413170421002
A104 A326 A427 81.0710441362429 0.8151033525118692 1191.6550778832595
A104 A326 A425 54.09012728664964 3.2040559318134 303.15389921133436
A104 A326 A345 59.87485174522232 0.7543794214875561 1287.5776053184134
A104 A326 A241 114.47150949143453 1.6188823767424765 599.9954431370961
A104 A260 A203 106.26024765593233 6.065970053359706 160.12641679337995
A104 A260 A125 102.0387050347372 5.909295586501685 164.3718840599514
A104 A42 A480 103.18164924748041 0.6457639689142525 1504.1440770589263
A104 A42 A427 71.70885914169551 0.5516532601332074 1760.747410041396
A104 A42 A397 151.71506068463626 0.807101474958472 1203.4695501831602
A104 A42 A345 57.37500840703825 0.650359215773733 1493.5162375839552
A105 A151 A352 155.7607860598014 42.55167709049783 22.82688052352565
A105 A151 A292 102.95474211222505 122.1470470883014 7.952071475933908
A105 A151 A123 93.51564765181838 81.90311442306302 11.859403099168642
A106 A436 A320 62.367266365623976 3.435545696610916 282.7271516075666
A106 A436 A261 65.50716913985706 5.152620289461083 188.51031018278834
A106 A436 A229 114.07041697977947 8.531346076315458 113.85331697151534
A106 A413 A136 73.67570088093471 5.008030924114792 193.95288562283113
A106 A136 A413 47.65810663804627 3.5984093301085522 269.930950015388
A106 A136 A353 48.636657029904654 3.0890634095744645 314.4390128120557
A107 A438 A414 160.0044628384799 4.3527258021022135 223.1525929226516
A107 A438 A340 100.65192470161463 8.98383010195721 108.11892455633439
A107 A438 A205 67.90915908406483 3.301220734436356 294.23117299857836
A107 A342 A222 99.70343646486647 59.464875626841604 16.334382924060073
A108 A360 A461 150.5628965578936 3.881671423030639 250.23293915538883
A108 A360 A186 78.47187092480182 2.418419191668363 401.6351062573087
A108 A360 A165 108.5496147332648 13.24764318835878 73.32036613682169
A108 A210 A204 103.24452676016949 2.566701490739433 378.4320274581725
A108 A210 A186 107.84197112441237 3.052231608233342 318.233402209817
A108 A210 A143 102.61404240573886 6.842035469957409 141.96390142749198
A108 A68 A270 122.54185661603903 19.08334710714189 50.89893526366362
A109 A268 A479 119.31903096177261 100.87799554876437 9.628681098752612
A109 A268 A435 135.39412692326366 104.75706679555515 9.27213866073664
A110 A427 A480 127.21031335671192 0.6476595661497413 1499.7416849639555
A110 A427 A464 63.419698371106556 0.6937582440291408 1400.0872168081046
A110 A427 A326 109.21627295405796 0.7106842699995468 1366.7420119219141
A110 A427 A264 101.60440837842299 0.49998648562723247 1942.6966066931093
A110 A160 A328 101.79506012911897 1.8509355716541904 524.7735598664636
A110 A160 A264 105.52378644007776 1.1794651706168224 823.5275387678189
A110 A160 A254 107.34648305502994 9.580460331055292 101.38573883259804
A111 A302 A374 47.2159115637848 0.38909989974172277 2496.3307614964256
A111 A257 A358 95.61893610164809 1.5081133039639099 644.0643726618049
A111 A257 A149 141.7344321834522 3.152654813518893 308.09654290578
A111 A242 A452 79.00667421146824 2.3446211039326954 414.2767662507231
A111 A242 A447 156.7748451671516 8.246382570196147 117.78765304085738
A111 A242 A374 54.96984688991796 0.4246171538152339 2287.5242799142643
A111 A233 A374 96.33620823946171 0.9968381120015692 974.403002178661
A111 A233 A202 86.16906017822134 2.066850001876446 469.9528500561706
A111 A65 A398 142.01724140602593 1.3502459152987285 719.3667746112322
A111 A65 A202 79.32282860603625 1.8731152191294314 518.5596908832332
A111 A65 A161 103.79372027891246 1.358830184874023 714.8222491911223
A111 A32 A462 100.3663735294074 3.998378191718075 242.92900832451448
A111 A32 A456 118.80388099250511 15.459700732884812 62.829291834498974
A111 A32 A452 75.23713471277199 2.196298873111118 442.2540396993115
A111 A32 A325 145.39798321237168 2.917239426773449 332.9593176706609
A112 A428 A262 82.28591745487769 26.126713574209134 37.17735283703166
A112 A259 A451 83.91944387293944 4.966501313067965 195.5747089937687
A112 A259 A245 138.9064170491467 5.520057035846548 175.96232117037843
A112 A259 A215 109.61027284417862 13.929278408506434 69.73240253617612
A113 A290 A346 53.158836615994424 4.4745747580982425 217.07583436001482
A113 A117 A361 161.12767882510138 15.508526088349754 62.63148693092825
A113 A115 A313 124.82961084620442 13.356221302788981 72.7243152835159
A113 A115 A125 69.71106943180008 11.06237170094937 87.8041413973713
A114 A400 A378 91.796593216927 9.924830952781122 97.86786834371775
A114 A192 A311 130.57721259338257 13.479970080385101 72.05669176030457
A114 A95 A487 133.43423728729746 24.706168745298783 39.31496052803677
A114 A95 A182 121.09071791893369 74.12717209835864 13.103454799700161
A115 A313 A468 96.26750955954527 7.488351500785939 129.7110651013768
A115 A313 A354 159.28409551884155 7.5730944585338875 128.2595977560909
A115 A125 A398 71.76173882427287 8.222213778397418 118.13388403649083
A115 A125 A260 143.98200178276792 9.070689220090571 107.0835992119614
A115 A113 A290 95.07134584806099 8.851629517666879 109.73369898523039
A115 A113 A119 155.53079098315658 17.161326462013676 56.59947389092815
A115 A113 A117 132.90801831450526 9.184363265660068 105.75823504849467
A116 A442 A367 66.30229052109955 19.067942496070827 50.94005549998852
A116 A369 A476 143.83413825456867 5.7301602816951345 169.51045019164707
A116 A369 A146 93.17409279266305 5.540065548997518 175.32681525694213
A116 A47 A369 88.90325644936114 4.276321503430154 227.139621808443
A116 A47 A263 139.90277954720395 24.72761639332748 39.28086045861419
A117 A361 A332 152.87589915436098 16.7600930164117 57.95445455280626
A117 A113 A290 129.9956139751244 3.6427782550345 266.6431995079641
A117 A113 A119 61.60182802144102 2.781845956511006 349.1645706502996
A118 A308 A234 90.70610473373743 5.922579128271536 164.0032202159722
A118 A308 A212 67.14835136204577 1.3874290445728548 700.0877290409302
A118 A276 A408 85.55612256856062 2.4098068704661273 403.07049536818494
A118 A276 A309 110.81686702270476 21.800636951629713 44.554755495243725
A118 A276 A204 73.3432133091524 2.291614607007432 423.8592501768284
A118 A3 A276 66.12450264182587 0.47368112966705667 2050.5821072145413
A118 A3 A212 82.1476019671411 0.8870142561800094 1095.0467168402745
A119 A113 A290 69.35210133414877 4.244689974217181 228.83227159589478
A119 A40 A348 93.53532709201042 27.940070141090473 34.76448141022912
A119 A40 A127 158.56843487283797 11.75868034674204 82.60468185016698
A120 A478 A310 63.24922968102028 11.179134856002747 86.88704998480955
A120 A378 A400 92.19748367774991 11.43619226881492 84.93404327147529
A120 A376 A310 44.19336788881012 3.961360877223342 245.19908160987126
A120 A376 A183 132.35855076466507 16.997305605262227 57.14564835027288
A121 A296 A258 129.06373764407175 43.58435568218556 22.286025199116356
A121 A9 A412 102.34387524020671 9.375249467211688 103.60492831870427
A121 A9 A240 110.03007265644163 67.27537435124395 14.438002885709357
A122 A172 A130 90.94386191999219 43.85911566595678 22.146412080405277
A122 A159 A420 103.69618722737916 7.17006379763734 135.46909433923096
A122 A36 A159 74.37918413462907 0.8502701913821511 1142.3686951103289
A123 A471 A368 84.69913514251198 12.94112917133043 75.05697811689329
A123 A151 A352 80.98451227992452 11.838899035292343 82.04496432690898
A123 A151 A292 143.52987365082362 42.70334772158094 22.745805676718913
A124 A229 A436 107.0486376491346 13.385866369608266 72.56325606430381
A124 A206 A370 84.33843392242144 14.161618095734411 68.58835215398211
A125 A398 A457 89.96256786878664 3.2934884008554945 294.9219583612723
A125 A398 A161 119.90289671410846 1.2863717888230894 755.0865600909258
A125 A398 A155 147.86208145939577 2.703017534018727 359.34729863787413
A125 A260 A203 80.06006059500926 4.164400536838002 233.24414652917966
A125 A115 A313 116.55839071040388 12.1827820508679 79.72908363334307
A126 A338 A341 119.86987953340473 479.79877801280963 2.0244362710621684
A126 A338 A235 91.88266961315395 44.11379981094615 22.01855322332535
A126 A131 A244 148.63231014042938 94.6821038443195 10.258771294494343
A126 A131 A153 122.32689214119345 28.231764406473303 34.4052902622594
A127 A40 A348 101.38301510896919 10.251972813273824 94.74489122355168
A127 A2 A348 44.867770903329514 2.313233041439389 419.8980524746615
A127 A2 A283 77.44945748805898 5.318956584037551 182.61514898155448
A127 A2 A150 162.376354745605 26.11114674732744 37.19951706524937
A128 A484 A455 145.50788892126803 8.70909149468207 111.5296641002732
A128 A484 A395 116.44681126680031 10.70319920437214 90.75062796398885
A128 A406 A415 125.67979625178394 4.953031743074462 196.10656652434764
A128 A406 A319 83.10324452708942 3.028839199707363 320.6911905769984
A128 A216 A221 158.23922694175934 25.68316213635626 37.81941039282952
A128 A170 A291 98.35258290801639 13.07723323796381 74.27580676626955
A128 A170 A167 122.99947143182206 4.867058579124205 199.57065098551178
A128 A51 A319 81.73578413864202 3.735029572834719 260.0573918035266
A129 A497 A147 162.6284001962826 30.582288355362834 31.76093422878569
A129 A430 A321 111.40445655624356 48.80753897919385 19.901065887270036
A129 A430 A247 120.81798898195757 61.61746778885026 15.763744987849034
A131 A244 A444 100.8481243382361 12.316088658559238 78.86611374345732
A131 A244 A325 111.38560032456326 21.32868428387883 45.54064545625095
A131 A153 A138 92.824590477515 13.584373515232073 71.5028961719361
A131 A126 A338 91.69428859059822 54.63487430830537 17.778425617660496
A132 A213 A254 144.30569641090713 48.10412826509855 20.19207257363751
A132 A213 A174 78.47186861682243 140.56638540676886 6.91005923080145
A133 A485 A412 134.380821470056 3.483331631974579 278.84857132303216
A133 A485 A183 76.82651621714635 2.7332448391907747 355.3732307816282
A134 A424 A473 65.72575095948349 5.017159151256237 193.60000744190663
A134 A289 A288 94.63428420537069 5.478339289149517 177.3022804455089
A134 A223 A464 105.26866738095484 7.219937375410154 134.53330666393182
A134 A223 A288 61.99498548868573 2.3101488086954305 420.45864983431744
A135 A83 A320 115.61316692270238 14.335684921954453 67.75553831633826
A136 A353 A349 100.50017334043696 61.702985815907596 15.741897027777574
A136 A353 A261 115.8523967481217 23.859649517684375 40.709820498432286
A136 A106 A436 132.1735611167106 12.733144137306226 76.28296974779447
A136 A106 A413 58.666192457515834 4.003482613273718 242.61927497823464
A137 A468 A313 80.05145555453913 13.153947457040886 73.84262801662022
A137 A196 A423 102.47136499354697 6.174505536067954 157.3117140063323
A137 A196 A173 174.79046492003437 3.4355656986408576 282.72550555639253
A137 A138 A153 92.71287532932296 5.5171253766329755 176.05582304406897
A137 A11 A148 71.48951619081741 6.196836252015601 156.7448306713773
A137 A11 A138 36.057756983405184 1.004046527003993 967.4074088167972
A138 A137 A468 82.05110566486591 8.563364212611305 113.4276231752431
A138 A137 A196 156.77301431231822 6.665006252285821 145.7346043279876
A138 A11 A148 57.71414143087816 3.712693458110607 261.6219356592785
A139 A183 A485 93.51089984186046 5.591265202790964 173.72133386475522
A139 A183 A376 158.88428018959905 4.684117026405147 207.36502601129166
A139 A183 A258 59.742232738565896 2.0239351938344043 479.91756454426763
A139 A176 A343 88.57305355242563 3.2989029464888517 294.4378979242941
A139 A176 A282 71.9239730178457 7.666449824951997 126.6977637887977
A139 A157 A258 109.930809446731 9.87319419778214 98.3797167930344
A140 A54 A180 73.88622009488859 7.6993727487633805 126.15599747089065
A141 A373 A312 61.03481631894811 6.891774776643615 140.93931976887438
A141 A373 A219 131.6105782340958 9.684550068272074 100.2960428902756
A141 A164 A499 127.4418622205614 8.754416316085553 110.95223415817105
A141 A164 A181 117.31945639370463 21.464990718177432 45.25145441585876
A142 A285 A367 106.44475225650557 94.38592858913216 10.29096247226282
A142 A285 A208 67.87165510003798 115.16361168422736 8.434279151332559
A143 A434 A408 113.56507933729338 3.2671942020915594 297.2954740182345
A143 A434 A173 111.61106215887246 4.48845492844157 216.40454555209018
A143 A210 A204 76.17111627953544 1.4070560751288212 690.3222026396562
A143 A210 A186 69.88713178588357 3.1144919232920074 311.87175081634285
A144 A467 A195 75.02797479638922 256.49788209093276 3.7868618684192006
A144 A467 A158 148.71182247806146 69.8342777453945 13.9089581847146
A144 A26 A409 105.46301820788257 173.39385538458555 5.601825086973563
A144 A26 A218 142.5273456451195 179.75958164260737 5.403450765431747
A145 A500 A487 86.40225435820007 84.32426526973359 11.518891340629008
A145 A174 A213 120.70228168052981 23.94214471817031 40.56955049157631
A146 A476 A401 53.489578102030556 2.678652553748634 362.6159158496025
A146 A476 A369 64.10769363319453 2.583239474003676 376.0092932905744
A146 A386 A225 122.30389126554444 26.01198547558306 37.34132674847903
A146 A369 A476 54.42797357366017 1.6043080779736556 605.4460875415398
A147 A383 A301 141.18828871001108 193.36184449001667 5.023338764595759
A149 A257 A358 52.83615505435619 1.4234196142938345 682.3863035653862
A149 A209 A327 60.59855064185007 11.395131682921601 85.24008989524901
A150 A2 A348 144.64755552591112 26.244921118181082 37.00990544595531
A150 A2 A283 98.53710686030736 36.02278277984624 26.9641036606385
A151 A352 A323 165.1329193208174 18.099810341809643 53.66476392168225
A151 A292 A441 107.8088481119462 154.16378681421702 6.300585040707251
A151 A123 A471 83.35814616727018 8.656482650006183 112.20747366942896
A151 A123 A454 158.52259775651652 56.224518358983914 17.275773583665273
A152 A451 A486 128.9278045826778 5.3701094779862615 180.8756512324724
A152 A451 A394 87.91058240668649 5.611454330569359 173.09631190064118
A152 A451 A259 170.5411393640838 3.9144705447506567 248.13625186757116
A152 A415 A406 125.08017617655702 10.672803021838263 91.00908608853335
A152 A319 A459 90.89476405401632 14.321467088326244 67.82280355985208
A152 A319 A406 59.104093377107844 1.4238357661110967 682.186859003687
A152 A277 A253 103.19643690489319 25.114751998156862 38.67535897195884
A153 A131 A244 54.59016793312863 13.958216052418265 69.58783596505197
A153 A49 A444 73.73696186219267 3.2494713103696995 298.9169487112437
A153 A49 A398 121.43631923189162 3.282762826516773 295.8855392093841
A154 A189 A390 99.9344591362012 17.257802156480466 56.283067809749866
A154 A189 A191 98.32466220350312 43.7669719238329 22.193037496649684
A155 A398 A457 85.41296430673509 3.97412200114195 244.4117338977846
A155 A398 A161 79.82040183573235 1.787465611377229 543.4074047847225
A156 A385 A490 58.9860721124636 5.541448826221313 175.28304952024203
A156 A385 A472 56.608766499108974 1.942277168738201 500.09445853263884
A156 A385 A396 108.8968671020428 3.9041134922536003 248.7945217134951
A156 A253 A277 156.1874356918541 19.40967924872166 50.04317879618797
A156 A89 A472 53.356372184455886 1.761028885862288 551.5650860802488
A157 A258 A412 98.8602912791638 5.776998239083696 168.13611651273436
A157 A258 A296 136.43852185613244 30.392441001742554 31.95932991906595
A157 A258 A183 59.857421957948674 2.269624015336376 427.9660606589413
A157 A139 A183 97.77111321856206 10.919889485081512 88.94980579679255
A157 A139 A176 124.10137582801248 28.919990035605224 33.58652779010579
A158 A467 A195 105.25485742416475 13.31466127366366 72.9513150245668
A158 A255 A286 153.0327775161611 40.10167439325596 24.221483609267647
A158 A255 A171 105.67557398136958 37.30256419907346 26.03901554426019
A158 A217 A396 57.50874568389572 12.039673413113178 80.6767771592964
A158 A48 A385 98.97070474206498 32.602754174024085 29.792637880707893
A159 A122 A172 87.5692500816757 43.640644457755116 22.257280136197203
A159 A75 A189 96.90377812999101 5.448600481713584 178.27000755154594
A160 A328 A464 115.99339422781117 1.8077243575789907 537.3175644550635
A160 A328 A264 83.66569990509532 0.7209241907676187 1347.3289722546313
A160 A328 A239 119.86351819190949 2.2496270665687916 431.7702535922681
A160 A264 A427 80.16163602756197 0.35669257242170715 2723.135058366374
A160 A264 A397 139.86012049548017 0.8494086624305055 1143.5273643679216
A160 A264 A328 34.476291360716225 0.21264750789009668 4567.75655947235
A160 A264 A265 69.46822194525512 0.8596917564254909 1129.8492067192708
A160 A254 A252 97.73144012157074 93.94737845584496 10.339001098119587
A160 A254 A213 93.7819936599249 34.433104113675654 28.20895977933809
A160 A110 A427 69.99758382873739 0.7921460772131468 1226.1905688375693
A161 A398 A457 142.62242236283402 3.596248659890989 270.09312783445864
A161 A325 A244 102.10863942447916 7.377640210355821 131.65755191707714
A161 A65 A398 40.3799372403007 0.4680429671609545 2075.2839315421465
A161 A65 A202 111.33686242138135 2.8277916339284275 343.49137940940034
A162 A499 A228 114.95145236644203 8.648127482141717 112.31588005914647
A162 A499 A205 107.94740370571787 7.041247914987252 137.94742931192417
A162 A499 A164 102.03776766025493 11.849587506314492 81.97095877833995
A162 A473 A424 163.57360361740484 9.00923175639764 107.81408174239515
A164 A499 A228 65.69462627980218 4.173674660866709 232.72586580064956
A164 A499 A205 131.8639443360896 9.846599920336303 98.6454265308733
A164 A141 A373 62.93935171031372 4.160588486185134 233.4578515144255
A165 A360 A461 64.06750750486708 5.261978751265815 184.59254492177064
A165 A360 A186 163.7943940334921 27.558711839676107 35.24555337241965
A165 A197 A461 62.08472515254983 7.0724622448433365 137.33859798666955
A166 A221 A216 133.67786425384534 28.87388624613959 33.64015639392159
A166 A70 A377 150.06698063829478 128.59598397858645 7.553284472570932
A167 A408 A434 124.20700878925915 1.2398746503658913 783.4034260913368
A167 A408 A381 149.35730080427845 1.781554568944557 545.2103830846314
A167 A408 A379 58.709408228118896 0.2694725789401673 3604.530200589004
A167 A408 A276 82.25350611983231 1.0943487673193886 887.5799726989179
A167 A379 A408 54.49006182971172 0.26934545683616307 3606.2314190481084
A167 A267 A204 98.81738790280912 1.8998688328956632 511.25742588240064
A167 A170 A291 125.12965664399108 13.419676541707304 72.38043674164906
A168 A417 A431 101.40854381786681 137.51650619674365 7.063312440695486
A168 A417 A330 148.23500860943963 126.39388426268852 7.6848817067897635
A169 A74 A392 113.73704228203894 16.480907233106336 58.93620025172375
A169 A74 A173 128.52238507211874 15.80347684370281 61.462554008011146
A170 A167 A469 126.0784365843068 2.6502995064329298 366.49520050952714
A170 A167 A408 76.21683385553354 2.247469687922603 432.18471610100187
A170 A167 A379 79.24199149669359 1.7347255520107865 559.9283690117674
A170 A167 A272 64.94030323187378 3.3877972414684336 286.7119782526949
A170 A167 A267 158.17835267139208 2.4926260351930978 389.67820896775294
A170 A128 A484 114.70859878438048 3.458750038551443 280.83036883094223
A170 A128 A406 129.52594704089057 2.491283001672855 389.8882818082935
A170 A128 A216 65.55533700490246 3.69468743244488 262.89694778799895
A171 A255 A286 78.32856521246028 56.714120692666256 17.126635080600657
A172 A130 A389 79.50368188636901 37.3169635376953 26.028967979649998
A173 A434 A408 127.49880631338313 4.517344481639157 215.0205840994409
A173 A269 A482 121.46672928740102 5.123726695273945 189.57335291056245
A173 A196 A423 76.77838819260106 3.593937125371667 270.26684528321795
A173 A74 A392 98.38500289613602 5.280680372727147 183.9388072107097
A174 A213 A254 84.12839904753257 26.618853008261794 36.490003860007214
A174 A145 A500 77.41070856250117 17.25238866084237 56.300728444927785
A175 A327 A462 134.81497673799495 3.798731111546658 255.69644718153333
A175 A327 A358 81.78846756135019 1.8703148702888939 519.336109898118
A175 A327 A209 109.52830725567603 23.574057415975403 41.20300684269152
A175 A98 A426 62.85314951893724 1.0650535115892126 911.9936589581172
A175 A98 A264 134.54367697061596 1.1774395952525083 824.9442713977461
A176 A343 A453 63.99786204863492 3.770116111495099 257.6371709239598
A176 A282 A275 103.83708218477254 6.14820761124065 157.98458842615983
A176 A139 A183 119.46510022252654 18.611180991631045 52.19024249225319
A176 A29 A343 78.23727313427759 0.6579492234750433 1476.2872488704759
A177 A58 A471 78.74717607236823 5.689567524278573 170.71983852473906
A177 A58 A393 104.67687645800675 13.8541472559682 70.11056191870658
A177 A58 A305 75.93539472061336 136.10970870588426 7.136317153681819
A178 A219 A373 50.30425413787877 3.387851349353241 286.7073991324525
A178 A41 A318 121.64615876510058 11.722604710272208 82.85889297020258
A179 A235 A387 99.36644360415573 56.212633166258456 17.279426248323695
A179 A235 A338 162.45298676487752 25.052881044677633 38.770872191834805
A179 A235 A279 71.20814203704992 47.16523422091359 20.594025770569427
A179 A218 A409 107.2439338940511 159.7281876394245 6.0810935338046335
A180 A423 A482 124.41170511083635 10.953166173227146 88.67956841508007
A180 A423 A392 79.02080468017938 7.965668994303087 121.93854021741434
A180 A423 A196 104.55104523491491 5.088267358540179 190.89445985776763
A180 A297 A392 95.3373870997057 10.652185865210413 91.18523290067009
A181 A164 A499 66.39506784588988 26.433757029682056 36.745516270341554
A182 A95 A487 82.74580874963233 87.49844359274357 11.101020876912962
A183 A485 A412 60.40089841591727 1.3738018120648121 707.0321501181811
A183 A376 A310 108.07770910994549 24.684999794368196 39.34867559699318
A183 A258 A412 55.753820775623566 1.5410162401708476 630.3126623199961
A183 A258 A296 129.10164859686193 7.65125065567554 126.94944823169931
A184 A323 A352 66.91737872389014 17.640474555859328 55.06212692548061
A184 A237 A239 129.8314526652892 19.33160998985477 50.245274425161035
A185 A465 A303 108.23108484568105 10.59100702366959 91.71196344688025
A185 A465 A251 47.2116093673307 4.171184450833152 232.86480386318698
A185 A370 A404 115.04734687531102 10.876495321566836 89.30469055546025
A185 A370 A206 127.70847598649414 11.523389610296363 84.29134845467199
A185 A298 A440 112.37735425669868 6.338400276046741 153.24403740974384
A185 A298 A199 130.55162697991494 8.082788600411732 120.17165078039513
A186 A360 A461 116.44516963652862 5.094169634850914 190.67328311473952
A186 A275 A282 105.77449393513648 4.054008010127291 239.59549329798668
A186 A275 A249 54.37125797768587 1.1044872196607685 879.4325834922461
A186 A210 A204 137.78475413223723 2.541927741767722 382.1202440416166
A187 A437 A429 109.76429924313797 269.02053378915843 3.610587025976609
A188 A364 A426 106.40991268133965 4.840031887410078 200.68505158964896
A188 A44 A306 72.12845285582812 2.6625460123996163 364.80948854853204
A189 A390 A215 161.38249551460987 19.64462846825336 49.444663745620815
A189 A191 A380 44.36332699975222 3.9424242910019984 246.37684260350582
A189 A88 A463 67.72359478634706 8.445861198448256 115.00568458298804
A189 A88 A394 119.76084099375085 5.612337863944049 173.0690618718105
A190 A479 A268 62.38328860297722 21.38033050828517 45.43063769028439
A190 A60 A435 70.61135572548173 95.66366853195541 10.153510354832125
A190 A60 A333 141.9454339624665 52.72469227366673 18.422526659402862
A191 A380 A443 110.06887487239722 69.66819339507128 13.94211621811847
A191 A380 A410 88.80257463666564 48.430171620016154 20.056134771552014
A191 A189 A390 136.34747553595193 20.75152773825903 46.807254929459354
A192 A311 A241 86.41946608901965 9.162860967148845 106.006415736621
A192 A114 A400 119.74127849387128 12.186398834133797 79.7054209566643
A195 A227 A315 121.81236845794528 38.91689071159999 24.958881124871436
A196 A423 A482 127.33950248212801 7.772436446404754 124.97008572771743
A196 A423 A392 79.7250295320498 8.45698003090547 114.85448061492471
A196 A173 A434 168.60627364003568 3.9546155468960933 245.617314123698
A196 A173 A269 73.5003140433917 3.5320031177961937 275.0059998889518
A196 A137 A468 77.98691432797759 6.7583069913107465 143.72268828114503
A197 A461 A416 100.77969886652838 12.742771741153774 76.22533533136102
A197 A461 A360 137.38196202751183 38.72868647033101 25.080170218645055
A197 A461 A249 137.1356863651511 22.860478274433262 42.48913943794195
A197 A165 A360 85.76043197296411 8.80335831695993 110.33539861136369
A198 A200 A407 112.4394848213531 11.06035035831519 87.8201881091584
A198 A200 A339 95.57519948132091 72.03588002470678 13.483864550378152
A198 A93 A375 126.37935125786129 79.95758273300089 12.147966657070334
A199 A298 A440 112.15997037999165 9.464524263446947 102.62766748581248
A199 A212 A308 130.9129499318115 5.117506203798257 189.80378534754172
A200 A407 A238 73.14450194668802 7.386538951685907 131.49894089419814
A200 A339 A234 70.5276999880376 24.447079097795722 39.73161968081565
A201 A109 A268 99.98269018641969 124.0864857379529 7.827782721413235
A201 A25 A389 117.34087539373951 206.25286844801667 4.7093747414487295
A202 A233 A374 130.27073957938438 2.3730595183988044 409.31213123378643
A202 A65 A398 119.89613258951762 2.404141138023988 404.02039366906166
A202 A59 A403 119.60360132723062 35.68188557276153 27.221713018493485
A202 A59 A351 158.9422731607158 7.5367045860984945 128.8788804077644
A202 A59 A302 79.1489859230356 1.5193219040684198 639.3128713667883
A203 A489 A453 129.29248094341915 4.782207227439358 203.1116601236316
A203 A489 A326 67.0505732610403 2.131959112602999 455.60069293942
A203 A488 A363 86.15518760473901 4.821892782771101 201.4399931269784
A203 A488 A359 56.929946454461884 1.284418407922658 756.2349177098731
A203 A488 A346 79.42321970562578 6.917516645039541 140.4148481112741
A203 A414 A438 127.29329088019924 9.047421688592294 107.35898938425267
A203 A359 A488 64.26165503776464 1.3385600748797515 725.6469599302037
A204 A276 A408 43.20148355877491 0.8882922322432023 1093.4712854209702
A204 A276 A309 156.29510598474997 10.82455705135726 89.73319133632782
A204 A266 A445 113.05867283089275 25.25030936805706 38.46772864688976
A204 A266 A331 86.02458806902075 12.15001421929992 79.94410800585918
A205 A499 A228 127.52663244881667 9.230909087078544 105.22496103662174
A205 A438 A414 93.35671903962374 3.0240689526199276 321.1970574212352
A205 A438 A340 148.23863711070595 15.226587840021239 63.79118284580051
A205 A337 A384 81.46455366658981 15.260471366174897 63.649544349815415
A205 A241 A326 122.21262298384343 2.864096611587229 339.13731998102844
A205 A241 A311 142.44339095987024 3.442860096824006 282.12649416584475
A205 A52 A400 97.5993841554489 4.656664981441281 208.58748758855404
A205 A52 A365 81.7336166660243 23.984750655577955 40.49748371240809
A206 A370 A404 111.80238705824699 14.143885918465458 68.67434131042688
A206 A124 A229 145.61813861122127 20.950315123653127 46.36312357534921
A207 A287 A281 47.327000153628134 4.039095756075312 240.48007467004118
A207 A281 A433 118.5078522577509 507.7399023148373 1.9130307556922008
A207 A281 A287 80.64729293353196 7.098347427708177 136.83777230019936
A208 A285 A367 98.22370424476894 58.29498657178374 16.66218839975824
A208 A246 A402 78.79510918620352 19.659694782691076 49.40677155759384
A209 A327 A462 79.66909887225601 24.836019252313235 39.109409569730786
A209 A327 A358 160.11509602292853 20.406005831235234 47.599812381394415
A209 A149 A278 120.61354898343356 16.014304646942037 60.6534014704106
A209 A149 A257 74.49050057310843 13.447561027099255 72.23035069802239
A210 A204 A276 92.9826168793302 2.778011938155032 349.64646324217165
A210 A204 A267 175.83870045036372 1.9007448601551005 511.02179434076055
A210 A204 A266 98.8641869261733 2.9773889910957223 326.2328341796471
A210 A186 A360 66.33607315884996 1.6065377027262002 604.6058224292906
A210 A186 A275 142.8736916451708 5.944263669651264 163.40494012396707
A210 A143 A434 125.24793215776113 2.715694163907756 357.6698959439346
A210 A108 A360 44.819824350802556 1.221060833289357 795.4739211508731
A210 A108 A334 135.13350487429253 9.993527929578704 97.19511026186578
A211 A178 A219 151.00651685516223 13.645145049580606 71.18444292758117
A212 A308 A234 106.51885595521993 20.205725420761155 48.0716246902185
A212 A199 A298 146.9312790880524 5.691443254767364 170.66357434150328
A212 A199 A230 66.4924326534594 22.15352422860633 43.845035173509416
A212 A31 A229 75.03549626941016 3.977087068124092 244.22951581962465
A212 A3 A276 148.11134287165146 0.9916969055702793 979.4545526607999
A213 A254 A252 116.17860183489418 94.09568063151528 10.322706021163679
A215 A259 A451 125.38401384792697 8.328952136140288 116.61995808641504
A215 A259 A245 107.01631288156939 11.772283337064437 82.50923131983066
A216 A128 A484 143.3249475620106 4.779274705455464 203.23628769689452
A216 A128 A406 86.98814975752947 4.010054961979222 242.22162993522343
A217 A396 A385 142.84978046874306 26.21896168562307 37.04654900781418
A217 A396 A315 68.3717770256212 19.31968295882689 50.276293409703925
A217 A158 A467 80.26030988693535 7.518451374169672 129.1917711082768
A217 A158 A255 158.89205151279458 11.912880808777118 81.53544592713386
A218 A409 A494 142.05493515619773 17.136619571356277 56.68107674187939
A218 A179 A235 94.4263613200326 69.03284566531329 14.070433279393182
A218 A26 A409 63.537061566667596 1.8899859571615707 513.930828607422
A219 A373 A312 133.3105819524422 15.098864878666063 64.33079948896469
A220 A495 A247 123.88181705339328 48.36233351352894 20.084267620145308
A220 A226 A439 144.72615625933426 24.37353817625626 39.851499687749936
A220 A62 A458 100.89568746685735 15.725564474490966 61.76707046644054
A222 A243 A483 110.36499135294319 237.59835091167952 4.08808413565757
A222 A243 A273 133.89955785986203 240.8845286481228 4.032313965830977
A223 A464 A427 116.67786020582942 6.080632379247618 159.74030140934508
A223 A464 A328 76.09780261270488 11.741777875044136 82.7235925732232
A223 A288 A289 112.48990925033144 5.700911550995443 170.38012962169773
A223 A134 A424 156.10751954635148 9.12474069174641 106.44927695304547
A223 A134 A289 69.56276689322677 2.1680099144014093 448.0247265329601
A224 A347 A472 114.1115693853428 79.32463948478289 12.244897113043537
A224 A347 A372 110.8542385616868 90.98823924671706 10.675248329475545
A226 A439 A494 93.75782574979065 10.49463149647272 92.5541834743699
A226 A439 A362 131.54365331737674 102.204830750783 9.503680421808204
A226 A220 A495 162.34173921234913 26.030748199264053 37.3144114638971
A226 A220 A357 73.77021825063156 18.75496926699816 51.79011680544881
A226 A24 A321 102.89791639515707 27.715257841178754 35.04647348354332
A226 A24 A307 96.7407946689931 5.603131093692355 173.35343984971
A227 A315 A396 80.79913568174359 64.85669976821009 14.976433467811706
A227 A195 A467 62.21381617726292 8.814847801534597 110.19158479983487
A228 A351 A312 87.38926585503091 8.32247531064877 116.71071559414685
A229 A436 A320 69.65624589229506 10.604891612150823 91.5918883987009
A229 A436 A261 96.46287655037048 10.915014930953475 88.98953003407281
A230 A199 A298 86.30867042243071 19.592127717651238 49.57715991945781
A231 A418 A384 116.58639276851734 41.34185985814656 23.494880306625465
A231 A300 A388 65.43031835728574 21.088628564119972 46.05904296086078
A232 A102 A383 124.93799546842136 203.17306422740148 4.780761921931172
A233 A374 A474 101.10331494043143 44.39337101606907 21.879889424681174
A233 A374 A302 93.94860387017745 1.5387450468333554 631.243006123308
A233 A374 A242 87.6963893099129 0.930917861238413 1043.402527187817
A233 A111 A302 60.66660048356716 0.7481306651757222 1298.3320885427033
A233 A111 A257 74.62340251069762 1.2871173093035395 754.6492009698952
A233 A111 A242 116.29849391930885 1.1816116684476583 822.031531134515
A234 A238 A407 97.61822163865669 10.763699567361982 90.24053885391876
A235 A387 A332 99.41119886669058 34.86497367277116 27.859537716473895
A235 A338 A341 112.08602724614744 359.64416315503513 2.7007863564345422
A235 A279 A314 102.47399413140838 17.058018023497425 56.94225716507282
A235 A279 A304 126.17246514758114 148.01787298286945 6.5621943448197735
A236 A483 A243 133.2807281779687 205.7995838336792 4.719747391741227
A236 A433 A281 118.28542493525978 199.38948584919308 4.871480784874938
A237 A239 A328 145.0452788387746 2.6694331846229034 363.8682753386281
A237 A184 A323 129.11609564562627 25.237747023857082 38.4868763484416
A237 A5 A441 65.04670096564783 1.7650510077528452 550.3082034196084
A237 A5 A391 63.10391560392484 1.175115486055347 826.5758221610987
A237 A5 A239 34.74572074021868 0.2218939881518054 4377.414895783127
A238 A234 A339 86.93313817680605 13.568199168446881 71.5881331753492
A238 A234 A308 90.10786536324754 12.200370992261014 79.61414039266266
A239 A328 A464 115.18759694191785 2.075142238809349 468.07492559052315
A239 A328 A264 75.18112399463811 0.9147992994003289 1061.7870495278694
A239 A5 A441 61.56226549865512 0.9220902470210603 1053.391522314033
A239 A5 A391 93.56432613113029 1.3310738252694136 729.7281567563233
A240 A9 A412 109.32960385570891 115.75609794576667 8.391109118722326
A241 A326 A489 148.96415996726682 1.3509461348949117 718.9939139179634
A241 A326 A427 57.18049294606003 0.9220125617221129 1053.4802771084003
A241 A326 A425 66.54787724803 3.38330423885418 287.09272960607115
A241 A326 A345 156.13728269049497 1.139456216693361 852.4435031292036
A241 A205 A499 122.97511721888837 3.1628483569529635 307.10357860981776
A241 A205 A438 55.20103281584139 1.3398640521495508 724.9407486245641
A241 A205 A337 89.58264179935348 2.9555801016786063 328.6400691589377
A242 A447 A332 134.03502270311142 22.341994349681045 43.475172082581075
A242 A374 A474 58.017232299977614 26.436119184365452 36.74223293693144
A242 A374 A302 101.4257165221512 1.4672918426476826 661.9828590253162
A242 A111 A302 89.53534866777284 1.0588085934577975 917.3726535863755
A242 A111 A257 131.3510767040097 1.9059985177555063 509.61322371030025
A243 A222 A342 97.86402941957334 133.89030447662117 7.254610801113249
A244 A444 A457 134.67902714970802 22.396640798651788 43.36909529213453
A245 A259 A451 60.43575867498314 5.254183576892956 184.86640879701153
A246 A208 A285 97.17338007894887 59.34656657186133 16.366945977309186
A247 A430 A321 106.74464046013975 33.63532029870839 28.878037741110393
A248 A331 A266 88.3444847846523 18.21847441070713 53.31522426760302
A249 A461 A416 115.28878755669763 6.450946204982756 150.57047728443024
A249 A461 A360 66.13108750562625 2.5090657039836515 387.1249953631212
A249 A381 A455 106.7837516946285 3.4315933700836467 283.0527816868818
A249 A381 A408 157.72667453025792 2.8055449550956837 346.2151077836891
A249 A275 A282 157.85762063708117 2.7770269802349503 349.770476100401
A250 A13 A328 106.91036059108376 32.74349723163141 29.664578653562547
A251 A465 A303 139.43931250796146 17.030766040414164 57.03337399594835
A251 A322 A366 55.10905039501957 2.6109556874080226 372.01782232646747
A253 A156 A385 168.9968073046232 7.0710816778409935 137.36541214964586
A254 A160 A328 149.69604014722603 8.501197320358187 114.25708784506982
A254 A160 A264 106.09523959928148 41.7314170254067 23.27555875778391
A255 A286 A401 49.15484589912878 10.94237645660587 88.76701079261937
A255 A158 A467 85.00566644444027 15.776527618146247 61.56754341197474
A255 A23 A466 88.84133282119556 7.729368554189023 125.66641663037505
A255 A23 A369 145.98167216427777 10.453381645165791 92.91940943050035
A256 A416 A461 135.97349416102384 42.845169797263225 22.67051463715944
A256 A416 A419 65.15828751571374 12.5165397630617 77.60308099583268
A256 A270 A419 60.12255683057878 8.972914966125245 108.25044622482156
A257 A358 A327 67.41565840082659 2.530027130132112 383.9176416142689
A257 A149 A278 97.49003317960126 11.986311447200933 81.03594281685902
A257 A111 A302 130.39134922885967 1.0909934693190735 890.3096822629681
A257 A16 A473 130.28911683798748 2.498885878085275 388.7020441944691
A257 A16 A424 167.0296488577098 3.578939663555502 271.39939209130904
A257 A1 A344 85.83555528641735 1.4239687080462318 682.123169934786
A258 A412 A485 68.55897374842732 1.5161479247690295 640.651240655432
A258 A412 A271 131.55929059748692 9.407622500668367 103.2484082935332
A258 A183 A485 58.50865289888671 1.2568299391668916 772.8349068962286
A258 A183 A376 140.64819729557487 4.446698322346492 218.4366868647562
A259 A451 A486 50.73507753995427 4.083397762183722 237.87103426852866
A259 A451 A394 87.30428585195553 2.9150214172805136 333.21266295415586
A259 A215 A390 129.09922739776397 18.2272967856552 53.28941863638626
A259 A112 A428 118.23007201713372 15.289622902393603 63.52818870819739
A260 A203 A489 82.18561959178315 5.074719731301229 191.40407755511197
A260 A203 A488 105.82932385573375 10.99068922931474 88.3768095662003
A260 A203 A414 79.84876163373619 5.633152131375937 172.42957874513948
A260 A203 A359 110.0867580126847 9.026369300543593 107.60938497851421
A260 A125 A398 93.4675817344513 4.273897532228148 227.26844565083664
A260 A104 A358 117.30965718721097 1.7341536509138678 560.1130260335168
A260 A104 A326 65.672466667442 1.7086362647505666 568.4779546466168
A261 A436 A320 111.64178287861819 6.032745412410804 161.00829433680312
A261 A366 A446 91.07283262412484 14.357962751366358 67.65040875510022
A261 A366 A322 117.394513261122 12.590499230936985 77.1472227752284
A261 A353 A349 135.74929486159297 56.31332737988123 17.248528797953018
A262 A43 A405 136.72848232489042 31.053087206120836 31.279403641032555
A262 A43 A295 89.44707965129784 32.990919254584696 29.442103189818038
A262 A43 A280 112.89207087006258 31.884931560998666 30.463356873205555
A263 A82 A402 101.3630177543314 41.55430632168827 23.374762690081997
A263 A82 A285 95.77806524165112 30.52888941011952 31.816488178520835
A263 A47 A369 96.37662143818075 63.242454352828645 15.358702614567221
A264 A427 A480 88.04819408933709 0.33635875694562856 2887.7560906715116
A264 A427 A464 100.52606573556307 0.7209262117721664 1347.3251952273354
A264 A427 A326 143.3581144216668 0.3409832683573768 2848.591526791329
A264 A397 A294 88.47960258648953 64.19193528678898 15.131527732897945
A264 A328 A464 81.10619157684826 1.0152674910214046 956.7154051620857
A264 A265 A382 141.77171893472362 9.839634120140545 98.71526086851728
A264 A160 A328 61.85800871068533 0.5887850481904024 1649.705698209798
A264 A98 A426 155.35301029380636 1.19895845546489 810.1382033656973
A264 A12 A427 65.39220625757335 0.9214463845737555 1054.1275816820894
A265 A382 A441 112.94506493422894 16.545109654649423 58.707501448772895
A265 A264 A427 149.55502048174262 0.8906910819932818 1090.5262988001532
A265 A264 A397 80.46851330737876 1.2798524034978982 758.93286316904
A265 A264 A328 78.86620465103493 1.3286084513092646 731.0822447826952
A266 A204 A276 65.13524847106025 11.550164195622528 84.09595158729995
A266 A204 A267 84.08110942380776 3.1996781948028 303.5686684361398
A267 A204 A276 87.20195211124539 2.7733236738595224 350.23753562406506
A267 A167 A469 71.79699200549679 2.8039525140056867 346.41173278388385
A267 A167 A408 106.45096745598465 1.6079960914521507 604.0574689104219
A267 A167 A379 82.10745098184373 1.963575261310325 494.670139800121
A267 A167 A272 102.75013455829775 4.639894409321641 209.34141239702177
A269 A482 A457 65.00984266968956 6.541792511918175 148.47949506971258
A269 A482 A423 22.852325562591666 3.2319592394891288 300.53660242756433
A269 A173 A434 95.8008399373223 5.952505191489763 163.1786983418556
A269 A92 A398 78.98334104563637 4.3679071669303084 222.3769901463053
A269 A92 A345 119.8445015818935 7.4426950145825685 130.50676497119844
A270 A419 A416 109.76395375987477 7.708869386118749 126.00058456944193
A270 A256 A416 60.93763941770185 1.9287396618628918 503.6045393924635
A271 A412 A485 154.5797231988462 9.570538749158004 101.49084335569849
A272 A167 A469 99.07658771542143 9.371677000533964 103.64442233392113
A272 A167 A408 135.95178497797593 2.8796092143711576 337.3103698143821
A272 A167 A379 85.81192809509149 6.197010267221231 156.74042919667178
A273 A243 A483 89.79721492736152 148.65915890056203 6.533886349176466
A274 A422 A335 54.38434457562223 3.0551998244768583 317.92422912526087
A274 A422 A280 47.5055734067655 2.604535769112317 372.9348087822519
A274 A280 A422 59.28740062870439 3.8762728248048006 250.58144586851955
A274 A57 A394 83.53196712652321 2.950301661623598 329.22804527246325
A274 A57 A336 85.58470132612958 7.770473539745581 125.00165453909264
A275 A249 A481 63.01562735003714 3.195953222640128 303.9224861426611
A275 A249 A461 102.91519303459039 4.17307582801368 232.75926176562479
A275 A249 A381 77.2557359333445 2.6819320245203926 362.1725085273696
A275 A186 A360 114.80729486992465 3.320675251967259 292.5073894067177
A275 A7 A324 64.2058186342949 5.640245991141455 172.21271032256243
A276 A408 A434 128.6118369926161 2.093494528980955 463.9716204528347
A276 A408 A381 70.87070864323469 0.9915207130543422 979.6286010287334
A276 A408 A379 130.34449181358895 2.0811109816168027 466.7324604984897
A276 A118 A308 106.8252879457707 3.966678178690927 244.8703941344167
A277 A152 A451 105.66369900082721 12.12927809869143 80.08077983843314
A277 A152 A415 154.70373970503556 13.736550205587264 70.71077049792004
A277 A152 A319 147.02567228673112 10.741750059067272 90.42493482712624
A278 A34 A358 78.37472074897019 3.8549841448921143 251.9652513506306
A279 A314 A332 121.99307725805959 22.503507242572596 43.163140685149315
A279 A304 A496 71.77064757286604 227.40054587603117 4.271414764105095
A279 A304 A429 92.71970643506424 155.7172510549408 6.237729233209567
A279 A235 A387 92.98186063968495 84.74384333028866 11.461859774694371
A279 A235 A338 97.89965908456348 42.68725687636106 22.754379646220062
A280 A422 A335 74.92913003750023 5.50227141535197 176.5311042836486
A280 A274 A422 73.207025941027 5.121506735706134 189.65552505253422
A280 A43 A405 54.76574573789271 21.14940936616631 45.92667493468193
A280 A43 A295 135.6061029841635 17.158822888566647 56.607732087942566
A281 A207 A287 52.02570688933672 5.126037859140524 189.48788044716036
A282 A176 A343 50.774610537450144 2.56441021948649 378.77015215410415
A283 A310 A478 148.8646426604794 66.13234233348703 14.687549461386537
A283 A310 A376 46.644757863175776 3.742665556303564 259.5268090103573
A283 A2 A348 112.79646354187616 6.596476615679421 147.24861552782048
A285 A367 A442 75.19815130188415 39.07775896198291 24.856134917188967
A285 A82 A402 123.09877900650616 24.160603688758783 40.202722644400026
A286 A401 A476 89.61263584951134 58.84849758951805 16.50546893814749
A286 A401 A466 125.70690760190728 38.21054513486706 25.42026149043625
A287 A281 A433 126.03535692571062 221.39706235390986 4.387240005324687
A288 A223 A464 136.10586848639275 18.019032199837966 53.905339545881496
A289 A134 A424 126.53348494057654 14.771388861103333 65.75698860505697
A290 A346 A488 81.02399043499074 15.022218375083867 64.65902869788462
A292 A441 A382 108.42416639634497 96.92745720418498 10.021123807821292
A292 A151 A352 76.59314215327534 55.5510973046521 17.48520004372793
A293 A85 A421 121.53744628868496 197.7800147994185 4.9111233508881975
A295 A116 A442 92.05324153369071 11.108518836252188 87.4393844344548
A295 A116 A369 144.640778903216 10.967544254948734 88.56331248284329
A295 A116 A333 94.29248713393267 17.300234657599503 56.145021628002205
A295 A43 A405 83.08917346031242 21.179414040452684 45.861611051430046
A296 A258 A412 73.70524813972216 7.534961266209393 128.90869836004873
A296 A121 A491 140.95936364506767 42.1888721260475 23.023181234104175
A296 A38 A475 72.1581003540757 49.63419458523276 19.569614398647392
A297 A392 A423 74.53877484639268 7.650480843149126 126.96222223603628
A297 A180 A423 84.13054324216895 6.350988741613946 152.9402882823565
A298 A440 A460 125.80807474347938 14.891529690463358 65.22647902602505
A298 A185 A465 138.1273954290097 5.765604704454745 168.4683738845214
A298 A185 A370 37.223726857261575 2.3066304412141108 421.09998709163636
A299 A498 A459 70.04923436742668 1.173600532515593 827.6428155144282
A299 A498 A371 81.84079980175368 11.434841933107236 84.94407309716927
A299 A459 A498 57.353637164740846 0.9549281196336779 1017.1677103749427
A299 A459 A319 114.81119560328914 10.480190533726272 92.68171660568848
A300 A388 A318 98.55757887634503 50.79529982750864 19.12228202843306
A300 A231 A418 66.12916700358795 6.688198219539117 145.22925564358812
A302 A374 A474 152.4202190977497 21.825636214482074 44.50372211261961
A302 A59 A403 120.55002587508339 15.210542353721394 63.85847568300514
A302 A59 A351 89.43292575271286 6.370027082798515 152.48318985069542
A303 A330 A486 119.12582657635633 25.12013684147314 38.667068382238774
A303 A330 A417 129.15474379052554 35.47007291707996 27.38426986860563
A304 A429 A437 132.5282396337078 134.05851793213515 7.245507887176201
A304 A429 A350 78.13795589694362 259.14383428910696 3.7481966402365097
A304 A279 A314 90.11324143709612 145.83831936775186 6.660266336250846
A305 A58 A471 146.0820939677122 59.02165787113336 16.457044482572847
A305 A58 A393 110.49972131957462 216.34965980488414 4.489593604614069
A307 A24 A321 137.51468172119468 32.79222220204974 29.620500954025708
A308 A234 A339 83.4820214786584 42.481574881380766 22.86454896581901
A309 A276 A408 155.60380702354337 16.6856126363964 58.21314866807398
A311 A241 A326 90.16729568345283 7.707591090415008 126.0214816310575
A313 A354 A395 109.79462760023615 7.559745004156866 128.48608630136837
A313 A354 A317 143.72270641837008 10.554240134570136 92.03145244335474
A314 A332 A447 128.02562942552044 12.455544585060125 77.98310562715142
A314 A332 A387 64.9859236138274 8.906596266452652 109.0564812821923
A314 A332 A361 164.93664570947948 11.080997092609323 87.65655661693827
A315 A396 A385 132.7186571225843 27.891241441935563 34.82534296806226
A317 A354 A395 103.38986924182045 12.062731621310377 80.52256151537611
A317 A50 A470 88.21654761213905 10.516562109895858 92.36117648242141
A317 A50 A431 107.443222454854 41.43483783403644 23.44215881599396
A319 A459 A498 64.01302328513985 6.13110010026503 158.42541030743405
A319 A406 A415 53.948550769621 1.9097989536435307 508.59911048089174
A319 A152 A451 86.98495241020414 6.145154028005891 158.0630924129387
A319 A152 A415 44.69947210026798 3.6244764325954293 267.98961645472457
A322 A366 A446 135.19003169073136 12.900234423097572 75.29491458552937
A322 A251 A465 70.96288198081129 18.465027741949598 52.603335483420295
A324 A194 A329 119.71032114143705 30.198789615260466 32.164270866326234
A325 A244 A444 77.07569975081519 10.18864374227087 95.33379256265435
A325 A161 A398 114.750628623647 5.739181613293113 169.2439993135359
A325 A32 A462 76.91307950459847 4.217523386376342 230.30626271286394
A325 A32 A456 50.175315375995055 5.5759484101067756 174.19853585084323
A325 A32 A452 136.76590377409423 3.5448237002528913 274.011384247725
A326 A489 A453 82.47842951030007 1.5529684332195757 625.4615536561272
A326 A427 A480 57.65886054877221 0.3060770813272029 3173.455669430125
A326 A427 A464 110.59047438421722 0.6577696445929178 1476.690292726372
A326 A104 A358 121.00749879335272 2.4638903454288084 394.2229210088452
A327 A462 A426 64.44567649696724 1.631827607518062 595.2357004780521
A327 A175 A391 148.29261511427612 2.728788968837762 355.95352374725417
A328 A464 A427 93.69677204090478 1.3233459533930727 733.9895108531202
A328 A264 A427 75.35335341178791 0.36266578726463194 2678.284203057946
A328 A264 A397 157.9829012376064 0.78610482536169 1235.613899931893
A329 A77 A481 146.73633951671528 13.359083738407207 72.70873272752219
A330 A486 A451 99.4900441934795 20.598005334524714 47.156121830514614
A330 A417 A431 95.01216338516757 14.045956001973536 69.15314620691971
A330 A303 A465 80.03381841817021 8.058645227932175 120.53168014565595
A331 A266 A445 150.94025250129275 26.126820701556426 37.17720039938016
A331 A248 A375 123.58427108254358 84.48816051853646 11.496546297836987
A331 A94 A432 95.13270702006653 90.09080805955455 10.781588820674633
A331 A94 A334 124.79741419546 10.173812072960573 95.47277284607671
A333 A116 A442 165.030464431023 22.317523386635003 43.52284221653914
A333 A116 A369 85.46123767964632 52.274277612841615 18.58126201598287
A333 A60 A435 111.56847019598204 122.26755078684073 7.944234122378264
A334 A108 A360 163.3968328493767 5.285069441131782 183.78605235741836
A334 A94 A432 54.823743813578574 49.540779104887406 19.606515411555417
A335 A394 A451 153.41596436949158 1.483198689918936 654.8832975799924
A336 A57 A394 162.18826964476236 4.096714292241813 237.09782516683836
A337 A384 A449 146.0379922671655 20.82328858150504 46.64594860790396
A337 A384 A418 106.18713534595436 13.833230888039907 70.21657173814934
A337 A205 A499 144.47194577403377 3.156052423775691 307.7648652801567
A337 A205 A438 110.14394539214992 3.012053693391863 322.4783313628899
A338 A235 A387 88.8034566484628 31.25736163754391 31.074985159776286
A339 A200 A407 140.93331944849757 69.90446318468457 13.894993320444312
A340 A438 A414 93.1949211298711 8.50341688570552 114.22726441335092
A342 A107 A438 139.82385103635352 23.817468582052243 40.78191793028674
A343 A453 A489 121.88117986491162 6.51688817444483 149.046910583698
A343 A453 A480 121.44811033230835 6.266210329846217 155.00948705695222
A345 A326 A489 50.099695744097225 0.7648878783161308 1269.888145121038
A345 A326 A427 99.32599859347995 0.49843403520571883 1948.7474378019617
A345 A326 A425 113.80677656643286 3.1292049523690366 310.4053789398089
A345 A92 A398 60.558351509241774 1.6284435650654814 596.4726502397273
A345 A42 A480 66.75716552271558 0.7998382554942509 1214.3980890489165
A345 A42 A427 100.94314892956623 0.5103078092051874 1903.404242496871
A345 A42 A397 146.18080713320526 0.9896314919606084 981.4987264563529
A346 A488 A363 116.86608630310327 12.88902645032249 75.36038914685713
A346 A488 A359 84.27971703547483 11.073055286028648 87.71942557227149
A347 A472 A385 109.38992162521207 26.22664909633386 37.03569012772644
A347 A372 A448 70.14735870142911 4.4267628769139264 219.4203927402556
A347 A76 A448 68.53627352758697 3.09392901953197 313.9445161438684
A347 A76 A422 164.37399359303495 9.969376468165137 97.43057172353018
A350 A429 A437 124.05169965259572 243.6614000576028 3.986359960136534
A351 A312 A373 74.47493925117712 3.5216800739844984 275.8121205261739
A351 A228 A499 107.39098026113926 9.854253611187232 98.56880970850246
A351 A59 A403 81.05747085367636 35.33374981516954 27.489922640574875
A353 A261 A436 50.437946312395844 1.9681095673327036 493.53047469650255
A353 A261 A366 45.16915361752723 1.2677615587831497 766.1709272465658
A353 A136 A413 88.25874906923899 24.296453243837277 39.97793584406441
A354 A395 A484 113.0226632420014 9.037635252321707 107.47524345717663
A354 A395 A460 71.41454118409153 6.856508324045535 141.66424120190229
A354 A313 A468 101.8132471787555 9.216283263993319 105.39194827216863
A355 A284 A411 161.08862765620387 34.7131360866224 27.9813972035434
A356 A129 A497 59.05971776325799 26.938916661410076 36.05646289451029
A356 A129 A430 150.45342553374306 29.71047658389216 32.6929137699208
A357 A220 A495 111.2555834492146 24.50036751505104 39.645203216798116
A358 A327 A462 103.5974780657853 5.316855856715847 182.68730151740667
A359 A488 A363 134.22003401878203 6.035800776935503 160.92679081326423
A359 A203 A489 75.55899970819769 1.755640337793011 553.2579926031273
A359 A203 A488 58.80839848427022 0.9298677301321732 1044.5808769838393
A359 A203 A414 164.01879169604797 2.9161383495484188 333.08503664473
A360 A461 A416 90.946740735763 5.965683095000713 162.81824454175455
A361 A332 A447 63.119408005788664 8.025348208025662 121.03176383662425
A361 A332 A387 103.29629199855941 9.55575246674016 101.64788721780205
A362 A439 A494 119.38257394441608 129.16258206608654 7.520150445145613
A364 A426 A462 117.12262675092198 7.365597519783478 131.87281091744893
A365 A363 A488 146.7790629344997 11.749200888174528 82.67132873675392
A365 A52 A400 77.49602993319506 9.683857522133621 100.30321561426985
A366 A261 A436 94.533471484901 2.554510945277798 380.2379671991612
A369 A476 A401 104.15716350823733 4.568603545878432 212.60808456376483
A369 A146 A476 61.46433276964219 2.2214363070906984 437.2495605298395
A369 A146 A386 135.97299553406515 17.22175610616614 56.400871260316
A369 A116 A442 88.20966173784491 50.19471281408187 19.35108290425238
A369 A23 A466 124.54823187026291 10.708779692819007 90.70333659695861
A370 A404 A475 139.53527946287122 37.188533459568134 26.118858655087102
A370 A185 A465 101.41968395774133 5.2552999981944595 184.82713629177218
A371 A498 A459 146.44010567430536 16.252441826629365 59.76468393991985
A372 A347 A472 117.21406407245343 20.805040837964043 46.68686096727171
A372 A101 A448 64.02749805883047 0.6973095664325228 1392.956723639658
A374 A242 A452 115.0373021543778 2.619391951004218 370.8196662389734
A374 A242 A447 102.3915912796402 9.195634487374264 105.62860565565937
A376 A310 A478 122.1926041183161 40.210633888644224 24.15585020893555
A376 A183 A485 98.88501974052681 10.34124926399818 93.9269544930107
A376 A120 A478 106.11854103494753 28.312086247102343 34.307681904573506
A376 A120 A378 91.73309351675844 17.13898865269948 56.67324185242687
A378 A120 A478 104.6422798167765 81.75840037373382 11.880394486442153
A379 A408 A434 67.25702500719375 0.9566311093367403 1015.3569537309767
A379 A408 A381 131.4342032434337 2.021675450443581 480.4539961185745
A379 A167 A469 153.68826234680475 2.4844013615584117 390.9682485486757
A379 A167 A408 66.80052991866653 0.3198244275072284 3037.0477220614566
A381 A455 A484 105.22262723538749 4.5305212694129295 214.39520780492938
A381 A408 A434 67.38074016264382 1.041051549884287 933.0201267443481
A381 A249 A481 136.49455970783183 6.32076250369937 153.67165724893937
A381 A249 A461 129.96896877842053 4.252862081048079 228.39255788446917
A383 A147 A497 153.68375392327263 50.132245455472 19.375195349731065
A386 A146 A476 83.62117566763693 7.777744270165385 124.88480146439467
A386 A87 A399 78.09292758695288 53.52590216898443 18.14676651229374
A387 A332 A447 162.33292301452389 15.126639850936044 64.21267767278346
A391 A5 A441 112.88844232713299 2.356550149512259 412.17966408288595
A392 A423 A482 91.42634293317768 12.972584749266389 74.87498195572525
A393 A58 A471 87.46612819748923 5.957005802416461 163.05541428655658
A394 A451 A486 129.73677968963503 4.731173792340996 205.30255104829388
A394 A335 A422 152.47716103978473 9.211818019390194 105.44303491187914
A394 A88 A463 103.95998859751013 5.172077918585273 187.80112448230958
A394 A39 A451 38.818412266855105 0.27702721136870423 3506.2333559993654
A394 A39 A446 138.16074848511943 9.492124916585453 102.32925267589562
A394 A6 A451 51.95296648234257 0.3551619170129925 2734.871061597814
A395 A484 A455 76.78031270668995 5.477203905027636 177.33903390539126
A395 A460 A470 123.51745896111333 10.607998302137275 91.56506452539098
A395 A460 A440 86.92377240862898 16.54223334401013 58.71770932140483
A396 A385 A490 108.78703126591071 10.934428747374113 88.83153125431441
A396 A385 A472 54.010582578346465 3.1735213058414047 306.07075088248325
A396 A30 A411 90.79203581245807 66.59121585338289 14.586339002415038
A397 A264 A427 126.56799806219043 0.7164797204968636 1355.6867294818144
A397 A42 A480 84.13442096478124 0.7940663040835716 1223.2253705078645
A397 A42 A427 85.129072688579 0.5924584549766223 1639.4770652041157
A398 A457 A482 102.83760574714577 26.51653297916164 36.63080877819749
A398 A457 A444 71.90252684127772 3.051808849572808 318.2774862050758
A398 A49 A444 47.95801540361742 1.3969968877322572 695.2929226615408
A405 A190 A479 84.13445899842397 71.10971712038918 13.65948408114159
A406 A319 A459 132.85790624526427 4.7076742426615965 206.32737078920678
A406 A128 A484 112.2285832408356 2.6924451053710072 360.7583482696831
A408 A381 A455 94.01660508035943 1.9873558126510034 488.7509538237932
A408 A167 A469 120.83252777813944 9.530691515048602 101.91517031967267
A409 A494 A439 87.23914835009386 20.7340462596012 46.846719490203355
A409 A4 A494 47.922328815107434 2.06640459993514 470.05414576164077
A410 A380 A443 149.02986324987862 19.921407331061346 48.75770234896796
A413 A106 A436 163.10918538573333 17.555327008351014 55.32919145045732
A414 A203 A489 118.52008392502597 2.902605499211859 334.63798276554616
A414 A203 A488 107.60676650193024 2.760468876644154 351.86850220939783
A415 A152 A451 95.59985258970337 7.916430721161305 122.69696827182601
A415 A97 A490 158.436669443111 13.504651930550608 71.92499695775832
A417 A330 A486 90.89869514883691 32.777822829164506 29.633513308156356
A418 A384 A449 102.38030290060851 20.27542635381178 47.90636862922633
A419 A416 A461 126.88173272265091 12.10962568400646 80.21074097305016
A421 A84 A492 60.35758956645171 35.422746143260156 27.42085678767313
A422 A76 A448 100.68242666390539 16.724893870788947 58.07642526909609
A423 A482 A457 63.6468858017021 6.656360138947548 145.92390266522077
A424 A16 A473 38.02138189696708 1.0251417755766852 947.5002113478677
A425 A326 A489 130.41270913522726 5.280666352526168 183.93929556935097
A425 A326 A427 74.26203321635882 7.685905480981091 126.37704840685213
A427 A480 A453 137.15527339352687 2.632398902122077 368.98740849550495
A427 A326 A489 144.3443218822199 0.9772162552544614 993.9683706627565
A427 A42 A480 72.130082127104 0.582898080529958 1666.366868350867
A428 A19 A450 140.81798322150186 118.85534471760548 8.172304336235374
A429 A304 A496 132.95252255278703 355.4512619041816 2.732644818355646
A430 A247 A495 79.45833242917712 71.79594438546883 13.528926422437708
A430 A129 A497 102.06415105507787 30.208199167478597 32.15425201731783
A431 A50 A470 72.46681136578876 6.385585404545054 152.11166830985954
A433 A236 A483 59.56059720050236 12.62038056718302 76.96456092189342
A435 A268 A479 94.08903438290695 45.688463946695265 21.25967837644266
A437 A63 A492 128.59410214921553 53.11902743812243 18.285764929561562
A438 A205 A499 100.72629545015808 3.487677885334051 278.501077494834
A440 A460 A470 135.11052974913622 21.34405525960028 45.50784924451268
A444 A457 A482 117.48956743639967 15.299637196161711 63.48660668006672
A446 A39 A451 110.34450736602487 5.111250516243672 190.0360872419682
A447 A242 A452 115.39296768998224 14.223225767604163 68.29126281836783
A452 A32 A462 118.21724888389778 4.562625090797155 212.88666714685814
A452 A32 A456 106.47985164245762 17.53242355277871 55.40147065785966
A454 A123 A471 100.81729889594982 83.21914329219362 11.671858308009671
A456 A32 A462 126.25101661152156 6.346546520911943 153.04733776391936
A459 A299 A498 52.597128444329506 0.8970817863269076 1082.7575186845625
A459 A299 A493 64.92515229695368 22.720153966054568 42.75156103570678
A460 A395 A484 95.9375845937546 16.666110901081993 58.2812663845515
A461 A249 A481 51.82172806148826 8.979362038824547 108.17272372142705
A464 A427 A480 164.9605493404817 0.511849907834403 1897.6696765073675
A466 A401 A476 122.25839979721238 6.25703347867784 155.2368310526741
A472 A385 A490 72.03651056296327 10.633047193058701 91.34935934964349
A473 A162 A499 101.22684289099288 12.331933097473666 78.76478418614057
A480 A453 A489 106.57709066180686 2.529026831169176 384.0694914934503
A488 A203 A489 133.6442043499854 1.5969474147932488 608.2367146360866
A493 A299 A498 86.35544687663246 20.020015038560814 48.51754842089586
