# Supplementary material for: Performance efficient macromolecular mechanics via sub-nanometer shape based coarse graining
Source: Nat Commun. 2023 Apr 10;14:2014. doi: 10.1038/s41467-023-37801-5 (PMC10086035; doi:10.1038/s41467-023-37801-5)
Supplement: Supplementary file 8 — Source Data [file 41467_2023_37801_MOESM8_ESM.zip › source_data/Figure_7/Figure7_panelE_cg_bonds.dat]

A1 A16 6.104655683697075 0.010025926726811463 29.5116476006714
A1 A257 6.745828418289677 0.013718092128740977 21.568714778632142
A1 A344 5.452220259607723 0.018590282710352568 15.915928823774262
A2 A127 5.1604848655283 0.01719033062694919 17.2120957329326
A2 A150 5.2482677746965685 0.042116725885883 7.025275830640686
A2 A283 4.9178423352986576 0.012411140315339964 23.84000252306454
A2 A348 8.611157434520942 0.030308118784432736 9.762454032078939
A3 A31 7.6294732510588075 0.018639135255554606 15.874213710833917
A3 A118 5.124048222438719 0.0022842986306272905 129.5284305058489
A3 A212 4.3886669818501565 0.004849491656923277 61.01291379879032
A3 A276 5.429742881110884 0.0037371091888864783 79.1739286911161
A4 A409 4.130121950044059 0.018053827823948154 16.388857771166393
A4 A494 4.810210870993677 0.016805191139997788 17.60656061373734
A5 A34 7.632036602234189 0.012861531084169542 23.005162798696265
A5 A44 5.057644389570245 0.004232693670143561 69.90385780074116
A5 A98 4.740516579543537 0.00275507434205835 107.39514789671917
A5 A237 4.684285058346778 0.0032124298095688175 92.10523932708959
A5 A239 5.6304478820308805 0.0026450876630725872 111.8607978716708
A5 A391 5.530820094430768 0.008968157534464893 32.99246420401638
A5 A441 4.573194471081675 0.023149880791265787 12.781129160001804
A6 A394 4.4967154078368905 0.0021726153401573356 136.18683941096805
A6 A451 4.027622982536818 0.0017947644713558475 164.85818677271354
A7 A17 6.9737843945805675 0.007088443832579117 41.74140663595507
A7 A275 5.309371464630802 0.00888907136472028 33.285998535925074
A7 A324 4.028794651558818 0.008020652704850306 36.88996735301669
A8 A117 3.5536957366480766 0.030723401717144938 9.630496621300189
A9 A121 4.045488832997267 0.011932363302317839 24.796564514117527
A9 A240 5.10348701277568 0.022042092815247827 13.423481105529772
A9 A412 5.2304088176378185 0.042212917036341224 7.009267238676906
A10 A91 2.949795821979568 0.005212420827264808 56.76472146764006
A10 A306 3.5360946037722356 0.02772685689693155 10.671300303950323
A11 A97 5.473643946140539 0.0434886738241822 6.803647718208542
A11 A137 6.2838825135623475 0.023455052448873914 12.61483499458208
A11 A138 9.564649154702133 0.03054695717901268 9.68612404495393
A11 A148 3.6486144893406345 0.012540385459301362 23.594299983207744
A12 A264 3.4992471860939816 0.0045080709265672425 65.63375360580618
A12 A427 4.5332317144996725 0.00413251837439077 71.59837891233397
A13 A250 2.0804495542380925 0.010352871309222245 28.579667185493175
A13 A328 4.480850788881996 0.009776667793328642 30.2640554723272
A14 A78 2.3770445428384117 0.0034887388283388887 84.81048051759507
A14 A433 2.899778960893765 0.013112315666777619 22.565168803972696
A15 A266 5.611275321708136 0.15498281916305956 1.9091252696888397
A16 A27 5.885829851436369 0.03141443765650109 9.418650738463283
A16 A257 4.402637484009094 0.011068610792658973 26.73159459433248
A16 A424 5.781942486338697 0.01046727086784216 28.267312479781953
A16 A473 4.063283689975826 0.00506834152535518 58.37838964711004
A18 A329 3.7116310154839685 0.0417088818997442 7.093971426590254
A19 A87 3.4143353912536787 0.010214341635636615 28.967272388806464
A19 A428 3.4647636074099353 0.019972824612102258 14.814209916634795
A19 A450 5.02943686774074 0.06284424733910754 4.708173444026398
A20 A46 4.63795669586162 0.01536551896535343 19.256207167423
A20 A133 3.9667579513961004 0.00724618044527503 40.832769576521706
A21 A45 5.555289056937673 0.02194409813261089 13.483425686659059
A21 A101 4.368814973947772 0.05789023829590789 5.111079607573974
A21 A405 5.647867568964395 0.19757512433751145 1.497565128322366
A22 A35 4.3649677504179625 0.023690671337181612 12.489372387157209
A22 A90 3.090289920375742 0.02087446372418711 14.174333786068795
A22 A214 3.984773994856991 0.01575373853072648 18.78167622591412
A23 A53 3.2415163887004406 0.025373574965618317 11.661014139029996
A23 A255 3.512524731868192 0.009557029016658447 30.95958125857672
A23 A369 5.614369068914342 0.07431197751454732 3.981614086018515
A23 A466 3.780791311211844 0.005124469411216026 57.73897601656299
A24 A226 3.2415597055031125 0.037228258849202334 7.947769398249804
A24 A307 4.100206894118444 0.047448816060512655 6.235806095866915
A24 A321 5.141352898935134 0.12205212675844024 2.4242233567745
A25 A201 3.905144817716422 0.028740971143101035 10.294767527465265
A25 A389 2.9847894250566496 0.01457601474801784 20.299212202158966
A26 A144 3.767612459098664 0.019975807658871858 14.81199766660763
A26 A218 3.9930642971235497 0.006265412617050714 47.22460187643502
A26 A409 4.308231564481525 0.008582733134552711 34.47405526808712
A27 A344 5.186164544153035 0.02780708600509385 10.640511428547802
A28 A177 4.134609275026296 0.02887999953834708 10.245208488973102
A29 A176 4.550807611093893 0.003233138830424309 91.51528342907007
A29 A343 4.0430179790337375 0.002065003736465343 143.28381649239626
A30 A53 7.869102172367449 0.22275206014185045 1.3283002466661489
A30 A396 3.998124786806748 0.15428176010906824 1.9178003687710177
A30 A411 4.169294234479863 0.039069888192472035 7.57313701473103
A31 A212 6.714284612303889 0.019534927418668246 15.146286960301586
A31 A229 6.014185893342044 0.168948690697583 1.7513105026746778
A32 A111 4.548137654551781 0.00785480406556971 37.66887295492997
A32 A325 5.135579576916372 0.01884759736032393 15.698638440498152
A32 A452 4.688409487789028 0.01792132940777691 16.510026109079597
A32 A456 4.977782563029856 0.03875273606819363 7.635115515744399
A32 A462 4.775445021335539 0.016086733698063682 18.392895785141718
A33 A54 3.7118859261667305 0.006972914450031453 42.432991047305634
A34 A278 2.8327566461316875 0.004028290913346666 73.45090580511156
A34 A358 4.394262703620862 0.006775710727524142 43.6679823461012
A35 A71 4.666266026830469 0.07481373543024361 3.9549103480829806
A35 A229 4.157785984811146 0.006384152278240407 46.346265492489685
A36 A75 4.283837554803055 0.0016586632769985954 178.38558346044778
A36 A88 3.942672166475651 0.015419789117087745 19.18843469162141
A36 A122 2.9593023328246106 0.002538662433584804 116.55020081342722
A36 A159 3.128595704563974 0.0012206470689672955 242.39735133443412
A37 A124 3.097274408635148 0.013144871578715467 22.509281635806342
A38 A296 5.057950133529607 0.2207056518816728 1.3406163997578284
A38 A475 4.6539525977742215 0.10509303528164438 2.8154255478382937
A39 A394 5.334667014017612 0.005203962045769117 56.85698969929422
A39 A446 4.5367167711382566 0.009328383268762508 31.718424072756186
A39 A451 5.870093524980835 0.005093369584862728 58.091526935559514
A40 A119 3.94376342502286 0.006011483636891413 49.2193997861093
A40 A127 4.16459721361297 0.0068754194609645936 43.03470037161947
A40 A348 3.779845695972846 0.008754631870768748 33.79715113090544
A41 A178 3.182625418344697 0.009560200613430325 30.949310416787014
A41 A318 2.59843286424559 0.004980004836168561 59.41392150523564
A42 A44 5.589913028178741 0.010563463400266926 28.009905957958466
A42 A104 6.000795200251495 0.005559989075500482 53.21622262453438
A42 A345 4.662505320531366 0.0044197649455703925 66.94510230195687
A42 A397 6.811822469212553 0.0073320365731817105 40.35462909637616
A42 A427 6.226257773425714 0.0020658461231946035 143.22538988250705
A42 A480 4.539008875762076 0.003854661103929402 76.75943706962826
A43 A262 3.4107752258398745 0.015761017394693155 18.773002340029024
A43 A280 5.637354679457017 0.03633021675175385 8.14422931890515
A43 A295 4.435981876273231 0.027453179944203043 10.777681020310746
A43 A405 5.35489036489995 0.12526914276183732 2.361967280277037
A44 A98 4.585754346891571 0.0028276832396194607 104.63746868324311
A44 A188 4.016123856661862 0.02798702600768621 10.572099241646947
A44 A306 5.16155819940794 0.02851556848602499 10.37614300331482
A45 A284 3.7804730621301363 0.04784634111226538 6.1839967185278395
A46 A192 4.940775904272294 0.00915752933453362 32.310201324283454
A47 A56 4.724450406599863 0.1262413241425051 2.343777827439551
A47 A116 3.744522225793803 0.008733043660697604 33.880698176674116
A47 A263 3.3779646942075594 0.01769540832049188 16.720813166496526
A47 A369 4.758943904410739 0.021012565629455082 14.081175123948244
A48 A158 5.599993939865078 0.06533283083605568 4.528835084068064
A48 A385 5.971293009929966 0.33826013541450806 0.8747161886789759
A49 A153 3.576627338979992 0.01403767731804706 21.077676151696597
A49 A398 6.3832360243841695 0.018096620345609438 16.3501035431513
A49 A444 5.155712440458801 0.018932891378689476 15.627914960989626
A50 A317 3.2933829086742774 0.04315873444099516 6.855660163907954
A50 A431 3.644024159384069 0.004118641501973386 71.83961417619025
A50 A470 3.8596181771500366 0.00903481881263346 32.74903709392369
A51 A128 5.717837992754858 0.023672903013803648 12.498746615879112
A51 A319 4.559137338596526 0.009942582686214507 29.75902999952474
A52 A61 2.8293906062993996 0.024098459760377722 12.278030188398027
A52 A205 6.968493765255017 0.06708432116171537 4.410592688544201
A52 A365 3.2209282959648875 0.03930987160119237 7.526903660067867
A52 A400 4.801692785080352 0.017217766883135255 17.18466851364028
A53 A82 4.713909302749936 0.4663898527507726 0.6344083489096078
A54 A94 4.293705259968885 0.022414260364953975 13.200596924199257
A54 A140 4.2485924726009205 0.05096133594955177 5.8060019604806925
A54 A180 6.091813909508059 0.018239629318536288 16.221909517158814
A55 A64 4.680725258230858 0.12590974097966168 2.349950163741555
A55 A410 5.1989751450911585 0.21671267044825981 1.3653175692025563
A57 A88 6.394537354446962 0.006155066320097546 48.07123124988905
A57 A274 4.140235366621938 0.008892906983319904 33.27164188119666
A57 A336 5.588123198143957 0.05008202116156113 5.907940805290568
A57 A394 4.903446185039214 0.004756781913805241 62.20205630472534
A58 A177 4.169873210660648 0.004699948835870771 62.95422072972291
A58 A305 4.33049343402389 0.18385000230477289 1.6093642247625441
A58 A393 4.770557814143269 0.00933380270027584 31.700007588875717
A58 A471 3.582274283159587 0.007086367571085717 41.75363660771553
A59 A202 5.50506144089959 0.004944302560282665 59.842943028732705
A59 A302 5.1479375290791625 0.005196385602040721 56.93988843237776
A59 A351 4.119336744998839 0.006133094965893093 48.24344284203121
A59 A403 5.524834935741627 0.1361205488378019 2.1736734016873416
A60 A190 4.4001786983432085 0.01561707211122254 18.946036384066517
A60 A333 3.189180628078005 0.01976392564531082 14.97079182252507
A60 A435 4.4075999482923685 0.11939911862393515 2.4780887819091433
A62 A220 4.083734147444487 0.024909576344100515 11.87822756776384
A62 A458 3.9870952422579853 0.005241340971373631 56.45151079615208
A63 A437 3.2004035136184266 0.03423433323423275 8.642832749432515
A63 A492 2.7851236338489582 0.014501116843197437 20.40405712409749
A64 A245 3.9948463880403344 0.006565215232788191 45.06807559851383
A65 A111 4.721314706083026 0.00613399761019906 48.236343610543216
A65 A161 5.601355488992487 0.006525609640746666 45.34160526309964
A65 A202 4.461665475662482 0.011257780221228586 26.28241186249793
A65 A398 7.228948996018516 0.007941603775201145 37.25716175311437
A66 A85 4.119842641386105 0.2032191154736651 1.455973350450665
A67 A70 4.809117422388439 0.020416796363861067 14.492068743730073
A67 A100 5.130587263280384 0.024304620035024982 12.17388364868172
A67 A371 4.2308609252336185 0.09890741972170503 2.9915007111128
A68 A108 3.553743211216713 0.016343088881102474 18.10438764571249
A68 A270 3.4219341048201497 0.006402552816934914 46.213069207207226
A69 A213 4.005969772310545 0.3776884073666942 0.7834013717676647
A70 A166 3.615944506791681 0.017520801829977728 16.887447235751818
A70 A377 4.0431911153585105 0.032492613316282615 9.106119398637023
A72 A92 4.831571409184645 0.016148351548558537 18.322713345822862
A72 A306 6.130803725133697 0.03285447322354429 9.005824394706076
A73 A79 2.57477645455801 0.004769639804893977 62.0343733562895
A73 A163 3.7095433048521578 0.024550425966673117 12.051995221323988
A74 A81 3.552994413569414 0.05649415577874173 5.237384510897506
A74 A169 4.323933232491651 0.015918050399232442 18.587804976800424
A74 A173 5.765188836812337 0.01552300348224378 19.060848422166586
A74 A392 5.269931792226698 0.02528172369663295 11.703379879561718
A75 A159 3.7834174991002874 0.0015705631187810098 188.3920568957845
A75 A189 3.494456249045717 0.009330019227281383 31.71286245227041
A76 A347 4.48944538154554 0.00723335311589679 40.90518072200177
A76 A422 4.578356911974616 0.09568989325157418 3.09208847849713
A76 A448 4.881748480489888 0.02006780057540425 14.744097905500164
A77 A329 2.9043830640775696 0.004092921953512629 72.29104776304887
A77 A481 3.6849721107672 0.01975777552773117 14.975451867874801
A79 A316 3.899010543905712 0.009120610268485763 32.440988894588095
A80 A101 4.767932911728289 0.02996790797083193 9.873282336551398
A80 A422 6.841120686956996 0.13018842160592214 2.2727183629850027
A82 A263 2.875863939378102 0.0582561600399476 5.078975617838867
A82 A285 3.5312736530176294 0.07603273312390613 3.8915030970888775
A82 A402 3.9796128260516483 0.030698998189794935 9.638152183421111
A83 A135 4.77896784605783 0.020425249616465635 14.48607101444138
A83 A320 4.394597273051825 0.006104828802655504 48.46681635087112
A84 A421 2.929375998246366 0.01906535572741319 15.519333636475416
A84 A492 3.3542690856796233 0.027940752179318906 10.589608129834724
A85 A293 4.086554020502324 0.011140484257765593 26.55913419792011
A85 A421 2.8749104951304085 0.020345506097635635 14.542848676848465
A86 A265 4.940868731405994 0.049363640060406055 5.993918116041358
A87 A386 3.2140081388479436 0.007278835101486081 40.64958366365577
A87 A399 4.079674229547793 0.03332253729098866 8.87932433980132
A88 A189 4.8674027879548 0.007695854877358244 38.44688096995146
A88 A394 8.1736091318062 0.00732488053691327 40.39405351947191
A88 A463 3.757461200633864 0.022310862678841303 13.261773903185492
A89 A156 5.034929574256873 0.00909020264608884 32.54950719488295
A89 A472 4.533938481872291 0.022104588678015347 13.385529165086387
A90 A309 2.5312218275653144 0.008123927886968474 36.42100478346614
A91 A188 3.0485598485332335 0.006103124383399106 48.48035167636923
A92 A269 4.564110526228222 0.07223760079688901 4.095950213847014
A92 A345 5.0092350600573585 0.006693608704878784 44.203602193858885
A92 A398 8.39417336690191 0.01946137275513138 15.203532667231693
A93 A198 3.418016774077318 0.024433453663640137 12.109692739513102
A93 A375 3.7936614824905157 0.06794142857256347 4.354951355133818
A94 A331 6.046730727710736 0.05421675298381956 5.457383560393512
A94 A334 4.539698950737277 0.015090331779951782 19.607363227421246
A94 A432 5.303405018421573 0.5702703067883768 0.5188445074374394
A95 A114 3.776672115451698 0.013140312843283652 22.51709072383656
A95 A182 4.00866523249791 0.0539121187041296 5.488220896225854
A95 A487 3.3934989582412745 0.009762640159177494 30.30754095280932
A96 A174 4.4688005614124835 0.009609611696735243 30.79017402257109
A97 A415 7.771083735205321 0.0581492995472388 5.088309209837466
A97 A490 4.5659545375033455 0.04239342695741399 6.979421992212106
A98 A175 4.556831012493548 0.0062191712949690725 47.57573033422681
A98 A264 6.3192928864977445 0.006938636201873294 42.642618494961674
A98 A426 6.07929084433782 0.009273723644604104 31.90537348004443
A99 A418 4.008814193175103 0.048705905138600514 6.074861263533321
A100 A493 6.563461620817038 0.02335702848746024 12.66777649351516
A101 A372 3.9162608551217275 0.0038177720552834415 77.50112163515371
A101 A448 5.65942020867915 0.004756755783482447 62.20239799975525
A102 A232 2.8351063918547177 0.01695394257106031 17.45208320670324
A102 A383 3.038949222473031 0.01678158122362383 17.631331189178596
A103 A238 5.362396348972381 0.020950104631985766 14.123156978417796
A104 A260 7.00171414907109 0.033759927106778775 8.764284813055822
A104 A326 5.218865666757949 0.0063433831398462814 46.64413451131738
A104 A358 5.114703315785618 0.012355202266910226 23.947937883966873
A105 A151 4.556924620392359 0.15116994187318866 1.957278098843339
A106 A136 5.193523640543951 0.028087770786516586 10.534179400732274
A106 A413 4.000380687903301 0.025407363942306915 11.645506283283773
A106 A436 4.727926022265453 0.014037571544847083 21.07783497213413
A107 A342 4.0702407178095275 0.01973708208387137 14.9911529563734
A107 A438 5.43065396097853 0.0275353328374095 10.745525328454649
A108 A210 4.80213186426167 0.015803438192783403 18.722610410621044
A108 A334 3.7443273736040545 0.005973900655545705 49.52904868900678
A108 A360 7.346333037356138 0.014152513596378924 20.906647742597283
A109 A201 3.960578104198272 0.043918105688408815 6.7371215537172855
A109 A268 2.6443558837013486 0.019653320795637974 15.055044361637004
A110 A160 5.031215662441684 0.008014398083357577 36.91875713613857
A110 A427 8.302319797798999 0.009003674828591102 32.862317005523444
A111 A233 2.9297583238904523 0.0019207617397629662 154.04389326722344
A111 A242 4.134721374029686 0.002875648420026522 102.89213882032347
A111 A257 5.696424849044404 0.02542289821270316 11.638390476030322
A111 A302 6.1077743847466675 0.0033263550040345535 88.95070311886025
A112 A259 4.354301237031834 0.008301050578129576 35.64387587414049
A112 A428 4.868466146018373 0.0144093616549128 20.53398502430768
A113 A115 4.840574932511577 0.031844578155684644 9.291428355096432
A113 A117 4.935643432491886 0.023613166835648514 12.530365727358681
A113 A119 4.871751835140921 0.02145388206661636 13.791518733675892
A113 A290 5.256661924687312 0.058872814720828615 5.025776631113457
A114 A192 3.5361491962908462 0.009498529557848912 31.150254850480216
A114 A400 5.4564399274437605 0.07554559233029678 3.916596684266813
A115 A125 4.055695223380133 0.013256318702353553 22.320043978671194
A115 A313 3.5077064625522114 0.020014260594887645 14.783539718044416
A116 A295 3.94470950574446 0.023192141615673734 12.75783932915664
A116 A333 3.4497218059954755 0.05835798024864225 5.070114064454736
A116 A369 5.998228803949302 0.0185414443242351 15.957851570660686
A116 A442 3.635121916496256 0.024333059307688032 12.159655417365828
A117 A361 4.9327279363204015 0.02054052918553495 14.404770868326922
A118 A276 5.76335529049415 0.004000185568727943 73.96697261869853
A118 A308 5.443085947315328 0.01028648521551645 28.76411235059142
A120 A376 6.350222065727421 0.04215488282589064 7.018916827591999
A120 A378 3.8178566691875053 0.07246694912070595 4.082987072340688
A120 A478 4.700011252151233 0.06546089654895582 4.51997500844697
A121 A296 3.0206480792427146 0.07480987567807595 3.9551143983323698
A121 A491 4.33422287555228 0.03925573146975836 7.537284502258037
A122 A159 3.6823457900755483 0.0022825960366770204 129.6250460780411
A122 A172 3.2078588171274682 0.008787244553603912 33.671717524973495
A123 A151 3.8657860819789636 0.010803943565754537 27.386445942727274
A123 A454 3.6754883147993347 0.010175645371813147 29.077430042070258
A123 A471 3.4536945309379674 0.006032956976129711 49.04421125536155
A124 A206 4.1631159656846455 0.0305811844926005 9.675283065095305
A124 A229 5.347668353299441 0.02886411555982704 10.250846446984836
A125 A260 4.410743652293655 0.008842448879846643 33.46150149718981
A125 A398 6.412185668176179 0.03924943449630547 7.5384937446592755
A126 A131 4.972008836744554 0.034588942157608216 8.554225656384533
A126 A338 4.244623945642917 0.023302424783583575 12.697460422241537
A128 A170 4.483225728417016 0.006434746039719386 45.981863869287366
A128 A216 3.609753475193941 0.004947770570556287 59.80099768420472
A128 A406 5.2531119744166785 0.018071483190368554 16.37284628577177
A128 A484 6.235335859035214 0.020055871952862958 14.752867246421362
A129 A356 4.069355918571681 0.015587151562783674 18.982404529783885
A129 A430 3.1537371535377403 0.012590795579630054 23.499834824616098
A129 A497 2.981196806021442 0.01691152900006543 17.495852470268538
A130 A172 3.701077275493931 0.055526572091460835 5.328649064531664
A130 A389 2.788571242709792 0.03854333563149481 7.6765960076906214
A131 A153 4.087495804434074 0.044771887137738275 6.608647420233797
A131 A244 5.8082952256140326 0.0955047275036307 3.098083457916411
A132 A213 4.3879832864138795 0.07169313112902387 4.127056689703285
A133 A485 4.4748359126081345 0.006727783631863105 43.979062440489805
A134 A223 5.936157369906509 0.009727375008310446 30.417416433419135
A134 A289 3.7631497788559813 0.004651302210071151 63.61264073341875
A134 A424 5.821672477384 0.039817809955934536 7.43088624812008
A135 A316 4.564589492228765 0.009110757182149598 32.476073120631916
A136 A353 5.275290504104679 0.07471928761025026 3.9599094945228392
A136 A413 4.6227362545295865 0.025639287789481102 11.540165189502751
A137 A138 5.813339629929555 0.02247497165728163 13.16493835648289
A137 A196 6.166500307447369 0.014669669638045946 20.16961688519833
A137 A468 4.075653629110344 0.056601857357819085 5.227418855910373
A138 A153 5.412136213066407 0.01136690994406564 26.03008362763397
A139 A157 2.246749185074395 0.015858885306104575 18.657150910721246
A139 A176 4.441207822710761 0.05941695264932889 4.9797507822063425
A139 A183 3.849533767453832 0.0102192262753249 28.953426459128462
A141 A164 4.230470855008037 0.019226184183036565 15.3895132604041
A141 A373 5.334951088608561 0.0069977751113619036 42.282241387181195
A142 A285 4.164874842569009 0.07719453938820209 3.8329345414428806
A143 A210 4.729581021782809 0.01140251965867023 25.94879248524959
A143 A434 4.959250050475095 0.0077087340244474944 38.38264694221557
A144 A467 5.937717806796758 1.479949898486737 0.19992677909864015
A145 A174 4.404561157298097 0.011339593591916497 26.092788426097908
A145 A500 3.6788302233466914 0.09887734067024034 2.9924107427058453
A146 A369 5.714825456435846 0.021044938468378405 14.059514446972464
A146 A386 4.33952328002384 0.004772070875510792 62.00277073632991
A146 A476 5.167108577190555 0.011725992545009944 25.23296985701451
A147 A383 2.807769205584506 0.006026422189816749 49.09739263402153
A147 A497 2.8221142067401983 0.014928198627639944 19.82031615549249
A148 A169 4.355904705209636 0.01911733949815897 15.47713354467062
A149 A209 5.716608888899436 0.09899381163332777 2.988890028073227
A149 A257 6.955348364111471 0.044354779633174246 6.670794418974278
A149 A278 3.3456628965054147 0.032537305904856595 9.09361141629273
A151 A292 7.115398507384373 1.149708807952571 0.25735352672362827
A151 A352 4.040608702196401 0.017965032487420984 16.46986258661026
A152 A277 5.492529739541149 0.08645137374448097 3.4225207028673936
A152 A319 5.3897613120702 0.008164752788037077 36.23889468709155
A152 A415 2.460422328277443 0.007265751436429824 40.72278263584534
A152 A451 4.528260523564232 0.06488109670333841 4.560367063224879
A154 A189 3.586778495309312 0.04084626439197869 7.243786447455826
A155 A398 4.040801991538734 0.036902017767008743 8.018033547648924
A156 A253 2.854178867696979 0.0038785302283521617 76.28704664176911
A156 A385 4.4430507838039786 0.020286869901614324 14.584882629343822
A157 A258 3.515806428372605 0.007022419071736508 42.133859202829804
A158 A217 4.8635089696575555 0.007459035132562519 39.66754562398259
A158 A255 3.7037509417540995 0.009970794338805433 29.67482894319344
A158 A467 3.764140393449485 0.006215558174302416 47.60338623409637
A159 A420 3.2277360038886584 0.008712806504249215 33.95939256627724
A160 A254 3.506546909394877 0.04169170213336315 7.096894616711703
A160 A264 7.586416841994295 0.0045738358780340604 64.690037929168
A160 A328 4.3210335198677985 0.003262071346718187 90.70360056026519
A161 A325 4.804502494388974 0.010112325371167685 29.25950318760826
A161 A398 4.684332739901909 0.005676090064028472 52.12771698372554
A162 A473 4.3382119207765495 0.011659123020102413 25.377690579442376
A162 A499 5.443508903776733 0.048686878199845296 6.0772353326353326
A163 A214 3.834089305893452 0.15725665525529386 1.8815204733400448
A164 A181 5.022233705849473 0.009703043798257482 30.493690699917128
A164 A499 6.265196257315919 0.006678146824810938 44.30594657376216
A165 A197 5.012859880655312 0.050195049376267065 5.89463742158823
A165 A360 4.875051265887562 0.009498727064716661 31.149607143769288
A166 A221 4.0102281720815345 0.032262169718293876 9.171162975565052
A167 A170 4.127123129355996 0.010225682424234606 28.93514624809596
A167 A267 3.4592100174350784 0.008148434807919713 36.311466362133295
A167 A272 5.8406345350325495 0.04036358260038497 7.330410170998814
A167 A379 4.303260741573019 0.001403346333734845 210.84005374807074
A167 A408 4.099161572633047 0.0014328745270262289 206.49513328001024
A167 A469 5.292852135092019 0.04261727240465518 6.942762869063693
A168 A417 3.5940644091573 0.04754166096247481 6.223628086224324
A170 A291 3.5242945072082623 0.007632564231496275 38.765689676195315
A171 A255 4.537265963931172 0.015863521560810057 18.65169819309048
A173 A196 4.954594582141564 0.006590285103342808 44.89663372556249
A173 A269 4.578459796919756 0.03261424818070324 9.072158119127701
A173 A434 5.016648395158513 0.017871181315641138 16.55635468108941
A174 A213 4.233800477827323 0.05363033430791475 5.517057095580078
A175 A327 3.7912580265802145 0.008132847203230043 36.38106176571231
A175 A391 5.153701329539321 0.006476212412913185 45.68744778071861
A176 A282 5.261983418498857 0.012173136944298335 24.306110888730128
A176 A343 5.43632165063627 0.002999268431430835 98.65126219818181
A177 A250 3.5459499424753456 0.013223314103917971 22.37575346895414
A178 A211 5.248784769005159 0.012149274782878194 24.35385006262223
A178 A219 4.606598724668563 0.022642192664829253 13.067710394118054
A179 A218 4.8064838716118405 0.2693352423972897 1.0985625713079359
A179 A235 4.267660835343627 0.03701166741511486 7.994279563610808
A180 A297 4.781441655014435 0.06289415494462602 4.704437426535362
A180 A423 5.145847368330919 0.037272196129681134 7.938400393750666
A183 A258 5.362981192125346 0.00519277728890799 56.97945434013306
A183 A376 3.6656295414776583 0.006906380612273111 42.84177676307195
A183 A485 4.117645205915809 0.003369756076295971 87.8050546486573
A184 A237 2.5338777011520275 0.023021243750831033 12.852546962026405
A184 A323 3.875256123373965 0.035996525933081 8.219727008708247
A185 A298 5.709662458147152 0.08197796144277447 3.609282436699232
A185 A370 7.1944204679675225 0.06241935488089467 4.7402222755489625
A185 A465 5.997437861809623 0.037225402737362856 7.9483791893227425
A186 A210 4.901718223646526 0.0111341443423143 26.57425728776855
A186 A275 6.136842380698873 0.01744208468065267 16.96366127381633
A186 A360 4.581667001133599 0.007606649621475725 38.897758034819326
A187 A437 3.026631781659974 0.08628784884831653 3.429006753337152
A188 A364 4.08839699000807 0.010025037170226625 29.514266272303917
A189 A191 6.193363198883394 0.07533288361305068 3.9276555236039603
A189 A390 4.819743257292956 0.05552182185403609 5.329104963624388
A190 A405 6.672291537965931 0.23243581775182065 1.2729605070924794
A190 A479 4.9517370878528775 0.12807134887888338 2.3102873439056766
A191 A380 5.164284148487061 0.10289661058301292 2.8755234478117933
A192 A311 3.792079592375664 0.0048125842710753375 61.48081774071463
A193 A463 2.6348567013024278 0.019930186502071123 14.84590304265668
A194 A324 3.534098928259075 0.004249153088206725 69.63307988432209
A194 A329 3.4549202366832215 0.03291968369417653 8.987984792944838
A195 A227 4.616977766224643 0.020751074737290764 14.258616489877417
A195 A467 4.316386402512255 0.008973179839582457 32.973998261644205
A196 A423 4.39371205789953 0.04073878384742713 7.262897624532286
A197 A461 3.6493230758794466 0.05348977340741712 5.5315548670988495
A198 A200 4.480723108896055 0.026625677264576098 11.112641886689804
A199 A212 6.4174208620382185 0.03422679424915742 8.644736468099014
A199 A230 4.10175857294267 0.05972796320797613 4.953820631745574
A199 A298 5.00841802469552 0.009101729424813243 32.50828525238037
A200 A339 3.0517991908377637 0.1068043187702461 2.7703150943577803
A200 A407 3.9918274951818518 0.014672593419618352 20.16559772154505
A202 A233 5.2796462994088795 0.006908270720721532 42.830055218349855
A203 A260 4.2843396758387575 0.015573610276380379 18.99890976985342
A203 A359 4.02974489402275 0.006897062290420308 42.899658430340445
A203 A414 3.7769323282858323 0.01473549791031381 20.079512632193886
A203 A488 4.33148780182212 0.00551885655771045 53.61284775891368
A203 A489 5.646484308726307 0.02732951749398893 10.82644860074428
A204 A210 7.507011587803392 0.017022010685373345 17.38229530581
A204 A266 4.3938220230761225 0.012338154021094283 23.981027950044243
A204 A267 4.667506397975484 0.003987095633554816 74.20981175914523
A204 A276 7.1810796696344275 0.02646273450386616 11.181067337866576
A205 A241 5.909356523308196 0.011853733428502267 24.961048619531656
A205 A337 4.705017236005817 0.018063308501258035 16.380255943212497
A205 A438 4.614448704423007 0.021279494647057362 13.904541500600383
A205 A499 5.485702860474431 0.054541639565425015 5.4248757241133205
A206 A370 4.1128921997131265 0.008164917231670898 36.238164825984704
A207 A281 3.1855587156296656 0.01672096616316665 17.695246407685936
A207 A287 4.274076043522114 0.020115199493922375 14.709355307224802
A208 A246 4.940981861772234 0.1290225228413604 2.2932555488440878
A208 A285 3.870291387140373 0.02397268703115074 12.342446887465572
A209 A327 4.142573202518281 0.0601446705149975 4.919498500836123
A212 A308 5.883746591677546 0.015192957537585983 19.474918935291488
A213 A254 3.452547764180986 0.015094673510084533 19.601723497638986
A215 A259 4.109190137929215 0.010509723643920665 28.15313004000491
A215 A390 5.084894036165301 0.03587861308836082 8.246740633566967
A216 A221 3.865148650906928 0.007225051065466559 40.952183417226294
A217 A396 5.058536965987578 0.13788466631110552 2.145863092305151
A218 A409 4.3786377095244635 0.008093778164209198 36.55667482217458
A219 A373 5.370833789304188 0.028039508336842545 10.552311148874132
A220 A226 5.609322185318871 0.06431040281972855 4.600835999444945
A220 A357 4.674246927582296 0.02966259864850329 9.974905433538012
A220 A495 3.7934988724155336 0.03891607625272009 7.6030690892464206
A222 A243 3.6911402351773313 0.022320045493943397 13.256317802403272
A222 A342 4.3968730145209936 0.041284397794566274 7.166911284600494
A223 A288 3.555487877641763 0.004166223316666162 71.01914466471257
A223 A464 3.616069378672536 0.018308133418333483 16.161211504801546
A224 A347 4.748424371318569 0.11455445349279003 2.5828905591211724
A225 A386 3.487140782411751 0.024233682015292857 12.209519636557678
A226 A439 3.2421810021262694 0.007344912367903689 40.283886534137146
A227 A315 4.193910868068596 0.01727043868024225 17.132258300439563
A228 A351 4.118225474227572 0.005187563942090634 57.03671698985745
A228 A499 4.153641534846122 0.03294732307688264 8.980444807044641
A229 A436 6.1743188586461715 0.0680758614242265 4.3463514121103115
A231 A300 5.453963728531124 0.14001554946628403 2.113205408682566
A231 A418 5.1612767552450665 0.09031617590736118 3.2760644863363515
A232 A293 2.960138404874786 0.01318368145545179 22.443019230372723
A233 A374 3.0852187490844654 0.0021294234351874053 138.94916884192784
A234 A238 4.384873534518011 0.015170414584599001 19.5038583014199
A234 A308 3.805679348169712 0.07255617088462607 4.077966254618146
A234 A339 6.138681155154362 0.1033445061764553 2.863060915174441
A235 A279 3.3866013431608812 0.08312139957460651 3.5596322721472107
A235 A338 4.227351122817833 0.02536662839735726 11.664207469631172
A235 A387 3.3757996240099333 0.026195896773876015 11.29496038963179
A236 A433 4.071595035281625 0.08882453890142017 3.3310796778825953
A236 A483 3.7753664324289997 0.0528887578484003 5.594414171721035
A237 A239 3.209722367639156 0.001574756388473375 187.89040552402582
A238 A407 4.708455411903133 0.008318462676037086 35.56926657664234
A239 A328 6.028559745486317 0.016388358271427705 18.054378085428347
A241 A311 7.995835382883479 0.08343212210698425 3.5463752923892606
A241 A326 5.355107458382247 0.015506870792009408 19.080678519890593
A242 A374 5.311425684691487 0.0039520582150309735 74.8677272279234
A242 A447 5.461757972980619 0.08670560782590542 3.41248534957402
A242 A452 4.703460781717496 0.01624521675118018 18.21346067360521
A243 A273 4.404319416280968 0.06398422172490825 4.624290308693866
A243 A483 2.8579152397712315 0.021110059696331618 14.016143046873019
A244 A325 7.802319471608904 0.13479494763099353 2.1950497524714376
A244 A444 6.1136339946189855 0.06618293843447987 4.470663035379295
A245 A259 4.0928840294651865 0.005299860835663139 55.82818598571578
A246 A402 4.310964989333186 0.05579918438981224 5.302615435465658
A247 A430 4.1994838528637874 0.01998984616705002 14.801595467979391
A247 A495 3.8948634150641985 0.12534329493321295 2.360569957806425
A248 A331 3.05930967441341 0.014449512153102972 20.476927753458682
A248 A375 3.6929700390582436 0.04588447682746555 6.448403401097598
A249 A275 6.63127083100298 0.023478443550743577 12.602267087778994
A249 A381 6.598011114263013 0.006854473578357556 43.1662056975513
A249 A461 5.213531801440616 0.02045142484656992 14.467530680701572
A249 A481 4.983631407516928 0.015370880855684277 19.249489942041503
A251 A322 4.321441897476665 0.019418042055722395 15.237458832499438
A251 A465 4.293126990823666 0.01120818668927015 26.398705217416385
A252 A254 3.834453453123079 0.14147371942575937 2.091424595555936
A253 A277 3.4396190031069334 0.010159700487234247 29.12306487810252
A255 A286 5.877006665864129 0.17747627122954412 1.6671615556376302
A256 A270 5.2257706367204095 0.005928311321991231 49.909932249042306
A256 A416 4.991034138114115 0.03500284210259963 8.453074055087598
A257 A358 7.718367421896077 0.017597106444874555 16.814219846808573
A258 A296 4.408355944833841 0.17073246377587736 1.7330132178038515
A258 A412 3.574630853333443 0.014961236786495746 19.776547932112155
A259 A451 6.394946844570065 0.05858837870665923 5.050175870427056
A261 A353 5.553594714668157 0.014379098221894537 20.577202538423755
A261 A366 5.399627651305574 0.015524559695784035 19.058937723828947
A261 A436 6.788242918247038 0.04171558352890514 7.092831776566027
A262 A428 5.51293359734914 0.08887721828330442 3.3291052774476193
A264 A265 3.6763391353647674 0.019137511001190433 15.460820187818975
A264 A328 6.730626021835307 0.0036301174757440435 81.5074493894079
A264 A397 5.446584611766036 0.007910740935056282 37.40251625743672
A264 A427 4.42516858545278 0.002888627027715529 102.42984421073245
A265 A382 3.835025819433838 0.01075791318328534 27.503625600132796
A266 A331 3.9055289084763523 0.013838792140182576 21.380595461990165
A266 A445 4.181161440428585 0.02811549803668001 10.5237906881749
A268 A435 6.769759357958652 0.332334460748811 0.8903127763673281
A268 A479 3.492482339206014 0.10452009285338626 2.83085872155563
A269 A482 7.518303629224361 0.0317675581852086 9.313955284406441
A270 A419 3.4138716360888055 0.005298656488193387 55.84087534096697
A271 A412 5.609070611461757 0.03311954013000573 8.933747729297398
A274 A280 3.989648802987849 0.018321542758165776 16.149383288148073
A274 A422 4.6511963405762105 0.02119722077332753 13.958509919570243
A275 A282 4.6445957112867555 0.008139023821218672 36.35345256767044
A276 A309 6.7282751556058615 0.1285291310794605 2.302058793573342
A276 A408 7.54719376569327 0.020906476328399037 14.152629634190996
A279 A304 3.487767699854624 0.17536420116711504 1.6872406937254512
A279 A314 3.5889196577488724 0.16020230484358144 1.8469248411919297
A280 A422 5.1791659993858055 0.027747057727115276 10.663531223444574
A281 A287 3.4149818348383874 0.018962111882435906 15.603832435240504
A281 A433 3.235189814161275 0.03590916555819845 8.239724088054166
A283 A310 4.29976507641554 0.01142902790412137 25.88860740510715
A284 A355 3.4324364307907373 0.0019563825252966183 151.23914296206078
A284 A411 5.076307759339507 0.025734651258126462 11.49740143995072
A285 A367 4.1865481482718545 0.09633284846639611 3.0714509239807795
A286 A401 5.284256074170376 0.08200429938786158 3.6081232159835963
A288 A289 3.4380542694704377 0.00673085536039153 43.95899192440847
A290 A346 4.836935720607269 0.04572923376421656 6.470294646907952
A292 A441 5.030685473049356 0.3029110044625405 0.976793883592311
A294 A397 4.446204851751002 0.020111122932309655 14.712336920603386
A297 A392 4.870287932399067 0.03773665078920274 7.840696252685752
A298 A440 4.301665963778455 0.015652978386761163 18.90257618205497
A299 A459 4.818299168733329 0.00584165053844643 50.65034522083918
A299 A493 4.9845615307833295 0.0477702000028728 6.1938534151839235
A299 A498 4.316132607417347 0.004960150881970549 59.65173710890547
A300 A388 3.777113751796625 0.003972303771089258 74.48615047652262
A301 A383 2.969191004730658 0.03482271469396636 8.496799259682055
A302 A374 4.1334098216896065 0.004672382974931111 63.325634482300806
A303 A330 3.4709626877604425 0.005652839736425719 52.3421201073884
A303 A465 4.838218879295785 0.007763188616326744 38.113413322142506
A304 A429 3.992716495582697 0.01902471479948531 15.552486307958608
A304 A496 4.910537066437781 0.151262013793648 1.956086720063473
A307 A458 4.329009165280369 0.02029659026887387 14.577897691789458
A310 A376 5.981652679125605 0.03829031321333787 7.7273229598118505
A310 A478 4.12304472548861 0.08209539142034572 3.6041196870216075
A312 A351 5.194351402896739 0.01901359151761639 15.561584783057626
A312 A373 4.751545257600761 0.018319523055776443 16.151163735592803
A313 A354 4.098595750930547 0.030577504875132888 9.67644736351389
A313 A468 2.985874642686574 0.06375615780979693 4.640831985429757
A314 A332 4.447585694752247 0.0160237448727365 18.465197666448038
A315 A396 4.2269196900730455 0.1198367571704182 2.46903891108338
A317 A354 3.5235261917067993 0.08407806450044575 3.519129730088448
A318 A388 3.552755572124588 0.01641805547809838 18.02172107570946
A319 A406 4.965102031179586 0.004952505718300415 59.74382126172536
A319 A459 4.841902634093287 0.016689203495218408 17.728923762993556
A320 A436 4.60157452641807 0.01484346870272546 19.933455067512956
A321 A430 5.701761075657682 0.22552753161596684 1.3119534201068026
A322 A366 5.003190769704594 0.005143209211748712 57.5285982448324
A323 A352 4.096545900207952 0.008239406711361141 35.910548756359844
A326 A345 5.3033555669573555 0.003832428281626221 77.20473670710435
A326 A425 5.062206238046923 0.10595080927944878 2.7926319623610913
A326 A427 5.784412380854697 0.004726661629860018 62.59843407503985
A326 A489 5.379086191770302 0.012090106396584588 24.47303660746925
A327 A358 4.022939195822545 0.00918589839768913 32.210416839168055
A327 A462 4.8749458711057345 0.016426168288308673 18.0128202291953
A328 A464 4.402847041890064 0.00686584966096504 43.09468325734133
A330 A417 3.5150313719259185 0.0063547226050904015 46.56090199669755
A330 A486 4.783137303981405 0.007071293346086804 41.842644895442106
A332 A361 5.029057485783375 0.04177245428973109 7.083175299674678
A332 A387 5.5600792152125855 0.18789565705797528 1.5747123752866643
A332 A447 5.300703870417756 0.06116750616324751 4.837235241243057
A335 A394 3.181308383342915 0.024680043322048206 11.988699232447598
A335 A422 4.519746372681021 0.042673417742417286 6.933628288640848
A337 A384 4.116077007373799 0.0066308005719193375 44.62230664647595
A338 A341 2.3975545228042456 0.04331691770152002 6.830624895118752
A340 A438 3.0549344082249514 0.006478423046171855 45.67185784612372
A343 A453 3.4487343607568715 0.008575673374354054 34.5024353792042
A344 A477 4.5670040545147 0.00862053785244754 34.32287190152598
A346 A488 3.8796988350036257 0.00741177571639362 39.92047624665323
A347 A372 3.5891491536383695 0.01572579742972202 18.815046916005134
A347 A472 3.321726757514601 0.033166510796606374 8.921095687342776
A349 A353 4.080733748048916 0.08279053633365052 3.573857949650105
A350 A429 3.9820296720092263 0.08442090617818288 3.5048381950237615
A354 A395 5.2978065390844264 0.018936086521932793 15.625278015555473
A359 A488 4.113761572648805 0.005707775090314726 51.83834537101529
A360 A461 3.5840698550886003 0.007613008127835386 38.865270004110855
A362 A439 3.981015414900927 0.15273173430352216 1.937263514888205
A363 A365 4.323399713641725 0.004611681849198135 64.15915627034414
A363 A488 5.009872190037494 0.007386356618354739 40.057856900188284
A364 A426 3.8282929762003426 0.007111143641168383 41.608161972551365
A366 A446 4.6853114015236725 0.008105284475284691 36.50477874453878
A367 A442 4.740138581810605 0.02767559834547839 10.691064841246822
A368 A471 5.191344176832166 0.007874885485069427 37.57281512128607
A369 A476 5.580802745601554 0.017038876604960507 17.365089453472134
A370 A404 4.198388061184228 0.013767186907681861 21.49179919005209
A371 A498 6.609306723197367 0.16886128928387478 1.7522169686529074
A372 A448 5.287079115421181 0.004253985004243788 69.55398670579243
A374 A474 4.63083979132309 0.02812089665196993 10.521770343730687
A378 A400 3.8688787831173967 0.008678190062802571 34.094853222914956
A379 A408 4.628510496882519 0.0013804324202695284 214.33980547489756
A380 A410 4.375769122337388 0.147475339504485 2.0063124955397336
A380 A443 3.7048741020963525 0.01427056182043529 20.733704822196522
A381 A408 7.07280336194396 0.01973433060895502 14.993243109930873
A381 A455 4.4602664514076285 0.009112285979860246 32.47062450473604
A382 A441 2.287531270831998 0.041103525873018576 7.1984485551405495
A384 A418 3.671698298498361 0.013541391109489709 21.850163992712762
A384 A449 3.0182731832449634 0.007768817035458397 38.085800589890496
A385 A396 7.874932138519904 0.21333461567437695 1.386936740183934
A385 A472 4.658051797406063 0.020159491188415757 14.677037910650997
A385 A490 4.528764752986134 0.1016501003085466 2.9107852873110787
A392 A423 6.018240767071888 0.0485578168240508 6.093387960664284
A394 A451 3.7573904848382824 0.0016574295900664282 178.51836253264557
A395 A460 3.7042503259792863 0.05266199554107054 5.618503693067571
A395 A484 4.772099554753602 0.015151792887131421 19.527828728645584
A398 A457 4.349191281280631 0.01332336830097347 22.207718780107147
A401 A466 4.487150821858528 0.00689174628472955 42.93274943789141
A401 A476 4.212402613655462 0.03173237040432397 9.324283457610681
A404 A475 4.3443687888811855 0.007069083642857521 41.855724359799645
A406 A415 3.296478074220961 0.008478891773375352 34.89626054208092
A408 A434 5.346343299211233 0.017048560591188533 17.355225671353026
A409 A494 3.684238529572923 0.008886751929972903 33.29468615342737
A412 A485 4.707611351803428 0.009445979289544937 31.323551255220565
A414 A438 5.00636996197251 0.014272446530540606 20.730966887749517
A416 A419 2.9187056599162156 0.009772058001338735 30.27833199427164
A416 A461 3.2419030296189146 0.012764811573626744 23.179473878261625
A417 A431 4.458681888805745 0.008894056736963307 33.26734078523941
A423 A482 4.840198176958772 0.04433108580845513 6.674359786950677
A424 A473 3.5956238293288463 0.009985523541001129 29.631056921242635
A426 A462 5.447791079678224 0.018363656551589003 16.112347538225453
A427 A464 5.240991089070351 0.007467055530288036 39.62493853589962
A427 A480 6.482626107943237 0.003639266902489169 81.30253272422449
A429 A437 3.8130174108807906 0.03425158131506656 8.63848047510906
A439 A494 3.7378355772464595 0.009998862351759286 29.591528118171645
A440 A460 2.6742743834775076 0.016548135480690007 17.880057652239827
A444 A457 3.834150632637066 0.00974654701661315 30.35758365783058
A451 A486 6.3533129804685915 0.12950429898219085 2.2847242814117066
A453 A480 4.017732720390961 0.007970185378912475 37.123555145236224
A453 A489 4.909782600779222 0.011317397425273157 26.14396272512904
A455 A484 5.065849612637455 0.006976131564631061 42.41342263840472
A457 A482 4.090966939756735 0.08667960095536742 3.413509212901966
A459 A498 4.072017832240638 0.005160159059759195 57.33963100851012
A460 A470 4.871004882522156 0.02776728059205169 10.655764991135216
A487 A500 2.3855516121953793 0.05811282921915417 5.09150252031249
