# Supplementary material for: Performance efficient macromolecular mechanics via sub-nanometer shape based coarse graining
Source: Nat Commun. 2023 Apr 10;14:2014. doi: 10.1038/s41467-023-37801-5 (PMC10086035; doi:10.1038/s41467-023-37801-5)
Supplement: Supplementary file 8 — Source Data [file 41467_2023_37801_MOESM8_ESM.zip › source_data/Figure_7/Figure7_panelF_atomistic_angles.dat]

A1   A257 A149    66.9574    22.924    42.371
A1   A344 A477    93.0799    24.118    40.274
A3   A276 A118    54.5053     3.223   301.334
A3   A31  A212    34.5862    11.730    82.803
A3   A212 A199    97.9929     8.262   117.560
A3   A212 A308    75.9029     7.204   134.838
A6   A394 A451    57.6394     2.962   327.878
A7   A275 A282    58.1496     3.937   246.716
A7   A324 A194    66.7826     7.003   138.699
A8   A117 A113   104.7477    19.934    48.728
A9   A412 A271    62.1289    16.574    58.605
A9   A121 A491   143.3097    27.617    35.171
A10  A91  A188   123.8506    12.799    75.888
A11  A148 A169    69.1734    30.642    31.699
A11  A97  A490    82.4985     6.523   148.899
A12  A427 A110    70.0030    11.848    81.983
A13  A328 A160    76.3758    13.117    74.049
A14  A433 A281    88.5064   118.119     8.223
A15  A266 A204    80.5940    38.475    25.246
A16  A1   A344    50.5819     4.182   232.253
A16  A27  A344    53.0955     8.764   110.831
A16  A473 A162    70.3995    15.933    60.963
A16  A1   A257    39.9722    10.548    92.090
A17  A7   A275    53.1414     5.871   165.431
A18  A329 A77    142.5449    60.614    16.025
A19  A428 A112    78.8037    14.268    68.078
A19  A428 A262   143.7849    42.708    22.744
A20  A46  A192    61.7339     3.501   277.447
A20  A133 A485    71.4255     4.811   201.897
A22  A35  A229   130.6627    59.856    16.228
A23  A466 A401    54.6241     2.906   334.300
A25  A201 A109    68.0275   104.246     9.318
A26  A409 A218    54.6545     6.091   159.478
A28  A177 A250   158.5827    36.444    26.652
A29  A176 A343    46.7729     2.049   474.104
A30  A411 A284    74.1471    44.545    21.805
A32  A111 A242    68.3988     9.744    99.683
A32  A325 A161    73.1120    16.755    57.973
A32  A452 A242    62.8293    10.525    92.291
A33  A54  A94     88.3985    10.646    91.234
A34  A5   A98     48.7621     4.487   216.488
A34  A5   A391    71.6348     5.621   172.795
A35  A229 A124   138.8200    38.823    25.019
A35  A22  A90     85.4142    85.164    11.405
A35  A22  A214   161.1432    69.043    14.068
A36  A75  A159    45.0599     2.075   468.147
A37  A124 A229    86.0949    23.133    41.989
A39  A451 A394    62.8988     7.530   128.997
A39  A446 A366   157.6803    12.622    76.954
A40  A119 A113   101.0985    10.911    89.021
A41  A178 A211   110.2310    11.424    85.022
A41  A318 A388   125.4785    23.864    40.702
A42  A427 A480    41.6992     7.229   134.359
A42  A104 A326    76.7883    15.536    62.521
A43  A280 A274    74.4281    17.212    56.433
A44  A5   A98     56.0486    16.228    59.855
A45  A21  A101    47.3716     5.756   168.741
A45  A284 A411    85.6294    23.572    41.207
A47  A369 A116    38.2793     7.936   122.394
A47  A116 A333    81.9607    28.010    34.677
A48  A385 A156   139.4139    63.447    15.309
A49  A398 A65     38.9469     7.983   121.677
A49  A398 A457   101.7665    13.475    72.086
A51  A128 A216    93.7683    10.387    93.511
A52  A205 A438    51.1094     6.813   142.570
A53  A23  A255    92.7395    19.643    49.448
A56  A47  A116   130.9801    74.601    13.020
A57  A88  A394    36.8225     2.425   400.578
A58  A177 A250    60.6657    14.039    69.186
A59  A302 A374    60.6035     2.716   357.565
A59  A202 A233    43.4079     2.881   337.159
A59  A351 A228    67.5767     3.030   320.588
A60  A190 A479   128.5973    37.237    26.085
A61  A52  A365    99.0164    38.576    25.179
A63  A437 A187   122.0401   282.059     3.444
A63  A437 A429    92.7985   115.157     8.435
A64  A55  A410    76.3353    18.124    53.593
A64  A245 A259   103.4919    13.940    69.681
A66  A85  A421    79.1861   303.332     3.202
A67  A100 A493   102.2136    19.935    48.726
A67  A70  A166    97.3628    21.130    45.969
A67  A70  A377    91.7190   101.782     9.543
A68  A108 A360    56.4567    12.092    80.328
A69  A213 A254    81.8249   160.748     6.043
A71  A35  A229   129.6824   301.764     3.219
A72  A92  A345   131.8263    11.279    86.116
A73  A79  A316    86.7324     7.242   134.125
A74  A173 A196    43.3408    11.936    81.378
A75  A189 A154   112.5938    38.059    25.521
A75  A159 A420   109.9639    14.666    66.232
A76  A448 A372    72.0689     4.940   196.611
A77  A481 A249    72.7278     8.886   109.306
A77  A329 A194   109.2485    13.750    70.644
A78  A14  A433   155.3963   216.367     4.489
A79  A73  A163   143.8992    61.162    15.881
A80  A101 A448   104.4729    57.377    16.929
A81  A74  A392    86.8989    50.204    19.348
A82  A285 A208    88.5885    36.844    26.363
A83  A135 A316    55.9709     8.825   110.069
A85  A293 A232    61.2785    16.532    58.754
A86  A265 A264   116.1799    40.280    24.114
A87  A386 A146    97.2615    15.848    61.291
A87  A386 A225   125.6600    23.040    42.157
A87  A19  A450    72.9248    97.707     9.941
A88  A463 A193    80.3826    84.719    11.465
A89  A156 A253    76.6058     8.700   111.640
A89  A472 A347    88.4184     5.614   173.031
A91  A188 A364    63.7675     7.961   122.011
A92  A72  A306    72.5987    15.542    62.498
A93  A375 A248    48.7500     3.551   273.524
A93  A198 A200    61.0258     8.329   116.620
A94  A54  A180   158.5967    12.140    80.009
A94  A334 A108    75.6380    13.630    71.263
A95  A114 A192    70.9788    16.748    57.995
A95  A487 A500   167.3267    25.516    38.068
A96  A174 A213   103.5808    42.267    22.980
A97  A11  A148    60.8078     5.192   187.080
A98  A426 A364    70.3293     5.429   178.911
A99  A418 A231    82.6365    39.295    24.719
A100 A493 A299    47.3757     2.815   345.041
A101 A448 A372    41.8340     3.663   265.174
A101 A21  A405   169.5570    40.251    24.132
A102 A383 A147    84.0589    73.022    13.302
A102 A383 A301   108.2581   260.257     3.732
A103 A238 A407   102.8742    16.769    57.925
A104 A326 A425    54.4387    21.325    45.548
A105 A151 A352   155.2043    48.809    19.901
A106 A136 A353    48.8651     4.427   219.401
A106 A436 A229   114.4113    13.260    73.252
A106 A436 A320    62.3075     4.958   195.917
A107 A438 A205    67.4279     8.175   118.823
A107 A342 A222    99.2486    64.470    15.066
A110 A427 A464    63.4312     6.044   160.698
A111 A302 A374    47.1806     2.786   348.651
A111 A242 A374    55.0236     4.881   199.018
A112 A259 A451    84.4035    10.419    93.230
A113 A290 A346    52.7735     7.775   124.937
A113 A117 A361   161.3515    19.733    49.224
A114 A95  A182   127.1331    96.950    10.019
A115 A313 A468    94.9237    12.445    78.048
A116 A442 A367    68.0052    19.745    49.193
A117 A113 A119    61.4122     4.829   201.146
A117 A361 A332   153.9230    19.855    48.920
A118 A3   A212    82.1702     6.942   139.911
A118 A308 A234    90.3979     9.266   104.830
A120 A376 A310    44.4882    13.390    72.538
A120 A378 A400    93.9201    15.363    63.224
A120 A478 A310    63.8888    30.460    31.888
A121 A9   A412   102.9189    13.590    71.471
A121 A9   A240   109.5656    79.588    12.204
A122 A36  A159    74.3478     7.051   137.759
A123 A151 A292   141.6015    56.126    17.306
A123 A151 A352    81.1369    11.791    82.379
A123 A471 A368    85.0185    12.652    76.772
A124 A206 A370    87.3932    20.549    47.268
A125 A260 A203    79.9959     8.400   115.632
A126 A131 A153   124.5486    38.143    25.465
A127 A2   A283    77.3334     6.116   158.818
A127 A2   A150   161.5482    34.086    28.496
A127 A2   A348    45.0124     6.374   152.377
A128 A216 A221   160.0548    23.118    42.016
A129 A497 A147   165.1126    41.141    23.610
A132 A213 A254   142.5689    80.286    12.098
A134 A223 A288    61.9594     4.406   220.448
A134 A424 A473    65.8355     8.168   118.919
A136 A106 A413    58.4406    22.937    42.347
A137 A196 A173   175.3486     5.580   174.078
A137 A11  A138    36.1415    13.358    72.714
A139 A183 A258    59.7840     7.534   128.925
A140 A54  A180    74.0262    13.293    73.071
A142 A285 A208    68.2273   147.126     6.602
A143 A210 A204    76.1350     5.737   169.301
A144 A467 A158   148.7233    99.991     9.714
A146 A476 A401    53.9613     3.077   315.641
A151 A123 A471    83.4938     8.349   116.346
A151 A123 A454   159.2511    81.201    11.962
A152 A319 A406    59.3818     6.889   140.998
A153 A49  A398   120.9882    13.626    71.284
A153 A131 A244    57.0419    41.153    23.603
A153 A49  A444    73.7147    23.869    40.694
A155 A398 A161    79.8267     9.994    97.193
A156 A89  A472    53.2399     4.020   241.632
A156 A253 A277   156.5806    22.464    43.240
A156 A385 A490    58.8493     8.263   117.557
A157 A258 A183    59.9032     5.802   167.422
A158 A255 A171   106.7681    53.415    18.184
A160 A264 A328    34.4876     5.576   174.201
A160 A254 A252   105.0784    77.892    12.470
A161 A65  A398    40.5628     6.513   149.136
A164 A141 A373    62.5489     4.691   207.067
A164 A499 A228    65.1799     5.293   183.517
A165 A360 A461    63.6763    18.584    52.265
A167 A267 A204    98.8818     5.251   184.989
A167 A170 A291   124.3665    11.184    86.851
A168 A417 A431   105.6855   160.264     6.061
A170 A128 A216    64.9919     4.713   206.075
A170 A167 A272    65.1530    16.231    59.843
A172 A130 A389    80.1285    36.728    26.447
A173 A74  A392    98.2954    13.986    69.450
A174 A145 A500    77.8431    20.911    46.451
A174 A213 A254    86.4475    25.935    37.452
A175 A98  A426    62.9530     3.509   276.775
A175 A327 A358    81.6923     5.277   184.058
A176 A343 A453    64.8582     6.873   141.323
A177 A58  A471    78.7411     5.741   169.205
A178 A219 A373    50.0649     3.592   270.391
A178 A41  A318   122.6017    12.803    75.869
A179 A235 A338   162.8066    60.131    16.153
A180 A423 A196   104.6077    12.729    76.306
A181 A164 A499    67.2526    22.401    43.360
A183 A258 A296   129.5324    44.791    21.686
A184 A237 A239   130.4416    17.540    55.377
A184 A323 A352    66.9645    19.191    50.614
A185 A370 A206   128.6089    18.604    52.210
A185 A370 A404   115.4504    15.302    63.479
A185 A298 A440   111.8174    13.565    71.605
A185 A465 A251    46.5832     8.694   111.717
A186 A275 A249    54.9693     4.990   194.664
A189 A191 A380    44.4445     3.788   256.446
A189 A88  A463    68.2989     9.595   101.235
A190 A479 A268    62.9320    21.817    44.522
A195 A227 A315   121.4141    40.324    24.088
A196 A173 A269    72.5336    20.976    46.306
A197 A461 A416   100.3167    28.944    33.559
A200 A407 A238    73.8173    12.376    78.481
A203 A488 A363    86.8402     8.992   108.023
A204 A276 A309   152.5672    56.635    17.150
A204 A266 A331    86.3737    16.254    59.757
A204 A266 A445   114.3186    32.809    29.606
A207 A287 A281    47.1220    34.996    27.755
A208 A246 A402    78.9644    25.230    38.499
A209 A149 A278   118.7253    74.313    13.071
A210 A108 A360    44.3790     5.424   179.093
A212 A199 A230    69.1481    45.534    21.332
A215 A259 A451   123.6739    13.712    70.835
A217 A158 A467    80.2741     7.673   126.592
A220 A62  A458   102.0686    16.275    59.682
A223 A288 A289   112.8512     9.415   103.164
A224 A347 A372   109.6938   185.838     5.227
A226 A24  A307    96.4249     5.667   171.386
A226 A24  A321   106.3076    38.904    24.967
A226 A220 A357    74.3148    33.667    28.851
A226 A439 A362   133.2591   192.770     5.039
A226 A439 A494    94.0889    10.722    90.595
A226 A220 A495   161.5488    36.385    26.696
A227 A195 A467    62.2673     8.784   110.582
A235 A279 A314   102.8671    23.107    42.036
A235 A338 A341   113.0538   373.430     2.601
A237 A5   A239    34.7184     1.030   943.274
A238 A234 A339    86.4564    42.020    23.116
A239 A5   A441    61.2895    12.825    75.738
A241 A205 A438    55.8418     2.661   365.066
A241 A205 A337    89.1513     6.274   154.812
A242 A374 A474    58.7248    45.228    21.476
A243 A222 A342    97.1959   137.566     7.061
A245 A259 A451    61.0147     6.797   142.901
A247 A430 A321   112.1508    55.375    17.541
A249 A461 A416   115.5367     7.526   129.058
A249 A461 A360    66.9881     6.888   141.009
A251 A322 A366    55.2935     2.796   347.369
A255 A23  A466    88.5864    13.549    71.691
A255 A286 A401    49.8816    38.536    25.205
A258 A183 A485    58.6590     3.932   247.022
A258 A412 A485    68.5390     4.811   201.881
A259 A215 A390   126.7453    31.384    30.949
A259 A451 A486    51.5840    18.137    53.553
A261 A353 A349   136.3968    95.945    10.124
A263 A82  A285    94.4995    37.376    25.988
A264 A397 A294    91.5791    67.100    14.476
A264 A265 A382   141.7520    38.869    24.989
A265 A264 A328    78.9587    15.349    63.283
A265 A264 A397    80.2481    16.664    58.287
A266 A204 A267    83.6431     8.085   120.140
A267 A167 A469    71.7898    17.829    54.479
A269 A482 A423    22.4714    24.795    39.174
A270 A256 A416    60.8581    12.793    75.924
A270 A419 A416   109.9063    13.154    73.842
A273 A243 A483    88.4270   177.393     5.476
A274 A57  A394    83.7487     7.279   133.435
A274 A422 A335    53.8139    12.701    76.474
A274 A57  A336    85.5901     8.799   110.396
A278 A34  A358    78.4900     4.513   215.220
A279 A304 A496    72.5947   204.393     4.752
A282 A176 A343    51.1153     2.850   340.864
A283 A310 A376    46.7208     6.165   157.552
A295 A116 A442    90.8895    14.739    65.903
A296 A38  A475    76.4022    52.477    18.510
A297 A180 A423    83.5895    24.930    38.962
A298 A185 A370    37.5116     7.166   135.538
A299 A498 A371    79.7220    33.936    28.623
A300 A231 A418    65.3858     6.985   139.061
A302 A59  A403   120.6597    16.580    58.583
A304 A279 A314    92.0499   182.641     5.318
A305 A58  A471   145.4066   151.110     6.428
A311 A241 A326    91.5260     8.924   108.838
A314 A332 A387    63.8103    20.913    46.446
A317 A50  A470    88.0373    14.241    68.204
A319 A406 A415    53.8695     6.808   142.681
A325 A32  A456    51.1320    21.239    45.734
A326 A427 A480    57.6762     4.033   240.838
A327 A462 A426    64.3399    15.624    62.169
A330 A303 A465    80.0298    11.601    83.724
A330 A417 A431    94.5463    15.346    63.293
A334 A94  A432    55.1707   159.487     6.090
A337 A384 A418   106.4630    16.642    58.366
A337 A384 A449   147.4375    37.808    25.691
A338 A235 A387    90.6397    51.786    18.756
A340 A438 A414    93.6824    14.224    68.290
A342 A107 A438   140.2533    24.289    39.991
A345 A92  A398    61.1695     9.120   106.509
A345 A326 A489    50.1373     6.347   153.041
A350 A429 A437   126.8760   357.949     2.714
A351 A312 A373    75.4031     4.181   232.339
A353 A261 A366    45.5818     1.730   561.431
A354 A395 A460    71.2852    11.244    86.382
A355 A284 A411   160.8864    39.340    24.690
A356 A129 A497    59.5340    33.640    28.874
A356 A129 A430   150.5498    42.226    23.003
A359 A203 A488    58.7718     7.053   137.716
A361 A332 A447    64.8342    29.303    33.147
A365 A52  A400    77.0145    10.475    92.731
A370 A404 A475   141.1267    38.794    25.038
A379 A167 A408    66.7782     1.569   618.897
A381 A408 A434    67.2853     6.710   144.762
A383 A147 A497   155.7395    63.587    15.275
A386 A146 A476    85.1319     9.832    98.792
A386 A87  A399    78.2692    47.127    20.611
A393 A58  A471    87.4385     6.115   158.835
A395 A484 A455    78.3098     9.933    97.789
A396 A385 A472    54.7717    16.061    60.479
A409 A4   A494    47.7941    13.132    73.964
A410 A380 A443   149.2207    23.020    42.194
A421 A84  A492    60.5948    33.641    28.873
A431 A50  A470    72.4389     6.088   159.548
A433 A236 A483    59.3365    12.540    77.457
A435 A268 A479    93.8048    67.839    14.318
A437 A63  A492   129.3903    63.028    15.411
A459 A299 A498    52.6368     6.461   150.337
