# Supplementary material for: Performance efficient macromolecular mechanics via sub-nanometer shape based coarse graining
Source: Nat Commun. 2023 Apr 10;14:2014. doi: 10.1038/s41467-023-37801-5 (PMC10086035; doi:10.1038/s41467-023-37801-5)
Supplement: Supplementary file 8 — Source Data [file 41467_2023_37801_MOESM8_ESM.zip › source_data/Figure_7/Figure7_panelF_cg_angles.dat]

A1 A257 A149 67.82383543514206 23.37058617438288 41.56173241752615
A1 A344 A477 93.36122610817422 24.221309416587246 40.101962792946956
A3 A276 A118 54.495156043917945 1.4055245423687666 691.0744136729505
A3 A31 A212 34.12797784106682 4.924109481820324 197.25841852349782
A3 A212 A199 97.85636818586151 7.447776937962772 130.41771485789533
A3 A212 A308 75.82244851012729 6.958400823775264 139.58983876031576
A6 A394 A451 57.621210369328246 1.622966533496765 598.4855688476054
A7 A275 A282 58.07374049020609 4.125639326921373 235.43552212191452
A7 A324 A194 66.91956425591617 7.055684767956336 137.66517084659648
A8 A117 A113 105.13236249892772 17.92166197210281 54.19821278475262
A9 A412 A271 62.322620508672955 17.056019702950834 56.94892864437713
A9 A121 A491 142.8015341987903 27.262820222462324 35.62808400211464
A10 A91 A188 123.81786906857683 12.79222577508699 75.93065242110552
A11 A148 A169 69.24950413043187 28.468161080538266 34.11959227968764
A11 A97 A490 82.59609467155072 6.799791654133514 142.8458544652588
A12 A427 A110 70.33151079228773 11.236283928377816 86.44513214616386
A13 A328 A160 76.69989518784169 14.068600269661147 69.04184001269036
A14 A433 A281 89.3403090344572 112.32394831757483 8.647506284894892
A15 A266 A204 80.88729240017278 36.31219296261679 26.749198265728765
A16 A1 A344 50.61168846219916 3.156297918695145 307.7409275173855
A16 A27 A344 52.89592177603661 4.887138365690134 198.7506750043229
A16 A473 A162 70.27567248135762 15.4098665220763 63.03247647401186
A16 A1 A257 39.94794489390945 5.835167614818374 166.46000820161032
A17 A7 A275 53.19471132455391 5.77001055714527 168.33973515310203
A18 A329 A77 141.84465031291262 57.42353616936816 16.915051106493447
A19 A428 A112 78.88022270344543 14.506195060585014 66.95911953229074
A19 A428 A262 142.90862708771525 39.277352974149835 24.729824580075633
A20 A46 A192 61.81466329238268 3.6956826020705194 262.82615516718096
A20 A133 A485 71.35246484648782 4.9353354990144 196.80973040524054
A22 A35 A229 129.33839771635738 59.34490291603652 16.367404802982016
A23 A466 A401 54.64744272351932 2.7173387599182206 357.4534258841065
A25 A201 A109 69.43671056211943 98.7958051456526 9.831612259128184
A26 A409 A218 54.528408885641035 3.380320387490883 287.34614997290913
A28 A177 A250 157.06621821677206 31.94927732341239 30.40200375075945
A29 A176 A343 46.76841369207217 0.9076879412118615 1070.105710255022
A30 A411 A284 74.53161403162973 43.82051071537535 22.16592260481411
A32 A111 A242 68.44083560121052 6.4663128877382405 150.21265841656208
A32 A325 A161 72.2238018662003 17.134271650322262 56.688843788826524
A32 A452 A242 62.73647566885222 6.246408277024329 155.5008904226089
A33 A54 A94 88.24561723980747 10.073245859412964 96.42592492794004
A34 A5 A98 48.70747974244286 4.180692725505651 232.33519246573115
A34 A5 A391 71.76884978823442 5.310110182736025 182.91937748831518
A35 A229 A124 138.30295639326587 38.782986724159855 25.04505534679083
A35 A22 A90 85.16987737029042 80.33663662546678 12.090648673142578
A35 A22 A214 157.61077296826673 56.2851208225984 17.257172674140428
A36 A75 A159 45.02767041209409 0.9523419447400556 1019.9299257847584
A37 A124 A229 85.80048702716502 24.104414002381418 40.29643902251574
A39 A451 A394 62.81833351692255 6.4386852613051815 150.85720292275033
A39 A446 A366 157.20338501955985 12.760924717775197 76.11690143955198
A40 A119 A113 101.37335304726993 10.431502083116357 93.1143033171173
A41 A178 A211 110.11851772690332 11.461058687771583 84.74976662119295
A41 A318 A388 125.09582414038876 24.417770189607836 39.7793099647498
A42 A427 A480 41.71027917987492 2.8690948130738434 338.54651459907615
A42 A104 A326 75.94257163060732 14.465136056914162 67.14918167369447
A43 A280 A274 74.53513238953978 17.427736199838364 55.73426392748854
A44 A5 A98 55.586059855808976 9.006250457334318 107.8497709587271
A45 A21 A101 47.42894609924466 5.732184581414003 169.4505882050354
A45 A284 A411 85.70829888169845 24.16286634555854 40.198957984923815
A47 A369 A116 38.376348152707784 3.7467647160792694 259.2428728849723
A47 A116 A333 82.13095606766348 27.244996961854667 35.65139135013932
A48 A385 A156 138.6449710607852 59.770390125300764 16.25089023150407
A49 A398 A65 41.61389971209435 3.6775177161280226 264.1243697509964
A49 A398 A457 100.6096366017005 11.610691204334216 83.65755594790494
A51 A128 A216 93.73846523103124 10.138450475076752 95.80576947219187
A52 A205 A438 51.080771408435695 7.064294122104457 137.49739637554617
A53 A23 A255 92.80179173614454 18.900472549783444 51.39141608560293
A56 A47 A116 130.29833616954136 68.2230134164165 14.237454494889084
A57 A88 A394 36.80016534615536 1.2643190166211298 768.2570903791975
A58 A177 A250 61.19416344198133 14.218830184312083 68.31237425509985
A59 A302 A374 60.57242393181976 2.8096965386444026 345.7035433047415
A59 A202 A233 43.44632798427726 2.674784862297429 363.1402520298954
A59 A351 A228 67.55191053778167 3.0692510936969484 316.4687473811303
A60 A190 A479 128.23665425174576 37.34773729335211 26.007520653555968
A61 A52 A365 99.36819303950807 38.96386726628225 24.928789598382092
A63 A437 A187 120.40991157553339 246.16817533242465 3.945766132071165
A63 A437 A429 92.80068628190168 107.4973975400917 9.035772690759122
A64 A55 A410 76.67513790379105 18.02802151155356 53.87846072836941
A64 A245 A259 103.75719228204467 14.661891905891025 66.24807052561671
A66 A85 A421 79.46876426411777 302.0909774599213 3.2153295579617356
A67 A100 A493 101.83561236979467 19.348995103482594 50.20012893825224
A67 A70 A166 97.16045568304337 20.306114361937944 47.83396920294592
A67 A70 A377 92.11231687098757 103.67794926700117 9.368646427592795
A68 A108 A360 56.26880657910109 12.274214307231887 79.13517107552381
A69 A213 A254 83.33700140267521 147.6502050218196 6.578535050980094
A71 A35 A229 127.53932014265305 259.7097034757826 3.7400298718950693
A72 A92 A345 131.60212060816784 10.99685012529153 88.3272971763528
A73 A79 A316 86.59866916599448 7.395210629359099 131.34474428142371
A74 A173 A196 43.651857117079764 8.103624759920876 119.86266365940682
A75 A189 A154 112.34573695375273 39.16119783924114 24.803175148210933
A75 A159 A420 109.97786276140027 15.566340796469376 62.39886828385154
A76 A448 A372 72.00141935143064 4.6882425219373545 207.18255177188476
A77 A481 A249 72.79634321113117 8.689299421757823 111.78370106435364
A77 A329 A194 109.04467433836079 14.299592421361012 67.9265548554697
A78 A14 A433 149.20310882733497 138.51805187357604 7.012241623979472
A79 A73 A163 142.6946072054688 57.240006198655465 16.969286230497534
A80 A101 A448 104.38388714276508 50.64968939157734 19.177255787514483
A81 A74 A392 86.80874451527897 51.56868043323175 18.83550327175913
A82 A285 A208 88.705280001445 38.581425227373074 25.175898590995953
A83 A135 A316 55.647839939665154 7.960853185727956 122.01230525916523
A85 A293 A232 60.99132740432129 17.239677116238454 56.3422413581938
A86 A265 A264 115.16151242742235 40.52543908462758 23.96820542751101
A87 A386 A146 97.23575690339318 15.366444493829476 63.21059171563597
A87 A386 A225 125.39598963370463 24.944349318684544 38.939562488121084
A87 A19 A450 72.83689024445695 91.98801775401171 10.559223611252095
A88 A463 A193 83.53213510984988 43.203129429763976 22.48267803376446
A89 A156 A253 76.58393009496275 9.011330578703564 107.78897084476718
A89 A472 A347 88.43516115309957 5.669528928952786 171.32323711413702
A91 A188 A364 63.84712450993428 7.868942475299264 123.43743165862921
A92 A72 A306 73.08781146483827 15.112712612462019 64.27185336797052
A93 A375 A248 48.795253740356685 3.718335177612971 261.22498446844935
A93 A198 A200 61.249477697203844 8.790429442118239 110.49767880127334
A94 A54 A180 158.08490359174135 12.1543273885909 79.9157384827567
A94 A334 A108 75.24448588822969 14.0287730903392 69.2378472989438
A95 A114 A192 70.27794509711507 16.2156571162177 59.90025825404221
A95 A487 A500 165.52567807394388 21.707167168875458 44.74660564705814
A96 A174 A213 103.38969371752873 40.79195807434917 23.811606377170328
A97 A11 A148 60.89493572356167 5.309086020829909 182.95466398726793
A98 A426 A364 70.33784343510243 5.272004238095178 184.24151521004558
A99 A418 A231 82.73198615549474 37.64451251740866 25.802487110737612
A100 A493 A299 47.382290431142195 2.724168848451427 356.5572117795093
A101 A448 A372 41.75781717425548 1.4747243877452547 658.6464949599955
A101 A21 A405 166.12372167949917 30.052939603538107 32.32036738616027
A102 A383 A147 83.45300534663255 69.82303023775603 13.911198722154655
A102 A383 A301 107.66809612252541 251.23506642862412 3.866188199076063
A103 A238 A407 102.78242564650924 16.74997371167956 57.98946707260479
A104 A326 A425 54.258879045009074 16.68411982677253 58.218357282581046
A105 A151 A352 153.36954418808995 44.00274652757798 22.074123223460102
A106 A136 A353 48.95133231781076 4.404639777569173 220.52247131920726
A106 A436 A229 114.51842511906864 13.248154823699224 73.31753455076391
A106 A436 A320 62.42644463572224 5.201900566886252 186.72445513541416
A107 A438 A205 67.1976099302486 8.292577336885188 117.13150321794646
A107 A342 A222 100.78456036916145 60.869618478929624 15.957419699561056
A110 A427 A464 63.50743104691244 5.614496350026457 173.00252568796495
A111 A302 A374 47.15730087981622 2.084420860336195 465.99133001565406
A111 A242 A374 55.095515550107 3.2540027742711573 298.50068251339997
A112 A259 A451 84.33253956020161 10.109846316840958 96.0768362425462
A113 A290 A346 53.00384937278243 6.798619100574342 142.87049099991214
A113 A117 A361 160.5370402305369 16.49852142290183 58.87327864860251
A114 A95 A182 124.93931999375619 98.59138026142318 9.851997674085675
A115 A313 A468 94.8054162967468 12.487456762672082 77.78381679157805
A116 A442 A367 68.01606935795203 19.170019920034065 50.668807495882426
A117 A113 A119 61.41091336609588 4.819509526866568 201.53960555649076
A117 A361 A332 153.24381321429252 18.90600812541743 51.3763689604355
A118 A3 A212 82.03785760915298 6.891814587051158 140.93850563615393
A118 A308 A234 90.61831484829938 9.344517311932577 103.94566317300281
A120 A376 A310 44.27027148893202 8.38860271323938 115.79068436361169
A120 A378 A400 94.03825087916218 15.429693211539416 62.951481646700145
A120 A478 A310 63.445992982504464 19.58218342060627 49.60233637676574
A121 A9 A412 102.52965683288866 13.887977675789443 69.93977609236212
A121 A9 A240 109.37527075019007 80.08039098731388 12.129336995548783
A122 A36 A159 74.24220135965838 5.3334719840831895 182.11814966295455
A123 A151 A292 140.7018101910653 56.99730798912424 17.0415425445317
A123 A151 A352 81.20254515122559 12.728841398366058 76.30875573209056
A123 A471 A368 85.14678917180757 12.459803746436592 77.95644849528453
A124 A206 A370 86.96005264161168 21.316972770503526 45.565665419644574
A125 A260 A203 80.05992360879458 8.376430218228052 115.95894954233984
A126 A131 A153 124.03890900179525 37.74996579984327 25.730408715349625
A127 A2 A283 77.19870165675631 6.34297931527999 153.1334095131858
A127 A2 A150 159.87677288226334 29.60488828510279 32.809515768691746
A127 A2 A348 44.84083659727194 6.503080989078626 149.36336340446792
A128 A216 A221 159.09944281803942 22.352949838361383 43.453864301770466
A129 A497 A147 162.54219593740123 33.4325524781525 29.05318251291692
A132 A213 A254 141.15372313151494 72.32093949993214 13.430716687818316
A134 A223 A288 62.13882007064411 4.868372408525374 199.51679278263146
A134 A424 A473 65.59866144271554 8.56390485720567 113.42046241944956
A136 A106 A413 58.30675977162299 15.546750524542404 62.47749634157244
A137 A196 A173 174.2957732771282 4.375007809831004 222.01607202569937
A137 A11 A138 35.91063410476252 7.810899170017137 124.35470332902867
A139 A183 A258 60.45124305190371 7.523437316021045 129.1061529750533
A140 A54 A180 74.05773729812671 13.559977700752825 71.63153734143025
A142 A285 A208 67.78151847526598 138.07364510987918 7.034811373651055
A143 A210 A204 76.26672951464052 5.454223508015275 178.08622026453946
A144 A467 A158 145.41592749051702 89.75856746847057 10.821496782038473
A146 A476 A401 54.01111711524321 3.0553135551540436 317.9123947464911
A151 A123 A471 83.6268764114808 8.490923133606884 114.39534120571255
A151 A123 A454 155.47594169597113 67.10479885646782 14.474703233937458
A152 A319 A406 60.07873094422924 6.45913595437014 150.37956405968785
A153 A49 A398 119.6706064513792 11.860432335546648 81.89600695324647
A153 A131 A244 56.442975915952125 37.7418334172944 25.73595294857482
A153 A49 A444 74.88882420068214 17.767709467120767 54.667825969232204
A155 A398 A161 79.65555361053194 9.9196848006668 97.91864041437539
A156 A89 A472 53.237796646117346 4.072308697099288 238.5187669373669
A156 A253 A277 155.7203949161198 22.22979699562711 43.69459825528362
A156 A385 A490 58.73368841248545 8.231726675352093 117.9973640194864
A157 A258 A183 59.89443151483319 5.726371397041021 169.62260769923992
A158 A255 A171 106.0773389785278 53.76285676354564 18.066786392925657
A160 A264 A328 34.20648574579322 2.3780908566163816 408.4461475969271
A160 A254 A252 103.25654732597681 78.5329187270745 12.368342661452244
A161 A65 A398 39.925959058574406 2.822529116469923 344.1318083674011
A164 A141 A373 62.4947425148185 4.88028765989975 199.02967134531374
A164 A499 A228 65.19537656052275 5.277735824789488 184.04143012580215
A165 A360 A461 63.37440409603698 17.943858697851283 54.1311690743948
A167 A267 A204 98.80260871419732 5.557878009138221 174.76490981331312
A167 A170 A291 124.21297248043996 10.848637706481895 89.53401111736706
A168 A417 A431 105.88205701711415 151.97244187630895 6.39143542755601
A170 A128 A216 65.08725010400333 4.968475466026575 195.49700016879223
A170 A167 A272 65.31418693223884 16.755550768016292 57.97016537794378
A172 A130 A389 80.41560977108597 35.35436517339531 27.47389308948395
A173 A74 A392 98.10271282137275 12.900494884106593 75.29339438110286
A174 A145 A500 77.82473968790651 20.73683938695922 46.840409519267105
A174 A213 A254 86.33580863999175 26.356390575508158 36.8533789267429
A175 A98 A426 62.98980494037889 3.64893601768199 266.1932257276125
A175 A327 A358 81.61988167632055 5.428002337200269 178.94650530335616
A176 A343 A453 64.9037971303895 6.9956540773364395 138.84649502141525
A177 A58 A471 78.66481365211102 5.960085416664697 162.97116251129094
A178 A219 A373 50.13732479865372 3.751392988221596 258.9230326095233
A178 A41 A318 122.4738859988344 12.70309188178544 76.46343567845757
A179 A235 A338 159.4035100879896 49.56667167186606 19.59627338810723
A180 A423 A196 104.9853000338124 12.03434851143902 80.71247463850375
A181 A164 A499 67.9898018752503 22.862672465708783 42.48506164260989
A183 A258 A296 129.51669669364787 41.08852620684047 23.63973933089697
A184 A237 A239 130.12627545391166 17.665664762964298 54.9836115455329
A184 A323 A352 67.4714391752201 19.586650863090654 49.59102277412877
A185 A370 A206 127.73033737240351 18.833643338457478 51.57377314441547
A185 A370 A404 115.26667727234141 14.305617140344111 67.89794802219019
A185 A298 A440 111.70138680430745 13.444408924508025 72.24728543103143
A185 A465 A251 47.29551507779645 6.229000967730826 155.93544679995165
A186 A275 A249 54.768252302288936 5.0036527941229 194.12259183157462
A189 A191 A380 44.59306212483926 3.857012024929645 251.8327769637055
A189 A88 A463 68.57068989590903 9.966312348040447 97.46052653180357
A190 A479 A268 62.994686052061304 20.97188689442237 46.31543427209537
A195 A227 A315 121.17194112102108 39.24485766048019 24.750301234970834
A196 A173 A269 72.17181514338932 21.168211579932176 45.88588154236266
A197 A461 A416 100.5956208752293 29.150504533416097 33.32093439092905
A200 A407 A238 73.9410201872529 12.172537471476971 79.79618475576406
A203 A488 A363 86.95617344521803 8.583964650636517 113.15541111279065
A204 A276 A309 151.32664769590906 50.349134078827774 19.291732952143985
A204 A266 A331 86.21587483548514 16.878048824905818 57.54942760842841
A204 A266 A445 114.31174474522572 33.91071322181597 28.64351577234157
A207 A287 A281 47.239512997783 13.582321673399747 71.5136979065015
A208 A246 A402 78.61620272999383 23.956118545242134 40.5458858949147
A209 A149 A278 116.56088953491361 68.78207720642058 14.12173183001469
A210 A108 A360 44.16027136509502 5.578863401192621 174.10751602428434
A212 A199 A230 68.52269293626046 43.411078608992284 22.374980768601205
A215 A259 A451 123.85567639948499 12.964714322071814 74.92043595336362
A217 A158 A467 80.32676080009925 7.993616489978194 121.51221543317838
A220 A62 A458 102.03337629433383 15.414176689237138 63.014851107724596
A223 A288 A289 113.16708439574813 9.673646394139723 100.40909181969505
A224 A347 A372 105.93080708590968 173.44530575236604 5.600163376039869
A226 A24 A307 96.3853392371715 5.406437980662304 179.6602592121935
A226 A24 A321 106.05945541907667 39.58209197802353 24.539431861249973
A226 A220 A357 74.52246276460542 32.66304582889552 29.73764461859074
A226 A439 A362 131.17613491031608 170.13288705883315 5.709196298329713
A226 A439 A494 94.06483271558115 10.727873751360676 90.54189781989551
A226 A220 A495 159.80035455780404 32.72544212419234 29.68094503763437
A227 A195 A467 62.08077807694462 9.355559290982 103.82298041301637
A235 A279 A314 102.6879366292385 23.498472068909905 41.33554071822241
A235 A338 A341 110.80454797390814 316.30317908415236 3.070857687339328
A237 A5 A239 34.72092544009595 0.49623054953576684 1957.4007483600676
A238 A234 A339 84.9698314676695 36.666571528823624 26.490670071426784
A239 A5 A441 61.55448834048968 12.950420315060455 75.00312927224888
A241 A205 A438 55.46414554914461 2.607193281547552 372.5546762854074
A241 A205 A337 89.52199110529503 6.337479511970741 153.26630203470106
A242 A374 A474 59.229717294934964 45.089746875503806 21.541971652720317
A243 A222 A342 98.90718635994756 134.49746213318394 7.221861540098068
A245 A259 A451 61.16160556796584 7.129503643613134 136.23978576553262
A247 A430 A321 111.01094882578708 54.98606269395896 17.664877269474903
A249 A461 A416 115.88557824201224 7.545689787804804 128.72541495017052
A249 A461 A360 66.60889596105835 7.053227857167258 137.71312492526553
A251 A322 A366 55.36455839370428 2.948442626195174 329.4356282841707
A255 A23 A466 88.61584713870343 13.480397296284536 72.05440816556298
A255 A286 A401 50.12654725125359 39.008587131404056 24.900210965048508
A258 A183 A485 58.51795334278701 2.479754972691808 391.70081710373756
A258 A412 A485 68.5127986886482 3.335570540268236 291.201171522017
A259 A215 A390 126.63572877055078 30.09976209776869 32.270090569667396
A259 A451 A486 51.810305693140876 18.88151965323459 51.44300177417342
A261 A353 A349 134.69804831666195 86.53322065426619 11.22484569135877
A263 A82 A285 94.36478601522174 34.46816114601825 28.18026888366931
A264 A397 A294 91.6866009320414 62.48057675146083 15.545984040515878
A264 A265 A382 140.71308815827751 39.50316055156509 24.58846420028927
A265 A264 A328 79.44633223349538 15.14513827281553 64.13424767233013
A265 A264 A397 80.26649344858419 16.7749411266459 57.90315695818185
A266 A204 A267 83.91014895175964 8.077502026590082 120.25030087556425
A267 A167 A469 71.94470213581612 17.83850076375529 54.450879134080246
A269 A482 A423 24.58862710913178 19.670950536263263 49.37850091330421
A270 A256 A416 60.512856377416455 5.869876430173463 165.475723479878
A270 A419 A416 109.85704388257496 11.53971733860817 84.1720832945108
A273 A243 A483 90.31569342206741 159.32684798077753 6.096411630120403
A274 A57 A394 83.75984006343444 6.990942719179657 138.94006688906413
A274 A422 A335 53.612390414167876 13.317632649625466 72.93503842424683
A274 A57 A336 85.50009267170937 8.972572212869636 108.25458140389668
A278 A34 A358 78.54406366140103 4.612277853186242 210.59486872618294
A279 A304 A496 75.94816270252134 188.20355260558063 5.161018671395875
A282 A176 A343 51.08442050212247 2.863009636726474 339.26607740343957
A283 A310 A376 46.99015016506842 5.109284827913143 190.10919957209904
A295 A116 A442 90.84348528085768 14.817487340420485 65.55241294998626
A296 A38 A475 76.8410524518341 53.546044444229665 18.139940290680258
A297 A180 A423 83.66128318124991 24.138442645250507 40.2396319967873
A298 A185 A370 37.78650637404007 4.8423606755418405 200.5885381331597
A299 A498 A371 79.25852863259706 34.491479382355465 28.161217390905218
A300 A231 A418 65.5610064441172 6.624249852644425 146.63125193453897
A302 A59 A403 120.402749833494 16.434251541890262 59.10351600403436
A304 A279 A314 91.89731537052339 163.75872381298905 5.931421706300534
A305 A58 A471 141.81901266820518 119.28884814118646 8.142605651374987
A311 A241 A326 91.25343894471264 8.962917017428481 108.37119736037856
A314 A332 A387 62.811135026029696 21.81155340059604 44.53245631711378
A317 A50 A470 88.00818822383728 15.460403736194166 62.82643491039545
A319 A406 A415 53.62566122270631 7.257818211424365 133.83113502229938
A325 A32 A456 51.272880294093454 21.158332395847538 45.90730643834038
A326 A427 A480 57.68480624213356 4.093646482393524 237.27550808259164
A327 A462 A426 63.651226206747864 15.88251614075216 61.15668578029464
A330 A303 A465 80.16756714794714 11.51970686205641 84.31829565210346
A330 A417 A431 94.44406640720945 15.194913884743073 63.92415622675714
A334 A94 A432 58.52914219070493 114.12920267157551 8.510723165354683
A337 A384 A418 106.41667775250184 15.780405346995394 61.55241438112858
A337 A384 A449 146.84155261435154 36.673695338136895 26.48552429922059
A338 A235 A387 90.66146614247823 49.62352556087717 19.573821852476776
A340 A438 A414 93.78518306197378 13.176114326264724 73.71839868482654
A342 A107 A438 140.07399284248646 23.223068184153817 41.82574159960551
A345 A92 A398 60.69449829079075 9.117090495335106 106.53859907581578
A345 A326 A489 50.04861017111511 6.230607068257996 155.8952503952408
A350 A429 A437 121.72821578998632 294.9435754584065 3.293247013469582
A351 A312 A373 75.44109094876211 4.023887687069873 241.38895629259915
A353 A261 A366 45.59166481553197 1.7162056832271446 565.9706517193023
A354 A395 A460 71.6314454587125 11.3665441501862 85.45447377728487
A355 A284 A411 158.90692621607056 34.2428563529902 28.365684188480916
A356 A129 A497 59.54412691718321 32.366683511793326 30.009934402655762
A356 A129 A430 149.26339843814935 38.55996085179868 25.18991273755738
A359 A203 A488 58.817471849417856 4.4167321805439315 219.91871123614672
A361 A332 A447 65.07850376122951 28.753138116025184 33.781427442839146
A365 A52 A400 77.24449805657318 10.713477436188441 90.66356417006716
A370 A404 A475 140.3152655291354 39.79827806206231 24.40613253432062
A379 A167 A408 66.75442462298622 0.9430557382029292 1029.9731072856544
A381 A408 A434 67.43179530247956 7.025011011473907 138.26626711815584
A383 A147 A497 153.66477919318194 55.91996161814677 17.369862584190876
A386 A146 A476 85.0950318128492 9.81579230776424 98.95503272335202
A386 A87 A399 77.70773396462255 48.06188499236123 20.20982009288266
A393 A58 A471 87.47565901735761 6.407448932977786 151.59263213495908
A395 A484 A455 78.32663495377054 10.227489977250116 94.97169405015624
A396 A385 A472 55.09132860119778 15.724274468918338 61.77213778228167
A409 A4 A494 47.79900167164958 5.995881235914567 161.99821357406844
A410 A380 A443 148.41126333893635 22.76045823327877 42.675856481669484
A421 A84 A492 60.66776444254406 34.547813577950365 28.115297277173266
A431 A50 A470 72.36054108069766 5.884986100551032 165.0508654437585
A433 A236 A483 59.660738101688516 12.549027985407974 77.40217410861558
A435 A268 A479 94.40761779459525 59.40363595868621 16.351222165861504
A437 A63 A492 128.91333695086948 59.453348317812925 16.337549969905027
A459 A299 A498 52.46053426253101 3.3526529096761806 289.7174491928703
