# Supplementary material for: Performance efficient macromolecular mechanics via sub-nanometer shape based coarse graining
Source: Nat Commun. 2023 Apr 10;14:2014. doi: 10.1038/s41467-023-37801-5 (PMC10086035; doi:10.1038/s41467-023-37801-5)
Supplement: Supplementary file 8 — Source Data [file 41467_2023_37801_MOESM8_ESM.zip › source_data/Figure_7/Figure7_panelF_cg_bonds.dat]

A1 A16 6.071660982442915 0.04726781331286389 6.259684882678693
A1 A257 6.703271416188384 0.1869799571435422 1.5824242392176189
A1 A344 5.518359804574519 0.024526191385429996 12.063903921404767
A2 A127 5.168379892902843 0.021715691900869416 13.62524472084478
A2 A150 5.2521801041566265 0.04041978616174546 7.320217263094882
A2 A283 4.92489937725238 0.012406310577716795 23.849283360941428
A2 A348 8.543924822596729 0.35040770585524683 0.8443924362612084
A3 A31 7.643310547021889 0.277960633482337 1.0644730972330818
A3 A118 5.124700727797018 0.0043992923531632755 67.25663872260307
A3 A212 4.385571579349534 0.010117513329291228 29.24449978980561
A3 A276 5.431643592472444 0.015394352921966004 19.220139874123785
A4 A409 4.170005825274981 0.08713662863203808 3.39560551144647
A4 A494 4.810629784165674 0.09063241775287878 3.264633381386481
A5 A34 7.65196136366865 0.038761729291898916 7.6333440699626145
A5 A44 5.096522805644828 0.13945474601939267 2.1217034549019025
A5 A98 4.7169420622187666 0.032044110399819914 9.233572495539637
A5 A237 4.714722389968294 0.030246681742859494 9.782283522775625
A5 A239 5.624655038644094 0.008491268209425584 34.845397546549584
A5 A391 5.524368954058764 0.029109934255743042 10.164283224838918
A5 A441 4.6109926135343136 0.037995603237540365 7.787259346351848
A6 A394 4.494797095247993 0.009692367460683471 30.527280113144645
A6 A451 4.031246480000611 0.0052579385640427745 56.273311836552246
A7 A17 6.98174071213063 0.006642352785988237 44.544700645223564
A7 A275 5.317566863076628 0.008297929186689146 35.657283856608665
A7 A324 4.030170366671769 0.007593140472586413 38.96696202316248
A8 A117 3.5850797886506807 0.030221797588144028 9.7903381017907
A9 A121 4.046481804769729 0.012469488999339973 23.728447608997786
A9 A240 5.104975281279866 0.022629274128231458 13.07517045200675
A9 A412 5.245854876579964 0.04821136510597057 6.13717565933785
A10 A91 2.9482176845461465 0.005652254713996996 52.347537647074624
A10 A306 3.516022204579007 0.04320258449966019 6.848701758436235
A11 A97 5.486258050710043 0.051969007076515084 5.693424467321069
A11 A137 6.317871957683252 0.11807219567675986 2.505938123161803
A11 A138 9.566815670962528 0.13025352999915185 2.2715823243618765
A11 A148 3.629771194986963 0.013811415171845809 21.4229760491857
A12 A264 3.5202087178213364 0.0792935469235907 3.7314715750694303
A12 A427 4.539111421698209 0.031634178228394205 9.35322594111945
A13 A250 2.0867380563962197 0.009471286189442374 31.239855972426582
A13 A328 4.486489927674663 0.010241303792355438 28.89101060088383
A14 A78 2.377499317475314 0.0031805808229981025 93.02754210562921
A14 A433 2.9017323368275414 0.012915342711641742 22.9093120514029
A15 A266 5.6555075905657155 0.14979690826961445 1.97521844642658
A16 A27 5.915499564865387 0.07239395207268728 4.087104073759259
A16 A257 4.423256057024639 0.06033529341225474 4.903955872231095
A16 A424 5.899139139876277 0.16880701434887158 1.7527803425295914
A16 A473 4.067510688535457 0.00940698350122915 31.453400167349272
A18 A329 3.7195086525191825 0.042228404798214214 7.006696507852109
A19 A87 3.42084821534054 0.010363829510801281 28.54944845661945
A19 A428 3.482394151455241 0.021358579206278705 13.853057058441111
A19 A450 5.021178846744384 0.05801510930166387 5.100078582861981
A20 A46 4.6496828034923094 0.015448559444752874 19.152699479193796
A20 A133 3.9655650149770425 0.007625036995445811 38.80395814584681
A21 A45 5.573060579589852 0.02333761633200737 12.678313509936885
A21 A101 4.422996623916091 0.06258435346265045 4.727725063236311
A21 A405 6.004889368629393 0.3324772797759934 0.8899303333784583
A22 A35 4.332560412851138 0.02483733655024878 11.91277558417789
A22 A90 3.0993307340320353 0.020455609049601975 14.464571341500585
A22 A214 3.9831159194151824 0.015035281924019372 19.679153202916126
A23 A53 3.2807692388445906 0.025814243603500486 11.461951819176695
A23 A255 3.5306438755140883 0.008853957392760847 33.41800771186575
A23 A369 5.976490807656998 0.20398241771139425 1.4505250979544848
A23 A466 3.768026145355027 0.005474370765854886 54.048516091987324
A24 A226 3.2577147947332814 0.03573732681689812 8.279343834187046
A24 A307 4.048257893012529 0.045957101713767656 6.438213146569547
A24 A321 5.4259906123275785 0.1437580469196611 2.0581916822865964
A25 A201 3.9062586846794978 0.027906612647640827 10.602562918248914
A25 A389 2.9896818568391215 0.013637325579871629 21.69645468232621
A26 A144 3.7707715933918293 0.0193620881024259 15.281493135791557
A26 A218 3.9959961865258844 0.011394728032350088 25.966536067538694
A26 A409 4.31729171393283 0.0455602907052004 6.494287280700776
A27 A344 5.144805099162472 0.08220310642402495 3.5993970216353945
A28 A177 4.129804890169979 0.030054161681810854 9.844946585579992
A29 A176 4.554083221465687 0.01630248269418999 18.1494820133906
A29 A343 4.040400625276674 0.0038924365133006233 76.01450028042142
A30 A53 8.315091073903416 0.8217293007351145 0.3600718827564244
A30 A396 3.8868058449219847 0.21928931859708278 1.34927509613662
A30 A411 4.177104129440406 0.03895922551650344 7.5946483152360145
A31 A212 6.788893087680356 0.42558671666161985 0.6952322637152831
A31 A229 5.709548131621005 0.2952133035816047 1.0022638303968687
A32 A111 4.5668032525722335 0.01742615020607019 16.97917284844394
A32 A325 5.108693351937656 0.046631202278298645 6.345142350522473
A32 A452 4.691815466757557 0.050593900736423336 5.848167706484094
A32 A456 4.985649743893085 0.038946727397600966 7.597085460126194
A32 A462 4.7687546897753705 0.023006683648674198 12.860680876483626
A33 A54 3.7093433089959595 0.007071104927980798 41.8437598431033
A34 A278 2.8402361214079646 0.003743554056750753 79.037623591477
A34 A358 4.403363093486984 0.010289872187623672 28.75464447339683
A35 A71 4.675655649453992 0.07786853685886896 3.799758263958094
A35 A229 4.15111863541211 0.006357807949296301 46.538306723241256
A36 A75 4.2834046974654205 0.008184612602860852 36.15096166291245
A36 A88 3.9680844213906648 0.05337161616003172 5.543800951139062
A36 A122 2.976132458228048 0.02817059433702873 10.503208164227201
A36 A159 3.125618296481079 0.003117924460436683 94.89698040675843
A37 A124 3.0762190992302663 0.013633196462849995 21.7030259365865
A38 A296 5.163324619524627 0.20886426713909145 1.4166215240387328
A38 A475 4.762454978338555 0.11399391905683487 2.595591228724163
A39 A394 5.3584733026780835 0.053130703978691685 5.5689383779006105
A39 A446 4.53583450348878 0.009398522262962672 31.48171682242127
A39 A451 5.899659312657183 0.08381570290050888 3.5301453807889778
A40 A119 3.9564093348704015 0.005867623964704194 50.42613811172017
A40 A127 4.164651207465447 0.007595573418729629 38.954480474404974
A40 A348 3.7810876024946616 0.009946990940521871 29.74584155158477
A41 A178 3.1949221468074214 0.009476178645877908 31.223727146651022
A41 A318 2.597775982827993 0.004891782682194368 60.48543765216599
A42 A44 5.850236647347112 0.6042132627952483 0.48969732154336887
A42 A104 6.051796489089103 0.15503745010244785 1.9084525463769941
A42 A345 4.679320449137338 0.016004400544090913 18.487516331316584
A42 A397 6.796273631376052 0.14226402695704365 2.079806278231908
A42 A427 6.194879983161743 0.13406700068523492 2.2069682689962558
A42 A480 4.5401910588329075 0.026738859372947843 11.06560352126169
A43 A262 3.387786977149618 0.014831692795613804 19.94928161668196
A43 A280 5.706276024032843 0.034476370201588225 8.582156842548999
A43 A295 4.565137366479604 0.026285508296965077 11.256454054037649
A43 A405 5.651066949381095 0.2914425430884897 1.0152313841907947
A44 A98 4.597385664050516 0.04241491488937399 6.975886128818771
A44 A188 3.988148799058687 0.2765278879111648 1.0699883424664403
A44 A306 5.18836523586421 0.1565273627472017 1.8902868561688737
A45 A284 3.813205192340541 0.04904857498432058 6.032420239046651
A46 A192 4.9380019756445535 0.009316525267919928 31.758795036024555
A47 A56 4.767921207024196 0.1245917950509039 2.374808199134829
A47 A116 3.778437167078085 0.01517829318738606 19.49373442579865
A47 A263 3.379563629559058 0.016693648388480753 17.72420321467788
A47 A369 4.83181945869278 0.1912778808836748 1.5468679131370786
A48 A158 5.736869611256728 0.08320269655293089 3.5561541715608023
A48 A385 6.585583953340362 1.1593607535649184 0.2552109992700774
A49 A153 3.5838956050898214 0.01716726952281178 17.2352170529301
A49 A398 6.261545347976368 0.07172774218464895 4.1250652456078125
A49 A444 5.22791956275824 0.06642103745786443 4.454637081203549
A50 A317 3.314701317233594 0.06323657000856109 4.6789637134296775
A50 A431 3.643295688638793 0.003824452823641522 77.36573833589186
A50 A470 3.8565210129733516 0.009237220057352502 32.031456931276786
A51 A128 5.759287056834381 0.0733081498214645 4.036135370383869
A51 A319 4.554442968726553 0.011848514322029047 24.972043615772353
A52 A61 2.8148804249314905 0.023243545373981433 12.729625006476825
A52 A205 7.370784784026945 0.08914984660757597 3.318924571280964
A52 A365 3.231848102798579 0.04565186960324752 6.481259562932879
A52 A400 4.85698340717353 0.018636461668531723 15.876491025730415
A53 A82 5.683124640057592 0.5529066674580463 0.5351384489395108
A54 A94 4.352214883741098 0.02289271669192061 12.9247052856875
A54 A140 4.240625209664681 0.05211116827528528 5.677892594323975
A54 A180 6.130472088623974 0.020674212397061353 14.31162700417403
A55 A64 4.674879000339959 0.13349303842059612 2.216457276967353
A55 A410 5.197910814973169 0.22196626218324766 1.3330026532930628
A57 A88 6.421109536248058 0.0321569059350324 9.201184250424827
A57 A274 4.144701556459178 0.009536826391830289 31.025165424556686
A57 A336 5.634868970972385 0.048874354119831764 6.053923816698639
A57 A394 4.918943658803141 0.013851677446805155 21.360706496963434
A58 A177 4.168470245683084 0.004679126419652846 63.23437109736497
A58 A305 4.331560695800922 0.18516029050160654 1.59797554664803
A58 A393 4.771139574420261 0.008851864569049184 33.4259086460012
A58 A471 3.5848872848794726 0.0070143088913798834 42.18257579095661
A59 A202 5.510827986406654 0.0062503705512213514 47.338252029553054
A59 A302 5.1448788931727245 0.0072698230195236135 40.69997517645233
A59 A351 4.112110556907445 0.006771488769992118 43.69520890930418
A59 A403 5.590213780083962 0.13539160447232845 2.185376394533278
A60 A190 4.383453383949111 0.016379005614037823 18.064687405578756
A60 A333 3.165467704673102 0.020823540556703435 14.208996574147122
A60 A435 4.450869912619626 0.1314171397216235 2.251469002129926
A62 A220 4.12531911013701 0.027559625580551028 10.736053563827005
A62 A458 3.989532286809245 0.005509503787752834 53.70385933657634
A63 A437 3.210391610062237 0.03203466013573042 9.236296410767787
A63 A492 2.795091630473313 0.013925280840576981 21.247802455060086
A64 A245 4.000855336949004 0.006827378305285237 43.337515983662975
A65 A111 4.726386570850364 0.017380478993228365 17.023789536933457
A65 A161 5.558616788110993 0.09488722241374958 3.118245100922442
A65 A202 4.448829254858037 0.05943821904985569 4.977969077162839
A65 A398 7.293780219568385 0.040469671975067456 7.3111938395275216
A66 A85 4.1612985558891395 0.1814037760673557 1.6310664686602288
A67 A70 4.833230186231004 0.020012073208121706 14.785155608551946
A67 A100 5.157030621537595 0.02615035865826343 11.314629382274845
A67 A371 4.389518477282196 0.13222959074684582 2.2376354245720953
A68 A108 3.5309623078386925 0.017634290020010823 16.77876546750994
A68 A270 3.415770955412203 0.006900655494197494 42.87732037639159
A69 A213 4.0338699312007735 0.3354607596776411 0.8820155797540622
A70 A166 3.6173617461618917 0.01731341466581604 17.089731987763653
A70 A377 4.04913427044431 0.03374607792931528 8.767881620245412
A72 A92 4.860023338455765 0.01910129668242888 15.49013249472177
A72 A306 6.107426466538337 0.06421821572612885 4.6074406316995455
A73 A79 2.5755129711300233 0.004774814117778803 61.96714869592746
A73 A163 3.7112033830180677 0.0243845608010389 12.133973576395388
A74 A81 3.5629067324384596 0.059418531376534744 4.979618472170128
A74 A169 4.352859865092257 0.018189891753294773 16.266265926415922
A74 A173 5.792765783320204 0.02566843286432885 11.527061975138977
A74 A392 5.295581974335277 0.03535503926736894 8.36886685924
A75 A159 3.787241517675047 0.005985505037235939 49.433024379919104
A75 A189 3.505978177298723 0.014984407385554732 19.745967178992245
A76 A347 4.502491005897747 0.010372091531124283 28.526707033382753
A76 A422 4.72840187832234 0.6063184568941153 0.4879970468777667
A76 A448 4.841190639744599 0.0544917744040454 5.42984000186727
A77 A329 2.8999384463895037 0.003890046425878424 76.06120442765635
A77 A481 3.6770586668125973 0.02072135060745417 14.279070029603869
A79 A316 3.9114733196441716 0.009253907972979647 31.973693416419664
A80 A101 4.787743312637268 0.030480269930578174 9.707316146008955
A80 A422 7.377744194871374 1.1871023375405798 0.24924693269900866
A82 A263 2.8439672124599666 0.06416077340071702 4.6115656147702575
A82 A285 3.643062185268478 0.11447950822032205 2.5845814769082733
A82 A402 3.9939527554811467 0.029527834364836636 10.020430647774319
A83 A135 4.74397041414284 0.020082893453672312 14.733017287292759
A83 A320 4.388250438110392 0.0058097899825853005 50.92810881610359
A84 A421 2.941218464047487 0.017882684839216623 16.545704355474975
A84 A492 3.36414735111819 0.026845571202480656 11.021617465322247
A85 A293 4.089834566199964 0.010439562192821938 28.342339550911035
A85 A421 2.9032041080178956 0.01996511109968324 14.819933380511321
A86 A265 4.947512009720736 0.04731029920933949 6.254063520557972
A87 A386 3.2168546234948923 0.008159104804757789 36.263980364521906
A87 A399 4.084811899551345 0.03507019028707603 8.436840918449485
A88 A189 4.897359164849015 0.02748403183525383 10.765582655608947
A88 A394 8.199196269724634 0.032030856857517165 9.237393109649945
A88 A463 3.758276765707757 0.023409254948090208 12.63951446075184
A89 A156 5.028428397591594 0.012011213639123497 24.63378184100007
A89 A472 4.534677519829816 0.045769502016369756 6.464602047144599
A90 A309 2.5226551097187695 0.008449549980636739 35.017440823459786
A91 A188 3.0513142925103383 0.006153516614942234 48.083337536351216
A92 A269 5.025177111493567 0.1632890607733728 1.8120112580135654
A92 A345 5.041945489473848 0.00840342425940932 35.20964874533306
A92 A398 8.464705541553386 0.09243091461782171 3.201110988192726
A93 A198 3.4095861137485377 0.026315821269935924 11.243487839379645
A93 A375 3.780651518630514 0.07127315348646057 4.151375405158971
A94 A331 6.069160111700551 0.08408936617996687 3.518656756177364
A94 A334 4.5357773823277965 0.01708482426299085 17.31838805464049
A94 A432 5.366819068720211 0.6681200580947575 0.4428569578880219
A95 A114 3.7911314477436115 0.012805250790796308 23.10627267405616
A95 A182 3.9849261570723646 0.05146658678945748 5.749004060483408
A95 A487 3.395685059956506 0.011232767697066492 26.340936126461877
A96 A174 4.45850194770318 0.008885526913214647 33.29927637625795
A97 A415 7.7548022386866595 0.11299668509242622 2.618498199215268
A97 A490 4.618714988035587 0.0459831306358609 6.434568772076239
A98 A175 4.556679307053326 0.017960883000142758 16.47366760473085
A98 A264 6.4823405189961045 0.108045083744706 2.738501430855806
A98 A426 6.081261706547051 0.016623013273175502 17.799517546513417
A99 A418 4.031384488320098 0.04899650633700858 6.038830899425255
A100 A493 6.571943400968234 0.02597168787623616 11.392467745715578
A101 A372 3.924114534547051 0.008746976200535883 33.826731621115606
A101 A448 5.666011736022112 0.02935463867700605 10.079552321779436
A102 A232 2.850231398836792 0.016332868495737785 18.115716569261906
A102 A383 3.054754369877292 0.016288532767664066 18.165025705642183
A103 A238 5.3538920180475955 0.021609132744320192 13.692433654450253
A104 A260 7.313850553707738 0.46612484463954473 0.6347690320189189
A104 A326 5.17021174931716 0.09782064861439466 3.0247357855718895
A104 A358 5.2116316940940655 0.048949771505082396 6.044596477862859
A105 A151 4.57360625798742 0.15799090588300402 1.8727762511275179
A106 A136 5.208917600101989 0.1521094101541962 1.9451894273462236
A106 A413 4.050293804506163 0.12063599655065005 2.452680998142908
A106 A436 4.735586961492289 0.014805764757440443 19.984217045129082
A107 A342 4.081342855688538 0.019007462057505364 15.566603028676296
A107 A438 5.472834369076302 0.02645805138951829 11.183046403373085
A108 A210 4.831217036158435 0.039786328658422576 7.43676600502761
A108 A334 3.7623136123325636 0.006264868846908911 47.228700817543995
A108 A360 7.3906919740462085 0.054982624059654484 5.381365867711046
A109 A201 3.9894500295675455 0.04810862827712015 6.150281706795833
A109 A268 2.657731474416662 0.01936271034165138 15.281002050386405
A110 A160 5.011670504735923 0.014164587988634736 20.888826181828925
A110 A427 8.337989855057437 0.066780166349929 4.430681033068845
A111 A233 2.9264679045620303 0.0029945110941707043 98.80798805781477
A111 A242 4.13182895490342 0.007998206179973266 36.9934970134518
A111 A257 5.795152368236372 0.06835660783010411 4.328500576962614
A111 A302 6.123118155064147 0.019940767047138763 14.838025825805325
A112 A259 4.353093298381767 0.00912660034817847 32.419696836058584
A112 A428 4.8828223443174155 0.015341464713085173 19.286399438734612
A113 A115 4.996743113951861 0.04196164014779313 7.051240499410601
A113 A117 5.026250539976817 0.028034271965420743 10.554282158522682
A113 A119 4.950176712053809 0.022309835417431145 13.26238454455985
A113 A290 5.2365562767733564 0.07547681448910382 3.9201656619269167
A114 A192 3.5586649863455357 0.009407484234237984 31.451725994391687
A114 A400 5.688823238424277 0.1262881193908143 2.3429093556787417
A115 A125 4.0543466276361615 0.014427484235230992 20.508191976345316
A115 A313 3.5825606913973913 0.02327247126008203 12.713803064796217
A116 A295 4.043650019145831 0.023646831040966987 12.51252719314534
A116 A333 3.4536328433998613 0.0580497946825389 5.097031230686032
A116 A369 6.0350448846174345 0.06665440937408817 4.439040405732504
A116 A442 3.6316373536358326 0.02448731527724135 12.083056598156631
A117 A361 5.013738947523887 0.02047672040705706 14.449658468249666
A118 A276 5.73975140562232 0.034709428892831795 8.524531398813028
A118 A308 5.423220211746352 0.017816099698968912 16.60754157370014
A120 A376 6.36916907416883 0.06489234751784068 4.5595764022940735
A120 A378 3.860312784338471 0.10382970390108781 2.8496817896512643
A120 A478 4.675757181616232 0.12373545423187338 2.3912436275325506
A121 A296 3.0282755039470874 0.09955192808072688 2.9721334597546085
A121 A491 4.348724586163195 0.03809704776821121 7.766523491059093
A122 A159 3.685468590422383 0.012392626812085084 23.875617406898265
A122 A172 3.2199203933004834 0.008685678527497132 34.06545792537801
A123 A151 3.8714693646986884 0.010655978820770073 27.766723396174164
A123 A454 3.6778785314214706 0.010387717014843645 28.483796392316947
A123 A471 3.455815689877686 0.005542716277583182 53.38206063847589
A124 A206 4.215234726895679 0.030764041193076963 9.617774679693154
A124 A229 5.345966103180596 0.026739200713247868 11.065462262872314
A125 A260 4.425823383002642 0.010225640395976399 28.935265174026338
A125 A398 6.684727285567954 0.17242516432974497 1.716000199750254
A126 A131 4.981416429827514 0.039065585247485046 7.573971170721446
A126 A338 4.260362005012717 0.022862720025212724 12.94166293885934
A128 A170 4.476046445024414 0.006413219131221837 46.136208724157825
A128 A216 3.610876822471595 0.004224620058394635 70.03745007645692
A128 A406 5.297221190013088 0.04018256036859924 7.363433631845674
A128 A484 6.3932595952765245 0.043571480397133655 6.790717545857755
A129 A356 4.073222683761884 0.016316983425937792 18.133352759399976
A129 A430 3.156211282521804 0.012162006207329767 24.328355979089334
A129 A497 2.9780015716670465 0.016114803247804232 18.36085814278427
A130 A172 3.7325676873711253 0.05735001980577259 5.159224311236082
A130 A389 2.7934477809907143 0.03782825947567314 7.8217084405400765
A131 A153 4.1418342695074815 0.06765953091266041 4.373095888201725
A131 A244 5.821684619525473 0.37529414028734465 0.7883992438711419
A132 A213 4.397735837518387 0.0599421687439623 4.936117972234957
A133 A485 4.480706862288597 0.006449119202226683 45.87938401412303
A134 A223 5.980712887275493 0.03157133130416412 9.371844778455298
A134 A289 3.762515228018961 0.005556498069459792 53.24965702014158
A134 A424 5.931531076421798 0.06920499352735732 4.275437383212069
A135 A316 4.576987346466522 0.010157126186541632 29.130446053122885
A136 A353 5.295363518194442 0.08168788826520057 3.622098975936678
A136 A413 4.639787744057382 0.08066046690665019 3.6682358505839288
A137 A138 5.808757564329801 0.08319042642068553 3.5566786848232934
A137 A196 6.200375940427621 0.023683054121249825 12.493389362579315
A137 A468 4.1155782817064335 0.07938433116828492 3.72720424896672
A138 A153 5.392531695802907 0.01369622168660456 21.603156198997315
A139 A157 2.152249992155946 0.04893082433651852 6.046937088100263
A139 A176 4.518533220542578 0.07931221173126701 3.730593435401175
A139 A183 3.8613801676768644 0.01986020267924893 14.898217365171542
A141 A164 4.284543061736806 0.01762831416810684 16.78445332946936
A141 A373 5.323669776218333 0.006672824714776482 44.34128410066049
A142 A285 4.183119023102648 0.07980103502393732 3.707741589354817
A143 A210 4.788262954848797 0.015588462350098808 18.9808083559914
A143 A434 4.982752998694368 0.00961258185091296 30.78066028677938
A144 A467 6.503911725799713 2.0530958269632933 0.14411485939720958
A145 A174 4.407978496805116 0.010641299169314777 27.805027536958665
A145 A500 3.783324379547139 0.10747678371350666 2.752981678541141
A146 A369 5.69229540511651 0.22924522325605068 1.2906773464210155
A146 A386 4.347842904712765 0.004875791914827232 60.68380718464212
A146 A476 5.166969377293381 0.025470706652750863 11.616545251988807
A147 A383 2.813357607824419 0.006006674386222599 49.2588073544441
A147 A497 2.8313776452264183 0.014069543407277507 21.02993735239249
A148 A169 4.3616007268625845 0.024298018072986594 12.177191388328096
A149 A209 5.647993320151591 1.0650192927545596 0.2778180812730127
A149 A257 7.1082504753074724 0.47859420895408533 0.6182306657626078
A149 A278 3.4154145610294315 0.060830002009714335 4.864073757297617
A151 A292 7.9066123607424315 2.4003137681354687 0.12326789120642741
A151 A352 4.041435074923251 0.018562147689774378 15.940052917196091
A152 A277 5.434199458381859 0.12590179569873072 2.350098461977661
A152 A319 5.454592991826985 0.01852976873090384 15.967906600924984
A152 A415 2.4555217387724775 0.010111277092645032 29.26253664307526
A152 A451 4.791117276860814 0.08186864449710285 3.6141018121080943
A154 A189 3.593203661194725 0.035315393767573866 8.37826185314936
A155 A398 4.008797512921066 0.03637913761222933 8.13327736313211
A156 A253 2.8510935599727336 0.00383460117674872 77.16098827327977
A156 A385 4.419276762611042 0.048970086104016985 6.042088956170771
A157 A258 3.5104570654499008 0.00938426462260189 31.5295474212423
A158 A217 4.875762934271168 0.007520435216854082 39.34368263271667
A158 A255 3.726103229949537 0.009675772917359993 30.579636268741954
A158 A467 3.7634220000299705 0.006240746719724299 47.41125216581199
A159 A420 3.2303402534608234 0.0087317504625819 33.885716008462666
A160 A254 3.64195564858063 0.0406217118626202 7.283829333250744
A160 A264 7.575531481374704 0.14984088788769867 1.9746387024452718
A160 A328 4.3284499671327845 0.010921169589654056 27.092484372013605
A161 A325 4.797466142771544 0.014335362054854528 20.63998211552776
A161 A398 4.692619000592272 0.02159493604355589 13.701435180684701
A162 A473 4.338563929720416 0.011741581539755686 25.19946869422919
A162 A499 5.737682723242285 0.14043794237149854 2.1068495552941187
A163 A214 3.7596412979468457 0.16831902327679238 1.757862009128047
A164 A181 5.026338930511454 0.009749443002245783 30.34856620667011
A164 A499 6.28242504639797 0.006992221890776307 42.315821930954584
A165 A197 4.971852437577012 0.29131253896167664 1.0156844517795962
A165 A360 4.878124772149895 0.009785346070394496 30.23721535276108
A166 A221 4.014588871893764 0.03418342451518441 8.65570435461728
A167 A170 4.129709863074783 0.010649065321750584 27.784749881050896
A167 A267 3.4584372945811634 0.010040100219432802 29.469986351244618
A167 A272 5.847778459928703 0.04222123193655136 7.007886858357275
A167 A379 4.302528182537462 0.004525564092752177 65.38005215872997
A167 A408 4.098409383461481 0.005455064937198273 54.23979729630457
A167 A469 5.2973986804782 0.04164229194113389 7.105315357043148
A168 A417 3.57847401538645 0.05365754436058623 5.514259363854722
A170 A291 3.518510013975303 0.0071407129786855705 41.43586464194746
A171 A255 4.535875016221001 0.015363874341815631 19.258268445122344
A173 A196 4.929665314159876 0.007798436085341365 37.94114783962623
A173 A269 4.795257727058171 0.04862453534906308 6.085027122783888
A173 A434 5.119112562999153 0.025169353384416837 11.755630425333162
A174 A213 4.123616617562765 0.04614699266794986 6.411720446461711
A175 A327 3.790623452822296 0.015557969495564095 19.018009806239487
A175 A391 5.148462352534976 0.01870075374722191 15.821908594233399
A176 A282 5.290879713777924 0.012522734438228156 23.627556576507352
A176 A343 5.420264401083929 0.013308684642812096 22.23222086726774
A177 A250 3.5553655482446223 0.012538927776361675 23.597042881896755
A178 A211 5.2561388518627465 0.011682961255814917 25.32590924107916
A178 A219 4.640861962885893 0.022347888239078628 13.239802046012539
A179 A218 4.914397274654131 0.285998065146174 1.034558105421403
A179 A235 4.299349059888955 0.033572146528442204 8.81330647658001
A180 A297 4.714674962831439 0.18988544687994136 1.5582111283066864
A180 A423 5.2887672219342665 0.10593216528420157 2.7931234638506885
A183 A258 5.376085084960556 0.00989316204324453 29.907689284625967
A183 A376 3.6699513736168057 0.0070081712760590165 42.21951844164962
A183 A485 4.122647303383903 0.003785480717763079 78.16223050441411
A184 A237 2.544298943316513 0.024344065779650315 12.154157777504285
A184 A323 3.8844133910147547 0.03259752449344333 9.0768124582996
A185 A298 5.992496944987928 0.11318381252436183 2.6141690214590256
A185 A370 7.2436532079775855 0.10596555774639427 2.7922432790845275
A185 A465 6.016241355890051 0.046162421783407126 6.409577422520888
A186 A210 4.9133373389325685 0.02213649964111397 13.366233199862991
A186 A275 6.135933166094926 0.03593193534499761 8.234502639251936
A186 A360 4.605322425462759 0.01058418435536268 27.955070178071743
A187 A437 3.0585824211070336 0.09105570786947759 3.249457099997946
A188 A364 4.102474120946283 0.01453489200308411 20.356643611045108
A189 A191 6.281179380105529 0.09186046896902411 3.2209896134058034
A189 A390 4.87070489925492 0.10189677397872998 2.9037388023057074
A190 A405 7.14570289850173 0.6206571630592492 0.4767231155013147
A190 A479 4.880660874663728 0.13258567096968576 2.2316258934154565
A191 A380 5.103529066628469 0.11429787238612477 2.58868875032298
A192 A311 3.807474309937261 0.004365180543098646 67.78221737004712
A193 A463 2.6227388600717316 0.019684544978257 15.031163623981927
A194 A324 3.528877815613832 0.0036837578002018034 80.32059447980097
A194 A329 3.4489855484758385 0.03039381697653809 9.734927885504238
A195 A227 4.623088388031631 0.021378448789612037 13.840181733652447
A195 A467 4.316654597566214 0.008564781728445325 34.546311372901854
A196 A423 4.5518675627795355 0.1406687269181539 2.103393006492248
A197 A461 3.7025173283102983 0.21016130881283246 1.407878634289064
A198 A200 4.535106448104779 0.0279328050231058 10.592620976914484
A199 A212 6.523294429875616 0.037797769708880935 7.828017862183351
A199 A230 4.092262291210356 0.05964021549842613 4.961109110003482
A199 A298 5.046512219489499 0.008913772979560974 33.19375724625934
A200 A339 3.1316930393140847 0.16136348742461415 1.8336342449839704
A200 A407 4.009330753016979 0.015513617872791485 19.07238007652257
A202 A233 5.260839628388041 0.05511621057632965 5.368322918754557
A203 A260 4.352920420298853 0.023394398524494875 12.647541082195929
A203 A359 4.0239031330029675 0.057708131055115075 5.127208437043755
A203 A414 3.79773646317866 0.02408476532929349 12.285011391493274
A203 A488 4.340897835129303 0.01650787918350005 17.923660159056183
A203 A489 5.644470376388965 0.091485459398843 3.234192825571084
A204 A210 7.527966436215062 0.04549293497174034 6.503902564554493
A204 A266 4.426362347720557 0.012309724772663344 24.03641201539192
A204 A267 4.673483478221883 0.0044305203527237325 66.78258824607698
A204 A276 7.32708621129515 0.07252527747002091 4.079703335904072
A205 A241 5.966165960620616 0.013462982303572346 21.97741999209951
A205 A337 4.714478378765179 0.01736514030643832 17.03882670744165
A205 A438 4.6255498931388805 0.038288936595257894 7.72760078347169
A205 A499 5.859351045987626 0.0799421822872759 3.7011951383632313
A206 A370 4.120575032355566 0.008556457258457328 34.5799210461034
A207 A281 3.1982484822711355 0.04352684843635757 6.797680674364322
A207 A287 4.264245462889104 0.054837626557443286 5.395594868094301
A208 A246 4.908997044948564 0.16231202436065217 1.8229186506501402
A208 A285 3.8648621863450714 0.02310182686053075 12.80771508755975
A209 A327 4.179810237728154 0.07966299791060294 3.714166227636177
A212 A308 5.935751601730669 0.09259459115405377 3.195452485335145
A213 A254 3.491874868305413 0.015021914884606247 19.696664420260987
A215 A259 4.100550998211916 0.011449787866194328 25.841667975824052
A215 A390 5.115884028361947 0.050376865026450446 5.873363026390382
A216 A221 3.866071993639941 0.006943270267008472 42.61415803410663
A217 A396 5.137306819373547 0.18691514760515204 1.5829729169775282
A218 A409 4.39117653418617 0.03181386625203686 9.300397948736242
A219 A373 5.284898022567049 0.027552262655174076 10.738922611724186
A220 A226 5.543759732647258 0.07134139999697098 4.147404122212002
A220 A357 4.6705900571017995 0.028761311732125705 10.287486856912718
A220 A495 3.740155697337279 0.03936700509580682 7.515979834171552
A222 A243 3.69862100578103 0.0213339215119408 13.86906838792882
A222 A342 4.399581919973193 0.0396339185384349 7.46536369208314
A223 A288 3.563443446373768 0.004535723391617452 65.23361124239557
A223 A464 3.6537583645827465 0.021117248281479206 14.011371770029076
A224 A347 4.781738961156157 0.11116783933937313 2.6615756696372004
A225 A386 3.519306799260263 0.024691409340059423 11.983180561174914
A226 A439 3.247944478403325 0.007115912112803713 41.58027976475859
A227 A315 4.190975670054349 0.017193015402952483 17.20940797743962
A228 A351 4.128529049395636 0.0050436904451522935 58.66371452597715
A228 A499 4.218153819389575 0.05004875940392495 5.91186714627354
A229 A436 6.25048588158208 0.07498561044064189 3.945845272087645
A231 A300 5.407369529980283 0.12916910455123798 2.2906531516167963
A231 A418 5.168431049975192 0.10620317466705487 2.7859959681939506
A232 A293 2.9649609084706925 0.013284572259811611 22.272573828132323
A233 A374 3.082883264452493 0.0044988780897838865 65.76786712751891
A234 A238 4.3829354153085776 0.013628529514612353 21.710457912174007
A234 A308 3.892545794063639 0.09391759972505298 3.150438440697126
A234 A339 6.181209288647644 0.25368361878960854 1.1663410426086713
A235 A279 3.598261466598708 0.10884566816375596 2.718359135676996
A235 A338 4.24828460188219 0.02546198313270409 11.62052519199787
A235 A387 3.416614207679889 0.02787659549469268 10.613979619144832
A236 A433 4.098214818838051 0.08697971932812365 3.401731101426349
A236 A483 3.7780496946017164 0.05125429288265515 5.772816281149815
A237 A239 3.210407463205248 0.0026296168133708164 112.51890957166957
A238 A407 4.7061727491631205 0.008518682552008272 34.73326005815992
A239 A328 6.049471470719523 0.0755795458519799 3.9148371837439635
A241 A311 8.311806148614302 0.15380979952340113 1.9236850795504508
A241 A326 5.484399420209897 0.020575990418858936 14.379945286163348
A242 A374 5.309416779958442 0.03854484845139794 7.67629471432211
A242 A447 5.465182537406117 0.11014151851522058 2.686376767094641
A242 A452 4.71998071646175 0.06298030794165044 4.698002059722209
A243 A273 4.411354653847142 0.06785714129937404 4.36036076330469
A243 A483 2.861576834012957 0.020805145425308424 14.221559637448507
A244 A325 8.223603153272974 1.7472836515048584 0.16933805577416292
A244 A444 6.122752669660113 0.1813820362409828 1.6312619626714668
A245 A259 4.091855956141794 0.005299376745576012 55.833285806452345
A246 A402 4.337315653728468 0.06057084238050692 4.884885281487091
A247 A430 4.246744481782976 0.01999615314761627 14.79692690126674
A247 A495 3.8320891130506958 0.14326778276581464 2.065234840099819
A248 A331 3.0667917612641493 0.016061582121803752 18.421698073575868
A248 A375 3.724002756305446 0.050853858152647646 5.8182727364296944
A249 A275 6.632188904895308 0.04754358868407138 6.223375740480074
A249 A381 6.635886846288665 0.00705914469276081 41.91465528893903
A249 A461 5.293365449838532 0.03219775469742103 9.18951085913802
A249 A481 4.979254518532321 0.015694112431297924 18.853032799851235
A251 A322 4.308191928855406 0.01756513561985784 16.844823907724965
A251 A465 4.2835025394916855 0.010098804618483115 29.298677181087548
A252 A254 3.860362384950953 0.1392728401652903 2.124474636121858
A253 A277 3.426640449905168 0.010581453567318988 27.962284628422747
A255 A286 6.160976424911208 1.1624176698565378 0.2545398475130971
A256 A270 5.22632921284239 0.006377063080460488 46.39778730406524
A256 A416 5.050649036493464 0.12401439454354346 2.3858651047796227
A257 A358 7.899755323189032 0.3002823642629764 0.9853446344011412
A258 A296 4.550010094814294 0.3232292610149834 0.9153924230210615
A258 A412 3.596172407609208 0.020903274799474403 14.154797239677128
A259 A451 6.542066840234206 0.11305214528842811 2.6172136378034647
A261 A353 5.5621143601464835 0.014291126453262137 20.70386945350091
A261 A366 5.4221685615839466 0.01581677941399917 18.706818163622668
A261 A436 6.780447948764089 0.057378710794800725 5.156644552192057
A262 A428 5.534394180389743 0.11673310943110593 2.5346846141063133
A264 A265 3.6809737697221925 0.029239452173236202 10.119259919056985
A264 A328 6.827157967812186 0.1619523924679953 1.8269666284200419
A264 A397 5.463411667785332 0.0365631374173212 8.092347575502194
A264 A427 4.380472805143705 0.1215537459689564 2.434162880569538
A265 A382 3.8396951625729976 0.014169522358526976 20.881551893226398
A266 A331 3.89759578914686 0.015874352253032242 18.638972583923536
A266 A445 4.162264453656526 0.02978619579857167 9.933514787611822
A268 A435 6.849700948080458 1.0213983666866397 0.28968287602773096
A268 A479 3.5697903376557276 0.10754726757124189 2.7511774414520915
A269 A482 7.817765818170953 0.21495540527898527 1.3764790703811118
A270 A419 3.4175457340200133 0.005833477081528926 50.72131291450341
A271 A412 5.605976055362277 0.03167032661784219 9.342550204869728
A274 A280 3.9664119703224023 0.06621311644410532 4.468625437402348
A274 A422 4.6462837745113506 0.2513997144045703 1.1769369632443536
A275 A282 4.646234076024252 0.008483578447002316 34.876982429078964
A276 A309 6.521659548900579 0.3068708868041341 0.9641892703254856
A276 A408 7.621715566201281 0.23006885210023142 1.2860568205161012
A279 A304 3.5611644817231207 0.18458903904850033 1.6029208340700587
A279 A314 3.7961955732937716 0.2913869571025227 1.015425053248724
A280 A422 5.437565501080214 1.2376971474700404 0.2390581710854067
A281 A287 3.4704404010843666 0.08814013986244795 3.356945165886592
A281 A433 3.2443427465428525 0.03516236464263045 8.414724647758453
A283 A310 4.29864738406457 0.011792394929933891 25.090884268194323
A284 A355 3.431548024842788 0.0017171762971752713 172.30706999539504
A284 A411 5.101530814671524 0.025190517977474514 11.74575356871945
A285 A367 4.256934767489419 0.08889059073598915 3.3286044561296757
A286 A401 5.356308085212343 0.11014482274704562 2.686296178544162
A288 A289 3.4380611385313466 0.011606798239892413 25.492096124741064
A290 A346 4.8590248799488736 0.053611986392049005 5.5189452274369355
A292 A441 5.22677540686083 0.33735944661736283 0.8770515229336538
A294 A397 4.4514300640952955 0.019252722577849823 15.368300002007162
A297 A392 4.850686377369901 0.05992283522694564 4.937710562446201
A298 A440 4.331863888521896 0.016959350269232232 17.446518394552132
A299 A459 4.836946703632259 0.03398496773028725 8.706249739002235
A299 A493 4.952812415195813 0.05470844534879049 5.408335304456869
A299 A498 4.316961198808727 0.016528556373863523 17.901237696698548
A300 A388 3.7799459144975307 0.0038966782885783147 75.93175379632477
A301 A383 2.9816166993920286 0.03325370687635498 8.897703270554752
A302 A374 4.137295769753372 0.01212727829980409 24.398023127464025
A303 A330 3.465436858783971 0.0051949891282028204 56.95519454035344
A303 A465 4.832957407851957 0.007975821633397828 37.097321132764904
A304 A429 3.984267171716693 0.019230678688039404 15.385916494764041
A304 A496 4.936433584572308 0.1676032108666874 1.7653696185281247
A307 A458 4.336676650814401 0.02054726703621057 14.400047262265042
A310 A376 5.98871379120396 0.07269274837791073 4.070304439358945
A310 A478 4.15431433495273 0.18048057616625002 1.6394097509931533
A312 A351 5.222747869173578 0.02173969417725985 13.610201414024987
A312 A373 4.776970008363991 0.020873587337980837 14.174928901341127
A313 A354 4.275796421266162 0.03844099345360874 7.697033553227178
A313 A468 3.0225582478336186 0.1530170229586698 1.9336516337252945
A314 A332 4.449040146851308 0.01655386834971395 17.873865502677237
A315 A396 4.271546112754627 0.12802773300360215 2.311074401539922
A317 A354 3.4892976648663647 0.09836009495140807 3.0081469174870605
A318 A388 3.5543344456556354 0.015241459062249163 19.41294565194665
A319 A406 4.9936135611449854 0.008323784730130512 35.54652433054615
A319 A459 4.905876614113378 0.016734465919356012 17.68097158628646
A320 A436 4.607353222456958 0.01454846312154956 20.33765449723313
A321 A430 6.082262815080116 0.355838771310232 0.8315047158642906
A322 A366 5.009384736779501 0.00497310858600386 59.4963112739045
A323 A352 4.0935525759372045 0.008008883491356755 36.94417789335184
A326 A345 5.3186566372675 0.022006783475902125 13.44501874868761
A326 A425 4.854867045481883 0.13232820995385453 2.2359677995719323
A326 A427 5.82325134294029 0.029566900488994463 10.007190863376
A326 A489 5.445433620969561 0.04417267887325238 6.69829460152973
A327 A358 4.036142517053426 0.014397951820591004 20.550257433745703
A327 A462 4.90027522447089 0.09903288986170367 2.987710616594166
A328 A464 4.385586673215546 0.06582713605945756 4.494827424431184
A330 A417 3.516235251703337 0.005977956355453173 49.49544607529721
A330 A486 4.783628824900829 0.006831642041504438 43.31046835215255
A332 A361 5.1485644892196065 0.045671001803818 6.478544475612481
A332 A387 5.5558563620749 0.3708407495560664 0.7978670542167029
A332 A447 5.3424328170547275 0.07216367953502711 4.100145922966643
A335 A394 3.2245117365459137 0.03153777153583981 9.381817484966248
A335 A422 4.604259079025737 0.11745318052366471 2.5191452041794467
A337 A384 4.1207165204739455 0.006476618944795121 45.684580018343595
A338 A341 2.398453324645837 0.042537482610934596 6.955785774585402
A340 A438 3.055900621374094 0.006470227315800159 45.72970963620955
A343 A453 3.4668896625682617 0.00915889297161776 32.30539076597053
A344 A477 4.549471366222158 0.008533204055606092 34.674152229774265
A346 A488 3.8718798088622677 0.00781252333867144 37.87273376416293
A347 A372 3.611587574698443 0.025407318386612587 11.645527163847257
A347 A472 3.442821526255404 0.03800266421895948 7.785812455859287
A349 A353 4.102118045552007 0.08152186534430328 3.6294755423244114
A350 A429 3.9940253991093466 0.08268194164253195 3.578551864578008
A354 A395 5.334481079122843 0.023035434701505153 12.84462916658046
A359 A488 4.121790824419673 0.017969088533536848 16.466144951069175
A360 A461 3.5850334441241065 0.009377632272705938 31.55184675912179
A362 A439 4.014764534490995 0.1567363630763161 1.8877662504376587
A363 A365 4.321769421033464 0.00530686496184174 55.754502622415984
A363 A488 5.003297001948159 0.0073324315279066354 40.35245543115016
A364 A426 3.831806488137431 0.00863599045874075 34.26145707842254
A366 A446 4.687400826674989 0.008377869456499099 35.31704784469801
A367 A442 4.751590481772677 0.03073760716738505 9.626045866893822
A368 A471 5.197149422054053 0.007224986100087705 40.95255164964553
A369 A476 5.565131106983145 0.3818875843106717 0.7747872111786391
A370 A404 4.202909660462318 0.013229713206769134 22.36493050207782
A371 A498 6.828334901877427 0.37789180403795797 0.782979713426366
A372 A448 5.283815308122724 0.02560592978617393 11.555199084845407
A374 A474 4.638738018685656 0.028334027917185978 10.442624581884669
A378 A400 3.8690361382451854 0.008838464957788617 33.4765842083332
A379 A408 4.625253618589761 0.0032293352477985593 91.62307215812156
A380 A410 4.2551129790454585 0.1647105274950178 1.7963734372762703
A380 A443 3.6969934723183537 0.016242169852477062 18.216877370401864
A381 A408 7.120387344373729 0.051246908953700654 5.7736480594201085
A381 A455 4.4760752099393635 0.010323797155269432 28.66015400939857
A382 A441 2.3173522524704224 0.10835801177621907 2.730592889087587
A384 A418 3.680869799819552 0.013528841928188484 21.87043192627733
A384 A449 3.023190101922107 0.008386238897914566 35.28180153625132
A385 A396 8.510127882126014 0.678023254893958 0.43638859625557874
A385 A472 4.700455984286296 0.10398268006670008 2.845489424219672
A385 A490 4.667007124057709 0.11918618214532017 2.482516103008091
A392 A423 6.195413543610613 0.709490173885996 0.4170341286211475
A394 A451 3.7574800294631423 0.020279825832078657 14.589948596293505
A395 A460 3.8209372311968215 0.07351800790494423 4.024614170916812
A395 A484 4.819809773422243 0.017755923747941438 16.66382558474978
A398 A457 4.341704638657287 0.02252586554649838 13.135194109236226
A401 A466 4.50069968869596 0.007264654143604332 40.72893362615225
A401 A476 4.236217033028744 0.04781034036946252 6.18865321069328
A404 A475 4.3447833837064955 0.006670927247505176 44.35389646056595
A406 A415 3.2723269676556233 0.014252422294580569 20.760093289147115
A408 A434 5.498866461476294 0.03275165730146057 9.034096006452103
A409 A494 3.7028370539649793 0.01442548750368644 20.511030657106048
A412 A485 4.714257253162703 0.01968880681887697 15.027909977161814
A414 A438 5.034886449519542 0.020337394102337925 14.548649396423858
A416 A419 2.909123145197963 0.012194697710190994 24.26313660768707
A416 A461 3.247926260889632 0.013511971214036578 21.897738808416307
A417 A431 4.455780492312201 0.009440219003206352 31.342664437267523
A423 A482 4.842357550660067 0.1843660347832774 1.6048596845922414
A424 A473 3.5853216827914114 0.09422878949493096 3.140034144742247
A426 A462 5.448968541920272 0.05061702475317631 5.845496013932459
A427 A464 5.259964969650542 0.04081215529356541 7.249840502259936
A427 A480 6.495476406560866 0.0256369627264732 11.54121178817645
A429 A437 3.8037920687444684 0.03420006637412243 8.651492461888681
A439 A494 3.738050226663204 0.009675994912674568 30.578934683423405
A440 A460 2.67350652189692 0.019762061848672907 14.972203745616872
A444 A457 3.8472984306950018 0.013127043458604604 22.539851975416923
A451 A486 6.630133819427293 0.20134396850001934 1.4695330515042686
A453 A480 4.029082681295173 0.012086455249264105 24.480429565966233
A453 A489 4.914401746046731 0.031280242975345374 9.459057484464628
A455 A484 5.087496149719578 0.007389117392470723 40.04289020138004
A457 A482 4.09155426984799 0.1969824039814121 1.5020713040934008
A459 A498 4.075755793028554 0.014926116501779774 19.823081000106903
A460 A470 4.884159766754273 0.03094516117475621 9.561482480601226
A487 A500 2.399420179440117 0.07347914258384147 4.026742909992516
