# Supplementary material for: Performance efficient macromolecular mechanics via sub-nanometer shape based coarse graining
Source: Nat Commun. 2023 Apr 10;14:2014. doi: 10.1038/s41467-023-37801-5 (PMC10086035; doi:10.1038/s41467-023-37801-5)
Supplement: Supplementary file 8 — Source Data [file 41467_2023_37801_MOESM8_ESM.zip › source_data/Figure_7/Figure7_panelG_atomistic_angles.dat]

C1   C222 C15     84.1233     9.040   107.448
C1   C33  C198    83.5193    32.410    29.970
C1   C33  C155   100.6903   172.190     5.641
C1   C33  C63     62.7331    95.003    10.224
C2   C246 C88    108.8651   160.813     6.040
C2   C246 C59    154.3310   399.366     2.432
C3   C269 C94     90.9160    14.257    68.129
C3   C269 C55    141.9387   212.585     4.569
C3   C257 C32     90.8966    18.767    51.758
C3   C43  C48     39.3741   112.084     8.666
C4   C186 C127   137.9243    60.788    15.979
C4   C159 C136   122.1924   174.238     5.575
C4   C159 C90    114.8522   163.544     5.939
C5   C38  C233    69.0918     6.469   150.141
C5   C17  C137    51.8745    11.116    87.377
C6   C256 C94    104.9544    42.005    23.124
C6   C225 C129   163.1103    23.142    41.972
C6   C225 C89     70.9916    17.475    55.583
C6   C225 C52    101.3051    32.119    30.242
C6   C225 C20     67.0382    13.513    71.882
C7   C188 C152   135.6133   342.407     2.837
C7   C36  C111    84.8993   109.209     8.894
C8   C197 C175   128.6509    24.942    38.944
C8   C197 C37    150.1305    23.289    41.708
C8   C182 C103   165.3816    14.244    68.190
C8   C182 C15     95.8208    15.660    62.024
C9   C210 C203   113.3207    32.654    29.746
C9   C210 C192    80.4937    11.764    82.570
C9   C210 C131   108.3042    22.113    43.926
C10  C233 C38     93.5994    21.151    45.923
C10  C215 C232    64.2658    74.679    13.007
C10  C215 C131   132.2284    49.728    19.533
C10  C215 C46    150.1486   100.127     9.701
C10  C66  C75    119.5765   258.827     3.753
C11  C118 C268    61.3398    71.035    13.674
C11  C118 C70    147.1787    56.805    17.099
C12  C64  C180   163.4945    88.151    11.019
C12  C64  C129    92.0444   162.950     5.961
C13  C216 C270    88.3098    65.762    14.770
C13  C216 C262    89.5130     8.390   115.767
C13  C216 C72     91.4295    18.512    52.469
C13  C216 C47    147.4241    34.699    27.993
C13  C191 C48    116.4373    11.441    84.898
C13  C191 C32     84.7906    36.917    26.311
C14  C267 C169    78.0857     8.404   115.576
C14  C267 C97     78.4477    12.618    76.982
C14  C267 C25    119.7206    16.293    59.615
C14  C84  C263    95.7390    17.807    54.546
C14  C84  C63    132.1679   218.851     4.438
C15  C182 C103    80.0352    10.040    96.746
C16  C120 C19    159.5822    15.913    61.041
C16  C41  C221    74.6650    27.643    35.139
C16  C41  C65    167.6497    13.371    72.644
C17  C137 C254   122.7120    87.944    11.045
C17  C137 C239    73.6307    20.467    47.458
C17  C137 C199    41.1179    12.869    75.478
C17  C5   C38    145.7001    21.226    45.762
C18  C20  C225   102.1392    19.304    50.317
C18  C20  C202   112.5199    17.942    54.137
C19  C129 C225    79.1047    13.150    73.867
C19  C129 C64    120.3428    12.516    77.604
C20  C225 C129   102.5487     7.319   132.709
C20  C225 C89    126.6040     9.336   104.038
C20  C225 C52    154.6421    21.304    45.594
C20  C202 C171   161.1066    21.649    44.866
C20  C202 C101    71.7077    13.837    70.200
C21  C211 C111   142.3834   381.293     2.547
C21  C165 C201    94.6594    43.795    22.179
C21  C100 C223   117.5891    41.306    23.515
C21  C100 C205    80.2981   282.904     3.433
C21  C100 C157   161.7340    75.597    12.849
C22  C230 C175   110.8486    13.991    69.425
C22  C194 C108   118.4084    20.223    48.031
C22  C194 C77    141.5630    24.493    39.657
C23  C212 C217   160.4165    35.178    27.611
C23  C212 C192    80.5536    24.216    40.110
C23  C167 C259   132.0699   279.632     3.474
C23  C167 C203   155.5456   138.672     7.004
C24  C214 C263   152.6636   284.931     3.409
C24  C214 C153    98.3498   239.434     4.057
C25  C267 C169   108.2951    15.035    64.604
C25  C267 C97     98.6642    46.000    21.116
C25  C76  C104   122.5754    48.713    19.940
C25  C76  C95     55.0439    26.049    37.288
C26  C161 C183    70.7929    13.739    70.700
C26  C161 C179    67.4373    37.750    25.731
C26  C132 C248    89.7332    17.640    55.065
C26  C132 C177   113.8131   137.222     7.078
C27  C67  C150   126.1624   368.755     2.634
C27  C67  C140   107.0755    89.142    10.896
C27  C67  C68    110.0758   261.859     3.709
C27  C34  C146   147.9590   217.940     4.457
C27  C34  C126   118.9684   158.409     6.132
C28  C122 C237    82.1119    31.328    31.005
C28  C122 C154   129.5456    33.089    29.355
C28  C112 C176   100.7792    16.540    58.725
C28  C106 C265   140.6773   208.963     4.648
C28  C106 C126    58.2061   389.438     2.494
C29  C201 C165    73.2693    20.806    46.685
C29  C94  C269   116.0866    28.517    34.061
C29  C94  C256    84.8749    43.277    22.444
C30  C244 C104    58.0719     6.488   149.717
C30  C213 C173   104.5793    28.187    34.459
C30  C213 C164   136.2539    44.512    21.821
C31  C254 C137    60.3712    64.115    15.150
C31  C239 C187   167.6079    49.654    19.562
C31  C239 C137   100.7211    79.897    12.157
C32  C191 C48    154.4479    47.491    20.453
C33  C198 C69     82.8657    20.050    48.444
C33  C155 C63     43.3833   246.459     3.941
C33  C63  C155    26.9568    59.044    16.451
C33  C63  C84    146.4584   358.721     2.708
C33  C1   C222   157.1255    38.546    25.199
C34  C126 C106    85.5979    64.470    15.066
C34  C126 C54    135.5569   211.488     4.593
C34  C27  C243    82.7433   100.827     9.634
C34  C27  C67     88.5843   142.765     6.804
C35  C223 C255    62.0665    24.336    39.913
C35  C223 C100   109.7385    26.791    36.256
C35  C175 C230   134.5397    33.363    29.114
C35  C175 C197    79.0870    23.257    41.764
C36  C111 C211   153.0075   191.195     5.080
C36  C7   C188   117.3509   296.347     3.278
C37  C197 C175    72.8905    12.572    77.264
C39  C260 C147    77.5637    51.803    18.750
C39  C204 C49     70.2877    12.232    79.411
C39  C147 C260    36.3923     5.129   189.382
C39  C147 C226    67.4036    23.523    41.293
C40  C89  C225   125.5198   291.438     3.333
C40  C89  C219    97.6693   427.711     2.271
C41  C65  C140   107.1782    38.241    25.400
C41  C65  C71    164.6171    45.834    21.192
C41  C65  C61     64.2102    48.889    19.868
C41  C16  C181    90.8548    11.883    81.741
C41  C16  C168    58.5303     8.295   117.093
C41  C16  C120   159.6168    13.501    71.947
C42  C148 C235   134.6544    32.614    29.782
C43  C48  C262    99.0250   108.746     8.932
C43  C48  C191   102.9137    50.457    19.250
C43  C48  C133    49.7168   475.446     2.043
C43  C3   C269   106.2899   140.686     6.904
C43  C3   C257   154.2517   158.492     6.129
C44  C252 C143    75.3125    28.437    34.157
C44  C252 C61    105.8716    54.665    17.769
C44  C184 C208    85.6986    23.312    41.667
C44  C130 C247    67.7038    10.983    88.442
C44  C130 C143    74.0242    29.277    33.177
C45  C196 C200   120.4649    31.940    30.411
C45  C196 C74    103.6721    79.774    12.176
C45  C102 C117   119.2639    48.635    19.972
C46  C215 C232   110.7829   268.113     3.623
C46  C215 C131    73.1583    97.310     9.982
C46  C203 C210    81.9691    86.377    11.245
C46  C203 C167   108.3544   101.174     9.601
C47  C216 C270   122.7808    92.913    10.454
C47  C216 C262    71.9200    14.597    66.544
C47  C216 C72     64.1392    18.926    51.323
C47  C72  C235   105.2933    22.244    43.667
C47  C72  C216    64.3632    16.721    58.090
C47  C72  C91    104.3547   271.586     3.576
C48  C262 C216    69.5434     7.573   128.253
C49  C134 C87    103.5989    22.820    42.565
C50  C251 C268   123.2348    52.876    18.370
C50  C174 C115   112.3176    23.540    41.262
C51  C113 C229    91.5243    20.285    47.883
C51  C113 C150   127.0216    53.156    18.273
C51  C107 C255   112.5758    18.741    51.829
C51  C56  C158   117.6981    19.316    50.285
C52  C225 C129    83.0747     9.362   103.747
C52  C225 C89     63.6214    17.891    54.290
C52  C180 C219   121.8165    42.990    22.594
C52  C180 C64     81.0684    13.147    73.880
C53  C226 C199   134.5133    48.460    20.044
C53  C226 C147    71.1440   119.375     8.137
C53  C92  C142    72.4107    97.013    10.012
C53  C92  C88    151.5561   100.991     9.618
C54  C126 C106    86.0432   399.055     2.434
C55  C269 C94     82.1431    36.858    26.353
C56  C158 C236   146.4842    48.884    19.870
C56  C51  C113    81.5882    12.278    79.109
C56  C51  C107   141.3767    16.085    60.387
C57  C190 C151   133.0258    83.677    11.608
C57  C190 C125   111.3841   240.762     4.034
C57  C128 C73    137.4828    72.666    13.367
C58  C153 C266   116.9139   169.802     5.720
C58  C153 C214   140.5326   141.109     6.883
C59  C246 C88     73.1559    29.677    32.730
C59  C207 C224   156.0211   177.215     5.481
C59  C60  C166   141.3699   249.283     3.896
C60  C166 C141   126.0316   160.559     6.050
C60  C166 C93    111.4834   172.819     5.620
C60  C59  C246   120.1112    55.050    17.644
C60  C59  C207   132.3838   299.869     3.239
C61  C252 C143   162.6660    36.907    26.318
C61  C65  C140   154.5951    54.111    17.951
C61  C65  C71    108.7501   106.171     9.149
C62  C103 C182   103.5017    24.050    40.388
C63  C84  C263   121.7271   421.517     2.304
C63  C33  C198   103.0514    64.581    15.040
C63  C33  C155   109.6599   500.943     1.939
C64  C180 C219   115.0648    11.031    88.051
C64  C129 C225   103.3606     9.875    98.358
C65  C140 C195   102.4159    65.543    14.820
C65  C140 C67    153.0811    99.812     9.731
C65  C61  C252   117.3973    52.918    18.355
C65  C41  C221   111.7690    41.905    23.179
C66  C75  C79    146.5433   109.004     8.911
C66  C10  C233   148.0094    77.516    12.531
C66  C10  C215    99.8669   142.189     6.831
C67  C150 C113   120.9788    34.462    28.185
C67  C150 C68     84.6199   126.168     7.699
C67  C140 C195    97.6757    39.714    24.458
C67  C68  C150    51.5105   276.170     3.517
C67  C27  C243   153.5456   127.831     7.598
C68  C150 C113   142.2192   294.882     3.294
C68  C67  C150    43.8696   231.191     4.201
C68  C67  C140   107.3006   289.930     3.350
C69  C266 C153   106.2915    24.507    39.635
C70  C217 C241   122.9283   106.026     9.161
C70  C217 C212   168.1854    17.885    54.310
C70  C217 C78     89.4110    55.068    17.639
C70  C172 C157   136.9141   138.955     6.990
C70  C118 C268   127.4931   124.189     7.821
C70  C78  C217    44.5638    14.388    67.510
C70  C78  C192   148.8429    44.705    21.727
C71  C65  C140    83.3715   151.625     6.406
C72  C235 C200   122.6347    16.644    58.358
C72  C235 C148   100.3102     6.092   159.434
C72  C216 C270   154.1790    63.894    15.202
C72  C216 C262    91.9083    14.308    67.887
C72  C47  C216    51.4976     2.729   355.972
C73  C218 C110   118.6224   198.924     4.883
C73  C218 C79     75.5343    11.271    86.181
C74  C196 C200   129.3832    37.013    26.243
C74  C98  C108   109.6335   282.861     3.434
C75  C79  C218    89.4185    20.872    46.537
C75  C79  C121   103.7491    25.589    37.959
C76  C104 C244   146.5265    56.660    17.143
C76  C104 C95     62.7243    47.822    20.311
C76  C95  C261    82.1448    14.356    67.661
C76  C95  C104    49.4468    19.325    50.262
C76  C25  C267   135.4959    28.906    33.603
C77  C194 C108    62.2064    18.174    53.445
C77  C141 C166   114.4004    39.490    24.597
C77  C141 C109    55.3248    29.219    33.243
C77  C141 C108    85.5348    31.637    30.702
C78  C217 C241   145.9916    82.812    11.729
C78  C217 C212    83.4732    33.746    28.783
C78  C192 C212    53.8022    16.011    60.667
C78  C192 C210   166.7028    37.358    26.000
C78  C192 C131    80.0035    50.613    19.191
C78  C70  C217    46.0252    17.862    54.380
C78  C70  C172   136.3924    83.358    11.652
C78  C70  C118    80.1819    65.812    14.759
C79  C218 C110   127.2202   138.449     7.016
C79  C121 C189    80.2065    12.823    75.748
C80  C258 C253   127.7372    96.927    10.021
C80  C258 C144    82.7219    12.288    79.046
C80  C160 C114   107.6692   285.487     3.402
C80  C83  C238   122.2827    22.136    43.881
C80  C83  C234   102.4170   106.440     9.126
C81  C45  C196   108.9018   132.745     7.317
C81  C45  C102   111.4965    96.249    10.092
C82  C229 C113   112.3250    36.164    26.859
C82  C142 C193    91.8703    17.162    56.596
C82  C142 C92    166.6775    57.855    16.789
C83  C238 C220    61.0765     5.264   184.507
C83  C80  C258    79.9623    16.171    60.067
C83  C80  C160   115.8468   322.700     3.010
C84  C263 C214    83.6140    13.100    74.150
C84  C63  C155   156.1849   194.307     4.999
C84  C14  C267    87.1124    11.370    85.431
C84  C14  C231   101.7103   342.887     2.833
C85  C183 C161   111.7369    49.151    19.762
C85  C183 C154    96.0826    69.168    14.043
C86  C8   C197   160.3520    12.733    76.282
C86  C8   C182    97.0176    19.882    48.854
C87  C187 C239   124.5995    50.253    19.329
C87  C187 C162   137.1694    63.728    15.242
C88  C92  C142   124.5465    74.094    13.109
C89  C225 C129   124.1515    14.023    69.264
C89  C219 C180    91.1698    11.914    81.526
C89  C219 C124   156.6479    72.513    13.395
C89  C40  C228   139.4906   348.280     2.789
C90  C159 C136    90.1886   213.802     4.543
C90  C110 C218    94.3918   401.190     2.421
C91  C72  C235   146.2020   199.744     4.863
C91  C72  C216   120.1062    88.229    11.009
C92  C142 C193   100.1788    75.224    12.912
C92  C88  C246    97.7229    36.017    26.969
C92  C53  C226    74.2339    34.144    28.448
C93  C166 C141   113.2964   113.013     8.595
C94  C29  C201   141.6965    35.231    27.570
C95  C261 C255   153.8314    12.145    79.978
C95  C261 C206    98.8329    13.089    74.207
C95  C104 C244   145.5325    62.556    15.527
C95  C76  C104    67.8290    13.508    71.909
C96  C265 C249   131.0933   190.366     5.102
C96  C265 C145    74.2965    49.233    19.729
C96  C265 C106   140.8495   450.584     2.156
C97  C267 C169   150.1203    27.144    35.784
C98  C108 C194   144.9286    44.779    21.691
C98  C108 C141   106.0566    24.971    38.899
C98  C74  C196   122.3676   322.534     3.012
C99  C23  C212    73.9825    20.593    47.168
C99  C23  C167   164.9981    34.120    28.468
C100 C223 C255   169.5325    18.099    53.667
C100 C205 C245   131.0595    36.948    26.289
C100 C157 C209    83.9972    15.957    60.872
C100 C157 C172   160.0223   134.088     7.244
C100 C21  C211    82.9371   268.011     3.624
C100 C21  C165   114.3055    61.615    15.764
C101 C202 C171   116.6242    26.801    36.242
C102 C117 C149   153.1123    30.282    32.076
C102 C45  C196   126.4123   163.893     5.927
C104 C95  C261   107.0458    18.352    52.926
C105 C49  C204   122.2669   188.686     5.148
C105 C49  C134    70.9911    93.153    10.427
C106 C265 C249    60.0584    70.551    13.768
C106 C265 C145   137.7493   483.511     2.009
C106 C28  C122   128.5343   274.364     3.540
C106 C28  C112   110.7949   240.583     4.037
C107 C255 C261   164.0368    14.529    66.854
C107 C255 C223   115.3497    16.902    57.470
C107 C51  C113   124.0893    21.422    45.342
C108 C141 C166   123.0473    59.242    16.396
C108 C141 C109   100.8625    28.826    33.696
C109 C193 C142   129.5572    17.746    54.734
C109 C141 C166   134.2786    55.295    17.566
C110 C90  C159   138.1764   299.235     3.246
C112 C176 C240    55.3059     4.172   232.838
C112 C28  C122   102.6486    12.634    76.881
C114 C209 C220   132.8670   258.811     3.753
C114 C209 C157   123.1232   256.056     3.793
C115 C116 C144   135.7787    77.912    12.467
C116 C144 C258   142.7053    38.464    25.253
C116 C144 C170   115.6137    14.773    65.750
C116 C115 C174    83.0369    63.144    15.383
C117 C149 C227    95.4744   151.631     6.406
C118 C268 C251   106.2374   113.327     8.571
C118 C268 C119   158.2170   119.020     8.161
C118 C70  C217   125.7690    44.579    21.789
C118 C70  C172   137.4839   113.254     8.576
C119 C268 C251    70.8631    47.657    20.381
C120 C19  C129    72.1180     8.343   116.424
C120 C16  C181   108.9744     9.798    99.138
C120 C16  C168   101.6704    19.622    49.501
C121 C189 C208   111.9505    15.025    64.647
C121 C189 C143   127.7176    29.348    33.097
C121 C189 C139   118.1968    15.685    61.926
C121 C79  C218   150.0026    19.633    49.473
C122 C154 C183    78.5865    11.514    84.360
C123 C93  C166   149.3670   262.985     3.693
C124 C219 C180    73.7593    71.134    13.655
C125 C190 C151    91.6874   188.006     5.166
C126 C106 C265   115.5141    35.162    27.624
C126 C34  C146    82.0986   150.700     6.445
C128 C73  C218    95.6352    33.079    29.364
C128 C57  C190    85.7644    28.502    34.079
C129 C64  C180    93.2370     7.986   121.633
C130 C247 C164   108.6263    32.811    29.604
C130 C247 C135    91.0071    56.060    17.326
C130 C143 C252   104.2162    56.667    17.141
C130 C143 C189   141.4667    34.621    28.056
C130 C143 C139   110.3587    56.892    17.073
C130 C143 C138   149.3285    46.267    20.994
C130 C44  C252    87.3561    32.328    30.046
C130 C44  C184   136.2275    49.378    19.671
C131 C215 C232   125.5685    75.539    12.859
C131 C210 C203   110.6576    22.359    43.443
C131 C210 C192    35.1461     7.707   126.024
C131 C192 C212    87.0114    23.245    41.786
C131 C192 C210   111.0682    22.427    43.309
C132 C248 C179    76.4019   199.540     4.868
C132 C248 C171   112.4894    71.275    13.628
C132 C177 C195   109.1931   103.003     9.430
C132 C26  C161    94.0692   114.047     8.517
C133 C48  C262   143.9911   307.077     3.163
C133 C48  C191    96.2675   232.103     4.185
C134 C87  C187   131.8157   129.343     7.510
C134 C49  C204   102.3192    90.524    10.730
C135 C247 C164   128.5315    56.662    17.142
C136 C236 C199   124.4253    19.508    49.792
C136 C236 C158   144.3094    51.041    19.030
C137 C239 C187    74.7931    10.924    88.917
C137 C199 C236   161.6136    42.515    22.847
C137 C199 C226   121.8150    58.521    16.598
C138 C143 C252    78.2032    17.027    57.045
C138 C143 C189    64.6523    19.413    50.035
C138 C143 C139    96.2376    51.141    18.993
C139 C189 C208    99.9855    30.265    32.094
C139 C189 C143    52.1556     7.526   129.054
C139 C143 C252   107.7599    20.688    46.950
C139 C143 C189    56.0814     7.808   124.407
C140 C195 C177   120.2854   198.926     4.883
C140 C67  C150    69.6415   113.265     8.576
C141 C109 C193    71.9426    15.578    62.351
C141 C108 C194   103.6182    23.193    41.881
C141 C77  C194    81.0733    15.043    64.568
C142 C82  C229   108.4297    23.923    40.602
C143 C189 C208   119.9617    31.406    30.928
C143 C139 C189    71.7631     6.342   153.146
C143 C130 C247    92.1718    54.394    17.857
C144 C258 C253   133.2640   177.838     5.462
C145 C265 C249   111.3818   141.439     6.867
C145 C227 C149    86.2659   104.757     9.272
C147 C226 C199   127.5734    38.105    25.491
C147 C39  C260    66.0440    29.013    33.479
C147 C39  C204   148.5399    68.960    14.085
C148 C235 C200    96.6903    15.409    63.038
C150 C113 C229   133.1404   120.539     8.058
C151 C240 C250   110.3933    15.711    61.823
C151 C240 C176   121.4527    15.098    64.336
C152 C178 C264   125.4101   601.602     1.615
C153 C214 C263    91.9479    15.641    62.101
C154 C183 C161   146.4416    45.645    21.280
C154 C122 C237   133.8882    33.492    29.002
C155 C33  C198   139.8430   303.861     3.197
C156 C145 C265   144.9176   222.540     4.365
C156 C145 C227    78.4947   223.687     4.342
C157 C209 C220   101.9659    19.101    50.853
C157 C100 C223    71.9570    87.126    11.148
C157 C100 C205    94.6034    40.343    24.077
C158 C236 C199    90.4770    47.086    20.629
C159 C136 C236    84.0153    15.479    62.751
C159 C4   C186    74.9165    10.238    94.871
C160 C114 C209    89.2575   126.028     7.707
C160 C80  C258   143.8149   190.032     5.111
C161 C179 C248   102.8969   106.252     9.142
C162 C187 C239    83.2328    40.676    23.880
C163 C127 C186    87.6752   144.425     6.725
C164 C213 C173    94.7625    19.810    49.032
C165 C21  C211   108.8912   110.911     8.758
C167 C203 C210    68.4955    18.815    51.626
C167 C23  C212   105.5388    42.826    22.681
C168 C16  C181   144.9396    22.411    43.341
C169 C245 C205    72.2403     7.653   126.914
C170 C144 C258    95.1906    57.382    16.927
C171 C248 C179   133.1043   106.412     9.128
C172 C157 C209   100.1030   135.116     7.189
C172 C70  C217    92.3762    80.742    12.030
C174 C50  C251    64.0111    21.100    46.034
C175 C35  C223   126.2369    46.063    21.087
C176 C240 C250   115.5825    19.370    50.145
C177 C132 C248   134.6781   107.051     9.073
C178 C152 C188    93.6785    94.068    10.326
C178 C152 C185   140.1897   287.745     3.376
C179 C161 C183   134.8493    43.985    22.083
C180 C52  C225    77.4381    19.076    50.918
C182 C15  C222   108.4126    19.259    50.434
C182 C8   C197    69.8203    11.531    84.238
C184 C208 C189   137.0955    24.103    40.299
C184 C44  C252    93.7165    32.406    29.973
C185 C152 C188   123.1530   288.118     3.371
C189 C143 C252    57.6578     5.591   173.743
C190 C151 C240    88.5472    11.760    82.597
C191 C48  C262    95.9419     9.919    97.928
C191 C32  C257    79.3121     9.415   103.170
C191 C13  C216    52.1050     5.189   187.189
C192 C212 C217   116.1703    45.623    21.290
C192 C210 C203   143.4714    28.690    33.855
C192 C131 C215    65.3700    44.188    21.982
C192 C131 C210    33.7857     5.830   166.602
C192 C78  C217   104.7027    77.154    12.589
C194 C22  C230    64.7512     6.354   152.875
C196 C200 C235    73.5255    13.688    70.960
C197 C175 C230   137.0494    15.518    62.594
C198 C69  C266   132.4519    44.416    21.869
C199 C137 C254   140.0421   114.803     8.461
C199 C137 C239    93.2045    62.574    15.523
C202 C171 C248   107.0082    21.814    44.527
C202 C20  C225   114.0713    12.030    80.742
C203 C167 C259    69.4749    62.918    15.438
C203 C46  C215    92.0370   171.405     5.667
C204 C39  C260   141.0885    53.340    18.210
C205 C100 C223   147.9070    46.285    20.986
C206 C261 C255   100.9646    13.303    73.013
C207 C59  C246    85.9562   103.485     9.386
C209 C220 C238   105.2287    10.677    90.972
C210 C192 C212   121.8735    26.127    37.177
C210 C131 C215    60.7713    31.763    30.580
C212 C217 C241    65.0443    72.509    13.396
C213 C164 C247    68.0791    12.148    79.957
C213 C30  C244   140.4879    75.928    12.793
C213 C30  C242    85.4288   162.282     5.985
C214 C153 C266    97.6957    34.875    27.851
C215 C10  C233   106.2011    26.361    36.847
C216 C72  C235    83.4249     5.096   190.601
C219 C89  C225    82.7831    27.285    35.599
C223 C255 C261    58.5916     8.769   110.767
C225 C6   C256   122.5830    89.708    10.828
C226 C199 C236    66.4506    10.518    92.347
C226 C147 C260    97.8995    31.034    31.299
C227 C145 C265   131.8638   156.140     6.221
C231 C14  C267   154.1305   236.944     4.099
C234 C83  C238   131.3755   101.372     9.582
C239 C137 C254   116.1742   183.104     5.305
C239 C31  C254    72.8884    90.545    10.728
C242 C30  C244   106.7442   165.384     5.873
C245 C169 C267    69.5769     9.811    99.006
C256 C94  C269   145.3108    51.956    18.695
C257 C3   C269    77.9361    18.990    51.148
C262 C216 C270   112.5795    28.637    33.918
