# Supplementary material for: Performance efficient macromolecular mechanics via sub-nanometer shape based coarse graining
Source: Nat Commun. 2023 Apr 10;14:2014. doi: 10.1038/s41467-023-37801-5 (PMC10086035; doi:10.1038/s41467-023-37801-5)
Supplement: Supplementary file 8 — Source Data [file 41467_2023_37801_MOESM8_ESM.zip › source_data/Figure_7/Figure7_panelG_atomistic_bonds.dat]

C1   C33      2.7768     0.010    30.733
C1   C222     3.0454     0.011    25.940
C2   C246     4.2719     0.118     2.503
C3   C43      3.6522     0.073     4.051
C3   C257     4.3390     0.011    26.773
C3   C269     3.2516     0.007    42.498
C4   C159     3.3066     0.009    31.632
C4   C186     3.0711     0.009    31.620
C5   C17      3.4665     0.005    64.054
C5   C38      3.0322     0.004    71.507
C6   C225     2.7235     0.035     8.372
C6   C256     3.5781     0.112     2.641
C7   C36      3.6903     0.047     6.275
C7   C188     2.5511     0.038     7.808
C8   C86      2.9000     0.001   288.784
C8   C182     3.8492     0.015    20.394
C8   C197     4.3789     0.005    54.686
C9   C210     3.6857     0.013    22.005
C10  C66      4.8943     0.032     9.244
C10  C215     4.5612     0.018    16.463
C10  C233     3.7644     0.020    14.765
C11  C118     4.4938     0.005    56.264
C12  C64      3.4424     0.029    10.109
C13  C191     6.2217     0.057     5.213
C13  C216     4.8812     0.027    10.801
C14  C84      3.6402     0.004    79.751
C14  C231     4.1009     0.122     2.426
C14  C267     3.8484     0.005    62.019
C15  C182     4.1680     0.008    37.293
C15  C222     3.5783     0.002   126.953
C16  C41      5.3024     0.012    25.267
C16  C120     4.8600     0.087     3.406
C16  C168     4.2709     0.007    45.510
C16  C181     3.6633     0.021    13.994
C17  C137     5.4850     0.017    17.045
C18  C20      3.1123     0.007    42.540
C19  C120     6.0923     0.048     6.166
C19  C129     3.6983     0.013    22.804
C20  C202     4.0267     0.007    41.028
C20  C225     4.3932     0.015    19.373
C21  C100     6.2146     0.190     1.557
C21  C165     4.2899     0.020    14.595
C21  C211     3.1971     0.016    18.835
C22  C194     4.6682     0.015    19.883
C22  C230     5.3791     0.015    19.560
C23  C99      3.5206     0.004    68.454
C23  C167     4.0519     0.044     6.735
C23  C212     4.5702     0.012    23.680
C24  C214     4.6397     0.162     1.821
C25  C76      5.8247     0.283     1.047
C25  C267     5.0100     0.039     7.566
C26  C132     4.0270     0.121     2.454
C26  C161     4.1224     0.098     3.019
C27  C34      3.8372     0.014    21.905
C27  C67      3.5685     0.021    13.832
C27  C243     4.5580     0.082     3.627
C28  C106     9.3238     2.562     0.115
C28  C112     3.6006     0.016    18.426
C28  C122     4.4878     0.030     9.770
C29  C94      3.2950     0.008    37.861
C29  C201     2.7874     0.004    78.067
C30  C213     4.1899     0.019    15.729
C30  C242     3.5769     0.022    13.569
C30  C244     3.5928     0.063     4.665
C31  C239     4.3537     0.029    10.108
C31  C254     7.0219     1.063     0.278
C32  C191     2.8373     0.077     3.843
C32  C257     4.5959     0.052     5.703
C33  C63      5.8186     0.753     0.393
C33  C155     3.9426     0.088     3.359
C33  C198     3.8882     0.013    22.158
C34  C126     3.8812     0.047     6.251
C34  C146     4.7221     0.085     3.485
C35  C175     3.9984     0.012    25.374
C35  C223     5.3329     0.129     2.290
C36  C111     2.5306     0.031     9.522
C37  C197     3.4837     0.010    29.582
C38  C233     4.3389     0.039     7.529
C39  C147     4.8235     0.060     4.952
C39  C204     3.0687     0.004    69.882
C39  C260     2.9450     0.008    37.610
C40  C89      3.7157     0.064     4.648
C40  C228     2.8981     0.010    29.584
C41  C65      5.3734     0.011    27.273
C41  C221     2.6537     0.012    25.053
C42  C148     2.9586     0.006    46.725
C43  C48      7.7929     0.608     0.486
C44  C130     4.7399     0.084     3.510
C44  C184     5.8728     0.120     2.462
C44  C252     3.8383     0.005    65.431
C45  C81      4.1688     0.161     1.835
C45  C102     4.1539     0.049     6.088
C45  C196     3.5945     0.012    25.578
C46  C203     5.0339     0.503     0.589
C46  C215     5.2889     0.439     0.673
C47  C72      4.6259     0.035     8.519
C47  C216     4.6350     0.030     9.894
C48  C133     4.7999     0.149     1.992
C48  C191     2.7521     0.004    71.205
C48  C262     3.7172     0.005    53.825
C49  C105     3.7886     0.039     7.677
C49  C134     3.2762     0.020    15.006
C49  C204     3.4176     0.009    32.016
C50  C174     4.0636     0.028    10.403
C50  C251     3.2405     0.069     4.271
C51  C56      4.4173     0.009    31.541
C51  C107     4.2282     0.014    21.704
C51  C113     4.3527     0.006    50.241
C52  C180     3.1802     0.009    31.963
C52  C225     5.5444     0.040     7.430
C53  C92      4.2597     0.153     1.937
C53  C226     5.4119     0.311     0.950
C54  C126     2.7646     0.094     3.133
C55  C269     3.7128     0.064     4.646
C56  C158     4.8131     0.086     3.460
C57  C128     2.7900     0.017    17.099
C57  C190     3.3689     0.011    27.667
C58  C153     3.3455     0.034     8.682
C59  C60      3.5377     0.018    16.678
C59  C207     2.8484     0.022    13.232
C59  C246     3.7190     0.021    13.768
C60  C166     2.9989     0.056     5.284
C61  C65      6.3852     0.150     1.969
C61  C252     3.9187     0.013    23.332
C62  C103     2.8412     0.001   378.284
C63  C84      4.3634     0.079     3.748
C63  C155     7.9479     1.901     0.156
C64  C129     4.1779     0.008    37.534
C64  C180     3.4753     0.006    50.651
C65  C71      4.8590     0.094     3.159
C65  C140     4.6539     0.033     8.945
C66  C75      6.3205     0.969     0.305
C67  C68      5.1216     0.174     1.703
C67  C140     4.1032     0.016    18.012
C67  C150     3.8897     0.288     1.029
C68  C150     3.5283     1.213     0.244
C69  C198     3.8210     0.016    18.516
C69  C266     3.5208     0.004    66.158
C70  C78      6.2132     0.112     2.641
C70  C118     3.7877     0.020    14.815
C70  C172     4.9747     0.289     1.024
C70  C217     4.3732     0.024    12.436
C72  C91      3.9481     0.046     6.403
C72  C216     4.0320     0.009    33.813
C72  C235     3.7805     0.006    53.008
C73  C128     2.8104     0.005    56.276
C73  C218     4.0560     0.010    29.811
C74  C98      4.8597     0.344     0.861
C74  C196     5.3769     0.316     0.935
C75  C79      3.1386     0.010    30.595
C76  C95      4.2235     0.078     3.810
C76  C104     3.6200     0.044     6.767
C77  C141     4.0802     0.076     3.903
C77  C194     6.0831     0.152     1.943
C78  C192     7.6509     0.742     0.399
C78  C217     4.4823     0.028    10.694
C79  C121     3.4858     0.002   119.856
C79  C218     3.5088     0.005    55.154
C80  C83      3.7420     0.008    35.039
C80  C160     3.7178     0.161     1.840
C80  C258     3.7623     0.036     8.113
C82  C142     4.5632     0.016    18.424
C82  C229     4.0336     0.008    36.855
C83  C234     4.7686     0.061     4.859
C83  C238     4.5271     0.026    11.215
C84  C263     3.8484     0.035     8.353
C85  C183     3.4142     0.030    10.004
C87  C134     3.2485     0.010    29.711
C87  C187     3.6147     0.019    15.185
C88  C92      2.8852     0.022    13.588
C88  C246     4.2070     0.035     8.446
C89  C219     3.8553     0.010    31.003
C89  C225     3.6936     0.014    21.574
C90  C110     4.8099     1.370     0.216
C90  C159     4.3912     0.082     3.628
C92  C142     4.6499     0.014    21.191
C93  C123     2.9770     0.044     6.688
C93  C166     2.7702     0.018    16.736
C94  C256     4.6102     0.267     1.107
C94  C269     3.4952     0.011    27.244
C95  C104     4.4203     0.016    18.816
C95  C261     5.1772     0.010    28.806
C96  C265     4.7400     0.070     4.223
C97  C267     3.7976     0.024    12.479
C98  C108     4.0842     0.008    38.986
C100 C157     4.3358     0.117     2.535
C100 C205     3.2322     0.031     9.660
C100 C223     5.8508     0.058     5.124
C101 C202     3.1769     0.029    10.155
C102 C117     2.4171     0.063     4.724
C103 C182     4.3937     0.007    44.881
C104 C244     5.1708     0.020    15.090
C106 C126     2.9816     0.056     5.310
C106 C265     3.2052     0.014    21.351
C107 C255     5.3540     0.016    18.106
C108 C141     4.2016     0.007    42.623
C108 C194     4.4431     0.006    45.545
C109 C141     4.5307     0.065     4.564
C109 C193     3.0283     0.001   327.228
C110 C218     4.0813     0.023    12.890
C111 C211     2.8280     0.015    19.306
C112 C176     4.3363     0.016    18.360
C113 C150     7.9493     0.846     0.350
C113 C229     3.8509     0.010    29.648
C114 C160     4.7317     1.284     0.230
C114 C209     3.2917     0.084     3.524
C115 C116     2.9458     0.009    31.473
C115 C174     4.5823     0.019    15.560
C116 C144     2.6872     0.013    21.924
C117 C149     2.7201     0.034     8.617
C118 C268     3.7264     0.017    17.915
C119 C268     4.8193     0.151     1.956
C121 C189     4.1760     0.011    25.907
C122 C154     3.2929     0.016    18.907
C122 C237     3.7572     0.029    10.157
C124 C219     4.6324     0.030     9.814
C125 C190     3.5695     0.107     2.753
C127 C163     3.5165     0.072     4.110
C127 C186     2.9358     0.021    13.865
C129 C225     3.7456     0.008    36.995
C130 C143     3.2543     0.049     6.017
C130 C247     5.1620     0.049     6.047
C131 C192     3.1233     0.011    26.467
C131 C210     5.0603     0.023    12.640
C131 C215     5.1811     0.038     7.802
C132 C177     3.5486     0.176     1.683
C132 C248     4.1856     0.051     5.838
C135 C247     3.6959     0.010    29.850
C136 C159     3.2047     0.007    40.768
C136 C236     3.8917     0.013    22.602
C137 C199     8.8773     0.509     0.581
C137 C239     3.8173     0.009    32.761
C137 C254     4.5844     0.133     2.230
C138 C143     3.7112     0.123     2.415
C139 C143     4.1481     0.059     4.989
C139 C189     4.3530     0.009    34.234
C140 C195     3.9090     0.054     5.452
C141 C166     3.6056     0.005    55.165
C142 C193     2.9850     0.008    38.883
C143 C189     4.9888     0.044     6.785
C143 C252     4.2667     0.024    12.445
C144 C170     4.0394     0.031     9.628
C144 C258     3.3431     0.059     5.018
C145 C156     3.8447     0.045     6.566
C145 C227     4.4748     0.019    15.500
C145 C265     4.0992     0.028    10.495
C147 C226     4.4685     0.016    18.605
C147 C260     4.5203     0.014    20.727
C148 C235     3.2689     0.006    52.992
C149 C227     4.2091     0.031     9.563
C151 C190     3.5043     0.015    19.273
C151 C240     3.2964     0.007    39.920
C152 C178     2.3265     0.010    30.276
C152 C185     2.2988     0.002   160.887
C152 C188     2.4844     0.005    60.769
C153 C214     3.3496     0.005    64.176
C153 C266     4.4315     0.012    25.702
C154 C183     4.8100     0.016    18.317
C157 C172     5.0073     0.285     1.038
C157 C209     4.2426     0.055     5.379
C158 C236     4.1471     0.016    17.970
C161 C179     6.4019     0.520     0.569
C161 C183     5.3901     0.027    10.790
C162 C187     3.6840     0.005    54.710
C164 C213     4.6023     0.026    11.327
C164 C247     4.6092     0.021    14.240
C165 C201     4.5185     0.036     8.127
C167 C203     4.5054     0.037     7.925
C167 C259     4.4127     0.076     3.888
C169 C245     4.0417     0.008    36.099
C169 C267     3.8720     0.010    30.285
C171 C202     3.4256     0.013    23.240
C171 C248     4.0133     0.020    15.049
C173 C213     2.5515     0.010    30.171
C175 C197     4.1883     0.007    42.392
C175 C230     4.4950     0.010    29.165
C176 C240     4.2926     0.004    78.233
C177 C195     6.5690     1.335     0.222
C178 C264     2.5003     0.012    25.544
C179 C248     4.0451     0.112     2.632
C180 C219     3.1719     0.007    45.149
C184 C208     2.8874     0.001   221.190
C187 C239     3.6894     0.011    27.714
C189 C208     3.9463     0.008    36.275
C192 C210     3.0191     0.011    27.544
C192 C212     6.3200     0.122     2.419
C196 C200     3.7416     0.007    39.851
C199 C226     5.2606     0.014    21.016
C199 C236     4.6521     0.017    17.261
C200 C235     3.6383     0.007    41.827
C203 C210     3.5277     0.017    17.426
C205 C245     2.6872     0.007    44.855
C206 C261     5.3454     0.014    21.856
C207 C224     2.3734     0.003   106.537
C209 C220     3.6402     0.004    78.990
C212 C217     5.1794     0.026    11.257
C214 C263     3.6726     0.013    22.996
C215 C232     3.9309     0.016    18.967
C216 C262     4.8585     0.014    21.812
C216 C270     3.8215     0.006    52.454
C217 C241     5.1597     0.206     1.438
C220 C238     4.6448     0.026    11.510
C223 C255     5.8962     0.018    16.121
C240 C250     3.5330     0.030     9.779
C249 C265     5.0903     0.100     2.946
C251 C268     2.9442     0.013    22.162
C253 C258     3.8322     0.037     8.075
C255 C261     5.1128     0.018    16.878
