# Supplementary material for: Performance efficient macromolecular mechanics via sub-nanometer shape based coarse graining
Source: Nat Commun. 2023 Apr 10;14:2014. doi: 10.1038/s41467-023-37801-5 (PMC10086035; doi:10.1038/s41467-023-37801-5)
Supplement: Supplementary file 8 — Source Data [file 41467_2023_37801_MOESM8_ESM.zip › source_data/Figure_7/Figure7_panelG_cg_angles.dat]

C1 C222 C15 84.58183767898184 8.300697731876426 117.0169159744676
C1 C33 C198 84.20356251190334 21.190256026940006 45.83814597546899
C1 C33 C155 108.29990579108053 91.44862434947754 10.621505308909404
C1 C33 C63 55.788686837228134 35.00647007818043 27.746929263395327
C2 C246 C88 107.02563961550814 143.89244617417353 6.750333842019115
C2 C246 C59 150.82453259563837 185.23901013287104 5.243614983278699
C3 C269 C94 90.11634910253689 14.546202875900235 66.77495545106814
C3 C269 C55 148.025956558003 185.92747220006277 5.224198648682051
C3 C257 C32 91.90430123656478 14.711332732931623 66.0254286034951
C3 C43 C48 35.518908684812544 61.436197331412814 15.810256676218353
C4 C186 C127 135.56526745165888 50.01953696698911 19.418853270502506
C4 C159 C136 118.76621822978032 197.81228826260303 4.910322091471749
C4 C159 C90 115.52847212020941 159.94635443780317 6.072798923329923
C5 C38 C233 69.17790181176187 6.581495559776158 147.58378854751865
C5 C17 C137 52.31318548457138 10.204403632573303 95.18655709775109
C6 C256 C94 103.012207315841 41.83845078302329 23.216013758677917
C6 C225 C129 162.66314863440533 11.916876580264216 81.50810679948334
C6 C225 C89 70.8549985750857 8.796961974931037 110.41562436991802
C6 C225 C52 101.583923401085 15.234634349928456 63.75749011823174
C6 C225 C20 66.91632915846074 7.82423358691085 124.14277235349427
C7 C188 C152 133.35058044245542 164.88657842865723 5.890849687566941
C7 C36 C111 83.4828200597865 89.6699234776479 10.832194467775583
C8 C197 C175 125.70702077165208 21.292719916387796 45.617565667261985
C8 C197 C37 150.15926600059979 18.469060971343424 52.59184809273952
C8 C182 C103 166.30439396613377 9.374162336105655 103.61694348723617
C8 C182 C15 94.44217535369854 11.19929464750021 86.73064506229827
C9 C210 C203 113.36312702051995 27.752697052403164 34.999194751644104
C9 C210 C192 80.59860320721903 7.74398313625079 125.42925674431389
C9 C210 C131 107.91278227840137 14.451869129898114 67.2108251389407
C10 C233 C38 94.03358892096473 20.171869917588992 48.152305809462256
C10 C215 C232 62.612433760081046 65.25454074596973 14.885125815254911
C10 C215 C131 131.655646286297 34.184289040647855 28.41428259237622
C10 C215 C46 151.7144972571342 41.479806293406 23.416745057819796
C10 C66 C75 106.83046329909077 95.67384460042922 10.152430406419352
C11 C118 C268 61.4951824166329 67.28725277728563 14.435454100577125
C11 C118 C70 147.73599921911932 48.92665745249906 19.85261408800418
C12 C64 C180 161.40332264932846 52.06957967788185 18.654309388117383
C12 C64 C129 90.51420660025747 102.12715241437036 9.510908960619979
C13 C216 C270 87.79586899804856 27.710580644245056 35.05238888677571
C13 C216 C262 90.21227614905239 6.697950814097567 145.01779364757942
C13 C216 C72 90.96848853671649 11.211087765103002 86.63941174770683
C13 C216 C47 147.90978901942879 9.910953013295511 98.00490908567643
C13 C191 C48 114.91969658430253 7.633788641911451 127.23984047549224
C13 C191 C32 85.79994213098244 21.22340984355924 45.766540635090685
C14 C267 C169 78.66917326633286 7.439659923691579 130.56000663783902
C14 C267 C97 77.71101198970682 10.863192958028776 89.41404730388702
C14 C267 C25 118.16182359832267 13.062798500528515 74.35788349496
C14 C84 C263 95.6523280881114 15.511993116884696 62.61748839761669
C14 C84 C63 135.7127933301699 62.93221927337072 15.434415951567194
C15 C182 C103 76.96758991153794 11.51743432756939 84.33493271113123
C16 C120 C19 157.53123655176967 13.294793776032748 73.06033214080333
C16 C41 C221 70.44480039430903 22.47421331411897 43.21940151783751
C16 C41 C65 166.0339930918269 10.314260449875292 94.17272849961643
C17 C137 C254 123.67496350429819 65.24690392704906 14.886868043676808
C17 C137 C239 74.35907169714878 18.76618277874877 51.759170230420196
C17 C137 C199 40.28714178973269 12.407386117223723 78.28579201481162
C17 C5 C38 145.1866913105796 19.444346446289273 49.95395714139845
C18 C20 C225 103.51172906147671 20.68156570512292 46.96559549066618
C18 C20 C202 113.0928280811442 17.881325817774268 54.32047147504749
C19 C129 C225 78.81292251549304 14.282740382825978 68.00670060406517
C19 C129 C64 121.1112827949593 12.835752315992067 75.67316859256212
C20 C225 C129 103.10528608791806 4.0087130538613565 242.30271310759457
C20 C225 C89 125.94441889652484 5.322593566455907 182.49036618950416
C20 C225 C52 156.02516448994373 13.800801219422283 70.3815694159457
C20 C202 C171 162.57461492458174 18.735649265723623 51.843522220361244
C20 C202 C101 69.11914148705861 16.850586146208116 57.643220276881216
C21 C211 C111 110.05813278393231 215.28412481741725 4.511814560614801
C21 C165 C201 96.07779385182747 42.355688914125494 22.93250502877559
C21 C100 C223 109.35153842811786 22.014749849164218 44.12142112336168
C21 C100 C205 89.13520491627936 40.57719956803794 23.937631462017738
C21 C100 C157 147.61981839426093 48.911243802765966 19.85887034354069
C22 C230 C175 110.26364277030241 13.618108891523661 71.3257660632321
C22 C194 C108 118.49406437818332 20.281510037801127 47.891998535122184
C22 C194 C77 142.45658673005795 26.161749984192284 37.12756408142955
C23 C212 C217 160.15669652838167 17.43440755651318 55.712936953660304
C23 C212 C192 79.86135165778893 9.60090043141372 101.16989088255878
C23 C167 C259 124.43078681486561 110.03951877059444 8.827029233428465
C23 C167 C203 154.6190280500617 63.64297166337565 15.262047381414153
C24 C214 C263 148.95481986128837 157.9953824638651 6.147787573744994
C24 C214 C153 97.92378914317464 181.4201813074651 5.353991171325488
C25 C267 C169 107.54943564230724 11.660498259549058 83.30021817249524
C25 C267 C97 99.28581477426366 21.08928711598128 46.05760468234974
C25 C76 C104 118.5138088869646 15.459131483281453 62.83160538940306
C25 C76 C95 56.68965422856784 13.252911249403041 73.29122113182409
C26 C161 C183 70.17735719088468 10.837708717643181 89.62429922472263
C26 C161 C179 66.32895960552635 18.405522001478857 52.77340403289801
C26 C132 C248 90.10687068605323 16.347001854833252 59.41897221558403
C26 C132 C177 118.77512385468049 96.91385330883168 10.022530483079262
C27 C67 C150 132.33221973482048 187.73990851494455 5.173764367436655
C27 C67 C140 104.07645705894406 80.31890991220098 12.093317128957786
C27 C67 C68 113.54051895220816 186.2724278491296 5.21452401859042
C27 C34 C146 143.79486874578774 128.96137154704047 7.5318836746873
C27 C34 C126 119.75006847096242 119.24465520699596 8.145623360093804
C28 C122 C237 78.45203932391206 28.822250139284733 33.70042395463515
C28 C122 C154 132.0906680213642 27.687493161258317 35.08161765903597
C28 C112 C176 102.00592742884719 14.946569835079572 64.98628513016722
C28 C106 C265 138.8663210253639 150.5444751312425 6.452060417186701
C28 C106 C126 40.6618063216132 162.82130885187144 5.965570820365465
C29 C201 C165 72.8400918957635 21.437473461857735 45.309539426306266
C29 C94 C269 115.46904497709818 26.143301328551388 37.15376404890556
C29 C94 C256 83.58187522833317 43.42464073626161 22.36799274678485
C30 C244 C104 58.03864804691508 6.179824331485179 157.1763203804537
C30 C213 C173 106.07579418528661 38.261789286405474 25.38621604310468
C30 C213 C164 135.9845609423287 45.10179379179317 21.53621768358982
C31 C254 C137 61.612294857682365 14.986802221211292 64.81182807935471
C31 C239 C187 166.54987264497387 26.733543074977206 36.33345742074877
C31 C239 C137 102.20983900523704 26.74885852178886 36.31265417285849
C32 C191 C48 151.1433859722743 27.960839843599388 34.738657867703
C33 C198 C69 81.68431007284707 12.749547098097537 76.18482770775255
C33 C155 C63 44.69276258653274 29.522816326986458 32.900724587463
C33 C63 C155 26.484041836149586 7.324904221459178 132.6054265904029
C33 C63 C84 132.97092548520416 48.855169320624555 19.881663752834175
C33 C1 C222 156.75396858591606 31.057617756476247 31.274840737515802
C34 C126 C106 82.2823228295228 66.48498080377067 14.609646228029735
C34 C126 C54 138.1911100826119 195.99000861151217 4.955977378141629
C34 C27 C243 84.27344147027607 91.17815595496995 10.65301265250575
C34 C27 C67 87.97830961292662 106.14183822089217 9.151170408402157
C35 C223 C255 65.11663997453722 17.4887403775856 55.539851816047886
C35 C223 C100 114.83143561003969 16.09576528683283 60.34643471193192
C35 C175 C230 135.7913052602962 28.548524022284255 34.02354700587141
C35 C175 C197 76.41637088569892 22.325312423725336 43.50765761236128
C36 C111 C211 141.55694657118798 129.7218465773767 7.487729126959827
C36 C7 C188 120.88066370863338 164.2177607957965 5.914841636577111
C37 C197 C175 75.66690666597033 13.083386458586574 74.24087426409108
C39 C260 C147 77.99299926582658 6.293483941783052 154.3377337585206
C39 C204 C49 69.85932284647578 12.950477845678506 75.00279608173389
C39 C147 C260 36.26996361182121 1.1380510876126664 853.4959981963701
C39 C147 C226 67.0142779826694 12.103169126920875 80.25353019813151
C40 C89 C225 125.19329702727123 200.13560961352778 4.853319461219873
C40 C89 C219 98.02448114237544 372.6335738657526 2.6066412613973755
C41 C65 C140 107.29734654481001 22.447598702523464 43.2706438622874
C41 C65 C71 162.85564331352688 27.45967299777476 35.372673560211375
C41 C65 C61 54.78297085266179 14.436303262853926 67.28329485289684
C41 C16 C181 89.44543822486747 5.768570529187855 168.38175837596768
C41 C16 C168 58.0908367567206 5.225945359832622 185.86532811578178
C41 C16 C120 158.8878538521659 6.1785599569557235 157.2084847905277
C42 C148 C235 134.21215941600585 32.384744789225806 29.993197579361198
C43 C48 C262 103.12603882248258 79.69637215162766 12.187782489928557
C43 C48 C191 104.96720150323503 32.34037286721832 30.03434910934542
C43 C48 C133 47.479206640958985 185.02096996572482 5.249794383849437
C43 C3 C269 107.56961301047686 124.41687209205884 7.806996211106597
C43 C3 C257 154.92637756073992 86.17909457532369 11.270970689666116
C44 C252 C143 76.49554735262038 8.420320366572014 115.35452414334576
C44 C252 C61 113.75474684825072 40.95678538700122 23.71577846851022
C44 C184 C208 83.95799774728543 11.894208488863114 81.66344569543354
C44 C130 C247 66.73709173093184 12.621323379556998 76.95881167213467
C44 C130 C143 74.16172245829594 7.48295802935354 129.8045565951612
C45 C196 C200 121.20029012013647 27.28183160948356 35.60325651606148
C45 C196 C74 102.44674255875537 48.730008221817116 19.932729019847834
C45 C102 C117 118.97546853294608 46.13526088014078 21.053789021458627
C46 C215 C232 103.14902017497005 160.84948773993165 6.03870153811688
C46 C215 C131 71.82438359596799 33.16513184098949 29.287447240597427
C46 C203 C210 79.0271443793456 40.55990990121609 23.947835470692574
C46 C203 C167 116.2556273512677 66.50882468693817 14.604408566720588
C47 C216 C270 123.09791181037106 28.68401075613474 33.86283938039236
C47 C216 C262 72.38665227319464 12.530217380789509 77.51837174904911
C47 C216 C72 64.10143490604723 2.7244821264903294 356.51621259548943
C47 C72 C235 106.04134889627004 22.524760416590652 43.12241422576946
C47 C72 C216 64.35978080181992 2.812041653018241 345.4152423303869
C47 C72 C91 100.93260568400379 160.47906601375507 6.052640217492186
C48 C262 C216 68.76370158682144 6.155251185931775 157.80380356214496
C49 C134 C87 103.19488655180697 22.51271330511372 43.14549009957869
C50 C251 C268 124.13939472831152 44.0226643381684 22.06413590870021
C50 C174 C115 112.94579717252232 24.02138014143202 40.43573030781456
C51 C113 C229 92.08325977785856 18.52177767680041 52.44216111270324
C51 C113 C150 123.11984073498563 35.8625819078552 27.084554355738756
C51 C107 C255 110.71158798938752 18.06852480012276 53.75768413666169
C51 C56 C158 117.33463791156316 19.094631725256477 50.868854817224324
C52 C225 C129 82.56316334111558 4.020887210543151 241.56908616425198
C52 C225 C89 63.27855501192373 7.4005285801035825 131.25036117445035
C52 C180 C219 121.64144987407482 13.128628531736467 73.98503557872887
C52 C180 C64 81.40134304186702 9.758687412720974 99.53408772518597
C53 C226 C199 135.61670529367217 47.0131010565492 20.660667498876393
C53 C226 C147 77.62185639237387 110.20439417178659 8.813823226561556
C53 C92 C142 75.48909488897486 81.44090327642789 11.926710165818792
C53 C92 C88 149.43854789724588 64.30976768664186 15.10380279638603
C54 C126 C106 92.82882418562306 227.06799969043823 4.277670346964964
C55 C269 C94 81.89071646573996 44.59284527931777 21.78201554389125
C56 C158 C236 145.67858713453592 43.691607768825634 22.231318521390847
C56 C51 C113 81.30201321809163 11.692637432718584 83.07125356529602
C56 C51 C107 141.95675622972905 14.456410428756499 67.18971170660019
C57 C190 C151 131.6086955673311 68.39574456714399 14.20149828278998
C57 C190 C125 99.9319164013757 234.08382228717346 4.149462528123032
C57 C128 C73 134.5583542853448 67.7687095615729 14.332898697708258
C58 C153 C266 116.61555497878176 53.59571464928558 18.12312897358455
C58 C153 C214 136.4234439445932 54.14955347380601 17.937766550379756
C59 C246 C88 72.2409770944854 28.04857994068152 34.6299902196345
C59 C207 C224 149.7593474091348 123.8602150253464 7.842082696382119
C59 C60 C166 133.50299915719017 173.4175815121307 5.601058673237769
C60 C166 C141 122.64826681014729 107.59895259171572 9.027244463114055
C60 C166 C93 108.89619903257747 120.3494013817126 8.070850688651888
C60 C59 C246 118.64879472358157 46.77980399538501 20.763704976537774
C60 C59 C207 130.74883935266791 242.1711954145212 4.010890095157017
C61 C252 C143 163.24348230604807 23.503268382399256 41.32710537177141
C61 C65 C140 156.33108105863894 27.518704648067796 35.296793996756605
C61 C65 C71 114.12817941695246 35.371258072626006 27.460771879418914
C62 C103 C182 104.60599188132693 33.09586710765507 29.348741516905925
C63 C84 C263 122.68657223259596 41.11880359942916 23.622332460906577
C63 C33 C198 108.4919167650647 32.1995048455683 30.16574489822079
C63 C33 C155 108.8231955538145 49.016409894440585 19.816262576394937
C64 C180 C219 114.63959537354766 9.081825170776938 106.95229546434246
C64 C129 C225 103.80404085199034 4.738441632091053 204.9876572167034
C65 C140 C195 100.87042194408991 50.82920649434345 19.109526117204513
C65 C140 C67 153.74928182192753 57.622898268738936 16.856528883542648
C65 C61 C252 118.36053776854125 41.385734443225374 23.469972493853803
C65 C41 C221 109.43774630939215 24.252176653999413 40.050922557512266
C66 C75 C79 142.7640296457402 82.61280330918089 11.757524380152502
C66 C10 C233 145.61546222012618 54.47413296351078 17.830885893513397
C66 C10 C215 99.91764348909204 71.11149202542583 13.659143147680581
C67 C150 C113 120.23045678997485 28.843228538586118 33.67591279599698
C67 C150 C68 84.98384689348276 39.93268633547905 24.323984639056093
C67 C140 C195 95.048213761983 31.692753960813207 30.648079691068737
C67 C68 C150 51.06705449600083 31.71548875522967 30.62611005357037
C67 C27 C243 152.13594538850427 92.2057688941677 10.534287178227483
C68 C150 C113 142.080433067814 112.68827359039278 8.619548583653582
C68 C67 C150 43.949098587013076 35.95599687993467 27.014187710158748
C68 C67 C140 110.22132974423347 94.78629583493239 10.247494539843258
C69 C266 C153 106.82549956855459 22.848557185188838 42.511307875933596
C70 C217 C241 121.97473036985959 26.88318666721534 36.13120948213282
C70 C217 C212 167.15508295517793 13.155207182779122 73.83555694143308
C70 C217 C78 89.31611218401355 5.398967289773282 179.90885976662884
C70 C172 C157 115.83729781322472 94.62156664400754 10.265334674438641
C70 C118 C268 127.75967858114662 112.61724291845712 8.624985160787
C70 C78 C217 44.60990659224242 2.4371180818700395 398.55354414141743
C70 C78 C192 146.61469602161839 13.235464598481485 73.38783174501317
C71 C65 C140 82.421063137503 40.604315389504336 23.92164575865527
C72 C235 C200 122.73697159597211 16.185702365128236 60.01111518726126
C72 C235 C148 100.4594318287515 6.719538338224083 144.5519022482651
C72 C216 C270 154.87364087235778 17.343778206246498 56.00406309800527
C72 C216 C262 91.98171289796831 10.28287403307877 94.46017192234498
C72 C47 C216 51.538784268629655 1.140346809870607 851.7777579705348
C73 C218 C110 121.86974774938561 182.28621507200114 5.328554595512204
C73 C218 C79 74.75633978921245 12.43078333066751 78.13844254079517
C74 C196 C200 128.22936179782715 28.88635877091292 33.62563127888963
C74 C98 C108 97.27522760690908 192.80701675648743 5.037794087375999
C75 C79 C218 90.155109727121 20.042557699220197 48.46297880725218
C75 C79 C121 103.11209893224915 23.35675961988636 41.58633581147261
C76 C104 C244 144.61065823806564 43.37966721623161 22.391182582815958
C76 C104 C95 61.98641863738596 5.408906101645698 179.5782790026445
C76 C95 C261 84.66290878769344 13.173323307882129 73.73401732570068
C76 C95 C104 49.81460201524767 3.7887895171193122 256.36738188585144
C76 C25 C267 132.24415484095078 18.36920439462847 52.877741907236434
C77 C194 C108 62.554230650686975 9.422064464064533 103.09015107305095
C77 C141 C166 114.96811332961414 38.31994390548061 25.347689741307704
C77 C141 C109 56.05624468768447 23.58010811676604 41.1924340724207
C77 C141 C108 85.50104224372713 17.24807731434612 56.31480143079708
C78 C217 C241 143.38996830395726 28.95599363430665 33.54476663061664
C78 C217 C212 83.80896639264117 8.15133607538155 119.16108476425092
C78 C192 C212 53.97483719878244 4.497178187353711 215.98478169084856
C78 C192 C210 168.41108925957514 14.778026574276737 65.72745313039036
C78 C192 C131 77.8316850743204 31.60351760672529 30.73461825065126
C78 C70 C217 46.07398120024104 2.59585657577054 374.1817086840075
C78 C70 C172 130.32655113959666 27.274402683960943 35.61295403149693
C78 C70 C118 82.14019787418275 20.933100416194065 46.40125111467065
C79 C218 C110 122.40621263130105 128.05476702067972 7.585208045113833
C79 C121 C189 80.06146325520349 11.140437589718204 87.18885961148382
C80 C258 C253 126.92302609027743 73.16632980352551 13.275533317425394
C80 C258 C144 85.29426000184925 11.588226867297635 83.8197301574705
C80 C160 C114 102.5371568137266 176.7572665606276 5.495231216914496
C80 C83 C238 122.14604706655564 22.165544570960265 43.82125807515666
C80 C83 C234 99.27929279541236 61.825187838192505 15.710782012705884
C81 C45 C196 109.18055506449848 96.14486945191675 10.10269247394639
C81 C45 C102 111.01135965122921 74.21951900336353 13.087150955214605
C82 C229 C113 113.68237513895693 30.85105595647292 31.484239968669296
C82 C142 C193 91.95048414253124 13.868201384735585 70.03951140265022
C82 C142 C92 164.12619796149065 29.329052412849705 33.118084940067135
C83 C238 C220 60.500600087524916 5.559534559997246 174.71283585669778
C83 C80 C258 83.34458761346815 14.689413809148391 66.12394896353929
C83 C80 C160 112.46911757371865 240.61920316437863 4.03676030942917
C84 C263 C214 84.40100288803171 12.092922562692365 80.3215305468873
C84 C63 C155 156.80692294802256 44.57020384923089 21.793080693688566
C84 C14 C267 87.82047702068678 9.343086353870603 103.96158316764817
C84 C14 C231 105.13089464388163 124.7275255738059 7.787551661526952
C85 C183 C161 111.33246136836374 38.60154044128285 25.162779462076756
C85 C183 C154 95.26405357280353 45.71884380613301 21.24555146537057
C86 C8 C197 160.23915009505893 11.568395310259802 83.96342128445329
C86 C8 C182 98.04787186724016 13.363917694352494 72.68243274432257
C87 C187 C239 123.49209007094281 46.11742738883004 21.06193046786687
C87 C187 C162 137.71253043364803 50.40261649076274 19.271262419451006
C88 C92 C142 123.45534185275366 54.14794264522425 17.93830017484711
C89 C225 C129 124.42584167895173 5.560428246461015 174.684755556129
C89 C219 C180 90.70643751180309 7.544177173360367 128.75122451396328
C89 C219 C124 153.8741393029881 52.87515567522496 18.37010286998658
C89 C40 C228 133.4046493438747 246.20474297901092 3.945180085759936
C90 C159 C136 86.38501331114531 180.24292754376984 5.388960677996996
C90 C110 C218 87.55885020043041 179.68779183382867 5.405609580414315
C91 C72 C235 144.7038041289822 68.48091547771037 14.183835631353235
C91 C72 C216 123.19228001214783 61.089162144675356 15.900071549845272
C92 C142 C193 97.45524003036759 43.63977769838675 22.257722203207848
C92 C88 C246 97.5648937113107 35.853440214046714 27.091460211951755
C92 C53 C226 74.29173158227624 35.77979799139575 27.14722003891746
C93 C166 C141 112.02985356217233 93.35471921055068 10.404637893342423
C94 C29 C201 141.5520248167223 35.48216958062767 27.374933959809315
C95 C261 C255 152.08601520584796 8.983658714332705 108.12098721768797
C95 C261 C206 98.001256925439 11.628039500048544 83.53274419272333
C95 C104 C244 141.03953598274143 33.74323948537858 28.785678667317192
C95 C76 C104 68.19897932386337 4.068947031839343 238.7158253523288
C96 C265 C249 131.22623745104767 181.12209814304515 5.3628025457904895
C96 C265 C145 72.71999061699444 47.21789800306851 20.571056529397282
C96 C265 C106 139.641398666617 200.2327360458985 4.850965272720368
C97 C267 C169 149.65364358440343 11.109244074265007 87.43367618239144
C98 C108 C194 144.73137798421882 28.86142776158522 33.65467769107648
C98 C108 C141 105.7872630131503 19.751471480234613 49.17719927816233
C98 C74 C196 96.60564065806408 223.05233964672334 4.3546821815850265
C99 C23 C212 73.81247416491385 21.256212446029167 45.695913676375035
C99 C23 C167 164.7801515016786 25.943391621232877 37.44005653545612
C100 C223 C255 165.34646103483166 19.086717130347097 50.88994835450646
C100 C205 C245 125.2842772674103 26.4719578793829 36.69248997169682
C100 C157 C209 81.78654131886353 14.744635999873935 65.87629894890196
C100 C157 C172 150.2972796581663 70.87556764019246 13.704610507692292
C100 C21 C211 69.60818051682853 146.53903975712728 6.628418274272162
C100 C21 C165 111.57923024208203 37.22176496768407 26.09553979677587
C101 C202 C171 115.94738076372059 29.850459372371915 32.53960138112462
C102 C117 C149 152.1961087495781 28.035515146133548 34.64612809707529
C102 C45 C196 124.66386779610134 104.91139980377011 9.258498607751223
C104 C95 C261 104.14645691744593 13.772348238187988 70.52697421106113
C105 C49 C204 123.4457872466572 190.90743733410818 5.087921469086201
C105 C49 C134 70.44103416524993 90.33931163120087 10.751931041778802
C106 C265 C249 60.269262561260064 67.80954836550427 14.324266603057977
C106 C265 C145 137.52244310011673 205.06259414134547 4.736710042548886
C106 C28 C122 122.96340740778733 149.15462976950403 6.51218169038044
C106 C28 C112 104.5333204550383 372.7822442786237 2.6056016989222672
C107 C255 C261 163.9631979704452 13.666173828882165 71.07490810395228
C107 C255 C223 118.74824815055246 18.373861136233245 52.864340370189844
C107 C51 C113 125.1508039732654 18.34345139529796 52.951978779163646
C108 C141 C166 124.62504746664435 28.094730572414846 34.5731042523021
C108 C141 C109 98.97399781032018 16.849754419476085 57.646065624417524
C109 C193 C142 129.17358700387584 17.44164846665808 55.689807696631576
C109 C141 C166 134.6714542678227 26.136854769785714 37.16292788768482
C110 C90 C159 137.5368438915533 170.09277550913612 5.710542650109589
C112 C176 C240 55.482677659042075 3.367185469863216 288.4670469488262
C112 C28 C122 102.21136059055799 9.878659119165604 98.32529266405942
C114 C209 C220 129.4463792530643 113.28033193599549 8.574498612603325
C114 C209 C157 121.80652673849141 130.30143225118627 7.454423426044839
C115 C116 C144 135.40404564423847 70.44044513580957 13.789266197107686
C116 C144 C258 141.89672087369533 28.052023029271368 34.62573975527165
C116 C144 C170 115.32518375338857 12.286842793400865 79.05383550134819
C116 C115 C174 84.7794799024281 59.06849059588967 16.443996439076564
C117 C149 C227 96.15074722998897 138.14695366620072 7.031078306420034
C118 C268 C251 105.97025810807729 91.3694060149137 10.630714277182607
C118 C268 C119 154.88478319185194 78.89084909890153 12.312227084826269
C118 C70 C217 125.26703982344378 19.823265211265607 48.99909468337401
C118 C70 C172 140.08326222472624 44.35404374846621 21.899289600940303
C119 C268 C251 72.01844230690749 54.145029735237586 17.93926522471371
C120 C19 C129 70.29345529774211 7.748042853220795 125.3635359820793
C120 C16 C181 109.42592002668658 5.442726180233876 178.46241329353435
C120 C16 C168 102.64936183784293 6.327231049965121 153.5145534199817
C121 C189 C208 111.6225426698215 9.21544452440321 105.40154047352804
C121 C189 C143 128.86100522319862 11.334093697885692 85.69913703833522
C121 C189 C139 119.36206758035861 14.657098915025927 66.26973418489203
C121 C79 C218 149.28343527232892 19.334181972793886 50.23859040880211
C122 C154 C183 80.42312963346565 9.87864780106429 98.32540531668623
C123 C93 C166 142.61600826842178 179.01641853092588 5.425882480453251
C124 C219 C180 74.12007364832901 53.94844076854679 18.00463618935102
C125 C190 C151 88.51758184992586 182.51888550232889 5.321761889719865
C126 C106 C265 116.47194803290517 36.15571648481637 26.864964754006333
C126 C34 C146 78.84886163822621 125.59487942050146 7.733771101991949
C128 C73 C218 93.94279475301902 31.34155457152883 30.99150831218825
C128 C57 C190 87.84831156184373 29.95980808778131 32.42083681492531
C129 C64 C180 93.31845414621142 5.634151120411843 172.39900532689938
C130 C247 C164 109.95346323166969 27.151474654299818 35.77419132432333
C130 C247 C135 90.83066047051453 63.757334531794186 15.234671526866661
C130 C143 C252 105.14092941267985 13.87888549836498 69.98559424204956
C130 C143 C189 140.05727244465837 10.802498264190945 89.91642722501143
C130 C143 C139 112.32665973710778 18.77320990793669 51.73979589978349
C130 C143 C138 150.01017242910913 16.50199083806001 58.8609009999079
C130 C44 C252 86.89617175444977 9.148570081967591 106.17200724460476
C130 C44 C184 135.77669346248945 36.05880931739375 26.937163689204212
C131 C215 C232 126.03044976219385 82.33065741570499 11.797817234909543
C131 C210 C203 110.4637877407279 11.037643374675099 88.00085453467815
C131 C210 C192 35.025483211574105 1.443191344186971 673.0376071979815
C131 C192 C212 88.20180843368038 21.989082692014563 44.17292265553113
C131 C192 C210 111.24711449723505 3.633464160357107 267.3267180169387
C132 C248 C179 74.03898194904258 128.80654959585263 7.540936792951037
C132 C248 C171 112.81296331593187 57.41271723204045 16.91823860373516
C132 C177 C195 106.3806385637773 100.47750287948475 9.667060000341227
C132 C26 C161 92.1389195468748 103.24882638177587 9.407584406130184
C133 C48 C262 145.12867005286049 120.68136078371754 8.048650120553575
C133 C48 C191 97.1952416111374 173.06117880303282 5.612593510217183
C134 C87 C187 130.48463946404374 104.23875316631893 9.31824316308386
C134 C49 C204 98.0129383056847 122.82617643348203 7.908102956754242
C135 C247 C164 125.19503123270829 62.79058198960047 15.469231503242161
C136 C236 C199 122.69510224893581 17.28347077872604 56.19947876534284
C136 C236 C158 141.62402856765087 37.684589991986286 25.775046225180933
C137 C239 C187 74.15412995005032 10.116063837683214 96.0177856333981
C137 C199 C236 158.34940550276056 37.6704255636505 25.78473788089349
C137 C199 C226 115.56083530638391 53.23134384399418 18.24718255971715
C138 C143 C252 76.62288518214812 15.129417332781486 64.20088941005262
C138 C143 C189 65.9260234214466 11.671655204906529 83.22059142152462
C138 C143 C139 93.98688938104206 21.11402234250818 46.0036478726702
C139 C189 C208 98.26345725254015 23.598850196469357 41.15971926317655
C139 C189 C143 52.119958745580924 2.0223830862023533 480.2858843347991
C139 C143 C252 109.22187260744631 6.719251714444908 144.55806841293196
C139 C143 C189 56.04614625479605 1.4317791235580444 678.4021592706649
C140 C195 C177 113.29010413992532 152.468846157175 6.3706263509014445
C140 C67 C150 72.73370634973747 55.74090268012333 17.42566055297848
C141 C109 C193 71.42076893116304 15.209479998223287 63.86293608551401
C141 C108 C194 102.78775449040893 12.26567862398042 79.19024122492678
C141 C77 C194 80.88446171289253 8.321526156707478 116.72402762773433
C142 C82 C229 108.90608873423045 20.114604831422184 48.28939256629488
C143 C189 C208 118.87630618258333 8.517214908450114 114.04221443993009
C143 C139 C189 71.83389497612004 2.2114454800066596 439.2249584274229
C143 C130 C247 91.8840073195996 38.08054232021095 25.50704348832017
C144 C258 C253 133.29297089452442 101.19242466413198 9.598762478953883
C145 C265 C249 111.1340412626597 146.40905451325307 6.634303132751347
C145 C227 C149 86.89639628281144 94.2231770933422 10.308738030115427
C147 C226 C199 124.20084167919468 29.18159483251293 33.285434007130775
C147 C39 C260 65.73703709884903 4.991944986059934 194.57787530368742
C147 C39 C204 147.92372817134145 33.383303631155286 29.096043332090776
C148 C235 C200 97.51604110532013 15.475871576505597 62.76364107951321
C150 C113 C229 137.98360387784686 59.27793395980916 16.38589579857828
C151 C240 C250 112.43622466944987 13.661366555032146 71.0999185262804
C151 C240 C176 120.81361508565303 12.105992219914697 80.23481523658882
C152 C178 C264 112.86612698640964 365.8205314936931 2.6551873539038455
C153 C214 C263 91.88267893383293 13.544228609975107 71.7148297618865
C154 C183 C161 145.13283536831875 23.65946941666698 41.0542616960035
C154 C122 C237 135.89369272023683 24.46084187440283 39.70926487353987
C155 C33 C198 138.77164849040867 86.1874768191883 11.269874520844397
C156 C145 C265 140.88124959353823 134.65962049541486 7.213164907541906
C156 C145 C227 75.63180279591133 137.29685783613695 7.074612371535152
C157 C209 C220 98.81116842384955 17.939596299000186 54.14403049162101
C157 C100 C223 83.60101077089936 25.547239586616342 38.020626288301315
C157 C100 C205 98.629685371334 28.42565178656514 34.1706166076204
C158 C236 C199 89.30765829826929 36.48804478194779 26.620282199965736
C159 C136 C236 83.067607953756 14.507721001565187 66.95207668493521
C159 C4 C186 75.24517860931952 10.55168475470964 92.05374038367641
C160 C114 C209 87.65668758314214 94.17511872771138 10.313998666981478
C160 C80 C258 141.88229971646578 131.05958241267945 7.411301265724667
C161 C179 C248 100.40506721232691 46.4443559907686 20.91367246460474
C162 C187 C239 83.40469995006289 36.15252498759946 26.867336357657088
C163 C127 C186 81.0958685313017 289.2458376690556 3.3581193660314246
C164 C213 C173 96.31884385380572 20.499226237505354 47.38335182833916
C165 C21 C211 102.57289720643058 94.32148630426127 10.297993459169598
C167 C203 C210 67.05830330639853 15.114201805004996 64.26552070376543
C167 C23 C212 104.61861684677525 27.485322785878452 35.33966315722107
C168 C16 C181 145.10525135365734 9.751875999336335 99.60360950924118
C169 C245 C205 71.24574109748106 7.4428507617194555 130.50403402096987
C170 C144 C258 96.89422746410987 33.34860908387782 29.12631368155073
C171 C248 C179 132.61762182158566 95.51723029515051 10.169076783518841
C172 C157 C209 88.57176140862754 70.23933352653694 13.828748085336898
C172 C70 C217 86.72400731881976 24.423610905434543 39.76979705340404
C174 C50 C251 63.252098547145486 19.172506751541732 50.66223533562349
C175 C35 C223 125.21923691781083 26.558250444590158 36.573269427026325
C176 C240 C250 114.54964140384341 15.965697246556374 60.838060124805445
C177 C132 C248 138.98703942475527 79.84557753180707 12.165007493790176
C178 C152 C188 87.60044351995795 63.69587841282828 15.249370496550279
C178 C152 C185 136.44102753770153 142.5793849939364 6.812499921091298
C179 C161 C183 133.2191389114307 20.837453466483566 46.6142396230317
C180 C52 C225 77.38348452812879 5.571844672379484 174.32683538998035
C182 C15 C222 108.55244749702715 20.862451168213738 46.558385742340505
C182 C8 C197 67.24917790102988 9.417644711105822 103.13853185340484
C184 C208 C189 135.64283002747922 15.199972772377805 63.90288085157463
C184 C44 C252 93.84544730429387 20.247699448198546 47.97197091479234
C185 C152 C188 117.56716266265289 270.63946851949913 3.5889889022245667
C189 C143 C252 56.78867116666008 3.9608318535360922 245.23183132686512
C190 C151 C240 90.59703337040331 11.149498024517015 87.11800718602433
C191 C48 C262 93.97796214938914 9.044071320871808 107.39876042096562
C191 C32 C257 78.72967608074325 9.126281383939386 106.43130626344588
C191 C13 C216 52.217983445014944 4.060665178539693 239.2026937246145
C192 C212 C217 115.59540252976636 12.024702432485356 80.77722126381778
C192 C210 C203 142.9368281515878 9.764438289646932 99.47546599278667
C192 C131 C215 61.10391929587864 26.108958377134513 37.202635010942984
C192 C131 C210 33.72740226768788 1.449476411250771 670.1192523597343
C192 C78 C217 103.85962984709184 9.717774472439487 99.95313760112434
C194 C22 C230 64.7344286786093 7.148704252494099 135.87386115204788
C196 C200 C235 73.915072707511 13.24992208655567 73.30775552303142
C197 C175 C230 138.6409870056848 11.442503628419217 84.88719606852558
C198 C69 C266 127.69711551935765 35.24996889914473 27.555259745037805
C199 C137 C254 140.77839551374674 48.10584830292646 20.19135060053287
C199 C137 C239 91.9265187448019 23.851860332593787 40.72311490492491
C202 C171 C248 105.4316647058215 20.269507816123223 47.92035691403453
C202 C20 C225 115.40857424847553 11.596471298604229 83.76013909829169
C203 C167 C259 73.84582964957724 79.61788706867719 12.199796864523542
C203 C46 C215 92.12508429707898 57.65854154469889 16.84610853827156
C204 C39 C260 139.2036224898109 34.527287856046314 28.132011210094007
C205 C100 C223 140.27458465028678 24.993291437946027 38.863310638059026
C206 C261 C255 101.39887345790133 9.800837639821111 99.106023864116
C207 C59 C246 85.76222254984053 99.31994978569946 9.779727548354971
C209 C220 C238 103.78800089652539 10.322229387758853 94.100025540251
C210 C192 C212 122.23988083813786 17.466001657550805 55.61215829843466
C210 C131 C215 63.279256535387134 24.543857677620053 39.5749544256086
C212 C217 C241 64.3263178123202 26.749059545580167 36.31238127700576
C213 C164 C247 67.35809313889352 12.423987572837177 78.181183241366
C213 C30 C244 138.9103134741786 59.015589791262755 16.45873662291589
C213 C30 C242 76.23716762043505 336.93590646482517 2.8828095503731648
C214 C153 C266 98.72559601442681 28.93725139234084 33.566493094003
C215 C10 C233 105.72332140242717 23.98575827674358 40.495782447796294
C216 C72 C235 83.26671480235001 5.350984502142637 181.52211964574022
C219 C89 C225 82.2750048916898 12.640689315447162 76.8409083382394
C223 C255 C261 59.3035954315413 6.1182195127767045 158.75894073300597
C225 C6 C256 122.40082925695928 89.45590064595672 10.85811044331976
C226 C199 C236 65.5337934362194 10.549284634225842 92.07468399033466
C226 C147 C260 97.86719715457536 16.637667674986005 58.380902179022186
C227 C145 C265 129.00924043345867 111.72388309379312 8.693951750719268
C231 C14 C267 148.27626151117434 91.10516752411058 10.661547258155048
C234 C83 C238 129.57574413435688 60.03753765635338 16.178579051328715
C239 C137 C254 118.68280229339148 36.67869802761561 26.481911879454483
C239 C31 C254 74.27614279130935 19.2740881904474 50.3952269711956
C242 C30 C244 113.71302336428147 145.77886367041174 6.6629827161808475
C245 C169 C267 71.62707315620145 9.5199908072791 102.02972552008694
C256 C94 C269 144.73683409485795 47.38083549518342 20.500314924146473
C257 C3 C269 78.77354554469622 17.637215281629324 55.072302146935456
C262 C216 C270 112.35303933285867 15.812753282049016 61.426497441347145
