# Supplementary material for: Performance efficient macromolecular mechanics via sub-nanometer shape based coarse graining
Source: Nat Commun. 2023 Apr 10;14:2014. doi: 10.1038/s41467-023-37801-5 (PMC10086035; doi:10.1038/s41467-023-37801-5)
Supplement: Supplementary file 8 — Source Data [file 41467_2023_37801_MOESM8_ESM.zip › source_data/Figure_7/Figure7_panelG_cg_bonds.dat]

C1 C33 2.79618589275304 0.009793078230286412 30.21334145138952
C1 C222 3.0580031293344425 0.011415935616600592 25.918297577077578
C2 C246 4.33865010313838 0.12127883141673479 2.439680634909096
C3 C43 3.6559278923230276 0.06373789530538687 4.6421617001025455
C3 C257 4.3408108003398835 0.011094407044303978 26.669439407644816
C3 C269 3.2523933772672176 0.007251693102421797 40.80172895526967
C4 C159 3.3099183033460773 0.009453553344069832 31.298455264698738
C4 C186 3.066299490530625 0.010104843069887792 29.28116887965667
C5 C17 3.4686529024373227 0.004990145473996677 59.29318453212088
C5 C38 3.0323162197519613 0.004487814949703406 65.92999482997115
C6 C225 2.684081132980828 0.03300354586929366 8.965146278633641
C6 C256 3.571788333874671 0.11640022553002538 2.5419333603910435
C7 C36 3.7496694077025383 0.05071688386906814 5.833986512177433
C7 C188 2.481830251807776 0.046106863660961395 6.417300873195919
C8 C86 2.8988565846415955 0.0014641489239437533 202.08437242493193
C8 C182 3.8341470783949982 0.013473202733848666 21.960748478049005
C8 C197 4.348949929462163 0.005675256395900163 52.13537429702018
C9 C210 3.687762756152164 0.013544265556241442 21.84552681747038
C10 C66 4.899762534977187 0.03176511931581061 9.314670393337455
C10 C215 4.577885860567909 0.017113537412601687 17.289331205945654
C10 C233 3.772375923201775 0.021013721646257366 14.080400483676843
C11 C118 4.495440619800484 0.005436693988681185 54.42307715825417
C12 C64 3.4627585459252033 0.0317984457411189 9.304908134211265
C13 C191 6.289181960637057 0.032415654226163326 9.127738541614896
C13 C216 4.854320791644178 0.026308908481212256 11.246442118383895
C14 C84 3.649010353977688 0.003955529338371733 74.80202802733109
C14 C231 4.254076780363745 0.11092953887238721 2.6672933056378563
C14 C267 3.851245827385311 0.004847934230122419 61.03251454884965
C15 C182 4.177015967952385 0.00828959051094813 35.693152278274724
C15 C222 3.5796105881205156 0.0027057981350253613 109.35095733926192
C16 C41 5.240401377596761 0.012926150699875905 22.890156807057288
C16 C120 4.635807449867998 0.07007367975939616 4.222435833935752
C16 C168 4.253331656042737 0.006683913195221436 44.26772278301713
C16 C181 3.576868457625691 0.022546314106863363 13.123281039615382
C17 C137 5.492977793694407 0.016633219943965827 17.78859519855939
C18 C20 3.0932377317437147 0.0075792794474214276 39.03822500336436
C19 C120 5.975918906768462 0.046375248245873024 6.380162427661905
C19 C129 3.6880577169209374 0.013774263562835287 21.48075757967482
C20 C202 4.01031722266447 0.007884995861562771 37.52463813889312
C20 C225 4.417278170133175 0.015406434287491777 19.20506788985132
C21 C100 6.245133034785807 0.14200663676740533 2.0835759733993378
C21 C165 4.306199574683861 0.020505609154771065 14.429301475443836
C21 C211 3.178127224372074 0.016513387574425664 17.917681341776632
C22 C194 4.66729761390921 0.014891243350746208 19.869503805871656
C22 C230 5.35427277216662 0.015539909894524584 19.040111457535883
C23 C99 3.518897273963135 0.004323055598415948 68.44270440107908
C23 C167 4.066785887735089 0.04334441880121176 6.826291010817313
C23 C212 4.5731786316943825 0.012003474488519572 24.649664288019395
C24 C214 4.658469012519891 0.16327412221549054 1.8121770456760182
C25 C76 5.959090532877674 0.16793660591061865 1.761864930087313
C25 C267 5.039567140433449 0.04090430433045 7.233508093463709
C26 C132 3.998943212025583 0.10781268465251692 2.7444044954955613
C26 C161 4.060151483071097 0.08847321126854268 3.344307414520351
C27 C34 3.8491556644330407 0.014371406156518773 20.588216157094887
C27 C67 3.5698335327627313 0.022051999477220363 13.41745072765204
C27 C243 4.593520268427997 0.07937199006779139 3.7277837708126147
C28 C106 7.779489228118242 0.9608804068428256 0.3079276196337419
C28 C112 3.6102459338325454 0.016119503402160618 18.355504450103194
C28 C122 4.540136102056092 0.02760981351164915 10.716538027573934
C29 C94 3.2886841668880464 0.008343852446724753 35.46103173815788
C29 C201 2.779964584940491 0.0043374146973151895 68.21612344675277
C30 C213 4.1836046057199425 0.021922583607238977 13.496658137233002
C30 C242 3.5893943704236517 0.024541134869712877 12.056558019937832
C30 C244 3.6869469280719542 0.05906618168441646 5.009323575589714
C31 C239 4.361075683480287 0.02944402598740581 10.048952427849752
C31 C254 7.092212141089881 0.17906656979172197 1.6523554160665617
C32 C191 2.7491405683240973 0.07229587119888414 4.0926488819513605
C32 C257 4.567313186052218 0.05567367209455654 5.314569801131232
C33 C63 6.183639684913031 0.20679142373790427 1.4308215064413163
C33 C155 3.933770933831057 0.07942146565871866 3.725461548433811
C33 C198 3.8932607108460364 0.013064523409518358 22.647716044218168
C34 C126 3.898023641778929 0.04896630173661798 6.04255591985103
C34 C146 4.717183630745698 0.0888887445851978 3.3286735886816032
C35 C175 4.00109202557986 0.011834148820817347 25.002357238513852
C35 C223 5.346727305438783 0.1519223092211277 1.94758503835765
C36 C111 2.528486268985335 0.03014910663190662 9.813943081108846
C37 C197 3.474708983785882 0.010238873901817769 28.897867018294182
C38 C233 4.353889559914344 0.040628736611839855 7.282569951869687
C39 C147 4.85957056150179 0.016446616148225957 17.990425128498458
C39 C204 3.0658542599140253 0.004772500767964871 61.99718571401824
C39 C260 2.940556464434137 0.005352985920451303 55.27412566160222
C40 C89 3.7424209802415254 0.06659555527268246 4.442963426317186
C40 C228 2.9029103405384777 0.010695515726101945 27.664081284993713
C41 C65 5.37903613857906 0.011516383652370621 25.69223337491941
C41 C221 2.6565326052411 0.012225379502307732 24.20224389565661
C42 C148 2.962046598074026 0.00683644197458122 43.28005964680737
C43 C48 7.693940713025547 0.26045521671422023 1.1360172399866482
C44 C130 4.78437902850859 0.03917689385410128 7.552452155439016
C44 C184 5.951693185924683 0.06503817202645479 4.5493532061673045
C44 C252 3.8303389276417423 0.004539277644926898 65.18253334040723
C45 C81 4.223654766129674 0.1611242553096517 1.8363567661689533
C45 C102 4.178031843130118 0.04749160915006101 6.230187221007917
C45 C196 3.5977935345078227 0.011239534884646574 26.3250765684257
C46 C203 5.230542169756809 0.40673266235066663 0.7274596899147404
C46 C215 5.7696089827494825 0.3131335368816721 0.9449055485347819
C47 C72 4.62855910013919 0.011745620197618933 25.190804014912192
C47 C216 4.638592823975923 0.011903553485357321 24.856578902743593
C48 C133 4.847626232917218 0.1536266079940738 1.9259789713200366
C48 C191 2.740511407435001 0.004259736169486494 69.46008030996927
C48 C262 3.7065546960833013 0.005931069045086446 49.886726015596444
C49 C105 3.798938946017419 0.03853193662626353 7.678866995492218
C49 C134 3.270041897340014 0.020832856522201126 14.202642643676738
C49 C204 3.412220210311917 0.009939715797962378 29.767613324766074
C50 C174 4.07904311769057 0.029664356563117167 9.9743143190132
C50 C251 3.239134168330355 0.06750078556750161 4.3833803406025185
C51 C56 4.41103021495578 0.009838390026558841 30.074190556897737
C51 C107 4.223693418414641 0.014237755496338877 20.78147897032621
C51 C113 4.342005052827485 0.006609127913211665 44.768632158010526
C52 C180 3.1941898283851193 0.008818814637493233 33.55117763490239
C52 C225 5.537238941870476 0.024265695975977053 12.19341150258927
C53 C92 4.323004319218228 0.15317064902459876 1.9317122328331653
C53 C226 5.3583679697692315 0.3226094016297125 0.9171512514425181
C54 C126 2.8000120283544376 0.09130183785001211 3.24069726742936
C55 C269 3.7327226746674267 0.06838528969397473 4.326685135880652
C56 C158 4.732662975831623 0.08754101569197914 3.3799198477762538
C57 C128 2.8021285148506063 0.01781335234460535 16.610102955798688
C57 C190 3.3754241352431267 0.01167890195758936 25.334711902392375
C58 C153 3.312478244856632 0.0342421938306412 8.640848711248367
C59 C60 3.5385053890848788 0.018418063154115316 16.06475197505777
C59 C207 2.869510828983177 0.022505872563405305 13.14686269542458
C59 C246 3.7235712595960444 0.022556180549489824 13.117540701655052
C60 C166 3.0262382306029756 0.05401424413333267 5.477844246074002
C61 C65 6.969976835961157 0.2123719942058031 1.3932233274839576
C61 C252 3.8774836535084867 0.012295693805363328 24.063840651493006
C62 C103 2.838216099322384 0.0012442462820576594 237.79987989395605
C63 C84 4.553550613732796 0.08500441567010242 3.4807793700990013
C63 C155 8.320738381616493 0.2631545067675205 1.1243646178296482
C64 C129 4.185199056572919 0.008042564049752343 36.78946348471094
C64 C180 3.4712814167386403 0.005750154547920161 51.45628938596678
C65 C71 4.8863377470586 0.09695269316159028 3.051814310497484
C65 C140 4.678948633673573 0.03191011007907818 9.272347093086562
C66 C75 6.416753661065517 0.6097789566660481 0.4852276602812574
C67 C68 5.147522660740118 0.11365534668249566 2.6033233373382707
C67 C140 4.110623556514103 0.016849573199397838 17.56018463674717
C67 C150 4.019570536179849 0.1288799587648306 2.2957922959279715
C68 C150 3.5896011722090706 0.21371856191280791 1.3844451028662892
C69 C198 3.7892932986085834 0.01463560035301903 20.216568456023627
C69 C266 3.5038161993937473 0.004611303758471408 64.16441681774917
C70 C78 6.179398949857261 0.023717447622225052 12.475272261360416
C70 C118 3.7879753001954337 0.01925674540861344 15.365089487004719
C70 C172 4.3699513066184466 0.24867649212630027 1.1898254390750271
C70 C217 4.340629806249301 0.014928564934017174 19.819829818846028
C72 C91 3.927258595253888 0.04768025628842132 6.205537458565732
C72 C216 4.029420710604523 0.0054105406977491555 54.68614561108519
C72 C235 3.7766790682463625 0.006073334688959875 48.71814770387464
C73 C128 2.8108193469595877 0.005823871542865788 50.80496955573585
C73 C218 4.065299773315901 0.01041842096138268 28.399852293215925
C74 C98 4.688545651862837 0.3128235242442017 0.9458419636012941
C74 C196 5.298345765110264 0.3129867687557635 0.9453486408005363
C75 C79 3.1388463678546494 0.010349906769464567 28.587853303640884
C76 C95 4.192301457254187 0.020412185364101276 14.495342421893595
C76 C104 3.6283506096597598 0.017546333551376136 16.862874261763203
C77 C141 4.096818346558603 0.04717327172914665 6.272230133425286
C77 C194 6.064361291424673 0.04790525280832014 6.176391921272239
C78 C192 7.630870552379498 0.09268044041210288 3.192492559553854
C78 C217 4.451525456849044 0.015121752236815666 19.566622425637586
C79 C121 3.4826289546773013 0.002769181302765489 106.84804788199519
C79 C218 3.5025153181955364 0.0056878110959210915 52.02029593493335
C80 C83 3.744444047609167 0.008995185917548554 32.89332973702994
C80 C160 3.7666475171102145 0.15102799790420107 1.9591176506192853
C80 C258 3.8729691371779857 0.03802510925602043 7.78121673338694
C82 C142 4.589847433015363 0.015969262634442316 18.52819527143719
C82 C229 4.042142474242748 0.00792558782124786 37.332450678116025
C83 C234 4.7933354358709295 0.05934624666621602 4.985683729856651
C83 C238 4.516444287031444 0.026794444667018524 11.042647836475432
C84 C263 3.8155425188211165 0.032606643347577347 9.074274014586559
C85 C183 3.429388450560993 0.03044283747623666 9.719252243250144
C87 C134 3.2523450876693922 0.010879646577571123 27.195884932676577
C87 C187 3.6078245791903285 0.020501743393728233 14.43202223096437
C88 C92 2.8890731215360472 0.022971177556534883 12.880559375052144
C88 C246 4.220116999389745 0.03723673325576371 7.945960629777172
C89 C219 3.845844235675165 0.00894058885950777 33.09419782983989
C89 C225 3.696428744254978 0.012549058483719122 23.577993266640934
C90 C110 5.612608931985723 1.0339759834552673 0.28615908025547815
C90 C159 4.430630862191873 0.08290004678367424 3.5691369053615736
C92 C142 4.662409022470124 0.013975863761967133 21.17090016554131
C93 C123 3.016156589811725 0.042704254128320684 6.928621573455593
C93 C166 2.773472948597602 0.017746647736823995 16.672535614591787
C94 C256 4.452765671717941 0.24199301508692628 1.2226865983116462
C94 C269 3.485535601702367 0.011284828332469132 26.219416699542613
C95 C104 4.409084717223195 0.00977605573167395 30.265950251610228
C95 C261 5.188119680363955 0.010516021938723696 28.136268463103185
C96 C265 4.777911414581907 0.0700688839102881 4.222724837613248
C97 C267 3.792178475876704 0.024022284863972843 12.316963940243584
C98 C108 4.0875836632777585 0.0074680735988792435 39.61953675392495
C100 C157 4.278104057796104 0.0996761368201291 2.968429815510877
C100 C205 3.1911551597010437 0.031231140138622493 9.473929389657664
C100 C223 5.841241368588644 0.045590107579897676 6.49003988229845
C101 C202 3.1143136743768984 0.03082779435328753 9.597884721851969
C102 C117 2.4483189789962676 0.05947146347499732 4.975186402739286
C103 C182 4.413169048078339 0.0070120193172975576 42.19634930296313
C104 C244 5.1538695243500685 0.020350231160875865 14.539472013500124
C106 C126 3.0257346590436964 0.058545255179193845 5.053895751691333
C106 C265 3.2162955497838346 0.014841814955378396 19.93567615021307
C107 C255 5.397183031943165 0.01944279917489311 15.2180565036073
C108 C141 4.201429963393816 0.00682778177869281 43.33495504428084
C108 C194 4.449840062707085 0.006594545820622244 44.86762613833717
C109 C141 4.51231562348198 0.06373814605560568 4.642143437521437
C109 C193 3.0286659786910572 0.0013918695038093176 212.57856115248845
C110 C218 4.0822465012888225 0.023796262296929882 12.433953397378145
C111 C211 2.8202841914711287 0.015664079746048998 18.889179653624016
C112 C176 4.351179621682212 0.0170610046716817 17.34256698979309
C113 C150 7.447520246707218 0.4569965446895097 0.6474482572572604
C113 C229 3.8657441996306248 0.010909341374118142 27.121858807514894
C114 C160 5.000709156476378 1.0115106753712908 0.29251457610489856
C114 C209 3.331960497817959 0.08154048629951127 3.628646698831206
C115 C116 2.951702747433934 0.01005093202063101 29.43822680568055
C115 C174 4.587595327709614 0.019308559285608595 15.323857780126795
C116 C144 2.7001167941833586 0.01379960032371308 21.441317827399182
C117 C149 2.7362151204403333 0.033751884520298425 8.76637321551243
C118 C268 3.7222828311305247 0.01708107546521731 17.322188935604498
C119 C268 4.861657610017769 0.18060098786525458 1.6383167109394132
C121 C189 4.180012632847594 0.012191722522388204 24.2690576240127
C122 C154 3.3264661239422955 0.016008051381941613 18.483300020238026
C122 C237 3.7462798638064014 0.03180089105233641 9.304192638654833
C124 C219 4.636724813064801 0.03015592295432512 9.811724777250628
C125 C190 3.6252933981785653 0.11208073021380116 2.639897294275293
C127 C163 3.510326451177072 0.08797578544853835 3.3632165364967324
C127 C186 2.922729835167285 0.02233512178750985 13.247369736630423
C129 C225 3.754380316324334 0.007844205229829981 37.71976991456479
C130 C143 3.2498441069996074 0.03451113457895261 8.573511709819671
C130 C247 5.117865092497406 0.048273788605040835 6.1292395932006105
C131 C192 3.1191769426906566 0.006169281674527127 47.96046477396284
C131 C210 5.064586274966213 0.007978258276217787 37.08599122615518
C131 C215 5.198681580427202 0.034080590442243874 8.68182189898503
C132 C177 3.6079100361084864 0.16131154719197482 1.8342246515042584
C132 C248 4.159321530239879 0.04677676959324728 6.325396537740528
C135 C247 3.674070282629602 0.010435467819160493 28.35345971634798
C136 C159 3.2074676953981696 0.0074404336515740965 39.76671660383882
C136 C236 3.889044821861346 0.01347665088044181 21.955129583509162
C137 C199 8.84341548274648 0.51943198922703 0.5696253264496013
C137 C239 3.8107640801829534 0.00881992061381176 33.54697047595531
C137 C254 4.613003881328432 0.09632051488797799 3.071844214868732
C138 C143 3.5524265776956367 0.10400929202424436 2.8447613734630877
C139 C143 4.139085780281176 0.012829183196014782 23.063168707710442
C139 C189 4.3496543187801215 0.005818977732531039 50.84769697221633
C140 C195 3.903981971690483 0.05656906123374483 5.230449471473855
C141 C166 3.60721985269773 0.0056194813902212815 52.652833221707965
C142 C193 2.991512915098552 0.007496835414325886 39.46753531048652
C143 C189 4.9824011910486385 0.010280683540351276 28.780344737826926
C143 C252 4.226365023308116 0.01947609567649522 15.192039582599623
C144 C170 4.111587711371923 0.0419375153704884 7.055296762764965
C144 C258 3.3446493763184995 0.0628271041029187 4.7094581336602985
C145 C156 3.8677835402192433 0.04426260879187005 6.68468543783978
C145 C227 4.4832011565202 0.018860703937864542 15.68772922827149
C145 C265 4.113507837804737 0.02769533265878721 10.683446921441295
C147 C226 4.450812393817832 0.015643820949108544 18.913641200212883
C147 C260 4.529321451391991 0.009882343179413056 29.940431237825738
C148 C235 3.270808975831252 0.00635137866391311 46.58541587402678
C149 C227 4.2212425127400515 0.030162114530337902 9.809710659848026
C151 C190 3.5247543783030384 0.015567718881044357 19.006099653564892
C151 C240 3.318128876586474 0.007604812767203484 38.90715333687528
C152 C178 2.294871179742216 0.010541590158108072 28.068025031710725
C152 C185 2.2942466211477774 0.0025145450552290782 117.6680512510672
C152 C188 2.469207846659603 0.005174726891537418 57.17820913712143
C153 C214 3.340586794418313 0.004784974586273805 61.83556696007955
C153 C266 4.450544869958166 0.011249255060224783 26.30232978519561
C154 C183 4.830760382717994 0.01620851392566891 18.25470353350744
C157 C172 4.8322503840965085 0.24304187090089258 1.2174100509309655
C157 C209 4.217324305795125 0.05864735484552952 5.045097382671927
C158 C236 4.136485859592817 0.01588938405456375 18.621339594773634
C161 C179 6.434027257625319 0.24874214791452687 1.1895113832235782
C161 C183 5.391080265942326 0.027034003860489264 10.944794487665575
C162 C187 3.6789720532723567 0.005565843033743079 53.160251670415825
C164 C213 4.61187320105611 0.03367626604334362 8.786057695677817
C164 C247 4.544284040935459 0.02067203475404611 14.313134626183823
C165 C201 4.5398764206368725 0.03878758332702148 7.628256030730483
C167 C203 4.545503216371436 0.034419804729068915 8.596260750483829
C167 C259 4.453408125974868 0.08075713517740724 3.663844882335414
C169 C245 4.039263880410188 0.007745123145113553 38.202312718357014
C169 C267 3.8801363452468456 0.010225879153791695 28.93458958216826
C171 C202 3.420846422340986 0.012152303832147382 24.34777969006135
C171 C248 4.015564829326256 0.01830066503027794 16.16780679512383
C173 C213 2.536509774839176 0.010553393253511345 28.036633272750116
C175 C197 4.171234140484814 0.006972793301606828 42.43372829704117
C175 C230 4.4901752836418085 0.010704375485659057 27.641184376259353
C176 C240 4.290539693863615 0.003993292724032926 74.09464741993533
C177 C195 6.3731247734687555 0.9804185636889571 0.30179112002787695
C178 C264 2.48564586193585 0.012263956819683841 24.126113682732328
C179 C248 4.092199556328396 0.10988125468769994 2.6927396968004738
C180 C219 3.168130616867475 0.007237251801102573 40.88314522741023
C184 C208 2.884243600344022 0.0017548405565612768 168.60883191098105
C187 C239 3.682895539584389 0.010992866819917069 26.91578286891726
C189 C208 3.9359321353259977 0.008029278093090397 36.850338598489195
C192 C210 3.017500255498269 0.006316535746856644 46.8423877089677
C192 C212 6.304228430536615 0.06949711040696371 4.257466457226472
C196 C200 3.746807995383009 0.007472313350769255 39.59705683399272
C199 C226 5.236583760500379 0.01318547718352292 22.43996271910112
C199 C236 4.654988874667248 0.018823854616229596 15.718439313524492
C200 C235 3.6358322365105846 0.007254130789783986 40.78801789023486
C203 C210 3.5292997154171797 0.01645261867352943 17.983861554383186
C205 C245 2.6895700221534833 0.006362342675672039 46.505136789187404
C206 C261 5.357652062756882 0.013931003626574068 21.239073965023177
C207 C224 2.375055457456533 0.0032463159723148394 91.1438131577899
C209 C220 3.636743215591611 0.004138223870171487 71.4996640381255
C212 C217 5.152441750101635 0.025526863569435676 11.5909898459317
C214 C263 3.670970947386017 0.013600860218733857 21.754625198210974
C215 C232 3.937713869595395 0.016053306750693608 18.431194334402708
C216 C262 4.8482392196372075 0.013485270409383077 21.941096281312817
C216 C270 3.8240894701779737 0.005664583293164327 52.233606801909794
C217 C241 5.211451931617916 0.2071395264473317 1.4284169781910026
C220 C238 4.600923348769876 0.024761062501831077 11.949471732480477
C223 C255 5.861387511485601 0.017797690341389227 16.624719879732286
C240 C250 3.5894794198513713 0.028838764177420373 10.25985769055515
C249 C265 5.110386371499558 0.10161878026615767 2.9116824238280183
C251 C268 2.9476974042930415 0.014007076541096453 21.123723823718866
C253 C258 3.8467365047827435 0.0373217998007469 7.927849621707993
C255 C261 5.276542046311269 0.020944171767073527 14.127157651417386
