# Supplementary material for: Performance efficient macromolecular mechanics via sub-nanometer shape based coarse graining
Source: Nat Commun. 2023 Apr 10;14:2014. doi: 10.1038/s41467-023-37801-5 (PMC10086035; doi:10.1038/s41467-023-37801-5)
Supplement: Supplementary file 8 — Source Data [file 41467_2023_37801_MOESM8_ESM.zip › source_data/Figure_7/Figure7_panelH_atomistic_angles.dat]

C1   C222 C15     84.1233     9.040   107.448
C2   C246 C88    108.8651   160.813     6.040
C3   C269 C94     90.9160    14.257    68.129
C4   C159 C90    114.8522   163.544     5.939
C4   C186 C127   137.9243    60.788    15.979
C5   C38  C233    69.0918     6.469   150.141
C5   C17  C137    51.8745    11.116    87.377
C6   C225 C20     67.0382    13.513    71.882
C6   C256 C94    104.9544    42.005    23.124
C7   C36  C111    84.8993   109.209     8.894
C9   C210 C192    80.4937    11.764    82.570
C10  C233 C38     93.5994    21.151    45.923
C10  C215 C232    64.2658    74.679    13.007
C11  C118 C70    147.1787    56.805    17.099
C12  C64  C180   163.4945    88.151    11.019
C14  C267 C169    78.0857     8.404   115.576
C14  C267 C97     78.4477    12.618    76.982
C15  C182 C103    80.0352    10.040    96.746
C16  C41  C65    167.6497    13.371    72.644
C16  C41  C221    74.6650    27.643    35.139
C18  C20  C202   112.5199    17.942    54.137
C20  C225 C129   102.5487     7.319   132.709
C20  C225 C89    126.6040     9.336   104.038
C20  C202 C101    71.7077    13.837    70.200
C20  C202 C171   161.1066    21.649    44.866
C21  C100 C223   117.5891    41.306    23.515
C24  C214 C153    98.3498   239.434     4.057
C25  C267 C169   108.2951    15.035    64.604
C26  C161 C183    70.7929    13.739    70.700
C26  C132 C248    89.7332    17.640    55.065
C26  C161 C179    67.4373    37.750    25.731
C27  C67  C140   107.0755    89.142    10.896
C28  C122 C237    82.1119    31.328    31.005
C29  C201 C165    73.2693    20.806    46.685
C30  C244 C104    58.0719     6.488   149.717
C31  C239 C187   167.6079    49.654    19.562
C31  C254 C137    60.3712    64.115    15.150
C33  C198 C69     82.8657    20.050    48.444
C33  C63  C155    26.9568    59.044    16.451
C34  C126 C106    85.5979    64.470    15.066
C34  C126 C54    135.5569   211.488     4.593
C34  C27  C243    82.7433   100.827     9.634
C35  C175 C197    79.0870    23.257    41.764
C37  C197 C175    72.8905    12.572    77.264
C39  C147 C260    36.3923     5.129   189.382
C39  C204 C49     70.2877    12.232    79.411
C40  C89  C225   125.5198   291.438     3.333
C41  C16  C168    58.5303     8.295   117.093
C41  C65  C71    164.6171    45.834    21.192
C41  C65  C140   107.1782    38.241    25.400
C42  C148 C235   134.6544    32.614    29.782
C43  C48  C191   102.9137    50.457    19.250
C44  C130 C247    67.7038    10.983    88.442
C44  C184 C208    85.6986    23.312    41.667
C45  C196 C200   120.4649    31.940    30.411
C46  C203 C210    81.9691    86.377    11.245
C48  C262 C216    69.5434     7.573   128.253
C49  C134 C87    103.5989    22.820    42.565
C50  C174 C115   112.3176    23.540    41.262
C51  C56  C158   117.6981    19.316    50.285
C51  C113 C229    91.5243    20.285    47.883
C52  C225 C129    83.0747     9.362   103.747
C55  C269 C94     82.1431    36.858    26.353
C56  C51  C113    81.5882    12.278    79.109
C58  C153 C214   140.5326   141.109     6.883
C59  C246 C88     73.1559    29.677    32.730
C59  C207 C224   156.0211   177.215     5.481
C60  C59  C246   120.1112    55.050    17.644
C61  C252 C143   162.6660    36.907    26.318
C62  C103 C182   103.5017    24.050    40.388
C64  C180 C219   115.0648    11.031    88.051
C66  C10  C233   148.0094    77.516    12.531
C67  C150 C113   120.9788    34.462    28.185
C67  C150 C68     84.6199   126.168     7.699
C67  C140 C195    97.6757    39.714    24.458
C69  C266 C153   106.2915    24.507    39.635
C70  C78  C217    44.5638    14.388    67.510
C72  C47  C216    51.4976     2.729   355.972
C72  C235 C148   100.3102     6.092   159.434
C73  C218 C79     75.5343    11.271    86.181
C74  C196 C200   129.3832    37.013    26.243
C75  C79  C218    89.4185    20.872    46.537
C77  C194 C108    62.2064    18.174    53.445
C77  C141 C166   114.4004    39.490    24.597
C78  C192 C212    53.8022    16.011    60.667
C79  C218 C110   127.2202   138.449     7.016
C79  C121 C189    80.2065    12.823    75.748
C80  C258 C144    82.7219    12.288    79.046
C80  C258 C253   127.7372    96.927    10.021
C81  C45  C102   111.4965    96.249    10.092
C82  C142 C193    91.8703    17.162    56.596
C83  C238 C220    61.0765     5.264   184.507
C84  C14  C267    87.1124    11.370    85.431
C84  C263 C214    83.6140    13.100    74.150
C85  C183 C161   111.7369    49.151    19.762
C86  C8   C197   160.3520    12.733    76.282
C89  C40  C228   139.4906   348.280     2.789
C91  C72  C216   120.1062    88.229    11.009
C92  C53  C226    74.2339    34.144    28.448
C93  C166 C141   113.2964   113.013     8.595
C95  C76  C104    67.8290    13.508    71.909
C95  C261 C255   153.8314    12.145    79.978
C95  C261 C206    98.8329    13.089    74.207
C96  C265 C145    74.2965    49.233    19.729
C98  C108 C141   106.0566    24.971    38.899
C99  C23  C212    73.9825    20.593    47.168
C100 C157 C209    83.9972    15.957    60.872
C102 C117 C149   153.1123    30.282    32.076
C105 C49  C134    70.9911    93.153    10.427
C106 C265 C249    60.0584    70.551    13.768
C107 C255 C261   164.0368    14.529    66.854
C112 C28  C122   102.6486    12.634    76.881
C112 C176 C240    55.3059     4.172   232.838
C116 C144 C170   115.6137    14.773    65.750
C118 C70  C217   125.7690    44.579    21.789
C119 C268 C251    70.8631    47.657    20.381
C120 C19  C129    72.1180     8.343   116.424
C120 C16  C181   108.9744     9.798    99.138
C121 C189 C208   111.9505    15.025    64.647
C122 C154 C183    78.5865    11.514    84.360
C123 C93  C166   149.3670   262.985     3.693
C124 C219 C180    73.7593    71.134    13.655
C125 C190 C151    91.6874   188.006     5.166
C126 C106 C265   115.5141    35.162    27.624
C126 C34  C146    82.0986   150.700     6.445
C128 C57  C190    85.7644    28.502    34.079
C129 C64  C180    93.2370     7.986   121.633
C130 C247 C135    91.0071    56.060    17.326
C132 C177 C195   109.1931   103.003     9.430
C133 C48  C191    96.2675   232.103     4.185
C137 C239 C187    74.7931    10.924    88.917
C138 C143 C252    78.2032    17.027    57.045
C141 C77  C194    81.0733    15.043    64.568
C141 C109 C193    71.9426    15.578    62.351
C143 C139 C189    71.7631     6.342   153.146
C145 C227 C149    86.2659   104.757     9.272
C151 C240 C250   110.3933    15.711    61.823
C152 C178 C264   125.4101   601.602     1.615
C153 C214 C263    91.9479    15.641    62.101
C156 C145 C265   144.9176   222.540     4.365
C159 C4   C186    74.9165    10.238    94.871
C159 C136 C236    84.0153    15.479    62.751
C160 C114 C209    89.2575   126.028     7.707
C162 C187 C239    83.2328    40.676    23.880
C163 C127 C186    87.6752   144.425     6.725
C164 C213 C173    94.7625    19.810    49.032
C165 C21  C211   108.8912   110.911     8.758
C167 C203 C210    68.4955    18.815    51.626
C169 C245 C205    72.2403     7.653   126.914
C172 C70  C217    92.3762    80.742    12.030
C174 C50  C251    64.0111    21.100    46.034
C178 C152 C188    93.6785    94.068    10.326
C178 C152 C185   140.1897   287.745     3.376
C182 C8   C197    69.8203    11.531    84.238
C189 C143 C252    57.6578     5.591   173.743
C190 C151 C240    88.5472    11.760    82.597
C191 C13  C216    52.1050     5.189   187.189
C191 C32  C257    79.3121     9.415   103.170
C192 C131 C210    33.7857     5.830   166.602
C194 C22  C230    64.7512     6.354   152.875
C196 C200 C235    73.5255    13.688    70.960
C202 C20  C225   114.0713    12.030    80.742
C203 C167 C259    69.4749    62.918    15.438
C207 C59  C246    85.9562   103.485     9.386
C209 C220 C238   105.2287    10.677    90.972
C212 C217 C241    65.0443    72.509    13.396
C213 C164 C247    68.0791    12.148    79.957
C213 C30  C242    85.4288   162.282     5.985
C215 C10  C233   106.2011    26.361    36.847
C216 C72  C235    83.4249     5.096   190.601
C223 C255 C261    58.5916     8.769   110.767
C226 C199 C236    66.4506    10.518    92.347
C231 C14  C267   154.1305   236.944     4.099
C234 C83  C238   131.3755   101.372     9.582
C262 C216 C270   112.5795    28.637    33.918
