# Supplementary material for: Performance efficient macromolecular mechanics via sub-nanometer shape based coarse graining
Source: Nat Commun. 2023 Apr 10;14:2014. doi: 10.1038/s41467-023-37801-5 (PMC10086035; doi:10.1038/s41467-023-37801-5)
Supplement: Supplementary file 8 — Source Data [file 41467_2023_37801_MOESM8_ESM.zip › source_data/Figure_7/Figure7_panelH_cg_angles.dat]

C1 C222 C15 84.37730044004572 9.205417528254657 105.51634904545169
C2 C246 C88 109.33472193753059 153.92668136035718 6.310290330670347
C3 C269 C94 90.85964421179993 14.104274434002946 68.86721139506116
C4 C159 C90 114.74805583888077 147.58907625235588 6.581259763152239
C4 C186 C127 135.88718775032862 56.77762956337028 17.107478006568268
C5 C38 C233 69.1302374630621 6.531580433751515 148.71164167269447
C5 C17 C137 52.0569578506534 11.672925051254879 83.21153821817926
C6 C225 C20 67.37958588032242 14.269390484806536 68.07032508183595
C6 C256 C94 104.7201735950057 41.42486515657947 23.447802312668802
C7 C36 C111 86.09150454417986 118.07288712700847 8.22646140578918
C9 C210 C192 80.28817976786712 10.825921162419036 89.72188458126523
C10 C233 C38 93.45694710096751 22.39251897417489 43.37707830640471
C10 C215 C232 63.97955960914948 74.24578152177537 13.082521715197526
C11 C118 C70 145.85468026459714 51.28864964384411 18.938343196115323
C12 C64 C180 158.09458025980027 67.05335088520587 14.485809227988073
C14 C267 C169 77.94729710769109 9.493753404935887 102.3116998715638
C14 C267 C97 77.50624326198763 13.245499183502034 73.33223426039469
C15 C182 C103 80.11511088746258 13.072605913269399 74.30209825529073
C16 C41 C65 166.77378683775066 12.293409700549091 79.01160643633742
C16 C41 C221 76.50948956000848 37.35251081637489 26.00419698144152
C18 C20 C202 112.86813417566452 18.0628496788122 53.77457412823417
C20 C225 C129 101.53656627226681 7.001930982936756 138.7220255937234
C20 C225 C89 126.49940124474308 9.804016660626075 99.073888044414
C20 C202 C101 71.11455896060832 15.647062130542508 62.07695993770303
C20 C202 C171 159.72555479669828 22.009580278176145 44.13178428411754
C21 C100 C223 116.29922384581478 35.98366704225191 26.99341475897701
C24 C214 C153 99.09443453640107 237.7445675727995 4.0855698993963765
C25 C267 C169 108.2297153440087 14.416034970077817 67.37789212058178
C26 C161 C183 70.51737349832125 13.71269435144859 70.83378540540636
C26 C132 C248 89.31332587439003 18.146105112680743 53.52785311166662
C26 C161 C179 67.82308609884781 38.914552875140544 24.96038055832164
C27 C67 C140 105.11427439448369 84.55566673458634 11.487367867009336
C28 C122 C237 81.06521748267754 39.333320859343075 24.69463619646836
C29 C201 C165 73.28145915160876 21.313904172154253 45.57222558452853
C30 C244 C104 58.41008205677734 6.145433137479813 158.05591360135892
C31 C239 C187 164.24649949985061 37.012431090231985 26.24313022434187
C31 C254 C137 60.96988552866931 43.4356196763224 22.36233893423475
C33 C198 C69 83.9229178168543 21.981980634530373 44.18719428287718
C33 C63 C155 27.959015600351613 25.750199322168555 37.72095263682943
C34 C126 C106 83.49424477827395 63.38446535113144 15.324291900856098
C34 C126 C54 134.2220292196014 172.01001473288852 5.646892423843967
C34 C27 C243 82.92879134237891 107.9950705253732 8.994133197887283
C35 C175 C197 80.6356675373864 44.09111727506934 22.0298805984138
C37 C197 C175 73.19672189519667 18.81186938587325 51.633467631337616
C39 C147 C260 36.09478880573111 2.000215784212287 485.6086311722401
C39 C204 C49 70.62591310887058 12.20400274383428 79.59044826593224
C40 C89 C225 122.16121324419684 240.16450154272206 4.0444030769786865
C41 C16 C168 58.66191250743765 11.696738416404969 83.0421280224694
C41 C65 C71 162.13822927636073 37.458895560946985 25.930344033770595
C41 C65 C140 107.30501432459415 38.91813691543757 24.958081912578535
C42 C148 C235 134.16843674198608 31.64894272197489 30.690505447628013
C43 C48 C191 101.15476693526644 47.27361215677411 20.546812581175924
C44 C130 C247 67.23729047561812 11.984053473242056 81.05121119404225
C44 C184 C208 85.97349024381097 24.108194592843574 40.2901198295774
C45 C196 C200 120.37536819083044 30.778914657195855 31.558034447889487
C46 C203 C210 81.3772144841884 77.82917132653165 12.480179763770884
C48 C262 C216 69.35421957086179 7.724608230248123 125.74385911468259
C49 C134 C87 103.53991682987932 23.304551295632336 41.67950014135134
C50 C174 C115 111.81429514277643 23.71894039523795 40.95132551601883
C51 C56 C158 117.14777590087824 19.937951624442576 48.71724374281572
C51 C113 C229 91.78310494840969 21.475194066186305 45.22995443146329
C52 C225 C129 83.27920238835219 9.200408151984448 105.57379987657741
C55 C269 C94 82.30271306670265 36.5856216678967 26.549283700507868
C56 C51 C113 81.10118240158374 12.448788364033135 78.02542870973431
C58 C153 C214 137.51306666700887 116.83211552102512 8.313827449659064
C59 C246 C88 73.15704022097434 28.51911013588324 34.05863802876174
C59 C207 C224 149.68320850723327 130.89875383951585 7.420407150791483
C60 C59 C246 120.30374945357006 55.74902194545393 17.423122686722653
C61 C252 C143 161.91274107813928 31.05445364215484 31.278027306908314
C62 C103 C182 103.87942381465257 26.422562991898303 36.76108367376263
C64 C180 C219 114.96155230241307 10.653007773427817 91.17819771456858
C66 C10 C233 146.13084258460063 69.67981288259398 13.939791294460747
C67 C150 C113 120.30958067048444 34.634633080835556 28.044819956758857
C67 C150 C68 83.40877450887268 90.42045737615081 10.742281970325802
C67 C140 C195 97.27809615941658 38.68338971963385 25.1095381263199
C69 C266 C153 106.03957536453387 23.013945791655715 42.20580242144373
C70 C78 C217 44.15620121027934 6.92290793727193 140.3054984728283
C72 C47 C216 51.46152383223369 1.6413428480068433 591.7849827657626
C72 C235 C148 100.39286490785844 6.042523251835519 160.74775529004077
C73 C218 C79 75.43318752885975 11.031327135586253 88.05124144011863
C74 C196 C200 129.50565085080987 36.69517093023023 26.47002383139855
C75 C79 C218 89.34482235956823 21.46894643368978 45.24311670442322
C77 C194 C108 62.23726156465415 18.67686429168998 52.006698439877525
C77 C141 C166 114.38717082500692 36.13776789563963 26.878307808757523
C78 C192 C212 53.95843744388366 18.44576304547536 52.65827424031109
C79 C218 C110 126.338665446979 130.05342582439334 7.468638698775842
C79 C121 C189 80.10088701503629 13.356442499308287 72.72311089354376
C80 C258 C144 82.82628290476491 12.726222103667169 76.32446150225076
C80 C258 C253 127.55283954303252 93.62947549912678 10.374105417577569
C81 C45 C102 110.8369253457954 88.52565120635518 10.97221015360017
C82 C142 C193 92.01521428516361 17.750205220940188 54.72173628024052
C83 C238 C220 61.00017089439528 5.4440021622731365 178.42058472196916
C84 C14 C267 87.37638983009197 11.564809536445864 83.98945490276941
C84 C263 C214 83.41417578197772 13.071860738050418 74.3063339248291
C85 C183 C161 111.23971865895682 48.56349590938953 20.001073457165113
C86 C8 C197 159.88755389410886 12.423196818355791 78.18615958698075
C89 C40 C228 132.23068059885307 254.10014767345638 3.8225953739652354
C91 C72 C216 120.88781570094379 74.07092840107907 13.113404543290256
C92 C53 C226 74.37005392626658 36.02249355951517 26.964320152230755
C93 C166 C141 112.76965580077763 109.61487445375133 8.861224846179589
C95 C76 C104 67.98505050628947 7.7026567931316094 126.10221058876161
C95 C261 C255 153.3889009775101 11.286318424656201 86.06190366722932
C95 C261 C206 98.45319361073442 13.671797028315268 71.04567504979485
C96 C265 C145 73.81191493125803 50.68913159338081 19.162333590802266
C98 C108 C141 106.00650504112484 24.19828923651403 40.14011236607422
C99 C23 C212 73.86042341625335 20.680975698894144 46.96693536912652
C100 C157 C209 84.6499527096168 15.384019090100992 63.13838037586971
C102 C117 C149 152.16875498022526 29.117437967845035 33.358774562964214
C105 C49 C134 69.88231259598923 85.21362545599186 11.398670621308932
C106 C265 C249 61.304818310049086 69.24416483354662 14.027493166469132
C107 C255 C261 163.379529976681 14.306221001897939 67.89508206895286
C112 C28 C122 102.65800052177121 12.054507273262061 80.57749910482974
C112 C176 C240 55.15321871352962 4.322577117663059 224.7090156127901
C116 C144 C170 115.47899797504483 14.769003940533366 65.76760714069924
C118 C70 C217 125.0808291074631 43.320110842310896 22.421965921466295
C119 C268 C251 71.37423424072195 50.184060660220894 19.355190397941826
C120 C19 C129 72.84104492622104 8.22877063911801 118.03975242704631
C120 C16 C181 109.6198062825049 9.276239054912367 104.7107608234891
C121 C189 C208 111.81653258035071 16.074147584718958 60.42759305904558
C122 C154 C183 79.63592925890099 11.865061304415576 81.86405650166851
C123 C93 C166 141.33625312154285 193.01996937382864 5.03223605397659
C124 C219 C180 73.52384765044211 63.10588008031846 15.39194204698802
C125 C190 C151 91.16332876605816 177.50047915888717 5.4722221236990105
C126 C106 C265 116.00980268579137 35.824978636921514 27.11298334228133
C126 C34 C146 83.87580659228932 131.32539824765354 7.3963000453934855
C128 C57 C190 86.19120253096118 31.86734884638099 30.48016493944225
C129 C64 C180 92.92088020971731 8.624022265545136 112.6298169360117
C130 C247 C135 93.50730959951917 52.04908144591718 18.661655922395337
C132 C177 C195 108.85406831915812 95.75274913525391 10.144064351075844
C133 C48 C191 99.53861760754391 233.41213595310364 4.161403369427167
C137 C239 C187 74.69591412226617 10.821251395649597 89.76060286437226
C138 C143 C252 79.07272864358414 17.904227046073174 54.25099036785683
C141 C77 C194 81.35924436622999 14.263503638132534 68.09841913060352
C141 C109 C193 72.10356629192286 15.219656038383619 63.82023657898613
C143 C139 C189 71.70751460837121 4.796301195341584 202.5148149502862
C145 C227 C149 86.61855325745731 102.89235145602925 9.440177382237485
C151 C240 C250 110.96806199926344 15.893721986594755 61.113567346885766
C152 C178 C264 115.80853071089739 619.7899147527169 1.5671795005053841
C153 C214 C263 91.96794586978918 14.99182894842852 64.79009681618957
C156 C145 C265 139.7071880981162 187.61828847475044 5.177118163249621
C159 C4 C186 75.49670995128925 10.555998464413278 92.01612261454845
C159 C136 C236 84.01794732699393 16.202111143312322 59.95033859654555
C160 C114 C209 89.42434949231836 115.68161107061405 8.396512116584596
C162 C187 C239 83.74885895528409 43.77019594538706 22.191402803688042
C163 C127 C186 76.74072407880097 176.42107319913066 5.505703096614106
C164 C213 C173 94.42152397138999 19.78870786079642 49.08466261936849
C165 C21 C211 106.32493034427966 104.88497402500798 9.260831287319029
C167 C203 C210 68.78697125381497 17.798934675936835 54.571920550594
C169 C245 C205 72.1784351058119 7.621764410013384 127.44057632433848
C172 C70 C217 92.07403989068843 77.65112634957768 12.508795360515979
C174 C50 C251 63.8848644633156 20.650064999514598 47.03723930376342
C178 C152 C188 90.8428244419515 87.82809471489418 11.05935466519596
C178 C152 C185 136.69087775165008 171.02113526848916 5.679543920086494
C182 C8 C197 69.49033979752392 15.349239155034411 63.28144601889617
C189 C143 C252 57.44263188777235 5.817794696816691 166.9570859129686
C190 C151 C240 88.68555271228966 11.695672441093848 83.04969670727148
C191 C13 C216 52.07176653426019 5.507181078411577 176.37372644746839
C191 C32 C257 79.02166562431245 9.432506847476361 102.97602373650136
C192 C131 C210 33.62842522599596 3.6720391105336603 264.51843778953497
C194 C22 C230 64.9497256667382 6.361376992638725 152.6905338489504
C196 C200 C235 73.19006339295532 14.187358806691918 68.46390947427668
C202 C20 C225 113.39357142863113 12.029420796996419 80.74553757924598
C203 C167 C259 72.50257723037953 69.89657832103876 13.89656078097418
C207 C59 C246 85.10481313756898 103.03494194015275 9.427113081546883
C209 C220 C238 105.43427632313453 10.33935283228675 93.94418246249273
C212 C217 C241 64.65823775438494 73.42649059515043 13.228496161909582
C213 C164 C247 67.68218353693841 10.555295117320384 92.02225406531521
C213 C30 C242 76.50397834570036 208.90869350667072 4.649505162835275
C215 C10 C233 105.80273135435634 26.044261787372307 37.295050132363045
C216 C72 C235 83.34863754348275 5.270470613933867 184.29512659694822
C223 C255 C261 58.91188834722926 8.722425376896354 111.35916984663926
C226 C199 C236 66.61251987278655 10.314341421903919 94.17198920308202
C231 C14 C267 145.67372212265872 161.61357628132464 6.0101513212580215
C234 C83 C238 129.97326169653508 99.75159301035819 9.737408894508336
C262 C216 C270 112.5686989794617 28.80969212882519 33.71511381229211
