# Supplementary material for: Performance efficient macromolecular mechanics via sub-nanometer shape based coarse graining
Source: Nat Commun. 2023 Apr 10;14:2014. doi: 10.1038/s41467-023-37801-5 (PMC10086035; doi:10.1038/s41467-023-37801-5)
Supplement: Supplementary file 8 — Source Data [file 41467_2023_37801_MOESM8_ESM.zip › source_data/Figure_7/Figure7_panelH_cg_bonds.dat]

C1 C33 2.7828692323873483 0.01028298597144861 28.77390062121524
C1 C222 3.0499789881389585 0.011332217776573117 26.10977147328419
C2 C246 4.329632528194336 0.11603394987195159 2.5499572905889245
C3 C43 3.6845972785371464 0.07462452328775449 3.964938111442053
C3 C257 4.342223400301384 0.010894271802580846 27.159375293144294
C3 C269 3.2534797245715477 0.0070123740212295615 42.19421490297695
C4 C159 3.308136605176881 0.009786910486184297 30.23238200139813
C4 C186 3.0597473206115744 0.009975185434688782 29.661766026211623
C5 C17 3.4658298960150353 0.004806832905185132 61.55437941532046
C5 C38 3.0349887947094008 0.004320460692358807 68.48381168126602
C6 C225 2.7222552481656526 0.035984463780581066 8.222482297804438
C6 C256 3.5972287539907497 0.11327615060084639 2.6120380579881917
C7 C36 3.728322810373877 0.053452033723210945 5.535460408559338
C7 C188 2.4518195907881966 0.0428893712289371 6.898716580675445
C8 C86 2.8968324746523972 0.0014060532265727232 210.4341505997101
C8 C182 3.8302006521050185 0.015438813456478684 19.164789915098698
C8 C197 4.377085136097496 0.005779516191008582 51.19487629295464
C9 C210 3.689517395839549 0.014347714142678214 20.622212952493495
C10 C66 4.903136837787148 0.032878042663362805 8.999368346264857
C10 C215 4.567292639172886 0.017706629024520026 16.710217174713367
C10 C233 3.773446488951152 0.0200552490951722 14.753325427557959
C11 C118 4.495341326062526 0.005606819327162782 52.77174083323596
C12 C64 3.4584711102828787 0.030449085589040692 9.717257865316888
C13 C191 6.298545379366393 0.057169195776495485 5.175542744882575
C13 C216 4.8713350438489975 0.027097048758488285 10.919329963530673
C14 C84 3.6407102717224635 0.003997266753874129 74.02098349954902
C14 C231 4.094148161610151 0.133948166246185 2.2089262191765155
C14 C267 3.841299138318062 0.00483213740566768 61.23203700390828
C15 C182 4.158809066497055 0.00867777146371651 34.09649789337651
C15 C222 3.573461395764297 0.0025294049688575626 116.97676729300149
C16 C41 5.347613274122453 0.013365409469603406 22.137863946834432
C16 C120 5.165150086669923 0.08143087950082517 3.6335308944908853
C16 C168 4.266804984645944 0.006732531998043356 43.94804458676222
C16 C181 3.6057378215474802 0.022542869219288164 13.125286473234299
C17 C137 5.487741997821371 0.01845794966310521 16.0300370210261
C18 C20 3.1031364369261745 0.007204941576020474 41.06648378892725
C19 C120 6.112366981635322 0.04586361143106643 6.4513370665658645
C19 C129 3.7260294724139045 0.013224606397120198 22.37356693627148
C20 C202 4.02182369842214 0.007636164713431981 38.74741149982769
C20 C225 4.379377024302916 0.013902304746107319 21.282918324363475
C21 C100 6.496699152990903 0.1911181177604817 1.5481610006364004
C21 C165 4.291121415895156 0.02156935670117832 13.717683866559122
C21 C211 3.1993952017747245 0.016230824999398763 18.229610413689574
C22 C194 4.676428701393846 0.014594591757891351 20.273373955241226
C22 C230 5.3682222044097605 0.014634311941605915 20.21834833181394
C23 C99 3.5207099297075906 0.004473868486712718 66.13551947505253
C23 C167 4.062994840447645 0.046009722863583846 6.430849786013373
C23 C212 4.5724032053438455 0.013522494793715367 21.880697382063325
C24 C214 4.691679537645175 0.17343462390500974 1.7060123853577664
C25 C76 5.927080053246405 0.27795465024017574 1.0644960110440558
C25 C267 5.032948676725125 0.040477539736894386 7.309772737055043
C26 C132 4.011081207564964 0.12566743532105207 2.3544812200225276
C26 C161 4.1271276254024265 0.09919775089546334 2.9827452110645027
C27 C34 3.8413676168525543 0.01404556573612048 21.065838285951315
C27 C67 3.5673024434909135 0.02080208621344859 14.223651099019325
C27 C243 4.588388063171353 0.0853955701711584 3.464835656448889
C28 C106 9.45868580509941 1.6031831038252449 0.18455884154831098
C28 C112 3.5960973531683416 0.016914862205995362 17.492404775661694
C28 C122 4.494603530673308 0.03371196104155416 8.776754816105242
C29 C94 3.303089012139329 0.0079149622984378 37.38256801175311
C29 C201 2.7835831028614835 0.004226417556257189 70.00766310791076
C30 C213 4.199846275415734 0.02002388344517314 14.776435212577935
C30 C242 3.567104293572333 0.023326244960991005 12.684494093525217
C30 C244 3.6396655100815525 0.06267555000672864 4.720845950295576
C31 C239 4.351904418479034 0.029666176978619063 9.973702261840474
C31 C254 7.1645573157757845 0.54340995871015 0.5444906036211113
C32 C191 2.600864729902462 0.088286220099274 3.3513906938037077
C32 C257 4.527960105733824 0.052867462622593564 5.596667624168596
C33 C63 6.525130601581274 0.5705505969807732 0.5185896185150843
C33 C155 3.9559946699074207 0.08564548874173994 3.4547250623325914
C33 C198 3.9058719277554124 0.01517494955146148 19.498029659236447
C34 C126 3.906449321306628 0.04772113628889407 6.200221525334299
C34 C146 4.750731760353085 0.08761937178045898 3.3768972593547035
C35 C175 3.9909256747777277 0.012031591620504045 24.59205945184975
C35 C223 5.659899954832232 0.17121345816585176 1.7281446190123497
C36 C111 2.531629177459801 0.03325813371276887 8.896518938409773
C37 C197 3.4440357488948115 0.010676804855798139 27.712561990971622
C38 C233 4.350246865340736 0.03746963738637632 7.896570051659831
C39 C147 4.868152192423042 0.04845581020942902 6.106215439448728
C39 C204 3.062217837205765 0.0042379601319151305 69.81698912257207
C39 C260 2.9339657759964717 0.006688551733223136 44.23702293608946
C40 C89 3.745005736000543 0.06244925791490985 4.737952480315553
C40 C228 2.903432843794058 0.01014967683272161 29.151826339723257
C41 C65 5.39086503346213 0.011833945744637475 25.002786290945338
C41 C221 2.6021091769218962 0.012893828029225674 22.94753860227975
C42 C148 2.960661204897353 0.006640566997806019 44.556679652440714
C43 C48 7.795711539276074 0.5389523373444547 0.548994031438274
C44 C130 4.722950246173324 0.09202047199658026 3.215389032592754
C44 C184 6.016666684131875 0.12841560662196372 2.30409390427788
C44 C252 3.8349646430728805 0.004881749174559857 60.60975397378742
C45 C81 4.232348659063693 0.16702710468448245 1.7714586922328508
C45 C102 4.16390474373578 0.0458927617698599 6.447239281775654
C45 C196 3.600045398080526 0.011851755416421028 24.96521452188072
C46 C203 5.170490950243355 0.536528935468688 0.5514737358449152
C46 C215 5.411454723068942 0.4415313561482819 0.6701259430654009
C47 C72 4.656932567370503 0.0282889910970745 10.459249515703346
C47 C216 4.617141689490998 0.026642865971524543 11.105472539930433
C48 C133 4.835319407629219 0.15214647887103183 1.9447155046067097
C48 C191 2.7501379470304834 0.00431464937718129 68.57605116110473
C48 C262 3.7198069953104946 0.005585490348757105 52.973257128204146
C49 C105 3.795056189296771 0.0384043659958575 7.704374457417892
C49 C134 3.274496846005818 0.020841104130221666 14.197022124310347
C49 C204 3.4158025724354433 0.009584930535199376 30.869458609556645
C50 C174 4.065726703618132 0.03111885792071334 9.508112964353618
C50 C251 3.2492364373497606 0.07260406542396858 4.075276152981568
C51 C56 4.417124884841671 0.009081039945090907 32.58234940280849
C51 C107 4.229483261676721 0.014169390464477516 20.881746266614943
C51 C113 4.351246103625904 0.005887942225058396 50.2521263154681
C52 C180 3.179123046879624 0.009465850580848922 31.25779494453813
C52 C225 5.580676747199043 0.04175350983296866 7.08638908718002
C53 C92 4.319459253706002 0.16070212186806998 1.8411805207819207
C53 C226 5.540540904515669 0.33311821799496144 0.8882180572792573
C54 C126 2.6295149201067587 0.10573235760548805 2.7984017677522686
C55 C269 3.7451532908250296 0.06717335132347557 4.404746980792796
C56 C158 4.834593201303023 0.0888518617966163 3.330055335352361
C57 C128 2.797103351936229 0.017883323209578528 16.545113733298457
C57 C190 3.374587855029541 0.010646924829707416 27.790335816613798
C58 C153 3.3206531241755095 0.03547980334020373 8.339437893572997
C59 C60 3.549746607700006 0.0175056636923987 16.902050766592208
C59 C207 2.859982153463415 0.022774347978829823 12.991880896298467
C59 C246 3.726195117509265 0.021832330024963653 13.552452536833863
C60 C166 3.0423803981191746 0.05529259212866755 5.351198145011672
C61 C65 6.723836387410471 0.13483467014619777 2.1944030872104032
C61 C252 3.9076978161185925 0.013016589892894004 22.73111612691585
C62 C103 2.8396615920765407 0.001058357101358709 279.56690237346425
C63 C84 4.404653338503208 0.07835202215466097 3.776311169707462
C63 C155 8.030405073192215 0.9075282759030614 0.32603019023003715
C64 C129 4.1762940413438 0.007894743163543438 37.47830807190068
C64 C180 3.47605505133025 0.005945650465717378 49.76438122924754
C65 C71 4.887590879687516 0.09825302220207632 3.01142509207783
C65 C140 4.66550773437622 0.0313733275847774 9.430992477042091
C66 C75 6.835562451707072 0.9533154914586746 0.31037114059594506
C67 C68 5.149191021528142 0.15280569327204674 1.936325866504474
C67 C140 4.1099601942328405 0.015977266447194438 18.518913570710886
C67 C150 3.9692861100320136 0.2493927075709692 1.186408453212748
C68 C150 3.742202194106163 0.6752962890718823 0.4381508105700807
C69 C198 3.836334879960506 0.017445741338960374 16.96010566034478
C69 C266 3.5175838397951638 0.00472297842446423 62.647251340212776
C70 C78 6.258457385354841 0.07094659052506813 4.170483940694324
C70 C118 3.7918067134055753 0.021066879265445593 14.04487170138792
C70 C172 5.102514843483255 0.298312527637016 0.9918511259836826
C70 C217 4.367062506130454 0.020441159210406568 14.474796335482766
C72 C91 3.9461719531294714 0.04549937995059672 6.502981287944613
C72 C216 4.0315923614570455 0.006634809082637361 44.59534746916919
C72 C235 3.7824541067160835 0.005413242634432436 54.65884986380907
C73 C128 2.813357538740997 0.005599872983732546 52.83720135998433
C73 C218 4.062915352382124 0.01019540689115317 29.021069937734143
C74 C98 5.069076392748068 0.36141759341898805 0.8186696547691301
C74 C196 5.625785250334916 0.32611874074348535 0.9072818561646043
C75 C79 3.140703297971764 0.009986631135420865 29.62777060848593
C76 C95 4.224806029391694 0.05236459644416769 5.6504133808667545
C76 C104 3.6330801273293996 0.03993085377094374 7.409849489547235
C77 C141 4.1030102321400115 0.07704769257532007 3.8402398117577063
C77 C194 6.159573349703284 0.13526999506583337 2.187341075068516
C78 C192 7.916639274603072 0.6024226666863584 0.4911528612615414
C78 C217 4.460213675019241 0.02849355246880947 10.384160302780787
C79 C121 3.483499454913214 0.0026702586544704587 110.80635051456815
C79 C218 3.511811432111231 0.005534381528185861 53.462453740300965
C80 C83 3.744794219307925 0.008218016456062571 36.00401848958769
C80 C160 3.753739680720289 0.16744280668934763 1.7670607790321764
C80 C258 3.7698769252356192 0.03502395728274088 8.447977881060785
C82 C142 4.56957040645307 0.014946518506310014 19.796022485564087
C82 C229 4.036735154919052 0.008303339161248147 35.634051637044806
C83 C234 4.796873675999195 0.06059757970335866 4.882729935423697
C83 C238 4.525982824167185 0.026707033057206786 11.078790212227274
C84 C263 3.841850768350063 0.0355407015712732 8.325148445324096
C85 C183 3.4227374519904634 0.03030644025758278 9.76299472709541
C87 C134 3.246245606245731 0.009834348031734663 30.086551287083413
C87 C187 3.625847658596994 0.019330783641791527 15.306240135663286
C88 C92 2.889210663284623 0.021813793219202182 13.563969065744832
C88 C246 4.2219089111886685 0.03566600047386359 8.29590120845307
C89 C219 3.8614423866870538 0.009975197597139385 29.66172986053565
C89 C225 3.699122943052342 0.013994363232898266 21.142913865223075
C90 C110 5.153998468514704 1.4260348204248352 0.20748554817452886
C90 C159 4.429136854182133 0.08364165463662587 3.5374911904510444
C92 C142 4.6546583492546105 0.014831566189631218 19.94945190877173
C93 C123 3.00199484843757 0.04614848940438243 6.411512494788503
C93 C166 2.789341556327946 0.018016110449589284 16.423168433592615
C94 C256 4.598797457147267 0.2634694178467569 1.123020724188596
C94 C269 3.4989169880664224 0.011051291951767794 26.773486550093608
C95 C104 4.424332395058144 0.013332906351063656 22.19183189629231
C95 C261 5.181247568086277 0.01031419612465001 28.68683248369517
C96 C265 4.7593476050880765 0.07439587918374713 3.977123728869817
C97 C267 3.780256668299529 0.024676818755239083 11.990265818562808
C98 C108 4.09323917578093 0.007976462194090317 37.09434198171572
C100 C157 4.4792069406447546 0.13559573577831685 2.1820864405024105
C100 C205 3.2313292251093797 0.03316415689622154 8.92172888210896
C100 C223 5.962862645613104 0.05644242407027633 5.242184780430607
C101 C202 3.0912354558114266 0.028896148234716534 10.239482924451966
C102 C117 2.4526343587472237 0.06270429702228952 4.718681661109056
C103 C182 4.398281289373146 0.006677812061219868 44.30816766319157
C104 C244 5.173084167335428 0.019655749549187362 15.053184092083914
C106 C126 2.969054024245585 0.059405219960654065 4.980734296208051
C106 C265 3.211506853777851 0.0143453222927441 20.625651372187743
C107 C255 5.381288391273195 0.016920608970199424 17.4864638118474
C108 C141 4.204638617338373 0.006624013008263319 44.6680307032469
C108 C194 4.44642127531756 0.006599850730964363 44.83156187815461
C109 C141 4.553977566740103 0.06525736183840891 4.534072602635677
C109 C193 3.028408821629407 0.0012030486569205578 245.94318336980697
C110 C218 4.0816725654706705 0.02237495724895311 13.223784659774338
C111 C211 2.8298603017608785 0.015720688132894622 18.82116189384215
C112 C176 4.337281297902653 0.01594339257620092 18.558259480700627
C113 C150 8.148018355079568 0.6806582874799432 0.43469920498181175
C113 C229 3.852428671333133 0.009609437725869086 30.79073145302609
C114 C160 5.221963910301499 1.2768238482587613 0.23173252664047153
C114 C209 3.3164846211766905 0.08365514962200926 3.5369205335085283
C115 C116 2.951667374503262 0.00992031861241749 29.82581789877706
C115 C174 4.58396916861833 0.01910722715223656 15.485324692818073
C116 C144 2.688783052084493 0.014256889225472413 20.753588791527452
C117 C149 2.735549408967237 0.03519202338858474 8.407632978778597
C118 C268 3.738626474285815 0.016935198075588076 17.471399809508178
C119 C268 4.871694227085224 0.15304005274475685 1.9333606537975379
C121 C189 4.178909759205339 0.01166367339263985 25.367789929588007
C122 C154 3.273995101098692 0.0156687226396528 18.883582487000304
C122 C237 3.7352781302628912 0.03114648191007241 9.499680165679582
C124 C219 4.640405804645618 0.030554185085357233 9.683832692812052
C125 C190 3.6228936618569048 0.11064570638752436 2.674135545716705
C127 C163 3.393859198121092 0.07874921260388135 3.757264443012723
C127 C186 2.90361132552201 0.02162423337872177 13.682871954339896
C129 C225 3.734146581169529 0.008271733009037163 35.770208746891555
C130 C143 3.239072843716186 0.04572782584358137 6.4704938617444565
C130 C247 5.18550806756328 0.05190401209991791 5.700553858191643
C131 C192 3.111291608133735 0.011097134122723062 26.662885494548576
C131 C210 5.063577624184648 0.014678781712241573 20.15709629260705
C131 C215 5.198173510543532 0.03695990160704454 8.00547630179345
C132 C177 3.6368324757051056 0.1864925869990106 1.5865596654165266
C132 C248 4.192355439101216 0.051983918890254444 5.691791283694128
C135 C247 3.686244488273952 0.009837225038960895 30.077752136395844
C136 C159 3.2081415599009606 0.007695705373748751 38.44762787321758
C136 C236 3.889858968918988 0.013517935163552153 21.888077790873425
C137 C199 9.0230016537747 0.46797027375069433 0.6322658361617222
C137 C239 3.815209575723606 0.008856332237224152 33.409046601502745
C137 C254 4.637117917655997 0.1302198108108641 2.2721705291183523
C138 C143 3.749743539498173 0.1317015178841121 2.246607489309025
C139 C143 4.1683492532107635 0.047930123271459735 6.173187053078104
C139 C189 4.353188667286438 0.008501800228660983 34.80223111269383
C140 C195 3.925615053392163 0.053140552469743696 5.567906291532762
C141 C166 3.608416962035375 0.005795209788441724 51.05623907212727
C142 C193 2.9879507629866424 0.007810558269870427 37.882262215901925
C143 C189 4.995499847955374 0.024025760594931 12.315182083943617
C143 C252 4.2798479812094605 0.024498213576389816 12.077681317831642
C144 C170 4.038349443344847 0.03028068533820516 9.77129853988142
C144 C258 3.3769973561761155 0.06043486773860529 4.8958759653709985
C145 C156 3.8641829104675853 0.043249098505381056 6.841336042992877
C145 C227 4.487379879222521 0.019787824027066137 14.952711123117966
C145 C265 4.109171416534921 0.02813210639361685 10.517577755889194
C147 C226 4.476501472444125 0.014418304812974014 20.521248528854084
C147 C260 4.509751578296862 0.014360926382959605 20.603240246597192
C148 C235 3.269649995829813 0.005732267955082193 51.61685021536475
C149 C227 4.223896185760953 0.030713778855176344 9.63351392959406
C151 C190 3.5121138445802456 0.015558452373324982 19.01741955640156
C151 C240 3.3042857236683956 0.007170077777203687 41.26616553205729
C152 C178 2.2983360269343174 0.00984819705542428 30.04424208478286
C152 C185 2.293081470005184 0.0022909789205733944 129.15073716948842
C152 C188 2.4674425539154785 0.005206825523238479 56.82572137500468
C153 C214 3.352541224539172 0.005088948432153018 58.14199541940181
C153 C266 4.440037429957414 0.011524295161105869 25.674595478116863
C154 C183 4.821668227324098 0.01725540904904932 17.14718066611781
C157 C172 5.119707312155205 0.2920735198000237 1.013038144075493
C157 C209 4.2811815823226524 0.056532025352467485 5.233876100971823
C158 C236 4.155868713122775 0.016032027058706433 18.455658498351262
C161 C179 6.636215718088149 0.5267355008123431 0.5617271210607556
C161 C183 5.392922734905375 0.028870687702660547 10.248512937381333
C162 C187 3.6829153653118314 0.005840576456131785 50.659659821964766
C164 C213 4.591370165549847 0.0283187033758594 10.44827556208101
C164 C247 4.599510857760012 0.02096848445266275 14.11077739546595
C165 C201 4.520067130440779 0.036047544446379476 8.208093532471679
C167 C203 4.523119284230816 0.03909307776564219 7.568644715199548
C167 C259 4.462110544521808 0.08072578500369332 3.665267750797044
C169 C245 4.041460797404418 0.008356943823706331 35.40548107939636
C169 C267 3.8685323548486448 0.009882132574972502 29.941069317483436
C171 C202 3.4101022942505783 0.013500633426584585 21.916128457290128
C171 C248 4.020442705841647 0.020496091691214247 14.436001794363747
C173 C213 2.5153055021456416 0.010504896676146736 28.166066316831596
C175 C197 4.17639501919202 0.007850951706899423 37.68735657510054
C175 C230 4.496727924791007 0.010753638360696982 27.51455893413879
C176 C240 4.293417979759229 0.003970484343557956 74.52028287477715
C177 C195 7.134606169130095 1.2553034962170457 0.23570524365101742
C178 C264 2.489094464283052 0.012483237940720038 23.702313280968045
C179 C248 4.053314495983297 0.11789201370456226 2.509768110105346
C180 C219 3.170503968382792 0.007008774197213796 42.21588655965473
C184 C208 2.888051958561194 0.0015992054312157222 185.01789117041855
C187 C239 3.692861625893979 0.01056849628856149 27.996567189227456
C189 C208 3.9416738704381475 0.008528727230434185 34.692353083585466
C192 C210 3.017857879171063 0.008319049937984602 35.566755655693775
C192 C212 6.434684212304581 0.1307295269890858 2.263311305765797
C196 C200 3.742706460058996 0.00712742982855552 41.51308726273038
C199 C226 5.266556350355763 0.014626540934703058 20.229090237583204
C199 C236 4.661924573209575 0.016843062534952935 17.566972503830318
C200 C235 3.638103907980911 0.00761112448123491 38.874888613542396
C203 C210 3.529683808041817 0.01613935464619587 18.332927364078564
C205 C245 2.6842769387131806 0.007130389186596808 41.49585789622672
C206 C261 5.3461774660029295 0.013412951569691245 22.0593964642656
C207 C224 2.376594027511547 0.0031976301170848487 92.53153291586963
C209 C220 3.64042029132098 0.004040903010915642 73.22165754351228
C212 C217 5.162961177408223 0.026246635273892593 11.273125615690818
C214 C263 3.6716412000790766 0.01230058836924286 24.054265336742198
C215 C232 3.933128152698526 0.015505457451290283 19.08241774622335
C216 C262 4.85247992039786 0.013910626045831265 21.27018693888925
C216 C270 3.8241314342109973 0.005735867472209222 51.58445829953098
C217 C241 5.22219557064839 0.2143169770458222 1.3805794599676142
C220 C238 4.633576593488516 0.025661271761176607 11.530278747893442
C223 C255 5.9298375954849805 0.019956026765399315 14.826679674775043
C240 C250 3.5411726349828765 0.03101085937119663 9.541225958627649
C249 C265 5.119127359045734 0.1059817615650509 2.7918163659716355
C251 C268 2.9508741313499316 0.013914431877488198 21.26436918423612
C253 C258 3.8360072351415466 0.036559588041074065 8.093133218552541
C255 C261 5.120495151799105 0.017353099130495764 17.050649812277058
